# Supplementary material for: miR-509-3p is clinically significant and strongly attenuates cellular migration and multi-cellular spheroids in ovarian cancer
Source: Oncotarget. 2016 Mar 27;7(18):25930–48. doi: 10.18632/oncotarget.8412 (PMC5041955; doi:10.18632/oncotarget.8412)
Supplement: Supplementary file 3 [file oncotarget-07-25930-s003.xls]

## Sheet: README
Records were grepped from the correlation file: corr_mbs.targetscan_mir_bs_hg19.corr.bs.uniq.txt, using base miRNA names, e.g. "has.mir.200" for all miR-200 family mature strands.
miRNA abundances were assigned using miRBase v16 annotations (as in e.g. PMID:23000897), and MIMATs were translated to current miR names using miRBase v20.
The "EMT regulators" worksheet shows all correlations into SNAI1/2, TWIST1/2 and ZEB1/2 for the miRs in the worksheets.
Xq 27.3 miRs
chrom	chromStart	chromEnd	name	strand
chrX	146271221	146271305	hsa-mir-513c	-
chrX	146280561	146280645	hsa-mir-513b	-
chrX	146294980	146295109	hsa-mir-513a-1	-
chrX	146307343	146307470	hsa-mir-513a-2	-
chrX	146312237	146312361	hsa-mir-506	-
chrX	146312501	146312595	hsa-mir-507	-
chrX	146318430	146318545	hsa-mir-508	-
chrX	146331668	146331748	hsa-mir-514b	-
chrX	146340277	146340368	hsa-mir-509-2	-
chrX	146341169	146341244	hsa-mir-509-3	-
chrX	146342049	146342143	hsa-mir-509-1	-
chrX	146353852	146353926	hsa-mir-510	-
chrX	146360764	146360862	hsa-mir-514-1	-
chrX	146363460	146363548	hsa-mir-514-2	-
chrX	146366158	146366246	hsa-mir-514-3	-
miR-200 family
chrom	chromStart	chromEnd	name	strand
chr1	1102483	1102578	hsa-mir-200b	+
chr1	1103242	1103332	hsa-mir-200a	+
chr1	1104384	1104467	hsa-mir-429	+
chr12	7072861	7072929	hsa-mir-200c	+
chr12	7073259	7073354	hsa-mir-141	+
chr9	73424890	73425000	hsa-mir-204	-
chr1	209605477	209605587	hsa-mir-205	+
miR-29a,b and c are included
Above data are from the UCSC genome browser, hg19
Columns in each worksheet
miRNA.miRBase.MIMAT	A microRNA's 'MIMAT' accession ID at miRBase v20.
miRNA.miR	A microRNA mature strand name, from miRBase v20.
mRNA.HUGO.symbol	A mRNA transcript's HUGO symbol.
mRNA.RefSeq	A mRNA transcript's RefSeq transcript name.
Spearman.rho	The Spearman correlation coefficient.
Qval	The B-H-corrected Q-value (FDR).
strand	The genomic strand for the RefSeq transcript or gene.
site.location	The location on the transcript of the TargetScan miRNA target site prediction.

## Sheet: 506
miRNA.miRBase.MIMAT	miRNA.miR	mRNA.HUGO.symbol	mRNA.RefSeq	Spearman.rho	Qval	strand	site.location
MIMAT0002878	miR-506-3p	ALPL	NM_000478	0.223302	0.00636086	+	CDS
MIMAT0002878	miR-506-3p	LTA	NM_000595	-0.180753	0.0476462	+	CDS
MIMAT0002878	miR-506-3p	SELL	NM_000655	-0.251085	0.0179291	-	CDS
MIMAT0002878	miR-506-3p	FCRL6	NM_001004310	-0.177361	0.036696	+	3_UTR
MIMAT0002878	miR-506-3p	CISD2	NM_001008388	-0.188234	0.0259478	+	5_UTR
MIMAT0002878	miR-506-3p	LAT	NM_001014987	-0.239209	0.033995	+	CDS
MIMAT0002878	miR-506-3p	PLEKHG1	NM_001029884	0.162003	0.0133257	+	CDS
MIMAT0002878	miR-506-3p	PCDP1	NM_001029996	0.354805	0.0312537	+	CDS
MIMAT0002878	miR-506-3p	TPM3	NM_001043351	-0.222646	0.0190406	-	3_UTR
MIMAT0002878	miR-506-3p	LRRIQ1	NM_001079910	0.252807	0.0141422	+	CDS
MIMAT0002878	miR-506-3p	C7orf58	NM_001105533	-0.238539	0.00955026	+	CDS
MIMAT0002878	miR-506-3p	CSGALNACT1	NM_001130518	0.243201	0.0020163	-	CDS
MIMAT0002878	miR-506-3p	KIAA0748	NM_001136030	-0.222047	0.00566447	-	3_UTR
MIMAT0002878	miR-506-3p	KIAA0748	NM_001136030	-0.222047	0.00566447	-	5_UTR
MIMAT0002878	miR-506-3p	TCTN2	NM_001143850	0.150754	0.0160825	+	CDS
MIMAT0002878	miR-506-3p	ANK3	NM_001149	0.231075	0.0277842	-	CDS
MIMAT0002878	miR-506-3p	OSMR	NM_001168355	-0.187589	0.0186898	+	CDS
MIMAT0002878	miR-506-3p	PDE4DIP	NM_001195260	-0.183491	0.0166063	-	3_UTR
MIMAT0002878	miR-506-3p	ZBBX	NM_001199201	0.262018	0.037289	-	CDS
MIMAT0002878	miR-506-3p	ENO4	NM_001242699	0.353292	0.00566447	+	CDS
MIMAT0002878	miR-506-3p	COLEC11	NM_001255986	0.631719	0.0320591	+	3_UTR
MIMAT0002878	miR-506-3p	DNAH6	NM_001370	0.318891	0.00690018	+	CDS
MIMAT0002878	miR-506-3p	CXCL10	NM_001565	-0.204093	0.0115405	-	CDS
MIMAT0002878	miR-506-3p	CD2	NM_001767	-0.301968	0.0349086	+	CDS
MIMAT0002878	miR-506-3p	LAG3	NM_002286	-0.225142	0.0370003	+	CDS
MIMAT0002878	miR-506-3p	MDM2	NM_002392	0.184779	0.0082338	+	3_UTR
MIMAT0002878	miR-506-3p	ME2	NM_002396	-0.198889	0.00817397	+	3_UTR
MIMAT0002878	miR-506-3p	CXCL9	NM_002416	-0.266236	0.0412388	-	3_UTR
MIMAT0002878	miR-506-3p	SLIT1	NM_003061	0.188804	0.00971413	-	3_UTR
MIMAT0002878	miR-506-3p	SLIT3	NM_003062	-0.15214	0.0400067	-	3_UTR
MIMAT0002878	miR-506-3p	DNAH11	NM_003777	0.297226	0.00216674	+	CDS
MIMAT0002878	miR-506-3p	KYNU	NM_003937	-0.217805	0.046585	+	CDS
MIMAT0002878	miR-506-3p	BST1	NM_004334	-0.237636	0.00610172	+	CDS
MIMAT0002878	miR-506-3p	GRAP2	NM_004810	-0.278381	0.0254876	+	3_UTR
MIMAT0002878	miR-506-3p	LIMS1	NM_004987	-0.204246	0.0425495	+	3_UTR
MIMAT0002878	miR-506-3p	PRF1	NM_005041	-0.353776	0.0229237	-	3_UTR
MIMAT0002878	miR-506-3p	CD80	NM_005191	-0.285071	0.0465764	-	3_UTR
MIMAT0002878	miR-506-3p	EOMES	NM_005442	-0.345266	0.0473562	-	3_UTR
MIMAT0002878	miR-506-3p	HLA-B	NM_005514	-0.188656	0.033995	-	CDS
MIMAT0002878	miR-506-3p	CXCR6	NM_006564	-0.304079	0.0240694	+	CDS
MIMAT0002878	miR-506-3p	TNFSF13B	NM_006573	-0.31509	0.0321883	+	CDS
MIMAT0002878	miR-506-3p	SMPDL3A	NM_006714	-0.397414	0.049322	+	3_UTR
MIMAT0002878	miR-506-3p	KLRK1	NM_007360	-0.318816	0.02782	-	3_UTR
MIMAT0002878	miR-506-3p	STAP1	NM_012108	-0.196352	0.0111895	+	CDS
MIMAT0002878	miR-506-3p	TFEC	NM_012252	-0.26346	0.0300343	-	3_UTR
MIMAT0002878	miR-506-3p	CD5	NM_014207	-0.332304	0.0254437	+	3_UTR
MIMAT0002878	miR-506-3p	CLEC4E	NM_014358	-0.245119	0.0289003	-	3_UTR
MIMAT0002878	miR-506-3p	SIGLEC8	NM_014442	-0.209457	0.00910019	-	3_UTR
MIMAT0002878	miR-506-3p	P2RY10	NM_014499	-0.224553	0.0101371	+	CDS
MIMAT0002878	miR-506-3p	DNMBP	NM_015221	0.204847	0.0358785	-	CDS
MIMAT0002878	miR-506-3p	C20orf26	NM_015585	0.328602	0.022276	+	CDS
MIMAT0002878	miR-506-3p	CRBN	NM_016302	0.154347	0.0300246	-	3_UTR
MIMAT0002878	miR-506-3p	ANKMY1	NM_016552	0.241499	0.0298543	-	CDS
MIMAT0002878	miR-506-3p	SETD4	NM_017438	0.162001	0.00684221	-	5_UTR
MIMAT0002878	miR-506-3p	ZNF334	NM_018102	0.157917	0.0050353	-	CDS
MIMAT0002878	miR-506-3p	UBA6	NM_018227	-0.19582	0.010698	-	CDS
MIMAT0002878	miR-506-3p	FAM105A	NM_019018	-0.171013	0.0256757	+	3_UTR
MIMAT0002878	miR-506-3p	WDR93	NM_020212	0.381006	0.0408918	+	CDS
MIMAT0002878	miR-506-3p	DCDC5	NM_020869	0.197493	0.00714436	-	CDS
MIMAT0002878	miR-506-3p	DNAH2	NM_020877	0.275227	0.024172	+	CDS
MIMAT0002878	miR-506-3p	IGDCC4	NM_020962	0.1748	0.0127957	-	3_UTR
MIMAT0002878	miR-506-3p	DNAI2	NM_023036	0.30595	0.022636	+	3_UTR
MIMAT0002878	miR-506-3p	IQCA1	NM_024726	0.163256	0.00103277	-	CDS
MIMAT0002878	miR-506-3p	CSPP1	NM_024790	0.176038	0.005141	+	3_UTR
MIMAT0002878	miR-506-3p	TCTN2	NM_024809	0.181042	0.00216674	+	CDS
MIMAT0002878	miR-506-3p	ITM2C	NM_030926	0.262306	0.0122962	+	3_UTR
MIMAT0002878	miR-506-3p	KCTD10	NM_031954	-0.162077	0.0251727	-	CDS
MIMAT0002878	miR-506-3p	ING5	NM_032329	0.170028	0.0313127	+	3_UTR
MIMAT0002878	miR-506-3p	HYDIN	NM_032821	0.337453	0.00337096	-	CDS
MIMAT0002878	miR-506-3p	FCRL3	NM_052939	-0.337949	0.00578742	-	3_UTR
MIMAT0002878	miR-506-3p	GBP5	NM_052942	-0.176207	0.036182	-	3_UTR
MIMAT0002878	miR-506-3p	LRGUK	NM_144648	0.298577	0.00142507	+	3_UTR
MIMAT0002878	miR-506-3p	LRGUK	NM_144648	0.298577	0.00142507	+	CDS
MIMAT0002878	miR-506-3p	CHRDL1	NM_145234	-0.185745	0.0248745	-	CDS
MIMAT0002878	miR-506-3p	DIS3L2	NM_152383	0.200688	0.0200194	+	3_UTR
MIMAT0002878	miR-506-3p	IQCE	NM_152558	0.211004	0.0322545	+	3_UTR
MIMAT0002878	miR-506-3p	LRWD1	NM_152892	0.255374	0.0202328	+	CDS
MIMAT0002878	miR-506-3p	TMEM67	NM_153704	0.186044	0.00828235	+	CDS
MIMAT0002878	miR-506-3p	IL16	NM_172217	-0.253226	0.0439147	+	CDS
MIMAT0002878	miR-506-3p	SLITRK4	NM_173078	-0.238595	0.0440961	-	3_UTR
MIMAT0002878	miR-506-3p	ARMC3	NM_173081	0.321347	0.0247293	+	CDS
MIMAT0002878	miR-506-3p	ZNF683	NM_173574	-0.272917	0.046531	-	CDS
MIMAT0002878	miR-506-3p	DUSP15	NM_177991	0.179801	0.0194657	-	3_UTR
MIMAT0002878	miR-506-3p	C20orf203	NM_182584	0.16022	0.0303234	-	3_UTR
MIMAT0002878	miR-506-3p	CCDC108	NM_194302	0.453717	0.0190988	-	CDS
MIMAT0002878	miR-506-3p	ZNF334	NM_199441	0.177364	0.000135019	-	CDS
MIMAT0002878	miR-506-3p	CD59	NM_203331	-0.170441	0.00115878	-	3_UTR
MIMAT0002878	miR-506-3p	FOXN4	NM_213596	0.274041	0.0348154	-	CDS
MIMAT0002878	miR-506-3p	LOC541473	NR_003602	0.172245	0.0221522	+	3_UTR
MIMAT0002878	miR-506-3p	LOC653786	NR_003676	-0.216958	0.0217224	+	5_UTR
MIMAT0002878	miR-506-3p	LINC00426	NR_024464	-0.261723	0.0236078	-	CDS
MIMAT0002878	miR-506-3p	LOC100233209	NR_026544	-0.251864	0.0453404	-	5_UTR
MIMAT0002878	miR-506-3p	LOC285972	NR_034033	-0.222624	0.0464649	+	CDS
MIMAT0002878	miR-506-3p	LOC729178	NR_034115	-0.215822	0.0454597	-	3_UTR
MIMAT0002878	miR-506-3p	LOC729178	NR_034115	-0.215822	0.0454597	-	CDS_3_UTR
MIMAT0002878	miR-506-3p	LOC286370	NR_038882	0.169068	0.0438634	-	3_UTR
MIMAT0002878	miR-506-3p	LOC286370	NR_038882	0.169068	0.0438634	-	CDS
MIMAT0002878	miR-506-3p	LOC286442	NR_038968	-0.225428	0.0166063	-	3_UTR
MIMAT0002878	miR-506-3p	LOC100131733	NR_038996	-0.173643	0.00254377	-	3_UTR
MIMAT0002878	miR-506-3p	PCAT1	NR_045262	-0.158629	0.0294084	+	5_UTR

## Sheet: 507
miRNA.miRBase.MIMAT	miRNA.miR	mRNA.HUGO.symbol	mRNA.RefSeq	Spearman.rho	Qval	strand	site.location
MIMAT0002879	miR-507	ACVRL1	NM_000020	-0.271045	9.97779e-08	+	3_UTR
MIMAT0002879	miR-507	FAS	NM_000043	-0.15099	0.00351851	+	CDS
MIMAT0002879	miR-507	ARSB	NM_000046	-0.190727	0.000207712	-	3_UTR
MIMAT0002879	miR-507	ARSB	NM_000046	-0.190727	0.000207712	-	5_UTR
MIMAT0002879	miR-507	ASPA	NM_000049	-0.182498	0.00196247	+	CDS
MIMAT0002879	miR-507	BCHE	NM_000055	-0.282628	6.39203e-12	-	CDS
MIMAT0002879	miR-507	CA2	NM_000067	-0.154183	0.0100779	+	3_UTR
MIMAT0002879	miR-507	CD36	NM_000072	-0.251131	2.28954e-08	+	CDS
MIMAT0002879	miR-507	CD3G	NM_000073	-0.198378	0.000198915	+	3_UTR
MIMAT0002879	miR-507	CD40LG	NM_000074	-0.202303	0.00167614	+	CDS
MIMAT0002879	miR-507	COL3A1	NM_000090	-0.277519	5.94153e-11	+	CDS
MIMAT0002879	miR-507	CYP1B1	NM_000104	-0.186063	7.52788e-05	-	3_UTR
MIMAT0002879	miR-507	F5	NM_000130	-0.236815	1.55556e-05	-	CDS
MIMAT0002879	miR-507	FBN1	NM_000138	-0.253788	8.44708e-08	-	CDS
MIMAT0002879	miR-507	MS4A2	NM_000139	-0.246216	9.83452e-05	+	3_UTR
MIMAT0002879	miR-507	FTL	NM_000146	-0.185626	0.000255228	+	CDS
MIMAT0002879	miR-507	GJA1	NM_000165	-0.19441	3.03348e-06	+	CDS
MIMAT0002879	miR-507	IL2RG	NM_000206	-0.257836	1.24771e-05	-	CDS
MIMAT0002879	miR-507	KAL1	NM_000216	-0.236122	0.00137846	-	CDS
MIMAT0002879	miR-507	KCNA1	NM_000217	-0.378455	1.5829e-12	+	3_UTR
MIMAT0002879	miR-507	KCNA1	NM_000217	-0.378455	1.5829e-12	+	5_UTR
MIMAT0002879	miR-507	LHCGR	NM_000233	0.364426	1.65923e-10	-	CDS
MIMAT0002879	miR-507	LYZ	NM_000239	-0.191079	0.00688466	+	CDS
MIMAT0002879	miR-507	MTTP	NM_000253	0.329951	4.16233e-12	+	3_UTR
MIMAT0002879	miR-507	MTTP	NM_000253	0.329951	4.16233e-12	+	CDS
MIMAT0002879	miR-507	MYO5A	NM_000259	-0.19946	2.16715e-05	-	3_UTR
MIMAT0002879	miR-507	PTCH1	NM_000264	0.25327	0.000252228	-	CDS
MIMAT0002879	miR-507	NCF1	NM_000265	-0.185171	0.0138979	+	CDS
MIMAT0002879	miR-507	NDP	NM_000266	0.187467	5.04886e-05	-	5_UTR
MIMAT0002879	miR-507	PKD2	NM_000297	-0.197631	0.000231654	+	3_UTR
MIMAT0002879	miR-507	STAR	NM_000349	0.585042	2.1609e-46	-	3_UTR
MIMAT0002879	miR-507	CASR	NM_000388	0.326957	1.14747e-14	+	CDS
MIMAT0002879	miR-507	COL5A2	NM_000393	-0.34097	7.42224e-15	-	3_UTR
MIMAT0002879	miR-507	IL2RA	NM_000417	-0.27087	8.39684e-08	-	3_UTR
MIMAT0002879	miR-507	IL2RA	NM_000417	-0.27087	8.39684e-08	-	CDS
MIMAT0002879	miR-507	NCF2	NM_000433	-0.197528	0.00749299	-	CDS
MIMAT0002879	miR-507	SELE	NM_000450	-0.222961	7.54346e-05	-	3_UTR
MIMAT0002879	miR-507	TWIST1	NM_000474	-0.2715	7.54265e-11	-	3_UTR
MIMAT0002879	miR-507	ALB	NM_000477	-0.171565	0.0155931	+	CDS
MIMAT0002879	miR-507	FGG	NM_000509	0.232856	4.12897e-06	-	CDS
MIMAT0002879	miR-507	GDNF	NM_000514	0.267355	0.00329528	-	3_UTR
MIMAT0002879	miR-507	CD53	NM_000560	-0.207384	0.000728207	+	3_UTR
MIMAT0002879	miR-507	IL10	NM_000572	-0.201791	8.88831e-05	-	5_UTR
MIMAT0002879	miR-507	SLC11A1	NM_000578	-0.202295	0.00425545	+	3_UTR
MIMAT0002879	miR-507	IGFBP1	NM_000596	0.24301	1.97425e-06	+	3_UTR
MIMAT0002879	miR-507	CXCL12	NM_000609	-0.370284	1.17951e-13	-	3_UTR
MIMAT0002879	miR-507	ITGAM	NM_000632	-0.207092	0.010967	+	CDS
MIMAT0002879	miR-507	BCL2	NM_000633	0.17052	0.0188389	-	3_UTR
MIMAT0002879	miR-507	SOD2	NM_000636	-0.175212	0.0322481	-	3_UTR
MIMAT0002879	miR-507	SOD2	NM_000636	-0.175212	0.0322481	-	CDS
MIMAT0002879	miR-507	SELL	NM_000655	-0.261817	0.000419287	-	3_UTR
MIMAT0002879	miR-507	ADH1B	NM_000668	-0.237869	0.00013055	-	3_UTR
MIMAT0002879	miR-507	ALOX5	NM_000698	-0.159618	0.0225528	+	CDS
MIMAT0002879	miR-507	CACNA2D1	NM_000722	-0.258405	4.69955e-05	-	3_UTR
MIMAT0002879	miR-507	CACNA2D1	NM_000722	-0.258405	4.69955e-05	-	CDS
MIMAT0002879	miR-507	FGF1	NM_000800	-0.182028	0.036383	-	3_UTR
MIMAT0002879	miR-507	GABRB2	NM_000813	-0.248359	1.96357e-06	-	3_UTR
MIMAT0002879	miR-507	GRM7	NM_000844	0.51639	4.05917e-27	+	CDS
MIMAT0002879	miR-507	GSTA3	NM_000847	0.383114	1.7448e-08	-	CDS
MIMAT0002879	miR-507	GUCY1A2	NM_000855	-0.182344	0.0394527	-	3_UTR
MIMAT0002879	miR-507	HTR7	NM_000872	-0.170452	0.00399895	-	CDS
MIMAT0002879	miR-507	IFNAR2	NM_000874	-0.225965	0.0370221	+	CDS
MIMAT0002879	miR-507	ITGA4	NM_000885	-0.235857	8.32618e-06	+	3_UTR
MIMAT0002879	miR-507	ITGB6	NM_000888	-0.158405	0.0242032	-	3_UTR
MIMAT0002879	miR-507	ITGB6	NM_000888	-0.158405	0.0242032	-	CDS
MIMAT0002879	miR-507	PDE3B	NM_000922	-0.186206	0.000434275	+	CDS
MIMAT0002879	miR-507	PGR	NM_000926	0.271538	4.71036e-06	-	3_UTR
MIMAT0002879	miR-507	PTGDR	NM_000953	-0.262086	1.78287e-06	+	3_UTR
MIMAT0002879	miR-507	PTGFR	NM_000959	-0.344462	7.36403e-10	+	3_UTR
MIMAT0002879	miR-507	CD36	NM_001001548	-0.333064	3.2091e-13	+	CDS
MIMAT0002879	miR-507	GDF6	NM_001001557	-0.293804	1.79375e-10	-	3_UTR
MIMAT0002879	miR-507	C10orf55	NM_001001791	-0.326917	1.63082e-08	-	5_UTR
MIMAT0002879	miR-507	ANO7	NM_001001891	0.167066	0.0238343	+	3_UTR
MIMAT0002879	miR-507	UBASH3A	NM_001001895	-0.218171	0.00119152	+	CDS
MIMAT0002879	miR-507	EPSTI1	NM_001002264	-0.209448	0.000399794	-	CDS
MIMAT0002879	miR-507	GATA3	NM_001002295	-0.246001	7.75773e-05	+	CDS
MIMAT0002879	miR-507	MCTP1	NM_001002796	-0.316965	1.67365e-08	-	3_UTR
MIMAT0002879	miR-507	MCTP1	NM_001002796	-0.316965	1.67365e-08	-	CDS
MIMAT0002879	miR-507	DERL3	NM_001002862	-0.187228	0.000172428	-	3_UTR
MIMAT0002879	miR-507	C1orf173	NM_001002912	0.197504	0.00105853	-	5_UTR
MIMAT0002879	miR-507	C1orf173	NM_001002912	0.197504	0.00105853	-	CDS
MIMAT0002879	miR-507	RPLP0	NM_001002	0.163602	0.000437986	-	3_UTR
MIMAT0002879	miR-507	SMAD1	NM_001003688	-0.184147	0.00898088	+	CDS
MIMAT0002879	miR-507	EVI2A	NM_001003927	-0.280943	2.81087e-06	-	3_UTR
MIMAT0002879	miR-507	CD200	NM_001004196	0.262784	0.00118182	+	CDS
MIMAT0002879	miR-507	SPDYE3	NM_001004351	0.153705	0.0138097	+	CDS
MIMAT0002879	miR-507	CLEC2D	NM_001004419	-0.23369	0.000156161	+	5_UTR
MIMAT0002879	miR-507	LRRC55	NM_001005210	-0.189681	0.0129614	+	3_UTR
MIMAT0002879	miR-507	PKP2	NM_001005242	0.188679	0.00160355	-	3_UTR
MIMAT0002879	miR-507	GPNMB	NM_001005340	-0.207129	0.00283412	+	CDS
MIMAT0002879	miR-507	VPS54	NM_001005739	0.169613	0.0175077	-	CDS
MIMAT0002879	miR-507	MAPKAP1	NM_001006620	-0.154434	0.0200661	-	5_UTR
MIMAT0002879	miR-507	TCEAL1	NM_001006639	0.179937	0.000543458	+	3_UTR
MIMAT0002879	miR-507	NWD1	NM_001007525	0.31558	2.71176e-05	+	3_UTR
MIMAT0002879	miR-507	AMY1A	NM_001008221	0.236157	0.0278332	+	CDS
MIMAT0002879	miR-507	UACA	NM_001008224	-0.223389	0.00240681	-	3_UTR
MIMAT0002879	miR-507	UACA	NM_001008224	-0.223389	0.00240681	-	CDS
MIMAT0002879	miR-507	FAM154B	NM_001008226	0.232189	7.14872e-07	+	CDS
MIMAT0002879	miR-507	CISD2	NM_001008388	-0.170751	0.0151631	+	5_UTR
MIMAT0002879	miR-507	TTLL9	NM_001008409	0.278454	7.17896e-05	+	CDS
MIMAT0002879	miR-507	AKAP14	NM_001008534	0.210199	0.0236632	+	3_UTR
MIMAT0002879	miR-507	LOC401052	NM_001008737	0.150353	0.0347417	-	5_UTR
MIMAT0002879	miR-507	ERMN	NM_001009959	-0.213326	0.00671529	-	3_UTR
MIMAT0002879	miR-507	RSPH4A	NM_001010892	0.431852	6.94903e-12	+	3_UTR
MIMAT0002879	miR-507	AR	NM_001011645	0.182864	0.0265781	+	3_UTR
MIMAT0002879	miR-507	AR	NM_001011645	0.182864	0.0265781	+	CDS
MIMAT0002879	miR-507	C6orf174	NM_001012279	-0.264871	3.26944e-05	-	3_UTR
MIMAT0002879	miR-507	ARSI	NM_001012301	-0.339702	9.40974e-11	-	3_UTR
MIMAT0002879	miR-507	C9orf117	NM_001012502	0.286366	2.76278e-05	+	CDS
MIMAT0002879	miR-507	GRP	NM_001012513	-0.256766	2.83978e-06	+	3_UTR
MIMAT0002879	miR-507	IL32	NM_001012631	-0.162072	0.00735504	+	CDS
MIMAT0002879	miR-507	IL32	NM_001012636	-0.185045	0.0013804	+	CDS
MIMAT0002879	miR-507	ZKSCAN2	NM_001012981	0.179596	0.00537825	-	3_UTR
MIMAT0002879	miR-507	PPP1R42	NM_001013626	0.304405	6.12247e-08	-	CDS
MIMAT0002879	miR-507	RUNX2	NM_001015051	-0.24301	1.46162e-07	+	3_UTR
MIMAT0002879	miR-507	RUNX2	NM_001015051	-0.24301	1.46162e-07	+	5_UTR
MIMAT0002879	miR-507	KAZN	NM_001018001	0.158897	0.011134	+	3_UTR
MIMAT0002879	miR-507	TPM1	NM_001018004	-0.338724	1.04367e-13	+	CDS
MIMAT0002879	miR-507	TPM1	NM_001018005	-0.181937	0.000100874	+	CDS
MIMAT0002879	miR-507	DKK3	NM_001018057	0.229818	1.40732e-05	-	3_UTR
MIMAT0002879	miR-507	FRMPD2	NM_001018071	0.337068	9.31405e-08	-	CDS
MIMAT0002879	miR-507	NR3C1	NM_001018076	-0.19892	0.00838172	-	3_UTR
MIMAT0002879	miR-507	NR3C1	NM_001018076	-0.19892	0.00838172	-	CDS
MIMAT0002879	miR-507	NR3C1	NM_001024094	-0.20099	0.0108089	-	3_UTR
MIMAT0002879	miR-507	NR3C1	NM_001024094	-0.20099	0.0108089	-	CDS
MIMAT0002879	miR-507	SOD2	NM_001024466	-0.186227	0.00964463	-	CDS
MIMAT0002879	miR-507	RUNX2	NM_001024630	-0.282809	6.83107e-09	+	3_UTR
MIMAT0002879	miR-507	RUNX2	NM_001024630	-0.282809	6.83107e-09	+	5_UTR
MIMAT0002879	miR-507	SH3KBP1	NM_001024666	-0.202303	0.000251246	-	3_UTR
MIMAT0002879	miR-507	BCL7A	NM_001024808	0.153303	0.0482289	+	3_UTR
MIMAT0002879	miR-507	RGS7BP	NM_001029875	0.15772	2.98499e-05	+	3_UTR
MIMAT0002879	miR-507	RGS7BP	NM_001029875	0.15772	2.98499e-05	+	CDS
MIMAT0002879	miR-507	PLEKHG1	NM_001029884	0.174415	0.0470505	+	CDS
MIMAT0002879	miR-507	PCDP1	NM_001029996	0.312448	5.32001e-08	+	5_UTR
MIMAT0002879	miR-507	SAMD5	NM_001030060	0.189782	0.0189707	+	3_UTR
MIMAT0002879	miR-507	MSRB3	NM_001031679	-0.253331	0.000712346	+	3_UTR
MIMAT0002879	miR-507	RUNX3	NM_001031680	-0.174392	0.0116985	-	3_UTR
MIMAT0002879	miR-507	FAM198B	NM_001031700	0.211283	0.00272656	-	3_UTR
MIMAT0002879	miR-507	TFPI	NM_001032281	-0.15339	0.0127611	-	CDS
MIMAT0002879	miR-507	CXCL12	NM_001033886	-0.345054	2.26403e-09	-	3_UTR
MIMAT0002879	miR-507	ALDH1L2	NM_001034173	-0.240255	0.000246652	-	3_UTR
MIMAT0002879	miR-507	ALDH1L2	NM_001034173	-0.240255	0.000246652	-	CDS
MIMAT0002879	miR-507	RPGR	NM_001034853	0.181065	0.0307529	-	3_UTR
MIMAT0002879	miR-507	ECE2	NM_001037324	0.197304	0.0147028	+	CDS
MIMAT0002879	miR-507	CNGA4	NM_001037329	0.252876	0.0013877	+	5_UTR
MIMAT0002879	miR-507	PDE4B	NM_001037339	-0.281129	1.65981e-06	+	5_UTR
MIMAT0002879	miR-507	C7orf63	NM_001039706	0.229813	0.00114572	+	CDS
MIMAT0002879	miR-507	EML6	NM_001039753	0.177165	0.0377256	+	CDS
MIMAT0002879	miR-507	SLC4A8	NM_001039960	0.223956	0.014931	+	3_UTR
MIMAT0002879	miR-507	D4S234E	NM_001040101	0.250636	0.000357975	+	3_UTR
MIMAT0002879	miR-507	ADAMTSL1	NM_001040272	-0.426613	2.38312e-23	+	3_UTR
MIMAT0002879	miR-507	PCDH17	NM_001040429	-0.20974	0.000106676	+	3_UTR
MIMAT0002879	miR-507	HMGCLL1	NM_001042406	0.198574	0.0469229	-	CDS
MIMAT0002879	miR-507	DIAPH3	NM_001042517	-0.182105	0.000151489	-	CDS
MIMAT0002879	miR-507	C2orf88	NM_001042519	0.231594	0.000868523	+	3_UTR
MIMAT0002879	miR-507	LTBP4	NM_001042545	0.166078	0.00624335	+	CDS
MIMAT0002879	miR-507	CAPSL	NM_001042625	0.326752	9.83452e-05	-	CDS
MIMAT0002879	miR-507	SRGAP2	NM_001042758	-0.213108	5.75679e-05	+	3_UTR
MIMAT0002879	miR-507	TPM3	NM_001043351	-0.219168	0.00252416	-	3_UTR
MIMAT0002879	miR-507	TPM3	NM_001043351	-0.219168	0.00252416	-	CDS
MIMAT0002879	miR-507	NTM	NM_001048209	-0.345485	1.15342e-09	+	3_UTR
MIMAT0002879	miR-507	ZNF391	NM_001076781	0.209207	0.0152721	+	3_UTR
MIMAT0002879	miR-507	ACVRL1	NM_001077401	-0.160987	0.000177634	+	3_UTR
MIMAT0002879	miR-507	TCF19	NM_001077511	-0.190313	0.0188469	+	3_UTR
MIMAT0002879	miR-507	VCAM1	NM_001078	-0.312157	2.40884e-10	+	3_UTR
MIMAT0002879	miR-507	ITGA6	NM_001079818	0.164711	0.0311999	+	3_UTR
MIMAT0002879	miR-507	NLRP3	NM_001079821	-0.178001	0.00168628	+	CDS
MIMAT0002879	miR-507	LRRIQ1	NM_001079910	0.295162	0.000374276	+	CDS
MIMAT0002879	miR-507	FAM155A	NM_001080396	-0.170066	0.000151294	-	3_UTR
MIMAT0002879	miR-507	ZNF433	NM_001080411	0.173505	0.0430087	-	3_UTR
MIMAT0002879	miR-507	TOX3	NM_001080430	0.358191	1.71255e-11	-	CDS
MIMAT0002879	miR-507	ZNF275	NM_001080485	0.210082	3.11091e-05	+	3_UTR
MIMAT0002879	miR-507	TBX18	NM_001080508	-0.20827	0.00212791	-	3_UTR
MIMAT0002879	miR-507	BICC1	NM_001080512	-0.202509	6.21242e-05	+	3_UTR
MIMAT0002879	miR-507	BICC1	NM_001080512	-0.202509	6.21242e-05	+	CDS
MIMAT0002879	miR-507	CC2D2A	NM_001080522	0.204079	0.0456817	+	CDS
MIMAT0002879	miR-507	ARRDC5	NM_001080523	-0.190855	0.0018229	-	5_UTR
MIMAT0002879	miR-507	WIPF3	NM_001080529	0.44453	5.74996e-20	+	3_UTR
MIMAT0002879	miR-507	SPI1	NM_001080547	-0.22093	0.000144912	-	CDS
MIMAT0002879	miR-507	ALDH5A1	NM_001080	0.163746	0.0011308	+	CDS
MIMAT0002879	miR-507	PTCH1	NM_001083602	0.229216	0.00111474	-	CDS
MIMAT0002879	miR-507	PTCH1	NM_001083607	0.155973	0.00223177	-	CDS
MIMAT0002879	miR-507	ZNF655	NM_001083956	0.171229	0.0023156	+	3_UTR
MIMAT0002879	miR-507	MILR1	NM_001085423	-0.192693	0.00924611	+	3_UTR
MIMAT0002879	miR-507	TMEM213	NM_001085429	0.189238	0.00187346	+	3_UTR
MIMAT0002879	miR-507	C5orf49	NM_001089584	0.314212	1.88578e-05	-	CDS
MIMAT0002879	miR-507	ACR	NM_001097	0.199451	0.00581835	+	CDS
MIMAT0002879	miR-507	GPR1	NM_001098199	-0.219551	8.74224e-05	-	CDS
MIMAT0002879	miR-507	GPR18	NM_001098200	-0.187515	0.0203982	-	CDS
MIMAT0002879	miR-507	HNRNPF	NM_001098205	0.269291	4.36449e-05	-	3_UTR
MIMAT0002879	miR-507	SGSM1	NM_001098497	0.180768	0.03568	+	3_UTR
MIMAT0002879	miR-507	KIAA1217	NM_001098501	-0.207191	0.00483045	+	3_UTR
MIMAT0002879	miR-507	GPR116	NM_001098518	-0.225381	9.37565e-06	-	CDS
MIMAT0002879	miR-507	HPSE	NM_001098540	-0.289746	0.00037203	-	3_UTR
MIMAT0002879	miR-507	HPSE	NM_001098540	-0.289746	0.00037203	-	CDS
MIMAT0002879	miR-507	MRVI1	NM_001098579	-0.188707	0.00488582	-	3_UTR
MIMAT0002879	miR-507	2014-09-08	NM_001098811	-0.208005	0.0140558	-	3_UTR
MIMAT0002879	miR-507	CXorf30	NM_001098843	0.212599	0.00139557	+	CDS
MIMAT0002879	miR-507	TIFAB	NM_001099221	-0.220552	0.0053281	-	3_UTR
MIMAT0002879	miR-507	TIFAB	NM_001099221	-0.220552	0.0053281	-	5_UTR
MIMAT0002879	miR-507	ZNF506	NM_001099269	0.171148	0.024984	-	3_UTR
MIMAT0002879	miR-507	REPIN1	NM_001099695	0.160806	0.00184087	+	CDS
MIMAT0002879	miR-507	CCR5	NM_001100168	-0.25199	0.000627231	+	CDS
MIMAT0002879	miR-507	C2orf73	NM_001100396	0.278194	2.34679e-05	+	CDS
MIMAT0002879	miR-507	C16orf46	NM_001100873	0.205154	0.000108696	-	CDS
MIMAT0002879	miR-507	INPP4B	NM_001101669	-0.20122	0.000372963	-	3_UTR
MIMAT0002879	miR-507	COL6A6	NM_001102608	-0.438519	2.96727e-23	+	3_UTR
MIMAT0002879	miR-507	COL6A6	NM_001102608	-0.438519	2.96727e-23	+	CDS
MIMAT0002879	miR-507	LAMA4	NM_001105206	-0.200535	9.04417e-08	-	3_UTR
MIMAT0002879	miR-507	LAMA4	NM_001105206	-0.200535	9.04417e-08	-	CDS
MIMAT0002879	miR-507	LAMA4	NM_001105207	-0.176586	9.98004e-06	-	3_UTR
MIMAT0002879	miR-507	LAMA4	NM_001105207	-0.176586	9.98004e-06	-	CDS
MIMAT0002879	miR-507	ACVR2B	NM_001106	0.220607	0.00750045	+	3_UTR
MIMAT0002879	miR-507	PTPRB	NM_001109754	-0.19349	0.000748891	-	3_UTR
MIMAT0002879	miR-507	PTPRB	NM_001109754	-0.19349	0.000748891	-	CDS
MIMAT0002879	miR-507	ECE1	NM_001113347	0.302319	7.84303e-06	-	3_UTR
MIMAT0002879	miR-507	RGS4	NM_001113380	-0.193699	0.000163219	+	3_UTR
MIMAT0002879	miR-507	RGS4	NM_001113380	-0.193699	0.000163219	+	5_UTR
MIMAT0002879	miR-507	RGS4	NM_001113380	-0.193699	0.000163219	+	CDS
MIMAT0002879	miR-507	ZNF385B	NM_001113398	0.374984	2.56908e-10	-	CDS
MIMAT0002879	miR-507	NOXRED1	NM_001113475	0.249836	0.00136785	-	3_UTR
MIMAT0002879	miR-507	MDGA2	NM_001113498	0.184008	0.0344412	-	3_UTR
MIMAT0002879	miR-507	MDGA2	NM_001113498	0.184008	0.0344412	-	CDS
MIMAT0002879	miR-507	CLIC5	NM_001114086	0.198463	0.0242024	-	CDS
MIMAT0002879	miR-507	CHEK1	NM_001114122	0.179467	0.00384859	+	5_UTR
MIMAT0002879	miR-507	CHEK1	NM_001114122	0.179467	0.00384859	+	CDS
MIMAT0002879	miR-507	CTSC	NM_001114173	-0.151885	0.0121394	-	3_UTR
MIMAT0002879	miR-507	C6	NM_001115131	0.178918	8.31991e-06	-	CDS
MIMAT0002879	miR-507	GDI2	NM_001115156	-0.220906	0.00143876	-	3_UTR
MIMAT0002879	miR-507	GLRX	NM_001118890	-0.192671	0.00103865	-	CDS
MIMAT0002879	miR-507	EDNRB	NM_001122659	-0.151971	0.00254669	-	3_UTR
MIMAT0002879	miR-507	FAM124B	NM_001122779	-0.211021	0.00123094	-	3_UTR
MIMAT0002879	miR-507	FAM124B	NM_001122779	-0.211021	0.00123094	-	CDS
MIMAT0002879	miR-507	SIRPB2	NM_001122962	-0.234572	0.000123042	-	CDS
MIMAT0002879	miR-507	CCR2	NM_001123041	-0.2452	0.000994039	+	CDS
MIMAT0002879	miR-507	CCR2	NM_001123396	-0.218716	0.0154376	+	CDS
MIMAT0002879	miR-507	OSGIN2	NM_001126111	-0.193479	0.0157408	+	3_UTR
MIMAT0002879	miR-507	VCAN	NM_001126336	-0.345918	1.8326e-12	+	3_UTR
MIMAT0002879	miR-507	VCAN	NM_001126336	-0.345918	1.8326e-12	+	CDS
MIMAT0002879	miR-507	PHTF2	NM_001127358	-0.235656	3.41144e-06	+	3_UTR
MIMAT0002879	miR-507	PHTF2	NM_001127358	-0.235656	3.41144e-06	+	CDS
MIMAT0002879	miR-507	CD36	NM_001127443	-0.337066	2.03349e-12	+	CDS
MIMAT0002879	miR-507	NLRP3	NM_001127462	-0.189857	0.020229	+	CDS
MIMAT0002879	miR-507	ZNF469	NM_001127464	-0.159598	0.00678443	+	3_UTR
MIMAT0002879	miR-507	GSN	NM_001127663	-0.191765	0.0147365	+	3_UTR
MIMAT0002879	miR-507	STXBP5	NM_001127715	-0.274233	4.87121e-07	+	3_UTR
MIMAT0002879	miR-507	TFRC	NM_001128148	-0.200114	0.000539609	-	3_UTR
MIMAT0002879	miR-507	TFRC	NM_001128148	-0.200114	0.000539609	-	CDS
MIMAT0002879	miR-507	VGLL4	NM_001128221	-0.20308	0.000496186	-	3_UTR
MIMAT0002879	miR-507	FAM198B	NM_001128424	0.205206	0.0158637	-	3_UTR
MIMAT0002879	miR-507	SLC39A14	NM_001128431	-0.165868	0.0179028	+	3_UTR
MIMAT0002879	miR-507	TC2N	NM_001128596	-0.232449	9.54572e-05	-	3_UTR
MIMAT0002879	miR-507	MARK3	NM_001128921	-0.17467	3.77572e-05	+	3_UTR
MIMAT0002879	miR-507	MARK3	NM_001128921	-0.17467	3.77572e-05	+	CDS
MIMAT0002879	miR-507	FAM198A	NM_001129908	0.212041	0.00377183	+	5_UTR
MIMAT0002879	miR-507	AEBP1	NM_001129	-0.231431	7.92116e-06	+	3_UTR
MIMAT0002879	miR-507	ACTN1	NM_001130005	-0.272033	9.88634e-07	-	3_UTR
MIMAT0002879	miR-507	TTLL10	NM_001130045	0.261181	4.83161e-05	+	CDS
MIMAT0002879	miR-507	CSGALNACT1	NM_001130518	0.242694	0.000710444	-	3_UTR
MIMAT0002879	miR-507	HMGB2	NM_001130688	-0.185832	0.00404501	-	3_UTR
MIMAT0002879	miR-507	HMGB2	NM_001130689	-0.158369	0.0114385	-	3_UTR
MIMAT0002879	miR-507	CLEC2A	NM_001130711	-0.251561	5.61007e-06	-	3_UTR
MIMAT0002879	miR-507	RABL5	NM_001130820	0.162117	0.00693327	-	3_UTR
MIMAT0002879	miR-507	RABL5	NM_001130822	0.178282	0.0312026	-	3_UTR
MIMAT0002879	miR-507	DYSF	NM_001130980	-0.203581	0.000604694	+	5_UTR
MIMAT0002879	miR-507	HRH2	NM_001131055	-0.311377	2.47032e-08	+	3_UTR
MIMAT0002879	miR-507	HRH2	NM_001131055	-0.311377	2.47032e-08	+	5_UTR
MIMAT0002879	miR-507	HRH2	NM_001131055	-0.311377	2.47032e-08	+	CDS
MIMAT0002879	miR-507	IQCG	NM_001134435	0.303386	1.63943e-05	-	3_UTR
MIMAT0002879	miR-507	DDAH1	NM_001134445	-0.24393	1.7253e-05	-	3_UTR
MIMAT0002879	miR-507	DDAH1	NM_001134445	-0.24393	1.7253e-05	-	5_UTR
MIMAT0002879	miR-507	DDAH1	NM_001134445	-0.24393	1.7253e-05	-	CDS
MIMAT0002879	miR-507	SIRPB2	NM_001134836	-0.19589	0.00295928	-	CDS
MIMAT0002879	miR-507	LRRC15	NM_001135057	-0.282422	8.99672e-06	-	3_UTR
MIMAT0002879	miR-507	C1QTNF7	NM_001135171	0.349941	2.54791e-10	+	3_UTR
MIMAT0002879	miR-507	CCDC88A	NM_001135597	-0.201452	0.0149351	-	3_UTR
MIMAT0002879	miR-507	CCDC88A	NM_001135597	-0.201452	0.0149351	-	CDS
MIMAT0002879	miR-507	ZNF384	NM_001135734	0.152316	0.0159344	-	3_UTR
MIMAT0002879	miR-507	RUSC2	NM_001135999	-0.163764	0.00616839	+	5_UTR
MIMAT0002879	miR-507	FXYD3	NM_001136011	0.151403	0.0434309	+	CDS
MIMAT0002879	miR-507	KIAA0748	NM_001136030	-0.242977	0.00261139	-	CDS
MIMAT0002879	miR-507	C11orf93	NM_001136105	0.188017	0.00737334	+	3_UTR
MIMAT0002879	miR-507	LRRFIP1	NM_001137552	-0.196782	0.0427596	+	3_UTR
MIMAT0002879	miR-507	LRRFIP1	NM_001137552	-0.196782	0.0427596	+	CDS
MIMAT0002879	miR-507	TRAF3IP1	NM_001139490	0.300791	7.18412e-10	+	CDS
MIMAT0002879	miR-507	XG	NM_001141919	-0.199846	7.9115e-05	+	3_UTR
MIMAT0002879	miR-507	ST6GAL2	NM_001142351	-0.179921	0.0240825	-	3_UTR
MIMAT0002879	miR-507	PRRG1	NM_001142395	-0.202332	0.0223574	+	3_UTR
MIMAT0002879	miR-507	PRRG1	NM_001142395	-0.202332	0.0223574	+	CDS
MIMAT0002879	miR-507	LUZP1	NM_001142546	-0.168404	0.0235975	-	3_UTR
MIMAT0002879	miR-507	SPHK1	NM_001142601	-0.424116	9.17499e-17	+	3_UTR
MIMAT0002879	miR-507	SPHKAP	NM_001142644	0.265023	1.57645e-05	-	CDS
MIMAT0002879	miR-507	LRRC27	NM_001143757	0.250013	8.0786e-05	+	3_UTR
MIMAT0002879	miR-507	SYCE1	NM_001143763	0.165761	0.0345426	-	CDS
MIMAT0002879	miR-507	ZNF438	NM_001143769	-0.199392	0.000128027	-	CDS
MIMAT0002879	miR-507	IFT81	NM_001143779	0.210608	0.0396985	+	CDS
MIMAT0002879	miR-507	RBM24	NM_001143941	0.161198	0.0435813	+	3_UTR
MIMAT0002879	miR-507	RBM24	NM_001143942	0.228528	0.0178948	+	3_UTR
MIMAT0002879	miR-507	NTM	NM_001144058	-0.445332	2.93207e-22	+	3_UTR
MIMAT0002879	miR-507	FGF1	NM_001144892	-0.3843	7.65228e-15	-	3_UTR
MIMAT0002879	miR-507	SDK2	NM_001144952	0.290473	1.00128e-07	-	5_UTR
MIMAT0002879	miR-507	ANKUB1	NM_001144960	0.370738	1.6702e-07	-	CDS
MIMAT0002879	miR-507	ITGA7	NM_001144996	-0.18358	0.0412048	-	CDS
MIMAT0002879	miR-507	C12orf70	NM_001145010	-0.313596	8.44708e-08	+	CDS
MIMAT0002879	miR-507	UBE2QL1	NM_001145161	-0.322961	1.61487e-11	+	3_UTR
MIMAT0002879	miR-507	NFIA	NM_001145511	0.171767	0.0209182	+	5_UTR
MIMAT0002879	miR-507	RAI14	NM_001145522	-0.307478	1.21343e-12	+	CDS
MIMAT0002879	miR-507	TNFSF13B	NM_001145645	-0.173896	0.0162719	+	CDS
MIMAT0002879	miR-507	SORBS2	NM_001145670	0.289393	8.21241e-07	-	3_UTR
MIMAT0002879	miR-507	SORBS2	NM_001145670	0.289393	8.21241e-07	-	CDS
MIMAT0002879	miR-507	SORBS2	NM_001145671	0.201581	0.0111942	-	3_UTR
MIMAT0002879	miR-507	SORBS2	NM_001145671	0.201581	0.0111942	-	CDS
MIMAT0002879	miR-507	SORBS2	NM_001145675	0.210859	0.0116429	-	3_UTR
MIMAT0002879	miR-507	SORBS2	NM_001145675	0.210859	0.0116429	-	CDS
MIMAT0002879	miR-507	IFLTD1	NM_001145727	0.194046	0.0352909	-	CDS
MIMAT0002879	miR-507	PROM1	NM_001145847	0.17235	0.0201519	-	3_UTR
MIMAT0002879	miR-507	PROM1	NM_001145847	0.17235	0.0201519	-	CDS
MIMAT0002879	miR-507	PROM1	NM_001145848	0.241434	0.000903462	-	3_UTR
MIMAT0002879	miR-507	PROM1	NM_001145848	0.241434	0.000903462	-	CDS
MIMAT0002879	miR-507	NEK11	NM_001146003	0.243698	0.000679248	+	CDS
MIMAT0002879	miR-507	CAPN2	NM_001146068	-0.163476	0.0307399	+	CDS
MIMAT0002879	miR-507	PEG3	NM_001146187	0.524868	2.52046e-30	-	3_UTR
MIMAT0002879	miR-507	MYOCD	NM_001146312	0.32937	1.92603e-12	+	3_UTR
MIMAT0002879	miR-507	ANGPT1	NM_001146	-0.290241	0.00128146	-	3_UTR
MIMAT0002879	miR-507	ANGPT1	NM_001146	-0.290241	0.00128146	-	CDS
MIMAT0002879	miR-507	ANK3	NM_001149	0.217552	0.0015231	-	3_UTR
MIMAT0002879	miR-507	FHL1	NM_001159699	-0.261781	4.19079e-07	+	CDS
MIMAT0002879	miR-507	FLT1	NM_001159920	-0.22113	1.9558e-07	-	3_UTR
MIMAT0002879	miR-507	EBNA1BP2	NM_001159936	0.277232	1.92118e-06	-	CDS
MIMAT0002879	miR-507	KCNQ5	NM_001160130	-0.246322	1.9683e-06	+	3_UTR
MIMAT0002879	miR-507	KCNQ5	NM_001160130	-0.246322	1.9683e-06	+	CDS
MIMAT0002879	miR-507	C17orf109	NM_001162995	0.167413	0.0467252	+	3_UTR
MIMAT0002879	miR-507	VCAN	NM_001164097	-0.351476	1.54675e-12	+	3_UTR
MIMAT0002879	miR-507	VCAN	NM_001164097	-0.351476	1.54675e-12	+	CDS
MIMAT0002879	miR-507	ENTPD1	NM_001164179	-0.192632	0.000691887	+	3_UTR
MIMAT0002879	miR-507	ENTPD1	NM_001164179	-0.192632	0.000691887	+	5_UTR
MIMAT0002879	miR-507	ENTPD1	NM_001164183	0.155578	0.0167126	+	3_UTR
MIMAT0002879	miR-507	ENTPD1	NM_001164183	0.155578	0.0167126	+	5_UTR
MIMAT0002879	miR-507	TMEM212	NM_001164436	0.211566	0.00123094	+	CDS
MIMAT0002879	miR-507	MUC12	NM_001164462	0.201248	0.0142192	+	3_UTR
MIMAT0002879	miR-507	APBB2	NM_001166050	-0.15392	0.0396988	-	3_UTR
MIMAT0002879	miR-507	APBB2	NM_001166050	-0.15392	0.0396988	-	CDS
MIMAT0002879	miR-507	PALLD	NM_001166108	-0.206625	0.00155323	+	3_UTR
MIMAT0002879	miR-507	PALLD	NM_001166108	-0.206625	0.00155323	+	CDS
MIMAT0002879	miR-507	PALLD	NM_001166110	-0.204131	0.000116902	+	3_UTR
MIMAT0002879	miR-507	LPPR4	NM_001166252	-0.272016	1.11849e-10	+	5_UTR
MIMAT0002879	miR-507	LPPR4	NM_001166252	-0.272016	1.11849e-10	+	CDS
MIMAT0002879	miR-507	SPATA13	NM_001166271	0.174317	0.0164236	+	3_UTR
MIMAT0002879	miR-507	TFEB	NM_001167827	-0.271539	0.00065229	-	CDS
MIMAT0002879	miR-507	KLHL13	NM_001168303	0.203714	0.0025779	-	CDS
MIMAT0002879	miR-507	GALNTL1	NM_001168368	0.16925	0.0225528	+	3_UTR
MIMAT0002879	miR-507	RIMS1	NM_001168407	0.220818	0.0375769	+	3_UTR
MIMAT0002879	miR-507	RIMS1	NM_001168411	0.18939	9.54572e-05	+	3_UTR
MIMAT0002879	miR-507	MUM1L1	NM_001171020	0.40768	3.51033e-14	+	3_UTR
MIMAT0002879	miR-507	MUM1L1	NM_001171020	0.40768	3.51033e-14	+	CDS
MIMAT0002879	miR-507	PTPRD	NM_001171025	-0.217576	8.45155e-05	-	3_UTR
MIMAT0002879	miR-507	PTPRD	NM_001171025	-0.217576	8.45155e-05	-	CDS
MIMAT0002879	miR-507	SIGLEC10	NM_001171156	-0.16033	0.00737334	-	3_UTR
MIMAT0002879	miR-507	SIGLEC10	NM_001171157	-0.183248	0.00456858	-	3_UTR
MIMAT0002879	miR-507	SIGLEC10	NM_001171161	-0.188435	0.0289349	-	3_UTR
MIMAT0002879	miR-507	UBAP1	NM_001171201	-0.155189	0.00948605	+	3_UTR
MIMAT0002879	miR-507	UBAP1	NM_001171201	-0.155189	0.00948605	+	CDS
MIMAT0002879	miR-507	ZEB2	NM_001171653	-0.169706	0.0255371	-	3_UTR
MIMAT0002879	miR-507	MCF2	NM_001171879	0.221708	0.00117383	-	3_UTR
MIMAT0002879	miR-507	MCF2	NM_001171879	0.221708	0.00117383	-	CDS
MIMAT0002879	miR-507	ABCC6	NM_001171	0.287035	6.37057e-06	-	3_UTR
MIMAT0002879	miR-507	IL16	NM_001172128	-0.262554	3.10586e-08	+	3_UTR
MIMAT0002879	miR-507	IL16	NM_001172128	-0.262554	3.10586e-08	+	CDS
MIMAT0002879	miR-507	CSRNP3	NM_001172173	0.205453	0.0309423	+	3_UTR
MIMAT0002879	miR-507	NEXN	NM_001172309	-0.242163	1.52951e-06	+	5_UTR
MIMAT0002879	miR-507	LRRC34	NM_001172780	0.210897	0.00594559	-	3_UTR
MIMAT0002879	miR-507	PRRG1	NM_001173486	-0.22208	0.00178576	+	5_UTR
MIMAT0002879	miR-507	MAP7D3	NM_001173517	-0.204351	0.00200345	-	CDS
MIMAT0002879	miR-507	VIT	NM_001177969	0.158105	0.0165746	+	CDS
MIMAT0002879	miR-507	VIT	NM_001177971	0.18469	0.0120876	+	CDS
MIMAT0002879	miR-507	CASR	NM_001178065	0.3025	8.77346e-10	+	CDS
MIMAT0002879	miR-507	CD8B	NM_001178100	-0.171044	0.0225747	-	CDS
MIMAT0002879	miR-507	LOX	NM_001178102	-0.340885	6.20533e-13	-	3_UTR
MIMAT0002879	miR-507	LOX	NM_001178102	-0.340885	6.20533e-13	-	5_UTR
MIMAT0002879	miR-507	NPNT	NM_001184691	-0.248898	0.000452745	+	CDS
MIMAT0002879	miR-507	NPNT	NM_001184693	-0.242599	4.83161e-05	+	CDS
MIMAT0002879	miR-507	SLITRK4	NM_001184750	-0.204598	0.00329365	-	3_UTR
MIMAT0002879	miR-507	SLITRK4	NM_001184750	-0.204598	0.00329365	-	CDS
MIMAT0002879	miR-507	FCRLA	NM_001184866	-0.166908	0.0469229	+	CDS
MIMAT0002879	miR-507	CCDC17	NM_001190182	0.208917	0.046246	-	CDS
MIMAT0002879	miR-507	LOC643037	NM_001190462	0.367415	1.85917e-07	+	3_UTR
MIMAT0002879	miR-507	IDAS	NM_001190787	0.255382	0.00108055	-	3_UTR
MIMAT0002879	miR-507	DAZL	NM_001190811	-0.2321	1.66591e-07	-	3_UTR
MIMAT0002879	miR-507	LOC100127983	NM_001190972	-0.171209	0.0276265	-	CDS
MIMAT0002879	miR-507	FPR1	NM_001193306	-0.165562	0.000250258	-	CDS
MIMAT0002879	miR-507	DYNC2LI1	NM_001193464	0.183156	0.00252637	+	CDS
MIMAT0002879	miR-507	YAP1	NM_001195045	0.164956	0.0184289	+	3_UTR
MIMAT0002879	miR-507	FLVCR2	NM_001195283	-0.157592	0.00551166	+	3_UTR
MIMAT0002879	miR-507	FLVCR2	NM_001195283	-0.157592	0.00551166	+	5_UTR
MIMAT0002879	miR-507	DCLK1	NM_001195430	-0.228636	6.87949e-09	-	5_UTR
MIMAT0002879	miR-507	PRR9	NM_001195571	-0.236143	4.41736e-05	+	3_UTR
MIMAT0002879	miR-507	C8orf34	NM_001195639	0.17842	0.0295148	+	3_UTR
MIMAT0002879	miR-507	PLD5	NM_001195811	0.168702	0.000903462	-	3_UTR
MIMAT0002879	miR-507	PLD5	NM_001195811	0.168702	0.000903462	-	CDS
MIMAT0002879	miR-507	PLD5	NM_001195812	0.226832	0.00201335	-	CDS
MIMAT0002879	miR-507	PDE4D	NM_001197220	-0.257889	0.00020627	-	3_UTR
MIMAT0002879	miR-507	PDE4D	NM_001197220	-0.257889	0.00020627	-	5_UTR
MIMAT0002879	miR-507	XIRP1	NM_001198621	-0.172574	0.00599302	-	CDS
MIMAT0002879	miR-507	LEPR	NM_001198689	0.166822	0.0102422	+	3_UTR
MIMAT0002879	miR-507	LEPR	NM_001198689	0.166822	0.0102422	+	CDS
MIMAT0002879	miR-507	PDE4DIP	NM_001198832	-0.222843	0.00708884	-	CDS
MIMAT0002879	miR-507	PDE4DIP	NM_001198834	-0.188974	2.63747e-05	-	CDS
MIMAT0002879	miR-507	SPINLW1-WFDC6	NM_001198986	0.173703	0.02891	-	3_UTR
MIMAT0002879	miR-507	PODN	NM_001199080	-0.156049	0.0140408	+	CDS
MIMAT0002879	miR-507	PODN	NM_001199081	-0.18209	0.00526096	+	CDS
MIMAT0002879	miR-507	TBC1D23	NM_001199198	-0.169665	0.0323889	+	CDS
MIMAT0002879	miR-507	SUN2	NM_001199580	-0.188658	0.00353105	-	3_UTR
MIMAT0002879	miR-507	KIAA0895	NM_001199708	0.167627	0.0195437	-	3_UTR
MIMAT0002879	miR-507	HPSE	NM_001199830	-0.167212	0.0382129	-	3_UTR
MIMAT0002879	miR-507	HPSE	NM_001199830	-0.167212	0.0382129	-	CDS
MIMAT0002879	miR-507	NPL	NM_001200050	-0.16911	0.0193895	+	5_UTR
MIMAT0002879	miR-507	NPL	NM_001200051	-0.185748	0.00412776	+	5_UTR
MIMAT0002879	miR-507	NPL	NM_001200052	-0.206718	0.00100331	+	5_UTR
MIMAT0002879	miR-507	DNAL1	NM_001201366	0.221141	0.0269807	+	3_UTR
MIMAT0002879	miR-507	NETO1	NM_001201465	-0.281059	5.80974e-11	-	CDS
MIMAT0002879	miR-507	OSBPL6	NM_001201481	-0.276657	2.6547e-08	+	3_UTR
MIMAT0002879	miR-507	OSBPL6	NM_001201481	-0.276657	2.6547e-08	+	CDS
MIMAT0002879	miR-507	BMP4	NM_001202	-0.265205	1.41331e-05	-	3_UTR
MIMAT0002879	miR-507	NOS1	NM_001204214	0.174611	0.00120818	-	3_UTR
MIMAT0002879	miR-507	APP	NM_001204301	-0.283631	3.90636e-07	-	CDS
MIMAT0002879	miR-507	APP	NM_001204302	-0.263765	2.96744e-07	-	CDS
MIMAT0002879	miR-507	CAPZB	NM_001206540	-0.201466	0.0015231	-	3_UTR
MIMAT0002879	miR-507	KLF9	NM_001206	-0.17812	0.00171582	-	3_UTR
MIMAT0002879	miR-507	CASQ2	NM_001232	0.169263	0.00321429	-	3_UTR
MIMAT0002879	miR-507	MAK	NM_001242385	0.240696	0.00139584	-	3_UTR
MIMAT0002879	miR-507	FBXO32	NM_001242463	-0.177383	0.00319812	-	3_UTR
MIMAT0002879	miR-507	ENO4	NM_001242699	0.332876	6.25351e-08	+	CDS
MIMAT0002879	miR-507	ARHGEF38	NM_001242729	0.191507	0.0196339	+	3_UTR
MIMAT0002879	miR-507	CD27	NM_001242	-0.270065	0.000152307	+	5_UTR
MIMAT0002879	miR-507	FYB	NM_001243093	-0.237464	0.00578325	-	CDS
MIMAT0002879	miR-507	TCF4	NM_001243231	-0.168224	0.0355971	-	3_UTR
MIMAT0002879	miR-507	GIMAP6	NM_001244071	-0.208532	0.000796455	-	3_UTR
MIMAT0002879	miR-507	TNIP3	NM_001244764	-0.162206	0.00510189	-	CDS
MIMAT0002879	miR-507	NRP1	NM_001244973	-0.15331	0.00627492	-	3_UTR
MIMAT0002879	miR-507	NRP1	NM_001244973	-0.15331	0.00627492	-	CDS
MIMAT0002879	miR-507	SPAG6	NM_001253854	0.18012	0.0381136	+	CDS
MIMAT0002879	miR-507	SPAG6	NM_001253855	0.207955	0.00588264	+	CDS
MIMAT0002879	miR-507	TBC1D1	NM_001253912	-0.184992	0.0128854	+	CDS
MIMAT0002879	miR-507	WNT5A	NM_001256105	0.200287	0.000128845	-	3_UTR
MIMAT0002879	miR-507	ALOX5	NM_001256153	-0.152015	0.00722443	+	CDS
MIMAT0002879	miR-507	EMR1	NM_001256253	-0.190105	0.00674377	+	CDS
MIMAT0002879	miR-507	PDLIM5	NM_001256429	-0.18605	0.000481035	+	3_UTR
MIMAT0002879	miR-507	MEGF10	NM_001256545	-0.286702	4.47194e-10	+	3_UTR
MIMAT0002879	miR-507	MEGF10	NM_001256545	-0.286702	4.47194e-10	+	CDS
MIMAT0002879	miR-507	CDH13	NM_001257	-0.337745	2.73712e-11	+	5_UTR
MIMAT0002879	miR-507	CHD4	NM_001273	0.168428	0.0473758	-	CDS
MIMAT0002879	miR-507	DAZL	NM_001351	-0.26974	8.67792e-11	-	3_UTR
MIMAT0002879	miR-507	DNAH5	NM_001369	0.270699	0.000165192	-	CDS
MIMAT0002879	miR-507	DNAH6	NM_001370	0.355385	1.93182e-06	+	CDS
MIMAT0002879	miR-507	DNAH9	NM_001372	0.334379	2.52544e-07	+	CDS
MIMAT0002879	miR-507	DNAH14	NM_001373	0.162195	0.00151388	+	CDS
MIMAT0002879	miR-507	EN1	NM_001426	-0.375338	7.49016e-20	-	5_UTR
MIMAT0002879	miR-507	EN1	NM_001426	-0.375338	7.49016e-20	-	CDS
MIMAT0002879	miR-507	ESR2	NM_001437	0.445538	1.56376e-15	-	CDS
MIMAT0002879	miR-507	GATM	NM_001482	0.393538	1.11478e-15	-	3_UTR
MIMAT0002879	miR-507	GCNT2	NM_001491	0.181989	0.00731778	+	3_UTR
MIMAT0002879	miR-507	GCNT2	NM_001491	0.181989	0.00731778	+	5_UTR
MIMAT0002879	miR-507	HAS1	NM_001523	-0.350139	4.41422e-11	-	3_UTR
MIMAT0002879	miR-507	PRMT2	NM_001535	0.163158	0.00530257	+	CDS
MIMAT0002879	miR-507	TNFRSF9	NM_001561	-0.354586	1.58447e-07	-	3_UTR
MIMAT0002879	miR-507	AOAH	NM_001637	-0.201988	0.000626478	-	3_UTR
MIMAT0002879	miR-507	ARNT	NM_001668	-0.152977	0.00336368	-	3_UTR
MIMAT0002879	miR-507	CAMK4	NM_001744	-0.225938	0.0144151	+	3_UTR
MIMAT0002879	miR-507	RUNX1	NM_001754	-0.247051	4.98311e-05	-	3_UTR
MIMAT0002879	miR-507	CD2	NM_001767	-0.262729	8.92012e-06	+	CDS
MIMAT0002879	miR-507	ENTPD1	NM_001776	-0.255508	4.45549e-07	+	3_UTR
MIMAT0002879	miR-507	ENTPD1	NM_001776	-0.255508	4.45549e-07	+	5_UTR
MIMAT0002879	miR-507	CENPC1	NM_001812	-0.160991	0.0107395	-	CDS
MIMAT0002879	miR-507	CENPE	NM_001813	-0.190001	0.000716841	-	CDS
MIMAT0002879	miR-507	CHGB	NM_001819	0.308369	1.75666e-09	+	3_UTR
MIMAT0002879	miR-507	CNN3	NM_001839	-0.159554	0.0050053	-	3_UTR
MIMAT0002879	miR-507	COL2A1	NM_001844	0.443601	2.56168e-18	-	3_UTR
MIMAT0002879	miR-507	COL4A1	NM_001845	-0.214589	3.36635e-09	-	CDS
MIMAT0002879	miR-507	COL11A1	NM_001854	-0.367248	1.43719e-16	-	CDS
MIMAT0002879	miR-507	HAPLN1	NM_001884	-0.155086	0.00186833	-	CDS
MIMAT0002879	miR-507	DCN	NM_001920	-0.244778	5.72498e-07	-	5_UTR
MIMAT0002879	miR-507	DCN	NM_001920	-0.244778	5.72498e-07	-	CDS
MIMAT0002879	miR-507	ENPEP	NM_001977	-0.204573	1.28093e-07	+	CDS
MIMAT0002879	miR-507	F2R	NM_001992	-0.200978	6.69828e-06	+	3_UTR
MIMAT0002879	miR-507	FGF7	NM_002009	-0.411331	1.19408e-16	+	3_UTR
MIMAT0002879	miR-507	FGF9	NM_002010	0.255564	9.42853e-05	+	3_UTR
MIMAT0002879	miR-507	FOXO1	NM_002015	-0.195306	0.00122679	-	3_UTR
MIMAT0002879	miR-507	FMO1	NM_002021	-0.22421	2.84088e-05	+	CDS
MIMAT0002879	miR-507	FPR1	NM_002029	-0.229534	2.02316e-05	-	CDS
MIMAT0002879	miR-507	GATA3	NM_002051	-0.183284	0.0434495	+	CDS
MIMAT0002879	miR-507	GBP1	NM_002053	-0.162282	0.00932604	-	CDS
MIMAT0002879	miR-507	GLRX	NM_002064	-0.246274	0.00040448	-	CDS
MIMAT0002879	miR-507	GRP	NM_002091	-0.27213	7.62931e-10	+	3_UTR
MIMAT0002879	miR-507	HLF	NM_002126	0.253127	2.01796e-11	+	5_UTR
MIMAT0002879	miR-507	IL7R	NM_002185	-0.342165	1.13435e-10	+	3_UTR
MIMAT0002879	miR-507	IL7R	NM_002185	-0.342165	1.13435e-10	+	CDS
MIMAT0002879	miR-507	INHBA	NM_002192	-0.432264	1.33757e-20	-	3_UTR
MIMAT0002879	miR-507	ISL1	NM_002202	-0.309047	3.65038e-13	+	3_UTR
MIMAT0002879	miR-507	ITGAL	NM_002209	-0.201832	0.000201291	+	3_UTR
MIMAT0002879	miR-507	ITGB1	NM_002211	-0.174981	0.000135477	-	3_UTR
MIMAT0002879	miR-507	ITGB5	NM_002213	-0.15707	0.00509487	-	3_UTR
MIMAT0002879	miR-507	KCNA4	NM_002233	-0.176692	0.0408665	-	CDS
MIMAT0002879	miR-507	LAMA4	NM_002290	-0.241146	9.32727e-09	-	3_UTR
MIMAT0002879	miR-507	LAMA4	NM_002290	-0.241146	9.32727e-09	-	CDS
MIMAT0002879	miR-507	LOX	NM_002317	-0.386174	2.54349e-16	-	3_UTR
MIMAT0002879	miR-507	LSAMP	NM_002338	-0.268797	3.16821e-07	-	3_UTR
MIMAT0002879	miR-507	LSAMP	NM_002338	-0.268797	3.16821e-07	-	CDS
MIMAT0002879	miR-507	LUM	NM_002345	-0.382994	4.47616e-18	-	3_UTR
MIMAT0002879	miR-507	SH2D1A	NM_002351	-0.278028	1.20102e-06	+	3_UTR
MIMAT0002879	miR-507	SH2D1A	NM_002351	-0.278028	1.20102e-06	+	5_UTR
MIMAT0002879	miR-507	MAN2A1	NM_002372	-0.185795	0.00399307	+	3_UTR
MIMAT0002879	miR-507	MAN2A1	NM_002372	-0.185795	0.00399307	+	5_UTR
MIMAT0002879	miR-507	MAN2A1	NM_002372	-0.185795	0.00399307	+	CDS
MIMAT0002879	miR-507	MATN3	NM_002381	-0.216475	1.32362e-05	-	3_UTR
MIMAT0002879	miR-507	ADAM11	NM_002390	0.183342	0.0345426	+	5_UTR
MIMAT0002879	miR-507	MDM2	NM_002392	0.151151	0.0178235	+	CDS
MIMAT0002879	miR-507	MAP3K3	NM_002401	-0.188579	0.00542564	+	3_UTR
MIMAT0002879	miR-507	MMP19	NM_002429	-0.32494	9.60458e-13	-	3_UTR
MIMAT0002879	miR-507	MSX2	NM_002449	-0.238347	0.000107542	+	3_UTR
MIMAT0002879	miR-507	MSX2	NM_002449	-0.238347	0.000107542	+	CDS
MIMAT0002879	miR-507	GPNMB	NM_002510	-0.207386	0.00149376	+	CDS
MIMAT0002879	miR-507	NOVA2	NM_002516	-0.154931	0.011256	-	3_UTR
MIMAT0002879	miR-507	NT5E	NM_002526	-0.196843	8.03904e-05	+	3_UTR
MIMAT0002879	miR-507	NT5E	NM_002526	-0.196843	8.03904e-05	+	CDS
MIMAT0002879	miR-507	P2RX7	NM_002562	-0.163258	0.0336268	+	3_UTR
MIMAT0002879	miR-507	PAPPA	NM_002581	-0.372173	5.90564e-14	+	3_UTR
MIMAT0002879	miR-507	PAPPA	NM_002581	-0.372173	5.90564e-14	+	CDS
MIMAT0002879	miR-507	PCOLCE	NM_002593	-0.246436	2.25535e-07	+	5_UTR
MIMAT0002879	miR-507	PDGFB	NM_002608	-0.152178	0.00401305	-	5_UTR
MIMAT0002879	miR-507	PDGFRB	NM_002609	-0.268742	1.80946e-09	-	CDS
MIMAT0002879	miR-507	PIK3CG	NM_002649	-0.199034	0.00596002	+	3_UTR
MIMAT0002879	miR-507	PIP	NM_002652	0.182542	0.000924126	+	CDS
MIMAT0002879	miR-507	PRKAR2B	NM_002736	0.217346	0.000927593	+	3_UTR
MIMAT0002879	miR-507	PRKCB	NM_002738	-0.185791	0.00812374	+	3_UTR
MIMAT0002879	miR-507	PRKD1	NM_002742	-0.242393	0.00197467	-	5_UTR
MIMAT0002879	miR-507	PRKD1	NM_002742	-0.242393	0.00197467	-	CDS
MIMAT0002879	miR-507	PROX1	NM_002763	0.352995	3.94981e-09	+	3_UTR
MIMAT0002879	miR-507	PTPN4	NM_002830	0.158224	0.0470154	+	3_UTR
MIMAT0002879	miR-507	PTPN4	NM_002830	0.158224	0.0470154	+	CDS
MIMAT0002879	miR-507	PTPRC	NM_002838	-0.274546	2.23803e-06	+	CDS
MIMAT0002879	miR-507	PTPRD	NM_002839	-0.272778	5.49711e-07	-	3_UTR
MIMAT0002879	miR-507	PTPRD	NM_002839	-0.272778	5.49711e-07	-	CDS
MIMAT0002879	miR-507	PTPRR	NM_002849	0.303924	5.4609e-05	-	3_UTR
MIMAT0002879	miR-507	PTPRR	NM_002849	0.303924	5.4609e-05	-	CDS
MIMAT0002879	miR-507	RAC2	NM_002872	-0.196476	0.00840889	-	3_UTR
MIMAT0002879	miR-507	RARRES2	NM_002889	-0.290772	0.00407458	-	CDS
MIMAT0002879	miR-507	RECQL	NM_002907	-0.188927	0.0259915	-	CDS
MIMAT0002879	miR-507	RGS1	NM_002922	-0.189243	6.28305e-05	+	CDS
MIMAT0002879	miR-507	RGS7	NM_002924	0.347983	4.80863e-17	-	CDS
MIMAT0002879	miR-507	RNASE2	NM_002934	-0.201656	0.00119152	+	CDS
MIMAT0002879	miR-507	SCN7A	NM_002976	0.277932	3.07304e-08	-	CDS
MIMAT0002879	miR-507	SFRP2	NM_003013	-0.372771	1.32226e-16	-	3_UTR
MIMAT0002879	miR-507	SFRP2	NM_003013	-0.372771	1.32226e-16	-	CDS
MIMAT0002879	miR-507	SH3GL1	NM_003025	-0.187007	0.0236514	-	3_UTR
MIMAT0002879	miR-507	SIAH1	NM_003031	0.158103	0.0192148	-	3_UTR
MIMAT0002879	miR-507	ST8SIA1	NM_003034	-0.274082	8.99181e-10	-	3_UTR
MIMAT0002879	miR-507	SLAMF1	NM_003037	-0.287106	7.13192e-06	-	3_UTR
MIMAT0002879	miR-507	SLC2A5	NM_003039	-0.295688	0.00036368	-	3_UTR
MIMAT0002879	miR-507	SLIT1	NM_003061	0.169882	0.0147973	-	3_UTR
MIMAT0002879	miR-507	SLIT1	NM_003061	0.169882	0.0147973	-	CDS
MIMAT0002879	miR-507	SNAI2	NM_003068	-0.230546	4.35353e-08	-	3_UTR
MIMAT0002879	miR-507	SNAI2	NM_003068	-0.230546	4.35353e-08	-	CDS
MIMAT0002879	miR-507	SNRPB2	NM_003092	0.151618	0.0207788	+	CDS
MIMAT0002879	miR-507	SORL1	NM_003105	0.161602	0.000490819	+	3_UTR
MIMAT0002879	miR-507	SPI1	NM_003120	-0.216013	0.000296151	-	CDS
MIMAT0002879	miR-507	SPN	NM_003123	-0.190237	0.0426706	+	3_UTR
MIMAT0002879	miR-507	NEK4	NM_003157	0.199603	0.000239618	-	3_UTR
MIMAT0002879	miR-507	NEK4	NM_003157	0.199603	0.000239618	-	CDS
MIMAT0002879	miR-507	TFF3	NM_003226	0.20745	0.00321075	-	CDS
MIMAT0002879	miR-507	TG	NM_003235	-0.172845	0.0186229	+	CDS
MIMAT0002879	miR-507	THBS1	NM_003246	-0.272104	2.25411e-08	+	CDS
MIMAT0002879	miR-507	THBS4	NM_003248	0.308037	1.44722e-07	+	CDS
MIMAT0002879	miR-507	TNNC2	NM_003279	0.236724	0.00281414	-	5_UTR
MIMAT0002879	miR-507	TNFSF4	NM_003326	-0.399234	3.50375e-14	-	3_UTR
MIMAT0002879	miR-507	VLDLR	NM_003383	0.206266	0.00853744	+	CDS
MIMAT0002879	miR-507	WNT5A	NM_003392	0.151696	0.0267701	-	3_UTR
MIMAT0002879	miR-507	XPNPEP2	NM_003399	-0.25227	1.39922e-05	+	CDS
MIMAT0002879	miR-507	ADAM12	NM_003474	-0.36205	2.59576e-19	-	3_UTR
MIMAT0002879	miR-507	ACOX2	NM_003500	0.172423	0.00975655	-	CDS
MIMAT0002879	miR-507	SORBS2	NM_003603	0.219826	0.00381014	-	3_UTR
MIMAT0002879	miR-507	SORBS2	NM_003603	0.219826	0.00381014	-	CDS
MIMAT0002879	miR-507	GPR65	NM_003608	-0.203265	0.00119667	+	5_UTR
MIMAT0002879	miR-507	GPR65	NM_003608	-0.203265	0.00119667	+	CDS
MIMAT0002879	miR-507	ENC1	NM_003633	0.20064	0.0100955	-	CDS
MIMAT0002879	miR-507	LGR5	NM_003667	0.219373	1.17307e-05	+	CDS
MIMAT0002879	miR-507	KMO	NM_003679	-0.25841	0.000156636	+	3_UTR
MIMAT0002879	miR-507	SCARF1	NM_003693	-0.196192	0.00197373	-	3_UTR
MIMAT0002879	miR-507	TNFSF11	NM_003701	-0.174063	0.00194965	+	3_UTR
MIMAT0002879	miR-507	TNFSF11	NM_003701	-0.174063	0.00194965	+	CDS
MIMAT0002879	miR-507	CADPS	NM_003716	0.311281	7.96326e-09	-	CDS
MIMAT0002879	miR-507	UNC5C	NM_003728	-0.233979	3.85173e-05	-	3_UTR
MIMAT0002879	miR-507	RNASET2	NM_003730	0.19287	0.000850196	-	CDS
MIMAT0002879	miR-507	PCDHGA12	NM_003735	-0.322671	7.80988e-11	+	3_UTR
MIMAT0002879	miR-507	PCDHGA12	NM_003735	-0.322671	7.80988e-11	+	CDS
MIMAT0002879	miR-507	DNAH11	NM_003777	0.288264	1.33269e-05	+	3_UTR
MIMAT0002879	miR-507	DNAH11	NM_003777	0.288264	1.33269e-05	+	CDS
MIMAT0002879	miR-507	SIGLEC5	NM_003830	-0.187449	0.03942	-	CDS
MIMAT0002879	miR-507	DLK1	NM_003836	0.565857	2.31812e-28	+	3_UTR
MIMAT0002879	miR-507	CD84	NM_003874	-0.21864	0.000757511	-	3_UTR
MIMAT0002879	miR-507	WISP1	NM_003882	-0.175063	0.00023066	+	3_UTR
MIMAT0002879	miR-507	AP1S2	NM_003916	-0.174141	0.00131925	-	CDS
MIMAT0002879	miR-507	CCRL2	NM_003965	-0.230126	4.33579e-05	+	CDS
MIMAT0002879	miR-507	PSTPIP1	NM_003978	-0.203783	0.00352677	+	CDS
MIMAT0002879	miR-507	NFKB1	NM_003998	-0.172594	0.0404941	+	3_UTR
MIMAT0002879	miR-507	DMD	NM_004015	-0.196947	0.00467699	-	CDS
MIMAT0002879	miR-507	DMD	NM_004017	-0.252859	0.000100417	-	CDS
MIMAT0002879	miR-507	CTSS	NM_004079	-0.2315	0.00114247	-	3_UTR
MIMAT0002879	miR-507	E2F2	NM_004091	-0.20365	0.009922	-	3_UTR
MIMAT0002879	miR-507	EMX2	NM_004098	0.180549	0.00556409	+	3_UTR
MIMAT0002879	miR-507	FLT3	NM_004119	-0.248948	0.000146208	-	CDS
MIMAT0002879	miR-507	WARS	NM_004184	-0.150307	0.0269807	-	CDS
MIMAT0002879	miR-507	USP2	NM_004205	0.287115	0.00135007	-	CDS
MIMAT0002879	miR-507	SLC28A2	NM_004212	0.214148	0.000191499	+	CDS
MIMAT0002879	miR-507	CD163	NM_004244	-0.235553	1.49656e-06	-	CDS
MIMAT0002879	miR-507	CYTIP	NM_004288	-0.303035	3.04859e-07	-	3_UTR
MIMAT0002879	miR-507	CYTIP	NM_004288	-0.303035	3.04859e-07	-	CDS
MIMAT0002879	miR-507	APBB2	NM_004307	-0.156737	0.00450182	-	3_UTR
MIMAT0002879	miR-507	APBB2	NM_004307	-0.156737	0.00450182	-	CDS
MIMAT0002879	miR-507	RHOH	NM_004310	-0.238562	4.87711e-05	+	5_UTR
MIMAT0002879	miR-507	ASTN1	NM_004319	0.345548	1.96197e-08	-	CDS
MIMAT0002879	miR-507	BPHL	NM_004332	0.167859	0.0373249	+	CDS
MIMAT0002879	miR-507	CALD1	NM_004342	-0.219616	6.51426e-06	+	3_UTR
MIMAT0002879	miR-507	CALD1	NM_004342	-0.219616	6.51426e-06	+	CDS
MIMAT0002879	miR-507	RUNX1T1	NM_004349	-0.234948	1.76897e-06	-	3_UTR
MIMAT0002879	miR-507	COL6A3	NM_004369	-0.166479	0.00131428	-	5_UTR
MIMAT0002879	miR-507	COL6A3	NM_004369	-0.166479	0.00131428	-	CDS
MIMAT0002879	miR-507	VCAN	NM_004385	-0.194782	1.06941e-05	+	3_UTR
MIMAT0002879	miR-507	VCAN	NM_004385	-0.194782	1.06941e-05	+	CDS
MIMAT0002879	miR-507	DTX1	NM_004416	0.253022	3.83585e-05	+	5_UTR
MIMAT0002879	miR-507	EPHA5	NM_004439	0.196951	0.000236192	-	CDS
MIMAT0002879	miR-507	EPHB2	NM_004442	-0.218533	0.0131449	+	CDS
MIMAT0002879	miR-507	FGF5	NM_004464	-0.1886	1.81554e-05	+	3_UTR
MIMAT0002879	miR-507	IL16	NM_004513	-0.214555	0.00389251	+	3_UTR
MIMAT0002879	miR-507	KIF5C	NM_004522	0.290893	0.000235757	+	3_UTR
MIMAT0002879	miR-507	NCAM2	NM_004540	-0.336351	3.8857e-15	+	3_UTR
MIMAT0002879	miR-507	NCAM2	NM_004540	-0.336351	3.8857e-15	+	CDS
MIMAT0002879	miR-507	NFKBIE	NM_004556	-0.176132	0.0365303	-	CDS
MIMAT0002879	miR-507	NRTN	NM_004558	0.220062	0.00632476	+	5_UTR
MIMAT0002879	miR-507	ROR2	NM_004560	-0.263634	3.0526e-05	-	3_UTR
MIMAT0002879	miR-507	SPOCK1	NM_004598	-0.174037	0.00393315	-	CDS
MIMAT0002879	miR-507	TRPC6	NM_004621	-0.305596	2.73712e-11	-	CDS
MIMAT0002879	miR-507	LIN7A	NM_004664	-0.160676	0.0173971	-	3_UTR
MIMAT0002879	miR-507	RGN	NM_004683	0.258702	0.00137037	+	CDS
MIMAT0002879	miR-507	DGKI	NM_004717	-0.168655	0.000396198	-	3_UTR
MIMAT0002879	miR-507	DGKI	NM_004717	-0.168655	0.000396198	-	5_UTR
MIMAT0002879	miR-507	SLC16A7	NM_004731	-0.277202	2.68962e-05	+	3_UTR
MIMAT0002879	miR-507	ADIPOQ	NM_004797	-0.285062	1.81924e-07	+	3_UTR
MIMAT0002879	miR-507	GRAP2	NM_004810	-0.273828	6.01736e-05	+	3_UTR
MIMAT0002879	miR-507	TJP2	NM_004817	-0.205523	0.0240397	+	3_UTR
MIMAT0002879	miR-507	HOMER2	NM_004839	0.176241	0.000911587	-	3_UTR
MIMAT0002879	miR-507	ARHGEF6	NM_004840	-0.153225	0.0318276	-	3_UTR
MIMAT0002879	miR-507	ARHGEF6	NM_004840	-0.153225	0.0318276	-	CDS
MIMAT0002879	miR-507	GMFG	NM_004877	-0.231972	0.000218029	-	3_UTR
MIMAT0002879	miR-507	CXCL14	NM_004887	-0.287606	1.32328e-09	-	3_UTR
MIMAT0002879	miR-507	CAPZB	NM_004930	-0.234944	0.000203729	-	3_UTR
MIMAT0002879	miR-507	DOCK2	NM_004946	-0.245774	0.000247897	+	CDS
MIMAT0002879	miR-507	GPR183	NM_004951	-0.243424	6.27334e-06	-	CDS
MIMAT0002879	miR-507	LIMS1	NM_004987	-0.22149	0.00691552	+	3_UTR
MIMAT0002879	miR-507	OMD	NM_005014	-0.282448	9.57084e-07	-	3_UTR
MIMAT0002879	miR-507	PDE1A	NM_005019	-0.271918	9.29214e-05	-	3_UTR
MIMAT0002879	miR-507	PIP4K2A	NM_005028	-0.249911	4.61058e-05	-	CDS
MIMAT0002879	miR-507	PLS3	NM_005032	-0.189804	0.000143867	+	CDS
MIMAT0002879	miR-507	TNFSF18	NM_005092	-0.185465	0.00522835	-	3_UTR
MIMAT0002879	miR-507	ADAMTS4	NM_005099	-0.329859	3.92302e-14	-	CDS
MIMAT0002879	miR-507	CLEC2B	NM_005127	-0.310959	1.31733e-07	-	3_UTR
MIMAT0002879	miR-507	CLEC2B	NM_005127	-0.310959	1.31733e-07	-	5_UTR
MIMAT0002879	miR-507	ABL2	NM_005158	-0.207643	0.0132958	-	3_UTR
MIMAT0002879	miR-507	CD80	NM_005191	-0.208387	3.54236e-05	-	3_UTR
MIMAT0002879	miR-507	CCR8	NM_005201	-0.19022	0.00126391	+	3_UTR
MIMAT0002879	miR-507	CCR8	NM_005201	-0.19022	0.00126391	+	CDS
MIMAT0002879	miR-507	COL8A2	NM_005202	-0.238096	6.08468e-05	-	3_UTR
MIMAT0002879	miR-507	EPHA3	NM_005233	-0.21899	7.29496e-06	+	3_UTR
MIMAT0002879	miR-507	ETS1	NM_005238	-0.171625	0.00132206	-	3_UTR
MIMAT0002879	miR-507	FAT1	NM_005245	-0.179091	0.0125121	-	CDS
MIMAT0002879	miR-507	FER	NM_005246	-0.164087	0.0140476	+	3_UTR
MIMAT0002879	miR-507	FER	NM_005246	-0.164087	0.0140476	+	5_UTR
MIMAT0002879	miR-507	FOSL2	NM_005253	-0.163955	0.0315227	+	3_UTR
MIMAT0002879	miR-507	GEM	NM_005261	-0.29562	2.77188e-10	-	3_UTR
MIMAT0002879	miR-507	GRK5	NM_005308	-0.179943	0.00403334	+	CDS
MIMAT0002879	miR-507	HAS2	NM_005328	-0.358773	4.0063e-11	-	CDS
MIMAT0002879	miR-507	SRC	NM_005417	0.178588	0.0281869	+	CDS
MIMAT0002879	miR-507	TIE1	NM_005424	-0.204882	0.00216947	+	CDS
MIMAT0002879	miR-507	VEGFC	NM_005429	-0.214445	0.00141122	-	3_UTR
MIMAT0002879	miR-507	EOMES	NM_005442	-0.284798	1.46092e-07	-	5_UTR
MIMAT0002879	miR-507	MAPK8IP1	NM_005456	0.203811	0.00636802	+	CDS
MIMAT0002879	miR-507	ABCA1	NM_005502	-0.231106	1.00799e-05	-	3_UTR
MIMAT0002879	miR-507	ABCA1	NM_005502	-0.231106	1.00799e-05	-	CDS
MIMAT0002879	miR-507	CCR4	NM_005508	-0.278446	4.72298e-06	+	CDS
MIMAT0002879	miR-507	HSD11B1	NM_005525	-0.17106	0.0268847	+	3_UTR
MIMAT0002879	miR-507	ITK	NM_005546	-0.293225	1.67572e-07	+	3_UTR
MIMAT0002879	miR-507	LAMA1	NM_005559	0.28677	0.0017114	-	CDS
MIMAT0002879	miR-507	LHX1	NM_005568	0.150092	0.00203112	+	3_UTR
MIMAT0002879	miR-507	LHX1	NM_005568	0.150092	0.00203112	+	CDS
MIMAT0002879	miR-507	LOXL1	NM_005576	-0.162024	0.00358237	+	CDS
MIMAT0002879	miR-507	CD180	NM_005582	-0.228806	0.000657537	-	CDS
MIMAT0002879	miR-507	LYL1	NM_005583	-0.251394	0.000312049	-	5_UTR
MIMAT0002879	miR-507	TDO2	NM_005651	-0.362966	1.6756e-17	+	3_UTR
MIMAT0002879	miR-507	SOX13	NM_005686	0.199897	0.021208	+	3_UTR
MIMAT0002879	miR-507	KIF20A	NM_005733	-0.157335	0.00688483	+	CDS
MIMAT0002879	miR-507	TSHZ1	NM_005786	0.172	0.000912186	+	CDS
MIMAT0002879	miR-507	CALCRL	NM_005795	-0.207512	0.00162286	-	3_UTR
MIMAT0002879	miR-507	OLIG2	NM_005806	-0.184155	0.0101549	+	3_UTR
MIMAT0002879	miR-507	IGSF6	NM_005849	-0.20988	0.00483278	-	CDS
MIMAT0002879	miR-507	MAK	NM_005906	0.30344	4.06169e-05	-	3_UTR
MIMAT0002879	miR-507	MAN1A1	NM_005907	-0.271936	1.7871e-06	-	3_UTR
MIMAT0002879	miR-507	MEOX2	NM_005924	-0.377153	2.87752e-17	-	3_UTR
MIMAT0002879	miR-507	CD200	NM_005944	0.262786	0.000372268	+	CDS
MIMAT0002879	miR-507	MT1H	NM_005951	-0.198006	0.000834037	+	CDS
MIMAT0002879	miR-507	MT2A	NM_005953	-0.234565	0.0017114	+	CDS
MIMAT0002879	miR-507	FXYD3	NM_005971	0.155053	0.00262313	+	CDS
MIMAT0002879	miR-507	TBX3	NM_005996	0.219889	3.7458e-05	-	CDS
MIMAT0002879	miR-507	HS3ST3B1	NM_006041	-0.201972	0.00134987	+	3_UTR
MIMAT0002879	miR-507	HS3ST3A1	NM_006042	-0.181232	0.0133134	-	3_UTR
MIMAT0002879	miR-507	KBTBD10	NM_006063	0.281126	0.000790273	+	CDS
MIMAT0002879	miR-507	CCL26	NM_006072	-0.366095	2.01796e-11	-	CDS
MIMAT0002879	miR-507	TRIM22	NM_006074	-0.168578	0.00365735	+	CDS
MIMAT0002879	miR-507	CD28	NM_006139	-0.160213	0.00879407	+	CDS
MIMAT0002879	miR-507	GZMA	NM_006144	-0.226701	0.000121834	+	CDS
MIMAT0002879	miR-507	NEDD4	NM_006154	-0.246583	4.23088e-05	-	3_UTR
MIMAT0002879	miR-507	NEDD4	NM_006154	-0.246583	4.23088e-05	-	CDS
MIMAT0002879	miR-507	DDR2	NM_006182	-0.153313	0.00309901	+	3_UTR
MIMAT0002879	miR-507	DDR2	NM_006182	-0.153313	0.00309901	+	CDS
MIMAT0002879	miR-507	PCSK5	NM_006200	-0.173388	0.000874767	+	CDS
MIMAT0002879	miR-507	PEG3	NM_006210	0.286262	1.98033e-08	-	3_UTR
MIMAT0002879	miR-507	SERPINA4	NM_006215	0.28279	0.00741593	+	CDS
MIMAT0002879	miR-507	CCL7	NM_006273	-0.179275	0.00702058	+	3_UTR
MIMAT0002879	miR-507	TFPI	NM_006287	-0.259078	2.97075e-05	-	CDS
MIMAT0002879	miR-507	IFI30	NM_006332	-0.167779	0.000638705	+	CDS
MIMAT0002879	miR-507	PDLIM5	NM_006457	-0.245272	0.00678216	+	3_UTR
MIMAT0002879	miR-507	PDLIM5	NM_006457	-0.245272	0.00678216	+	CDS
MIMAT0002879	miR-507	EVI2B	NM_006495	-0.22209	0.000849173	-	5_UTR
MIMAT0002879	miR-507	CXCR6	NM_006564	-0.260928	7.44883e-06	+	3_UTR
MIMAT0002879	miR-507	CD226	NM_006566	-0.179293	0.00959341	-	3_UTR
MIMAT0002879	miR-507	TNFSF13B	NM_006573	-0.26852	2.77369e-06	+	CDS
MIMAT0002879	miR-507	CORIN	NM_006587	-0.402906	8.78737e-14	-	3_UTR
MIMAT0002879	miR-507	CORIN	NM_006587	-0.402906	8.78737e-14	-	CDS
MIMAT0002879	miR-507	CAPN9	NM_006615	0.210941	0.000425092	+	CDS
MIMAT0002879	miR-507	SMPDL3A	NM_006714	-0.327556	3.76445e-10	+	CDS
MIMAT0002879	miR-507	HOXA2	NM_006735	-0.17987	0.00699837	-	3_UTR
MIMAT0002879	miR-507	SIPA1	NM_006747	-0.175868	0.0206936	+	CDS
MIMAT0002879	miR-507	SDS	NM_006843	-0.198971	0.000162291	-	3_UTR
MIMAT0002879	miR-507	GLIPR1	NM_006851	-0.265959	3.67047e-06	+	3_UTR
MIMAT0002879	miR-507	GLIPR1	NM_006851	-0.265959	3.67047e-06	+	CDS
MIMAT0002879	miR-507	RAB31	NM_006868	-0.29471	1.20622e-08	+	3_UTR
MIMAT0002879	miR-507	RAB31	NM_006868	-0.29471	1.20622e-08	+	CDS
MIMAT0002879	miR-507	RORB	NM_006914	-0.306674	1.44057e-08	+	CDS
MIMAT0002879	miR-507	SLC2A3	NM_006931	-0.190838	0.000789874	-	3_UTR
MIMAT0002879	miR-507	SLC5A3	NM_006933	0.155796	0.00660519	+	3_UTR
MIMAT0002879	miR-507	ADAMTS5	NM_007038	-0.19532	0.00249247	-	3_UTR
MIMAT0002879	miR-507	ADAMTS5	NM_007038	-0.19532	0.00249247	-	5_UTR
MIMAT0002879	miR-507	ADAMTS5	NM_007038	-0.19532	0.00249247	-	CDS
MIMAT0002879	miR-507	TRH	NM_007117	0.151346	0.0231282	+	3_UTR
MIMAT0002879	miR-507	TFEB	NM_007162	-0.23913	0.0019254	-	CDS
MIMAT0002879	miR-507	IRAK3	NM_007199	-0.161856	0.010982	+	CDS
MIMAT0002879	miR-507	NXPH2	NM_007226	0.248843	0.000192542	-	CDS
MIMAT0002879	miR-507	SP140	NM_007237	-0.156781	0.00279524	+	3_UTR
MIMAT0002879	miR-507	TRPA1	NM_007332	-0.391537	1.53103e-13	-	CDS
MIMAT0002879	miR-507	DLEC1	NM_007335	0.344011	1.10789e-06	+	CDS
MIMAT0002879	miR-507	CD93	NM_012072	-0.159765	0.000316803	-	3_UTR
MIMAT0002879	miR-507	ELL2	NM_012081	-0.298941	1.08331e-06	-	3_UTR
MIMAT0002879	miR-507	ELL2	NM_012081	-0.298941	1.08331e-06	-	CDS
MIMAT0002879	miR-507	CCRN4L	NM_012118	-0.221201	0.00161152	+	CDS
MIMAT0002879	miR-507	CLDN12	NM_012129	0.180726	0.00844431	+	3_UTR
MIMAT0002879	miR-507	LPAR3	NM_012152	0.239433	0.000417515	-	3_UTR
MIMAT0002879	miR-507	FBXO5	NM_012177	-0.158337	0.0140408	-	CDS
MIMAT0002879	miR-507	MGAT4A	NM_012214	-0.175996	0.0422127	-	3_UTR
MIMAT0002879	miR-507	MGAT4A	NM_012214	-0.175996	0.0422127	-	CDS
MIMAT0002879	miR-507	MYO1B	NM_012223	-0.242283	3.32209e-06	+	CDS
MIMAT0002879	miR-507	PRDM2	NM_012231	-0.169007	0.0259915	+	3_UTR
MIMAT0002879	miR-507	PRDM2	NM_012231	-0.169007	0.0259915	+	CDS
MIMAT0002879	miR-507	DKK1	NM_012242	-0.233362	0.00181871	+	CDS
MIMAT0002879	miR-507	TFEC	NM_012252	-0.225551	0.000180977	-	3_UTR
MIMAT0002879	miR-507	EPB41L3	NM_012307	-0.237003	4.32085e-06	-	CDS
MIMAT0002879	miR-507	MYO1F	NM_012335	-0.212184	0.00069408	-	CDS
MIMAT0002879	miR-507	CDK14	NM_012395	-0.204951	0.000470493	+	3_UTR
MIMAT0002879	miR-507	RGS17	NM_012419	-0.173258	0.00152341	-	3_UTR
MIMAT0002879	miR-507	RSU1	NM_012425	-0.267237	7.86184e-06	-	3_UTR
MIMAT0002879	miR-507	SPAG6	NM_012443	0.215768	0.0101468	+	CDS
MIMAT0002879	miR-507	TNFRSF13B	NM_012452	-0.273018	0.00253681	-	3_UTR
MIMAT0002879	miR-507	TNFRSF13B	NM_012452	-0.273018	0.00253681	-	CDS
MIMAT0002879	miR-507	DSE	NM_013352	-0.223449	0.000248803	+	3_UTR
MIMAT0002879	miR-507	GREM1	NM_013372	-0.387728	7.49016e-20	+	CDS
MIMAT0002879	miR-507	TRHDE	NM_013381	-0.168654	0.00694415	+	3_UTR
MIMAT0002879	miR-507	ARHGAP6	NM_013423	0.162167	0.00101461	-	CDS
MIMAT0002879	miR-507	LRP12	NM_013437	-0.185072	0.00142956	-	3_UTR
MIMAT0002879	miR-507	LRP12	NM_013437	-0.185072	0.00142956	-	CDS
MIMAT0002879	miR-507	DIO2	NM_013989	-0.331094	1.33787e-14	-	5_UTR
MIMAT0002879	miR-507	SACM1L	NM_014016	0.15744	0.023907	+	3_UTR
MIMAT0002879	miR-507	OSTM1	NM_014028	-0.244385	2.97792e-07	-	3_UTR
MIMAT0002879	miR-507	OSTM1	NM_014028	-0.244385	2.97792e-07	-	CDS
MIMAT0002879	miR-507	ATAD2	NM_014109	-0.178278	0.00201168	-	CDS
MIMAT0002879	miR-507	CNTNAP2	NM_014141	0.167734	0.000437428	+	3_UTR
MIMAT0002879	miR-507	LAT2	NM_014146	-0.171395	0.0232202	+	CDS
MIMAT0002879	miR-507	CCDC113	NM_014157	0.354703	6.16978e-13	+	3_UTR
MIMAT0002879	miR-507	EVI2A	NM_014210	-0.287723	5.59262e-06	-	3_UTR
MIMAT0002879	miR-507	PTPLA	NM_014241	-0.221977	0.0289096	-	3_UTR
MIMAT0002879	miR-507	ADAMTS2	NM_014244	-0.369324	2.29954e-18	-	3_UTR
MIMAT0002879	miR-507	PDSS1	NM_014317	-0.157834	0.0422262	+	3_UTR
MIMAT0002879	miR-507	CORO1C	NM_014325	-0.182131	0.00279524	-	CDS
MIMAT0002879	miR-507	D4S234E	NM_014392	0.238599	0.00398631	+	3_UTR
MIMAT0002879	miR-507	DKK2	NM_014421	-0.184411	0.00528477	-	3_UTR
MIMAT0002879	miR-507	SIGLEC9	NM_014441	-0.211161	0.000740774	+	3_UTR
MIMAT0002879	miR-507	P2RY10	NM_014499	-0.217045	0.00224053	+	5_UTR
MIMAT0002879	miR-507	HERC3	NM_014606	-0.221947	0.0252069	+	3_UTR
MIMAT0002879	miR-507	SH3PXD2A	NM_014631	-0.167446	0.00596002	-	3_UTR
MIMAT0002879	miR-507	MICAL2	NM_014632	-0.250952	3.29762e-05	+	CDS
MIMAT0002879	miR-507	PPM1F	NM_014634	-0.154773	0.00885873	-	3_UTR
MIMAT0002879	miR-507	ZNF516	NM_014643	0.224501	0.00024628	-	3_UTR
MIMAT0002879	miR-507	DZIP3	NM_014648	0.183075	0.0307223	+	3_UTR
MIMAT0002879	miR-507	DZIP3	NM_014648	0.183075	0.0307223	+	CDS
MIMAT0002879	miR-507	GREB1	NM_014668	0.282346	4.29648e-06	+	CDS
MIMAT0002879	miR-507	DOCK10	NM_014689	-0.160232	0.0207388	-	CDS
MIMAT0002879	miR-507	SEC14L5	NM_014692	0.168282	0.00298663	+	CDS
MIMAT0002879	miR-507	HDAC9	NM_014707	0.170361	0.00894139	+	3_UTR
MIMAT0002879	miR-507	ARHGAP32	NM_014715	0.168041	0.00204456	-	CDS
MIMAT0002879	miR-507	ZEB2	NM_014795	-0.218121	8.21214e-06	-	3_UTR
MIMAT0002879	miR-507	SV2B	NM_014848	-0.195472	0.00503268	+	3_UTR
MIMAT0002879	miR-507	SV2B	NM_014848	-0.195472	0.00503268	+	5_UTR
MIMAT0002879	miR-507	SRGAP3	NM_014850	0.17064	0.00295095	-	3_UTR
MIMAT0002879	miR-507	ATP2C2	NM_014861	0.206224	0.000527137	+	3_UTR
MIMAT0002879	miR-507	ATP2C2	NM_014861	0.206224	0.000527137	+	CDS
MIMAT0002879	miR-507	CHST15	NM_014863	-0.188326	0.00180435	-	3_UTR
MIMAT0002879	miR-507	CHST15	NM_014863	-0.188326	0.00180435	-	CDS
MIMAT0002879	miR-507	JOSD1	NM_014876	-0.244188	0.000426747	-	3_UTR
MIMAT0002879	miR-507	P2RY14	NM_014879	-0.21386	0.000156365	-	3_UTR
MIMAT0002879	miR-507	P2RY14	NM_014879	-0.21386	0.000156365	-	5_UTR
MIMAT0002879	miR-507	NLRP1	NM_014922	-0.191837	0.00162286	-	CDS
MIMAT0002879	miR-507	BTBD3	NM_014962	0.257562	0.00067537	+	3_UTR
MIMAT0002879	miR-507	UHRF1BP1L	NM_015054	-0.170138	0.00307117	-	CDS
MIMAT0002879	miR-507	ZNF423	NM_015069	0.177454	0.000918524	-	CDS
MIMAT0002879	miR-507	FAM179B	NM_015091	0.195885	0.0116375	+	3_UTR
MIMAT0002879	miR-507	FAM179B	NM_015091	0.195885	0.0116375	+	CDS
MIMAT0002879	miR-507	2014-09-08	NM_015146	-0.223519	0.000577047	-	3_UTR
MIMAT0002879	miR-507	PHLDB1	NM_015157	-0.270202	1.14849e-05	+	CDS
MIMAT0002879	miR-507	MLC1	NM_015166	0.240945	0.00498462	-	CDS
MIMAT0002879	miR-507	COBL	NM_015198	0.178408	0.000768554	-	CDS
MIMAT0002879	miR-507	KIAA0556	NM_015202	0.175395	0.0398167	+	3_UTR
MIMAT0002879	miR-507	DNMBP	NM_015221	0.186688	0.00670883	-	3_UTR
MIMAT0002879	miR-507	MTUS2	NM_015233	0.370521	1.83041e-09	+	3_UTR
MIMAT0002879	miR-507	FKBP15	NM_015258	-0.197607	0.0140238	-	3_UTR
MIMAT0002879	miR-507	KIAA0895	NM_015314	0.166204	0.0345827	-	3_UTR
MIMAT0002879	miR-507	C22orf31	NM_015370	0.215944	0.0157576	-	CDS
MIMAT0002879	miR-507	SUN2	NM_015374	-0.241943	0.00063712	-	3_UTR
MIMAT0002879	miR-507	RCHY1	NM_015436	-0.17361	0.0498111	-	3_UTR
MIMAT0002879	miR-507	OLFML2B	NM_015441	-0.410562	9.00181e-21	-	3_UTR
MIMAT0002879	miR-507	OLFML2B	NM_015441	-0.410562	9.00181e-21	-	CDS
MIMAT0002879	miR-507	FAM169A	NM_015566	0.15275	0.00562544	-	3_UTR
MIMAT0002879	miR-507	RGS22	NM_015668	0.211299	0.00420624	-	CDS
MIMAT0002879	miR-507	FAM155B	NM_015686	0.247901	6.32183e-05	+	3_UTR
MIMAT0002879	miR-507	PRDM2	NM_015866	0.184147	0.0398464	+	CDS
MIMAT0002879	miR-507	PI15	NM_015886	-0.166075	4.19079e-07	+	3_UTR
MIMAT0002879	miR-507	PI15	NM_015886	-0.166075	4.19079e-07	+	CDS
MIMAT0002879	miR-507	PTPN22	NM_015967	-0.236103	0.00153553	-	3_UTR
MIMAT0002879	miR-507	PTPN22	NM_015967	-0.236103	0.00153553	-	CDS
MIMAT0002879	miR-507	SNX7	NM_015976	-0.172971	0.0393763	+	CDS
MIMAT0002879	miR-507	DYNC2LI1	NM_016008	0.249296	4.9454e-05	+	CDS
MIMAT0002879	miR-507	SH3GLB1	NM_016009	-0.180397	0.0128133	+	CDS
MIMAT0002879	miR-507	PALLD	NM_016081	-0.199131	0.00363154	+	3_UTR
MIMAT0002879	miR-507	PALLD	NM_016081	-0.199131	0.00363154	+	CDS
MIMAT0002879	miR-507	CERCAM	NM_016174	-0.260581	1.59174e-07	+	3_UTR
MIMAT0002879	miR-507	VGLL3	NM_016206	-0.24577	4.49223e-09	-	3_UTR
MIMAT0002879	miR-507	HPCAL4	NM_016257	0.167522	0.00501522	-	3_UTR
MIMAT0002879	miR-507	RAB9B	NM_016370	0.180607	0.0165711	-	3_UTR
MIMAT0002879	miR-507	RAB9B	NM_016370	0.180607	0.0165711	-	5_UTR
MIMAT0002879	miR-507	CD244	NM_016382	-0.22746	0.00020627	-	3_UTR
MIMAT0002879	miR-507	TRAT1	NM_016388	-0.27228	1.25895e-05	+	3_UTR
MIMAT0002879	miR-507	GTSE1	NM_016426	-0.156347	0.0268847	+	3_UTR
MIMAT0002879	miR-507	GTSE1	NM_016426	-0.156347	0.0268847	+	CDS
MIMAT0002879	miR-507	CAPN9	NM_016452	0.230825	0.000374276	+	CDS
MIMAT0002879	miR-507	TMEM9	NM_016456	0.178359	0.00782223	-	CDS
MIMAT0002879	miR-507	NTM	NM_016522	-0.197574	0.00518191	+	3_UTR
MIMAT0002879	miR-507	GPR83	NM_016540	0.259143	1.74907e-06	-	5_UTR_CDS
MIMAT0002879	miR-507	TLR7	NM_016562	-0.17389	0.00873887	+	3_UTR
MIMAT0002879	miR-507	TLR7	NM_016562	-0.17389	0.00873887	+	CDS
MIMAT0002879	miR-507	MYOZ2	NM_016599	0.174474	0.00246277	+	3_UTR
MIMAT0002879	miR-507	FOLR1	NM_016725	0.160917	0.0126641	+	CDS
MIMAT0002879	miR-507	EPHB2	NM_017449	-0.223583	0.00554194	+	CDS
MIMAT0002879	miR-507	DNAH3	NM_017539	0.234986	0.000929074	-	5_UTR
MIMAT0002879	miR-507	GRID1	NM_017551	-0.199712	0.000481035	-	CDS
MIMAT0002879	miR-507	IL17RD	NM_017563	0.174696	0.0147927	-	3_UTR
MIMAT0002879	miR-507	IL17RD	NM_017563	0.174696	0.0147927	-	CDS
MIMAT0002879	miR-507	KIF27	NM_017576	0.22871	0.000749027	-	CDS
MIMAT0002879	miR-507	DCHS2	NM_017639	0.211085	0.000549234	-	3_UTR
MIMAT0002879	miR-507	DCHS2	NM_017639	0.211085	0.000549234	-	5_UTR
MIMAT0002879	miR-507	FERMT1	NM_017671	0.170644	0.0310929	-	3_UTR
MIMAT0002879	miR-507	FERMT1	NM_017671	0.170644	0.0310929	-	CDS
MIMAT0002879	miR-507	ASPN	NM_017680	-0.431061	2.04063e-23	-	CDS
MIMAT0002879	miR-507	PAQR5	NM_017705	0.164101	0.00221394	+	3_UTR
MIMAT0002879	miR-507	TASP1	NM_017714	0.163198	0.0262782	-	CDS
MIMAT0002879	miR-507	THUMPD1	NM_017736	0.151094	0.0386271	-	3_UTR
MIMAT0002879	miR-507	PXK	NM_017771	-0.202896	0.00596002	+	CDS
MIMAT0002879	miR-507	TTC12	NM_017868	0.191493	0.000202721	+	3_UTR
MIMAT0002879	miR-507	ULK4	NM_017886	0.200616	0.0345426	-	CDS
MIMAT0002879	miR-507	2014-03-02	NM_017898	0.172053	0.000293218	+	3_UTR
MIMAT0002879	miR-507	CCDC109B	NM_017918	-0.160293	0.0202288	+	3_UTR
MIMAT0002879	miR-507	2014-03-01	NM_017923	-0.211661	0.0017443	-	3_UTR
MIMAT0002879	miR-507	2014-03-01	NM_017923	-0.211661	0.0017443	-	5_UTR
MIMAT0002879	miR-507	2014-03-01	NM_017923	-0.211661	0.0017443	-	CDS
MIMAT0002879	miR-507	FEZF2	NM_018008	0.244515	0.000268004	-	CDS
MIMAT0002879	miR-507	KIF26B	NM_018012	-0.289962	8.02573e-09	+	3_UTR
MIMAT0002879	miR-507	KIF26B	NM_018012	-0.289962	8.02573e-09	+	CDS
MIMAT0002879	miR-507	SOBP	NM_018013	0.230595	0.000442292	+	CDS
MIMAT0002879	miR-507	ANO1	NM_018043	0.152426	0.0273267	+	3_UTR
MIMAT0002879	miR-507	NECAP2	NM_018090	-0.223897	0.018755	+	3_UTR
MIMAT0002879	miR-507	NECAP2	NM_018090	-0.223897	0.018755	+	CDS
MIMAT0002879	miR-507	ANTXR1	NM_018153	-0.233048	9.9176e-10	+	5_UTR
MIMAT0002879	miR-507	RIC8B	NM_018157	0.165073	0.0326312	+	CDS
MIMAT0002879	miR-507	RAVER2	NM_018211	0.173204	0.0201899	+	3_UTR
MIMAT0002879	miR-507	2014-09-11	NM_018243	-0.300664	2.66226e-09	+	CDS
MIMAT0002879	miR-507	GIMAP4	NM_018326	-0.22995	8.32989e-05	+	5_UTR
MIMAT0002879	miR-507	TSNAXIP1	NM_018430	0.350957	2.11899e-11	+	CDS
MIMAT0002879	miR-507	ARHGAP15	NM_018460	-0.267037	1.98921e-05	+	CDS
MIMAT0002879	miR-507	MCM10	NM_018518	-0.231578	0.00283131	+	CDS
MIMAT0002879	miR-507	SIRPG	NM_018556	-0.201707	0.00227541	-	3_UTR
MIMAT0002879	miR-507	CSGALNACT2	NM_018590	-0.207537	0.000580039	+	3_UTR
MIMAT0002879	miR-507	SMPD3	NM_018667	0.282314	8.11683e-07	-	3_UTR
MIMAT0002879	miR-507	CEP41	NM_018718	0.202614	0.00915664	-	3_UTR
MIMAT0002879	miR-507	DNAH7	NM_018897	0.284442	3.62028e-05	-	CDS
MIMAT0002879	miR-507	PCDHGC5	NM_018929	-0.15652	0.00849973	+	CDS
MIMAT0002879	miR-507	HOXA10	NM_018951	-0.195586	0.045508	-	3_UTR
MIMAT0002879	miR-507	C9orf9	NM_018956	0.192415	0.000153457	+	CDS
MIMAT0002879	miR-507	UBASH3A	NM_018961	-0.179156	0.00657103	+	CDS
MIMAT0002879	miR-507	UNC93A	NM_018974	0.161762	0.0277578	+	3_UTR
MIMAT0002879	miR-507	TMX3	NM_019022	-0.173928	0.00210378	-	3_UTR
MIMAT0002879	miR-507	APBB1IP	NM_019043	-0.218093	0.00114247	+	5_UTR
MIMAT0002879	miR-507	APBB1IP	NM_019043	-0.218093	0.00114247	+	CDS
MIMAT0002879	miR-507	USP53	NM_019050	0.176512	0.0145984	+	5_UTR
MIMAT0002879	miR-507	SGTB	NM_019072	-0.185867	0.000111197	-	3_UTR
MIMAT0002879	miR-507	SPATA6	NM_019073	0.244955	1.69791e-05	-	3_UTR
MIMAT0002879	miR-507	SPATA6	NM_019073	0.244955	1.69791e-05	-	CDS
MIMAT0002879	miR-507	TNXB	NM_019105	0.217003	2.13265e-05	-	CDS
MIMAT0002879	miR-507	CRTAM	NM_019604	-0.187	0.00849655	+	3_UTR
MIMAT0002879	miR-507	KCNQ5	NM_019842	-0.164978	0.0220567	+	3_UTR
MIMAT0002879	miR-507	KCNQ5	NM_019842	-0.164978	0.0220567	+	CDS
MIMAT0002879	miR-507	CTPS2	NM_019857	0.171176	0.00731748	-	5_UTR
MIMAT0002879	miR-507	ADD3	NM_019903	-0.2007	0.000124981	+	3_UTR
MIMAT0002879	miR-507	SLAMF8	NM_020125	-0.264762	1.07126e-05	+	3_UTR
MIMAT0002879	miR-507	OTOR	NM_020157	-0.185507	0.000864808	+	3_UTR
MIMAT0002879	miR-507	LXN	NM_020169	-0.214592	0.000507119	-	CDS
MIMAT0002879	miR-507	VANGL2	NM_020335	0.189661	0.0481461	+	3_UTR
MIMAT0002879	miR-507	ANKRD50	NM_020337	-0.177788	0.0156188	-	CDS
MIMAT0002879	miR-507	LZTFL1	NM_020347	0.312974	1.6046e-06	-	3_UTR
MIMAT0002879	miR-507	CNNM1	NM_020348	0.2419	0.000853828	+	3_UTR
MIMAT0002879	miR-507	EIF5A2	NM_020390	-0.244153	2.80376e-05	-	CDS
MIMAT0002879	miR-507	CAMK1D	NM_020397	-0.184372	0.0160107	+	CDS
MIMAT0002879	miR-507	PCDH9	NM_020403	-0.152032	0.00170158	-	3_UTR
MIMAT0002879	miR-507	PCDH9	NM_020403	-0.152032	0.00170158	-	CDS
MIMAT0002879	miR-507	PLXDC1	NM_020405	-0.349276	1.05277e-15	-	3_UTR
MIMAT0002879	miR-507	ATP10D	NM_020453	-0.179349	0.000576922	+	CDS
MIMAT0002879	miR-507	PAIP2B	NM_020459	0.155964	0.0209424	-	3_UTR
MIMAT0002879	miR-507	OSM	NM_020530	-0.180758	0.00235752	-	3_UTR
MIMAT0002879	miR-507	AICDA	NM_020661	-0.178553	0.0200543	-	3_UTR
MIMAT0002879	miR-507	AICDA	NM_020661	-0.178553	0.0200543	-	CDS
MIMAT0002879	miR-507	ATXN7L1	NM_020725	0.244843	0.00063539	-	CDS
MIMAT0002879	miR-507	HEG1	NM_020733	-0.215678	0.00038079	-	3_UTR
MIMAT0002879	miR-507	HEG1	NM_020733	-0.215678	0.00038079	-	CDS
MIMAT0002879	miR-507	RIMKLB	NM_020734	0.150997	0.0216495	+	3_UTR
MIMAT0002879	miR-507	RIMKLB	NM_020734	0.150997	0.0216495	+	CDS
MIMAT0002879	miR-507	LRFN2	NM_020737	0.27069	1.11546e-06	-	CDS
MIMAT0002879	miR-507	MTUS1	NM_020749	0.287775	0.00207256	-	3_UTR
MIMAT0002879	miR-507	RGAG1	NM_020769	0.443049	6.80856e-22	+	CDS
MIMAT0002879	miR-507	KIAA1324	NM_020775	0.326143	9.79641e-07	+	CDS
MIMAT0002879	miR-507	KIAA1377	NM_020802	0.304404	1.40409e-06	+	CDS
MIMAT0002879	miR-507	KIAA1432	NM_020829	-0.172806	0.000514177	+	3_UTR
MIMAT0002879	miR-507	KIAA1432	NM_020829	-0.172806	0.000514177	+	CDS
MIMAT0002879	miR-507	FNIP2	NM_020840	-0.222845	1.48586e-06	+	3_UTR
MIMAT0002879	miR-507	TSHZ3	NM_020856	-0.20849	0.00403465	-	CDS
MIMAT0002879	miR-507	DCDC5	NM_020869	0.203544	0.00964463	-	3_UTR
MIMAT0002879	miR-507	DCDC5	NM_020869	0.203544	0.00964463	-	CDS
MIMAT0002879	miR-507	CCDC146	NM_020879	0.205687	0.0149491	+	CDS
MIMAT0002879	miR-507	ZSWIM5	NM_020883	0.259811	3.76683e-09	-	3_UTR
MIMAT0002879	miR-507	ZSWIM5	NM_020883	0.259811	3.76683e-09	-	CDS
MIMAT0002879	miR-507	VAT1L	NM_020927	-0.243251	1.68715e-08	+	CDS
MIMAT0002879	miR-507	LRRC4C	NM_020929	-0.162352	0.00387093	-	5_UTR
MIMAT0002879	miR-507	WDFY4	NM_020945	-0.218372	0.000796245	+	CDS
MIMAT0002879	miR-507	GBA3	NM_020973	0.253364	0.00298675	+	3_UTR
MIMAT0002879	miR-507	ANK2	NM_020977	0.252549	3.39787e-05	+	3_UTR
MIMAT0002879	miR-507	NR2F2	NM_021005	0.18691	0.0306571	+	5_UTR
MIMAT0002879	miR-507	ZNF253	NM_021047	0.164347	0.00254804	+	3_UTR
MIMAT0002879	miR-507	BMP5	NM_021073	0.18776	0.010157	-	CDS
MIMAT0002879	miR-507	DAB1	NM_021080	-0.199997	0.0260826	-	3_UTR
MIMAT0002879	miR-507	SLC15A2	NM_021082	0.170445	0.0222685	+	CDS
MIMAT0002879	miR-507	COL14A1	NM_021110	0.154127	0.0139882	+	3_UTR
MIMAT0002879	miR-507	C1orf114	NM_021179	0.340993	1.10789e-06	-	CDS
MIMAT0002879	miR-507	SLAMF7	NM_021181	-0.240391	0.000102046	+	3_UTR
MIMAT0002879	miR-507	JAM2	NM_021219	-0.267246	4.6669e-08	+	3_UTR
MIMAT0002879	miR-507	JAM2	NM_021219	-0.267246	4.6669e-08	+	CDS
MIMAT0002879	miR-507	ZNF708	NM_021269	0.152227	0.012859	-	3_UTR
MIMAT0002879	miR-507	KCNN2	NM_021614	-0.20528	0.025276	+	CDS
MIMAT0002879	miR-507	ADAM22	NM_021721	-0.164385	0.02869	+	3_UTR
MIMAT0002879	miR-507	ADAM22	NM_021721	-0.164385	0.02869	+	CDS
MIMAT0002879	miR-507	SVIL	NM_021738	-0.202199	0.00547833	-	CDS
MIMAT0002879	miR-507	ATP2B3	NM_021949	0.292621	3.13195e-06	+	3_UTR
MIMAT0002879	miR-507	HLX	NM_021958	-0.379663	4.27892e-11	+	5_UTR
MIMAT0002879	miR-507	ABR	NM_021962	-0.202852	0.0458748	-	3_UTR
MIMAT0002879	miR-507	PGM5	NM_021965	0.276179	7.94258e-11	+	3_UTR
MIMAT0002879	miR-507	SLC22A3	NM_021977	-0.222868	0.0055046	+	3_UTR
MIMAT0002879	miR-507	GPR88	NM_022049	-0.161204	0.0173426	+	3_UTR
MIMAT0002879	miR-507	PIEZO2	NM_022068	-0.258552	2.6692e-06	-	3_UTR
MIMAT0002879	miR-507	PIEZO2	NM_022068	-0.258552	2.6692e-06	-	CDS
MIMAT0002879	miR-507	SAMSN1	NM_022136	-0.211708	0.000109476	-	3_UTR
MIMAT0002879	miR-507	SAMSN1	NM_022136	-0.211708	0.000109476	-	CDS
MIMAT0002879	miR-507	SLC39A8	NM_022154	-0.199007	0.0400772	-	3_UTR
MIMAT0002879	miR-507	ELTD1	NM_022159	-0.211653	1.45073e-07	-	CDS
MIMAT0002879	miR-507	ICAM4	NM_022377	-0.154082	0.0473822	+	3_UTR
MIMAT0002879	miR-507	ABCG8	NM_022437	0.173998	0.00578028	+	5_UTR
MIMAT0002879	miR-507	TPK1	NM_022445	-0.168167	0.0140408	-	3_UTR
MIMAT0002879	miR-507	C14orf135	NM_022495	0.27542	0.0428693	+	5_UTR
MIMAT0002879	miR-507	C14orf135	NM_022495	0.27542	0.0428693	+	CDS
MIMAT0002879	miR-507	SMYD3	NM_022743	-0.170314	0.00227612	-	CDS
MIMAT0002879	miR-507	C11orf1	NM_022761	0.184612	0.000188645	+	5_UTR
MIMAT0002879	miR-507	RABL5	NM_022777	0.278843	8.24667e-07	-	3_UTR
MIMAT0002879	miR-507	EBF1	NM_024007	-0.20281	0.00333386	-	3_UTR
MIMAT0002879	miR-507	MS4A4A	NM_024021	-0.15334	0.00165894	+	3_UTR
MIMAT0002879	miR-507	WNT2B	NM_024494	0.296418	5.31459e-08	+	CDS
MIMAT0002879	miR-507	HIVEP3	NM_024503	-0.21213	0.000111182	-	3_UTR
MIMAT0002879	miR-507	HIVEP3	NM_024503	-0.21213	0.000111182	-	5_UTR
MIMAT0002879	miR-507	CHST5	NM_024533	0.166289	0.0243471	-	3_UTR
MIMAT0002879	miR-507	PGBD5	NM_024554	0.165083	0.000929074	-	CDS
MIMAT0002879	miR-507	CCDC121	NM_024584	0.159591	0.0235318	-	CDS
MIMAT0002879	miR-507	ARSJ	NM_024590	-0.172034	0.0277578	-	3_UTR
MIMAT0002879	miR-507	NEIL1	NM_024608	0.206936	2.99667e-05	+	3_UTR
MIMAT0002879	miR-507	STEAP4	NM_024636	-0.199513	0.00582294	-	3_UTR
MIMAT0002879	miR-507	GALNT12	NM_024642	0.223387	2.92437e-05	+	5_UTR
MIMAT0002879	miR-507	ANKRD55	NM_024669	-0.18899	0.0301238	-	CDS
MIMAT0002879	miR-507	ADGB	NM_024694	0.275384	0.000609678	+	CDS
MIMAT0002879	miR-507	ZFHX4	NM_024721	-0.224804	2.4874e-07	+	3_UTR
MIMAT0002879	miR-507	ZFHX4	NM_024721	-0.224804	2.4874e-07	+	CDS
MIMAT0002879	miR-507	WDR78	NM_024763	0.158994	0.00109028	-	CDS
MIMAT0002879	miR-507	CLMP	NM_024769	-0.170426	0.000228598	-	3_UTR
MIMAT0002879	miR-507	CCDC102B	NM_024781	-0.38569	5.03405e-21	+	CDS
MIMAT0002879	miR-507	ZDHHC11	NM_024786	0.232062	0.0401381	-	3_UTR
MIMAT0002879	miR-507	ZDHHC11	NM_024786	0.232062	0.0401381	-	CDS
MIMAT0002879	miR-507	CSPP1	NM_024790	0.198271	0.0264389	+	3_UTR
MIMAT0002879	miR-507	CSPP1	NM_024790	0.198271	0.0264389	+	CDS
MIMAT0002879	miR-507	NEK11	NM_024800	0.323054	3.54587e-07	+	CDS
MIMAT0002879	miR-507	DENND1A	NM_024820	-0.154226	0.00987473	-	CDS
MIMAT0002879	miR-507	SPEF2	NM_024867	0.267072	0.00022297	+	CDS
MIMAT0002879	miR-507	TNIP3	NM_024873	-0.173005	0.0345426	-	CDS
MIMAT0002879	miR-507	C7orf58	NM_024913	0.154645	0.0162831	+	CDS
MIMAT0002879	miR-507	TMEM156	NM_024943	-0.229391	0.000504484	-	CDS
MIMAT0002879	miR-507	CHODL	NM_024944	0.514207	6.17984e-17	+	3_UTR
MIMAT0002879	miR-507	CHODL	NM_024944	0.514207	6.17984e-17	+	CDS
MIMAT0002879	miR-507	YSK4	NM_025052	0.282414	0.000288012	-	CDS
MIMAT0002879	miR-507	C14orf45	NM_025057	0.33652	1.31573e-06	+	CDS
MIMAT0002879	miR-507	C6orf97	NM_025059	0.29751	1.93498e-05	+	3_UTR
MIMAT0002879	miR-507	FHOD3	NM_025135	0.204116	0.0156596	+	CDS
MIMAT0002879	miR-507	WDR96	NM_025145	0.302954	2.51416e-08	-	CDS
MIMAT0002879	miR-507	CXorf21	NM_025159	-0.229561	0.0008548	-	CDS
MIMAT0002879	miR-507	PDGFD	NM_025208	-0.272863	4.26683e-05	-	3_UTR
MIMAT0002879	miR-507	TRAF3IP3	NM_025228	-0.232314	0.000325916	+	5_UTR
MIMAT0002879	miR-507	TRAF3IP3	NM_025228	-0.232314	0.000325916	+	CDS
MIMAT0002879	miR-507	PDCD1LG2	NM_025239	-0.295801	1.3616e-08	+	CDS
MIMAT0002879	miR-507	VWA7	NM_025258	0.172638	0.0307529	-	CDS
MIMAT0002879	miR-507	SPHKAP	NM_030623	0.271986	1.99524e-05	-	CDS
MIMAT0002879	miR-507	DUSP16	NM_030640	0.157158	0.0103519	-	3_UTR
MIMAT0002879	miR-507	SETD7	NM_030648	-0.225563	0.0188439	-	3_UTR
MIMAT0002879	miR-507	HOXA3	NM_030661	-0.156274	0.0396985	-	CDS
MIMAT0002879	miR-507	FCRL2	NM_030764	-0.169487	0.0131449	-	3_UTR
MIMAT0002879	miR-507	NPL	NM_030769	-0.18738	0.00758741	+	5_UTR
MIMAT0002879	miR-507	APOLD1	NM_030817	-0.153545	0.00174723	+	3_UTR
MIMAT0002879	miR-507	CAB39L	NM_030925	0.185025	9.46924e-05	-	3_UTR
MIMAT0002879	miR-507	ADAMTS12	NM_030955	-0.29489	1.62606e-13	-	3_UTR
MIMAT0002879	miR-507	ADAMTS12	NM_030955	-0.29489	1.62606e-13	-	CDS
MIMAT0002879	miR-507	ADAMTS10	NM_030957	-0.156812	0.0203982	-	CDS
MIMAT0002879	miR-507	GLT8D2	NM_031302	-0.181475	0.00018049	-	3_UTR
MIMAT0002879	miR-507	GLT8D2	NM_031302	-0.181475	0.00018049	-	CDS
MIMAT0002879	miR-507	PLVAP	NM_031310	-0.346167	6.10024e-16	-	CDS
MIMAT0002879	miR-507	DNAL1	NM_031427	0.193702	0.0151052	+	3_UTR
MIMAT0002879	miR-507	CRISPLD2	NM_031476	-0.378258	7.1241e-14	+	CDS
MIMAT0002879	miR-507	C1QTNF2	NM_031908	-0.28721	6.46257e-07	-	3_UTR
MIMAT0002879	miR-507	MRO	NM_031939	-0.205131	0.00736517	-	3_UTR
MIMAT0002879	miR-507	MRO	NM_031939	-0.205131	0.00736517	-	CDS
MIMAT0002879	miR-507	TTLL2	NM_031949	0.203143	0.00298675	+	CDS
MIMAT0002879	miR-507	FGFBP2	NM_031950	-0.171653	0.00518893	-	3_UTR
MIMAT0002879	miR-507	ARMC2	NM_032131	0.244364	0.006686	+	CDS
MIMAT0002879	miR-507	MYCBPAP	NM_032133	0.178935	0.00729662	+	CDS
MIMAT0002879	miR-507	ACAD11	NM_032169	0.178584	0.0468609	-	CDS
MIMAT0002879	miR-507	CCDC135	NM_032269	0.334849	6.43088e-09	+	CDS
MIMAT0002879	miR-507	LRRC8C	NM_032270	-0.17518	0.0294364	+	3_UTR
MIMAT0002879	miR-507	SGIP1	NM_032291	-0.339229	7.54265e-11	+	3_UTR
MIMAT0002879	miR-507	DYDC2	NM_032372	0.244556	8.39436e-05	+	3_UTR
MIMAT0002879	miR-507	PCDH7	NM_032457	-0.217286	0.00343895	+	3_UTR
MIMAT0002879	miR-507	CAPS2	NM_032606	0.168019	0.00465827	-	CDS
MIMAT0002879	miR-507	FAM167B	NM_032648	-0.233696	1.0811e-05	+	3_UTR
MIMAT0002879	miR-507	FCRLA	NM_032738	-0.306464	0.000222284	+	CDS
MIMAT0002879	miR-507	ADTRP	NM_032744	-0.310286	8.39436e-05	-	3_UTR
MIMAT0002879	miR-507	RSPO3	NM_032784	-0.198596	5.50765e-05	+	CDS
MIMAT0002879	miR-507	HYDIN	NM_032821	0.316671	3.23321e-07	-	CDS
MIMAT0002879	miR-507	CEP19	NM_032898	0.167331	0.02158	-	3_UTR
MIMAT0002879	miR-507	NLRP1	NM_033004	-0.206448	0.0110323	-	CDS
MIMAT0002879	miR-507	SUCNR1	NM_033050	-0.237829	0.00770849	+	3_UTR
MIMAT0002879	miR-507	SUCNR1	NM_033050	-0.237829	0.00770849	+	CDS
MIMAT0002879	miR-507	DMRTC1	NM_033053	0.194321	0.000393884	+	3_UTR
MIMAT0002879	miR-507	SYNE1	NM_033071	-0.173416	0.00227868	-	3_UTR
MIMAT0002879	miR-507	SYNE1	NM_033071	-0.173416	0.00227868	-	CDS
MIMAT0002879	miR-507	CDHR1	NM_033100	0.385395	2.12414e-17	+	3_UTR
MIMAT0002879	miR-507	LGALS12	NM_033101	-0.213181	0.0211374	+	3_UTR
MIMAT0002879	miR-507	SIGLEC10	NM_033130	-0.191099	0.0093541	-	3_UTR
MIMAT0002879	miR-507	PDGFD	NM_033135	-0.230768	0.00362327	-	3_UTR
MIMAT0002879	miR-507	FGF1	NM_033136	-0.192292	0.0005255	-	3_UTR
MIMAT0002879	miR-507	COL2A1	NM_033150	0.311961	0.000356268	-	3_UTR
MIMAT0002879	miR-507	CALD1	NM_033157	-0.188291	0.00152996	+	3_UTR
MIMAT0002879	miR-507	CALD1	NM_033157	-0.188291	0.00152996	+	CDS
MIMAT0002879	miR-507	ABCC12	NM_033226	0.388334	6.16978e-13	-	CDS
MIMAT0002879	miR-507	ADAM19	NM_033274	-0.315689	2.81971e-11	-	3_UTR
MIMAT0002879	miR-507	LACRT	NM_033277	0.198509	0.0383674	-	CDS
MIMAT0002879	miR-507	C3orf15	NM_033364	0.317965	3.29278e-07	+	CDS
MIMAT0002879	miR-507	ITGB1	NM_033668	-0.164215	0.00278653	-	3_UTR
MIMAT0002879	miR-507	EMILIN3	NM_052846	0.164329	0.0204772	-	3_UTR
MIMAT0002879	miR-507	RCSD1	NM_052862	-0.206411	0.00385711	+	5_UTR
MIMAT0002879	miR-507	RCSD1	NM_052862	-0.206411	0.00385711	+	CDS
MIMAT0002879	miR-507	NALCN	NM_052867	-0.242938	0.000903462	-	3_UTR
MIMAT0002879	miR-507	NALCN	NM_052867	-0.242938	0.000903462	-	CDS
MIMAT0002879	miR-507	TMEM200A	NM_052913	-0.166383	0.00520677	+	3_UTR
MIMAT0002879	miR-507	FHAD1	NM_052929	0.178615	0.0112859	+	CDS
MIMAT0002879	miR-507	FCRL3	NM_052939	-0.286543	3.07043e-07	-	3_UTR
MIMAT0002879	miR-507	ALPK2	NM_052947	-0.424387	3.6364e-22	-	CDS
MIMAT0002879	miR-507	DIRC1	NM_052952	-0.297982	1.43901e-10	-	CDS
MIMAT0002879	miR-507	RBP7	NM_052960	0.178897	7.40251e-05	+	CDS
MIMAT0002879	miR-507	FAM129A	NM_052966	-0.20965	0.00814348	-	3_UTR
MIMAT0002879	miR-507	CLIC6	NM_053277	0.208597	0.00580974	+	5_UTR
MIMAT0002879	miR-507	GALNTL2	NM_054110	-0.28763	7.50066e-06	+	3_UTR
MIMAT0002879	miR-507	GALNTL2	NM_054110	-0.28763	7.50066e-06	+	5_UTR
MIMAT0002879	miR-507	TAGAP	NM_054114	-0.161658	0.0116533	-	3_UTR
MIMAT0002879	miR-507	LPAR1	NM_057159	-0.163864	0.00257867	-	3_UTR
MIMAT0002879	miR-507	COL6A3	NM_057164	-0.192211	1.27337e-05	-	5_UTR
MIMAT0002879	miR-507	COL11A1	NM_080629	-0.200372	0.000406588	-	CDS
MIMAT0002879	miR-507	COL12A1	NM_080645	-0.192256	1.63779e-05	-	3_UTR
MIMAT0002879	miR-507	COL12A1	NM_080645	-0.192256	1.63779e-05	-	CDS
MIMAT0002879	miR-507	VCAM1	NM_080682	-0.168626	0.00937362	+	3_UTR
MIMAT0002879	miR-507	SIRPA	NM_080792	-0.161408	0.00777394	+	3_UTR
MIMAT0002879	miR-507	FAM210B	NM_080821	0.168672	0.0242032	+	3_UTR
MIMAT0002879	miR-507	FAM210B	NM_080821	0.168672	0.0242032	+	CDS
MIMAT0002879	miR-507	ISM1	NM_080826	-0.299664	3.76683e-09	+	3_UTR
MIMAT0002879	miR-507	ISM1	NM_080826	-0.299664	3.76683e-09	+	5_UTR
MIMAT0002879	miR-507	PABPC5	NM_080832	0.203194	0.00115613	+	3_UTR
MIMAT0002879	miR-507	WISP1	NM_080838	-0.261221	0.00028968	+	3_UTR
MIMAT0002879	miR-507	PTPRC	NM_080921	-0.238252	9.23184e-05	+	CDS
MIMAT0002879	miR-507	PTPRD	NM_130393	-0.212423	0.000321103	-	3_UTR
MIMAT0002879	miR-507	PTPRD	NM_130393	-0.212423	0.000321103	-	CDS
MIMAT0002879	miR-507	SYCE1	NM_130784	0.150006	0.0296328	-	CDS
MIMAT0002879	miR-507	LRRC15	NM_130830	-0.379404	1.0276e-13	-	3_UTR
MIMAT0002879	miR-507	BMP4	NM_130850	-0.214015	0.000505051	-	3_UTR
MIMAT0002879	miR-507	BMP4	NM_130851	-0.182665	0.0377805	-	3_UTR
MIMAT0002879	miR-507	MYOZ3	NM_133371	0.191605	0.00340383	+	3_UTR
MIMAT0002879	miR-507	ITGB1	NM_133376	-0.271814	0.00295095	-	3_UTR
MIMAT0002879	miR-507	SYNPO2	NM_133477	0.316084	1.61425e-13	+	3_UTR
MIMAT0002879	miR-507	SYNPO2	NM_133477	0.316084	1.61425e-13	+	CDS
MIMAT0002879	miR-507	DCN	NM_133503	-0.262301	2.02446e-06	-	CDS
MIMAT0002879	miR-507	ROBO1	NM_133631	-0.168124	0.0279712	-	5_UTR
MIMAT0002879	miR-507	ADAMTS19	NM_133638	0.210969	0.00176399	+	3_UTR
MIMAT0002879	miR-507	SHF	NM_138356	0.305757	1.66082e-07	-	CDS
MIMAT0002879	miR-507	CTHRC1	NM_138455	-0.342365	1.83133e-13	+	3_UTR
MIMAT0002879	miR-507	ICA1L	NM_138468	0.165752	0.00213193	-	CDS
MIMAT0002879	miR-507	EXOC3L2	NM_138568	-0.210445	2.19645e-06	-	3_UTR
MIMAT0002879	miR-507	TLR8	NM_138636	-0.231819	0.00012284	+	CDS
MIMAT0002879	miR-507	MSR1	NM_138715	-0.214766	0.00186249	-	3_UTR
MIMAT0002879	miR-507	SPATA17	NM_138796	0.305377	1.10789e-06	+	CDS
MIMAT0002879	miR-507	TAGAP	NM_138810	-0.201639	0.0126813	-	3_UTR
MIMAT0002879	miR-507	MSI2	NM_138962	0.181737	0.0129828	+	3_UTR
MIMAT0002879	miR-507	NETO1	NM_138966	-0.364133	1.62734e-17	-	CDS
MIMAT0002879	miR-507	BACE1	NM_138973	0.171648	0.0472226	-	3_UTR
MIMAT0002879	miR-507	NETO1	NM_138999	-0.304535	1.18431e-08	-	CDS
MIMAT0002879	miR-507	ARX	NM_139058	0.532529	1.7359e-38	-	CDS
MIMAT0002879	miR-507	STARD4	NM_139164	-0.186885	0.00686436	-	3_UTR
MIMAT0002879	miR-507	GIT2	NM_139201	-0.184516	0.00999322	-	3_UTR
MIMAT0002879	miR-507	MLC1	NM_139202	0.256476	0.00078312	-	CDS
MIMAT0002879	miR-507	ANKRD22	NM_144590	-0.227303	0.000567809	-	3_UTR
MIMAT0002879	miR-507	RFTN2	NM_144629	0.261624	6.78867e-05	-	3_UTR
MIMAT0002879	miR-507	DOCK11	NM_144658	-0.293027	3.76744e-09	+	3_UTR
MIMAT0002879	miR-507	DOCK11	NM_144658	-0.293027	3.76744e-09	+	CDS
MIMAT0002879	miR-507	TCP10L	NM_144659	0.168319	0.00129285	-	3_UTR
MIMAT0002879	miR-507	ANKRD35	NM_144698	0.318277	5.72514e-07	+	CDS
MIMAT0002879	miR-507	C2orf15	NM_144706	0.178646	0.00839391	+	3_UTR
MIMAT0002879	miR-507	CCDC13	NM_144719	0.255328	0.000880207	-	CDS
MIMAT0002879	miR-507	VSTM4	NM_144984	0.281635	0.00137874	-	3_UTR
MIMAT0002879	miR-507	VWA3B	NM_144992	0.331984	3.0073e-07	+	CDS
MIMAT0002879	miR-507	ENKUR	NM_145010	0.29566	7.14399e-06	-	3_UTR
MIMAT0002879	miR-507	ENKUR	NM_145010	0.29566	7.14399e-06	-	CDS
MIMAT0002879	miR-507	CCDC11	NM_145020	0.31218	7.14872e-07	-	CDS
MIMAT0002879	miR-507	FAM200A	NM_145111	0.16122	0.0374225	-	5_UTR
MIMAT0002879	miR-507	FAM200A	NM_145111	0.16122	0.0374225	-	CDS
MIMAT0002879	miR-507	TTC18	NM_145170	0.266397	2.20988e-05	-	CDS
MIMAT0002879	miR-507	WDR63	NM_145172	0.296261	1.40374e-05	+	CDS
MIMAT0002879	miR-507	GCNT2	NM_145655	0.182073	0.0132239	+	3_UTR
MIMAT0002879	miR-507	TIGD4	NM_145720	0.189707	0.00011177	-	3_UTR
MIMAT0002879	miR-507	GFRA1	NM_145793	-0.236879	8.39723e-06	-	3_UTR
MIMAT0002879	miR-507	GFRA1	NM_145793	-0.236879	8.39723e-06	-	CDS
MIMAT0002879	miR-507	NFAM1	NM_145912	-0.220193	0.000110892	-	3_UTR
MIMAT0002879	miR-507	HS6ST2	NM_147175	0.185463	0.0107262	-	3_UTR
MIMAT0002879	miR-507	CTSC	NM_148170	-0.224987	0.000174734	-	3_UTR
MIMAT0002879	miR-507	TNFRSF19	NM_148957	-0.156305	0.000580039	+	5_UTR
MIMAT0002879	miR-507	MS4A4A	NM_148975	-0.207112	0.000505051	+	3_UTR
MIMAT0002879	miR-507	PIK3AP1	NM_152309	-0.168189	0.00740318	-	CDS
MIMAT0002879	miR-507	ZNF440	NM_152357	0.258744	0.00861428	+	3_UTR
MIMAT0002879	miR-507	UBXN10	NM_152376	0.287679	8.14257e-09	+	3_UTR
MIMAT0002879	miR-507	TBX15	NM_152380	-0.301087	1.77615e-08	-	5_UTR
MIMAT0002879	miR-507	FAM161B	NM_152445	0.258275	0.00669164	-	CDS
MIMAT0002879	miR-507	LCA5L	NM_152505	0.204826	0.00021873	-	CDS
MIMAT0002879	miR-507	MEI1	NM_152513	-0.210506	0.000552349	+	CDS
MIMAT0002879	miR-507	SH3RF2	NM_152550	0.153834	0.00662129	+	CDS
MIMAT0002879	miR-507	IQCE	NM_152558	0.175321	0.00484999	+	3_UTR
MIMAT0002879	miR-507	C11orf65	NM_152587	0.184819	0.00112306	-	CDS
MIMAT0002879	miR-507	C14orf49	NM_152592	-0.164768	0.00827467	-	3_UTR
MIMAT0002879	miR-507	PARP15	NM_152615	-0.221875	0.000390922	+	5_UTR
MIMAT0002879	miR-507	PARP15	NM_152615	-0.221875	0.000390922	+	CDS
MIMAT0002879	miR-507	OIT3	NM_152635	0.225552	0.00262246	+	CDS
MIMAT0002879	miR-507	KNDC1	NM_152643	0.255057	6.85733e-06	+	3_UTR
MIMAT0002879	miR-507	RSU1	NM_152724	-0.212904	0.0092428	-	3_UTR
MIMAT0002879	miR-507	CDHR3	NM_152750	0.32487	1.93855e-08	+	3_UTR
MIMAT0002879	miR-507	SCUBE3	NM_152753	0.234625	0.00331835	+	3_UTR
MIMAT0002879	miR-507	SCUBE3	NM_152753	0.234625	0.00331835	+	5_UTR
MIMAT0002879	miR-507	RGN	NM_152869	0.159146	0.0316876	+	CDS
MIMAT0002879	miR-507	FAS	NM_152871	-0.192177	0.00884089	+	CDS
MIMAT0002879	miR-507	COL24A1	NM_152890	-0.22066	3.35207e-08	-	CDS
MIMAT0002879	miR-507	LRWD1	NM_152892	0.233273	0.000317719	+	CDS
MIMAT0002879	miR-507	SPECC1	NM_152904	-0.215544	0.015593	+	3_UTR
MIMAT0002879	miR-507	EMR2	NM_152917	-0.215195	0.000400154	-	3_UTR
MIMAT0002879	miR-507	APCDD1	NM_153000	-0.177774	0.00506889	+	3_UTR
MIMAT0002879	miR-507	RBM24	NM_153020	0.230261	0.00043775	+	3_UTR
MIMAT0002879	miR-507	FYN	NM_153048	-0.165518	0.000561783	-	CDS
MIMAT0002879	miR-507	IQCK	NM_153208	0.185457	0.0122996	+	3_UTR
MIMAT0002879	miR-507	IQCK	NM_153208	0.185457	0.0122996	+	CDS
MIMAT0002879	miR-507	FBLN7	NM_153214	-0.229096	0.000394002	+	3_UTR
MIMAT0002879	miR-507	TTLL10	NM_153254	0.244154	0.00014097	+	CDS
MIMAT0002879	miR-507	SYT14	NM_153262	0.223615	0.00377608	+	3_UTR
MIMAT0002879	miR-507	PMP22	NM_153321	-0.336117	5.40436e-10	-	3_UTR
MIMAT0002879	miR-507	PMP22	NM_153322	-0.27102	6.49713e-07	-	3_UTR
MIMAT0002879	miR-507	SNX20	NM_153337	-0.182346	0.0103682	-	3_UTR
MIMAT0002879	miR-507	ENPP6	NM_153343	0.491101	1.05627e-27	-	3_UTR
MIMAT0002879	miR-507	APCDD1L	NM_153360	-0.343712	5.1252e-11	-	3_UTR
MIMAT0002879	miR-507	PITX2	NM_153426	-0.244047	3.34288e-07	-	5_UTR
MIMAT0002879	miR-507	PITX2	NM_153427	-0.205313	0.000199203	-	5_UTR
MIMAT0002879	miR-507	MDGA1	NM_153487	-0.161765	0.00840293	-	3_UTR
MIMAT0002879	miR-507	COG7	NM_153603	0.212727	0.0342319	-	CDS
MIMAT0002879	miR-507	SEMA6D	NM_153618	0.189112	0.0109125	+	3_UTR
MIMAT0002879	miR-507	SEMA6D	NM_153618	0.189112	0.0109125	+	CDS
MIMAT0002879	miR-507	IKBIP	NM_153687	-0.184001	0.0080733	-	CDS
MIMAT0002879	miR-507	PODN	NM_153703	-0.324	1.25683e-08	+	CDS
MIMAT0002879	miR-507	TMEM67	NM_153704	0.228045	0.0167524	+	3_UTR
MIMAT0002879	miR-507	FAM26E	NM_153711	-0.258167	1.10789e-06	+	3_UTR
MIMAT0002879	miR-507	EVC	NM_153717	-0.1758	0.0436113	+	3_UTR
MIMAT0002879	miR-507	RASGRP3	NM_170672	-0.234856	2.79593e-08	+	3_UTR
MIMAT0002879	miR-507	RASGRP3	NM_170672	-0.234856	2.79593e-08	+	CDS
MIMAT0002879	miR-507	UNC5B	NM_170744	-0.179915	0.0269286	+	CDS
MIMAT0002879	miR-507	CAMK2A	NM_171825	-0.247238	3.83398e-06	-	3_UTR
MIMAT0002879	miR-507	IL15	NM_172175	-0.188297	0.0200355	+	3_UTR
MIMAT0002879	miR-507	IL16	NM_172217	-0.200245	0.000365284	+	3_UTR
MIMAT0002879	miR-507	IL16	NM_172217	-0.200245	0.000365284	+	CDS
MIMAT0002879	miR-507	SPAG6	NM_172242	0.188932	0.0440072	+	CDS
MIMAT0002879	miR-507	CD46	NM_172353	0.162118	0.0332404	+	3_UTR
MIMAT0002879	miR-507	SCUBE1	NM_173050	0.428144	2.96727e-23	-	CDS
MIMAT0002879	miR-507	SLITRK4	NM_173078	-0.18338	0.000954435	-	3_UTR
MIMAT0002879	miR-507	SLITRK4	NM_173078	-0.18338	0.000954435	-	CDS
MIMAT0002879	miR-507	ARMC3	NM_173081	0.327093	1.52951e-06	+	CDS
MIMAT0002879	miR-507	DCUN1D3	NM_173475	-0.217421	0.00798779	-	3_UTR
MIMAT0002879	miR-507	DCUN1D3	NM_173475	-0.217421	0.00798779	-	CDS
MIMAT0002879	miR-507	KLF17	NM_173484	-0.256704	0.00195292	+	3_UTR
MIMAT0002879	miR-507	FAM163A	NM_173509	0.197137	0.00712311	+	3_UTR
MIMAT0002879	miR-507	CNKSR3	NM_173515	0.208853	0.0140408	-	CDS
MIMAT0002879	miR-507	GABRG1	NM_173536	0.179447	1.07241e-05	-	3_UTR
MIMAT0002879	miR-507	FUT11	NM_173540	-0.155526	0.0414636	+	3_UTR
MIMAT0002879	miR-507	UMODL1	NM_173568	0.230574	0.000924478	+	3_UTR
MIMAT0002879	miR-507	C3orf64	NM_173654	-0.23422	5.40448e-06	-	3_UTR
MIMAT0002879	miR-507	PPIL6	NM_173672	0.261795	2.1206e-05	-	3_UTR
MIMAT0002879	miR-507	TIGIT	NM_173799	-0.256185	5.31698e-06	+	3_UTR
MIMAT0002879	miR-507	MALT1	NM_173844	-0.235332	0.00397965	+	3_UTR
MIMAT0002879	miR-507	MALT1	NM_173844	-0.235332	0.00397965	+	CDS
MIMAT0002879	miR-507	AK5	NM_174858	-0.292135	2.91346e-09	+	3_UTR
MIMAT0002879	miR-507	ZFAND4	NM_174890	0.164949	0.0463345	-	CDS
MIMAT0002879	miR-507	CD300LB	NM_174892	-0.172109	0.00281841	-	3_UTR
MIMAT0002879	miR-507	FBXO36	NM_174899	0.213267	0.00305355	+	CDS
MIMAT0002879	miR-507	FAM9C	NM_174901	0.302894	1.56648e-07	-	CDS
MIMAT0002879	miR-507	ZPLD1	NM_175056	-0.225289	0.000297802	+	3_UTR
MIMAT0002879	miR-507	WFIKKN2	NM_175575	0.344628	4.35763e-13	+	CDS
MIMAT0002879	miR-507	IFT88	NM_175605	0.196333	0.00090479	+	CDS
MIMAT0002879	miR-507	IL5RA	NM_175726	0.308269	0.00267086	-	3_UTR
MIMAT0002879	miR-507	CTPS2	NM_175859	0.155239	0.000830909	-	5_UTR
MIMAT0002879	miR-507	MT1M	NM_176870	-0.219284	0.00327947	+	5_UTR
MIMAT0002879	miR-507	MT1M	NM_176870	-0.219284	0.00327947	+	5_UTR_CDS
MIMAT0002879	miR-507	PKHD1L1	NM_177531	0.216921	0.0448767	+	3_UTR
MIMAT0002879	miR-507	PKHD1L1	NM_177531	0.216921	0.0448767	+	CDS
MIMAT0002879	miR-507	RASSF6	NM_177532	0.17833	0.0328318	-	3_UTR
MIMAT0002879	miR-507	GOLM1	NM_177937	-0.221637	0.0116354	-	3_UTR
MIMAT0002879	miR-507	TUB	NM_177972	0.16502	0.0200989	+	3_UTR
MIMAT0002879	miR-507	TUB	NM_177972	0.16502	0.0200989	+	CDS
MIMAT0002879	miR-507	LRRTM3	NM_178011	0.509976	4.25611e-28	+	3_UTR
MIMAT0002879	miR-507	LRRTM3	NM_178011	0.509976	4.25611e-28	+	5_UTR
MIMAT0002879	miR-507	ANGPTL5	NM_178127	0.279371	9.40059e-08	-	CDS
MIMAT0002879	miR-507	LHFPL1	NM_178175	0.152935	0.0203982	-	3_UTR
MIMAT0002879	miR-507	2014-03-03	NM_178450	-0.263423	1.75366e-05	-	3_UTR
MIMAT0002879	miR-507	DNAAF1	NM_178452	0.301546	2.37833e-07	+	CDS
MIMAT0002879	miR-507	C4orf26	NM_178497	-0.193225	0.0198236	+	3_UTR
MIMAT0002879	miR-507	AKAP14	NM_178813	0.286474	0.000437986	+	3_UTR
MIMAT0002879	miR-507	ANO4	NM_178826	0.202786	4.36e-06	+	3_UTR
MIMAT0002879	miR-507	IQUB	NM_178827	0.263739	0.00289871	-	CDS
MIMAT0002879	miR-507	OSTBETA	NM_178859	0.23673	1.17865e-06	+	5_UTR
MIMAT0002879	miR-507	IL21R	NM_181078	-0.303404	8.24667e-07	+	3_UTR
MIMAT0002879	miR-507	IL21R	NM_181079	-0.196183	0.00681482	+	3_UTR
MIMAT0002879	miR-507	IL22RA2	NM_181309	-0.183877	0.00626707	-	3_UTR
MIMAT0002879	miR-507	SUPT3H	NM_181356	0.213169	0.0053969	-	3_UTR
MIMAT0002879	miR-507	HIPK1	NM_181358	0.162895	0.0465307	+	3_UTR
MIMAT0002879	miR-507	CCDC39	NM_181426	0.273376	0.000296231	-	CDS
MIMAT0002879	miR-507	C1QTNF3	NM_181435	-0.23665	5.35402e-08	-	CDS
MIMAT0002879	miR-507	BTBD3	NM_181443	0.260737	0.000202304	+	3_UTR
MIMAT0002879	miR-507	FSHR	NM_181446	0.217348	4.4291e-08	-	3_UTR
MIMAT0002879	miR-507	CD300E	NM_181449	-0.191779	8.93274e-06	-	CDS
MIMAT0002879	miR-507	ITGA1	NM_181501	-0.153437	0.000249975	+	3_UTR
MIMAT0002879	miR-507	ITGA1	NM_181501	-0.153437	0.000249975	+	5_UTR
MIMAT0002879	miR-507	CCDC67	NM_181645	0.230512	0.0028332	+	CDS
MIMAT0002879	miR-507	GEM	NM_181702	-0.215319	1.98348e-07	-	3_UTR
MIMAT0002879	miR-507	FAM101A	NM_181709	-0.260223	2.50841e-08	+	3_UTR
MIMAT0002879	miR-507	HSD11B1	NM_181755	0.394361	1.30956e-19	+	3_UTR
MIMAT0002879	miR-507	BMP8A	NM_181809	0.19854	0.00209768	+	3_UTR
MIMAT0002879	miR-507	EPHA5	NM_182472	0.212293	1.65981e-06	-	CDS
MIMAT0002879	miR-507	C1QL2	NM_182528	0.232875	0.00813886	-	CDS
MIMAT0002879	miR-507	UNC80	NM_182587	0.309344	2.51536e-08	+	3_UTR
MIMAT0002879	miR-507	UNC80	NM_182587	0.309344	2.51536e-08	+	CDS
MIMAT0002879	miR-507	ANKRD42	NM_182603	0.275425	1.91505e-06	+	3_UTR
MIMAT0002879	miR-507	CCDC37	NM_182628	0.336296	7.98943e-07	+	CDS
MIMAT0002879	miR-507	CREM	NM_182722	-0.168225	0.00836924	+	3_UTR
MIMAT0002879	miR-507	PRDM1	NM_182907	-0.162308	0.0159344	+	3_UTR
MIMAT0002879	miR-507	TSGA10	NM_182911	0.163355	0.0236675	-	CDS
MIMAT0002879	miR-507	PLOD2	NM_182943	-0.277132	5.20915e-10	-	CDS
MIMAT0002879	miR-507	PRKACB	NM_182948	-0.169701	0.0158525	+	3_UTR
MIMAT0002879	miR-507	PRKACB	NM_182948	-0.169701	0.0158525	+	CDS
MIMAT0002879	miR-507	ADCY5	NM_183357	0.188456	0.00365684	-	3_UTR
MIMAT0002879	miR-507	CADPS	NM_183393	0.359433	2.78398e-15	-	CDS
MIMAT0002879	miR-507	CADPS	NM_183394	0.446291	1.09954e-23	-	CDS
MIMAT0002879	miR-507	ZNF804A	NM_194250	-0.188961	5.29153e-05	+	CDS
MIMAT0002879	miR-507	LIN54	NM_194282	-0.193415	0.0133955	-	3_UTR
MIMAT0002879	miR-507	LIN54	NM_194282	-0.193415	0.0133955	-	CDS
MIMAT0002879	miR-507	XIRP1	NM_194293	-0.230048	6.33692e-10	-	CDS
MIMAT0002879	miR-507	RNF128	NM_194463	-0.356752	6.06409e-11	+	CDS
MIMAT0002879	miR-507	MSRB3	NM_198080	-0.258644	1.38925e-05	+	3_UTR
MIMAT0002879	miR-507	SCML4	NM_198081	-0.224534	6.01523e-06	-	3_UTR
MIMAT0002879	miR-507	AQP1	NM_198098	-0.276552	6.28676e-07	+	3_UTR
MIMAT0002879	miR-507	MITF	NM_198159	-0.249503	0.000124981	+	3_UTR
MIMAT0002879	miR-507	HIPK1	NM_198268	0.167426	0.0225747	+	3_UTR
MIMAT0002879	miR-507	HIPK1	NM_198268	0.167426	0.0225747	+	CDS
MIMAT0002879	miR-507	GPRIN3	NM_198281	-0.201335	0.00362327	-	3_UTR
MIMAT0002879	miR-507	P2RY10	NM_198333	-0.217523	0.000320973	+	5_UTR
MIMAT0002879	miR-507	NEDD4	NM_198400	-0.265826	0.000103308	-	3_UTR
MIMAT0002879	miR-507	NEDD4	NM_198400	-0.265826	0.000103308	-	CDS
MIMAT0002879	miR-507	LONRF2	NM_198461	0.202897	0.0392992	-	3_UTR
MIMAT0002879	miR-507	LONRF2	NM_198461	0.202897	0.0392992	-	CDS
MIMAT0002879	miR-507	C3orf67	NM_198463	0.203521	0.0378966	-	5_UTR
MIMAT0002879	miR-507	ANKRD45	NM_198493	0.262731	0.00020586	-	3_UTR
MIMAT0002879	miR-507	ANKRD45	NM_198493	0.262731	0.00020586	-	CDS
MIMAT0002879	miR-507	LANCL3	NM_198511	-0.179677	0.0246853	+	3_UTR
MIMAT0002879	miR-507	TEX9	NM_198524	0.164333	0.00053703	+	5_UTR
MIMAT0002879	miR-507	GJB7	NM_198568	0.216198	0.00886928	-	3_UTR
MIMAT0002879	miR-507	GJB7	NM_198568	0.216198	0.00886928	-	CDS
MIMAT0002879	miR-507	GYPE	NM_198682	-0.265957	5.44185e-07	-	3_UTR
MIMAT0002879	miR-507	PTGER3	NM_198714	-0.239795	1.74336e-05	-	3_UTR
MIMAT0002879	miR-507	PTGER3	NM_198715	-0.308954	2.61582e-08	-	3_UTR
MIMAT0002879	miR-507	PTGER3	NM_198716	-0.30185	2.88831e-07	-	3_UTR
MIMAT0002879	miR-507	PTGER3	NM_198717	-0.382022	6.64721e-12	-	3_UTR
MIMAT0002879	miR-507	ANKRD5	NM_198798	0.202744	9.54572e-05	+	3_UTR
MIMAT0002879	miR-507	SIAH3	NM_198849	0.196029	0.0240894	-	3_UTR
MIMAT0002879	miR-507	BMP2K	NM_198892	-0.171356	0.00298575	+	CDS
MIMAT0002879	miR-507	ARHGEF1	NM_198977	-0.176587	0.00290706	+	CDS
MIMAT0002879	miR-507	PRSS45	NM_199183	0.164909	0.00499399	-	3_UTR
MIMAT0002879	miR-507	NEK10	NM_199347	0.29246	5.60454e-07	-	CDS
MIMAT0002879	miR-507	CCDC80	NM_199511	-0.353382	1.12038e-12	-	3_UTR
MIMAT0002879	miR-507	DGKZ	NM_201532	0.236988	0.0102512	+	CDS
MIMAT0002879	miR-507	DGKZ	NM_201533	-0.173324	0.0159172	+	CDS
MIMAT0002879	miR-507	FHL2	NM_201557	0.470206	7.89749e-24	-	CDS
MIMAT0002879	miR-507	GPM6A	NM_201592	0.365257	1.15071e-12	-	3_UTR
MIMAT0002879	miR-507	CD163	NM_203416	-0.207655	0.000182734	-	CDS
MIMAT0002879	miR-507	APOBEC4	NM_203454	0.325072	1.89697e-06	-	CDS
MIMAT0002879	miR-507	FAM180A	NM_205855	-0.31805	8.77442e-09	-	5_UTR
MIMAT0002879	miR-507	QKI	NM_206853	-0.209402	0.0005971	+	3_UTR
MIMAT0002879	miR-507	QKI	NM_206854	-0.250567	5.25657e-06	+	3_UTR
MIMAT0002879	miR-507	CA12	NM_206925	-0.320362	4.27274e-13	-	CDS
MIMAT0002879	miR-507	RARRES1	NM_206963	-0.206361	0.0382022	-	3_UTR
MIMAT0002879	miR-507	SPAG17	NM_206996	0.218769	0.000321482	-	CDS
MIMAT0002879	miR-507	EDN3	NM_207032	0.465166	2.23934e-22	+	3_UTR
MIMAT0002879	miR-507	EDN3	NM_207033	0.415893	3.06121e-22	+	3_UTR
MIMAT0002879	miR-507	EDN3	NM_207034	0.501725	8.22432e-30	+	3_UTR
MIMAT0002879	miR-507	MBNL1	NM_207292	-0.158737	0.000658542	+	3_UTR
MIMAT0002879	miR-507	MBNL1	NM_207292	-0.158737	0.000658542	+	5_UTR
MIMAT0002879	miR-507	MBNL1	NM_207292	-0.158737	0.000658542	+	CDS
MIMAT0002879	miR-507	ATRNL1	NM_207303	0.532784	4.57125e-22	+	CDS
MIMAT0002879	miR-507	NCKAP5	NM_207363	0.229639	0.00020576	-	CDS
MIMAT0002879	miR-507	DNAH10	NM_207437	0.23464	0.00038079	+	CDS
MIMAT0002879	miR-507	MAP6	NM_207577	0.32411	2.91346e-09	-	3_UTR
MIMAT0002879	miR-507	C11orf87	NM_207645	-0.189104	0.000199192	+	3_UTR
MIMAT0002879	miR-507	WARS	NM_213646	-0.157619	0.00594559	-	CDS
MIMAT0002879	miR-507	MT1L	NR_001447	-0.176684	0.0432943	+	5_UTR
MIMAT0002879	miR-507	MT1L	NR_001447	-0.176684	0.0432943	+	5_UTR_CDS
MIMAT0002879	miR-507	LINC00261	NR_001558	0.245859	2.17832e-05	-	5_UTR
MIMAT0002879	miR-507	ZNF273	NR_003099	0.157577	0.0216833	+	3_UTR
MIMAT0002879	miR-507	NCF1B	NR_003186	-0.182342	0.0196656	+	CDS
MIMAT0002879	miR-507	NCF1C	NR_003187	-0.183815	0.0140408	-	CDS
MIMAT0002879	miR-507	HAR1A	NR_003244	-0.275718	0.000151105	+	3_UTR
MIMAT0002879	miR-507	LOC92249	NR_015353	0.170188	0.0151145	-	3_UTR
MIMAT0002879	miR-507	C14orf167	NR_023923	0.154998	0.0053936	-	3_UTR
MIMAT0002879	miR-507	LINC00152	NR_024204	-0.153123	0.000559704	+	CDS
MIMAT0002879	miR-507	C1orf140	NR_024236	-0.172499	0.00307659	-	3_UTR
MIMAT0002879	miR-507	LINC00086	NR_024359	0.17973	0.000988085	+	3_UTR
MIMAT0002879	miR-507	LINC00461	NR_024384	0.156342	0.00212791	-	3_UTR
MIMAT0002879	miR-507	LINC00426	NR_024464	-0.246896	0.000204349	-	3_UTR
MIMAT0002879	miR-507	LOC100216001	NR_024475	0.22167	0.00150371	-	3_UTR
MIMAT0002879	miR-507	LOC100130238	NR_024563	0.17464	5.58752e-05	+	5_UTR
MIMAT0002879	miR-507	LOC100233209	NR_026544	-0.241495	0.000398893	-	3_UTR
MIMAT0002879	miR-507	FGF1	NR_026695	-0.176114	0.0101425	-	3_UTR
MIMAT0002879	miR-507	CLEC4M	NR_026707	0.164426	0.0438673	+	3_UTR
MIMAT0002879	miR-507	DKFZP434L187	NR_026771	0.290632	2.03935e-06	+	3_UTR
MIMAT0002879	miR-507	FAM66C	NR_026788	0.182824	0.00210574	+	5_UTR
MIMAT0002879	miR-507	LOC284440	NR_026956	0.187213	0.000149595	-	CDS
MIMAT0002879	miR-507	FAM181A-AS1	NR_027004	0.179441	0.0442472	-	3_UTR
MIMAT0002879	miR-507	LOC400891	NR_027006	0.278892	7.09489e-06	+	3_UTR
MIMAT0002879	miR-507	ANKRD30BL	NR_027020	0.260271	0.00200345	-	5_UTR
MIMAT0002879	miR-507	C1orf200	NR_027045	-0.219707	0.0127079	-	3_UTR
MIMAT0002879	miR-507	C1orf200	NR_027045	-0.219707	0.0127079	-	CDS
MIMAT0002879	miR-507	EFCAB10	NR_027068	0.305663	8.03942e-06	-	CDS
MIMAT0002879	miR-507	MGC45800	NR_027107	-0.246863	4.87853e-05	-	3_UTR
MIMAT0002879	miR-507	FKBP9L	NR_027339	0.156039	0.00295095	-	3_UTR
MIMAT0002879	miR-507	LOC440173	NR_027471	-0.188014	0.0013542	-	3_UTR
MIMAT0002879	miR-507	HHATL	NR_027753	0.202638	0.00647164	-	CDS
MIMAT0002879	miR-507	LOC283867	NR_027755	-0.363445	3.59801e-10	-	3_UTR
MIMAT0002879	miR-507	MTERFD2	NR_028049	0.160671	0.0138371	-	3_UTR
MIMAT0002879	miR-507	MTERFD2	NR_028049	0.160671	0.0138371	-	CDS
MIMAT0002879	miR-507	LOC344595	NR_028301	0.26238	0.00116144	+	3_UTR
MIMAT0002879	miR-507	LOC285796	NR_028390	0.193086	0.0259915	-	3_UTR
MIMAT0002879	miR-507	SELL	NR_029467	-0.178728	5.9084e-05	-	3_UTR
MIMAT0002879	miR-507	MASP1	NR_033519	0.173332	0.00943649	-	CDS
MIMAT0002879	miR-507	LOC100132891	NR_033652	-0.270081	2.41239e-07	+	3_UTR
MIMAT0002879	miR-507	FOXP2	NR_033766	-0.157067	0.0185293	+	3_UTR
MIMAT0002879	miR-507	FOXP2	NR_033766	-0.157067	0.0185293	+	CDS
MIMAT0002879	miR-507	LOC100128593	NR_033913	0.170902	2.31873e-05	+	5_UTR
MIMAT0002879	miR-507	FLJ37505	NR_033987	-0.244881	3.39787e-05	+	5_UTR
MIMAT0002879	miR-507	LOC100131176	NR_034012	0.182228	0.0111702	+	3_UTR
MIMAT0002879	miR-507	LOC100131176	NR_034013	0.306226	8.19518e-06	+	3_UTR
MIMAT0002879	miR-507	LOC729178	NR_034115	-0.241478	0.00371722	-	5_UTR
MIMAT0002879	miR-507	FLJ34690	NR_034144	0.241736	0.000997302	+	3_UTR
MIMAT0002879	miR-507	FLJ34690	NR_034145	0.264288	0.000100174	+	3_UTR
MIMAT0002879	miR-507	C11orf92	NR_034154	0.198598	0.00727508	-	5_UTR
MIMAT0002879	miR-507	LOC100499227	NR_034160	0.3067	1.00978e-05	+	CDS
MIMAT0002879	miR-507	FGF14-IT1	NR_036486	0.177018	0.000765999	-	3_UTR
MIMAT0002879	miR-507	MT1JP	NR_036677	-0.217585	0.00139557	+	5_UTR
MIMAT0002879	miR-507	MT1JP	NR_036677	-0.217585	0.00139557	+	5_UTR_CDS
MIMAT0002879	miR-507	PLXNC1	NR_037687	-0.225136	1.55971e-07	+	3_UTR
MIMAT0002879	miR-507	IL15	NR_037840	-0.231801	0.00626504	+	3_UTR
MIMAT0002879	miR-507	DYX1C1-CCPG1	NR_037923	0.165737	0.000297132	-	CDS
MIMAT0002879	miR-507	LOC100507632	NR_038236	-0.334664	2.7238e-10	-	5_UTR
MIMAT0002879	miR-507	LOC100506835	NR_038268	-0.229289	1.05577e-06	+	3_UTR
MIMAT0002879	miR-507	C10orf103	NR_038373	0.177447	0.000473553	+	5_UTR
MIMAT0002879	miR-507	LOC284576	NR_038425	0.368583	1.73393e-16	+	3_UTR
MIMAT0002879	miR-507	LOC255480	NR_038440	-0.273333	5.09145e-08	+	5_UTR
MIMAT0002879	miR-507	LOC100130231	NR_038446	-0.237148	4.35024e-06	-	5_UTR
MIMAT0002879	miR-507	LOC100506013	NR_038825	-0.173063	0.00666344	+	5_UTR
MIMAT0002879	miR-507	LOC100506035	NR_038826	-0.239221	2.04907e-05	+	3_UTR
MIMAT0002879	miR-507	LOC285084	NR_038897	-0.18932	0.00779001	+	3_UTR
MIMAT0002879	miR-507	LOC100505835	NR_040036	0.217835	0.000680398	+	5_UTR
MIMAT0002879	miR-507	SNX29P1	NR_045011	0.162546	0.00226697	+	CDS
MIMAT0002879	miR-507	LOC100129175	NR_046086	0.272793	8.50393e-07	+	CDS
MIMAT0002879	miR-507	LOC642366	NR_046243	-0.316575	7.10562e-12	-	3_UTR
MIMAT0002879	miR-507	LOC100216479	NR_046258	0.261553	0.000743665	-	5_UTR
MIMAT0002879	miR-507	LOC100216479	NR_046259	0.205972	0.00137874	-	5_UTR
MIMAT0002879	miR-507	LOC100216479	NR_046260	0.207899	0.00329537	-	5_UTR

## Sheet: 508
miRNA.miRBase.MIMAT	miRNA.miR	mRNA.HUGO.symbol	mRNA.RefSeq	Spearman.rho	Qval	strand	site.location
MIMAT0002880	miR-508-3p	ARSB	NM_000046	-0.300371	0.0188967	-	3_UTR
MIMAT0002880	miR-508-3p	BCHE	NM_000055	-0.446435	7.47723e-05	-	CDS
MIMAT0002880	miR-508-3p	SLC26A3	NM_000111	0.150342	0.00668523	-	CDS
MIMAT0002880	miR-508-3p	FBN1	NM_000138	-0.404734	0.000568296	-	3_UTR
MIMAT0002880	miR-508-3p	MS4A2	NM_000139	-0.303483	0.000927975	+	3_UTR
MIMAT0002880	miR-508-3p	GJA1	NM_000165	-0.32736	0.0158453	+	3_UTR
MIMAT0002880	miR-508-3p	SERPIND1	NM_000185	0.283702	1.44565e-05	+	CDS
MIMAT0002880	miR-508-3p	IL2RG	NM_000206	-0.327669	0.000426826	-	CDS
MIMAT0002880	miR-508-3p	KCNA1	NM_000217	-0.473093	9.67792e-09	+	3_UTR
MIMAT0002880	miR-508-3p	MTTP	NM_000253	0.470672	1.38988e-06	+	CDS
MIMAT0002880	miR-508-3p	MYO5A	NM_000259	-0.309963	0.0124723	-	3_UTR
MIMAT0002880	miR-508-3p	PKD2	NM_000297	-0.330094	0.0136348	+	3_UTR
MIMAT0002880	miR-508-3p	COL5A2	NM_000393	-0.541426	4.9031e-07	-	3_UTR
MIMAT0002880	miR-508-3p	EGR2	NM_000399	-0.236972	0.0234062	-	CDS
MIMAT0002880	miR-508-3p	TWIST1	NM_000474	-0.425834	0.000166414	-	3_UTR
MIMAT0002880	miR-508-3p	CXCL12	NM_000609	-0.499956	2.45689e-08	-	3_UTR
MIMAT0002880	miR-508-3p	HTR2A	NM_000621	-0.269377	0.0002914	-	3_UTR
MIMAT0002880	miR-508-3p	BCL2	NM_000633	0.22894	0.0450148	-	3_UTR
MIMAT0002880	miR-508-3p	FASLG	NM_000639	-0.273526	0.00266153	+	3_UTR
MIMAT0002880	miR-508-3p	ATP1A2	NM_000702	0.244617	0.0140999	+	3_UTR
MIMAT0002880	miR-508-3p	BDKRB1	NM_000710	-0.32541	0.00507325	+	5_UTR
MIMAT0002880	miR-508-3p	CACNA2D1	NM_000722	-0.2843	0.000412519	-	3_UTR
MIMAT0002880	miR-508-3p	GABRB2	NM_000813	-0.30945	0.000801891	-	CDS
MIMAT0002880	miR-508-3p	GRM7	NM_000844	0.62327	1.16715e-17	+	CDS
MIMAT0002880	miR-508-3p	GUCY1A2	NM_000855	-0.178492	0.0274382	-	3_UTR
MIMAT0002880	miR-508-3p	GUCY1A3	NM_000856	-0.246468	0.0342841	+	3_UTR
MIMAT0002880	miR-508-3p	GUCY1B3	NM_000857	-0.271125	0.00648591	+	CDS
MIMAT0002880	miR-508-3p	IFNAR2	NM_000874	-0.153835	0.00308104	+	CDS
MIMAT0002880	miR-508-3p	ITGA4	NM_000885	-0.325146	0.00174663	+	3_UTR
MIMAT0002880	miR-508-3p	ITGA4	NM_000885	-0.325146	0.00174663	+	CDS
MIMAT0002880	miR-508-3p	PTGER4	NM_000958	-0.291884	0.0077789	+	3_UTR
MIMAT0002880	miR-508-3p	PTGIS	NM_000961	-0.257991	0.0135758	-	CDS
MIMAT0002880	miR-508-3p	MCTP1	NM_001002796	-0.37236	4.43599e-06	-	3_UTR
MIMAT0002880	miR-508-3p	C1orf173	NM_001002912	0.229476	0.0136959	-	3_UTR
MIMAT0002880	miR-508-3p	EVI2A	NM_001003927	-0.317681	8.3933e-05	-	3_UTR
MIMAT0002880	miR-508-3p	CD200	NM_001004196	0.246979	0.000311575	+	3_UTR
MIMAT0002880	miR-508-3p	CLEC2D	NM_001004419	-0.278049	0.00198393	+	5_UTR
MIMAT0002880	miR-508-3p	GPNMB	NM_001005340	-0.254167	0.00856181	+	CDS
MIMAT0002880	miR-508-3p	PLCXD3	NM_001005473	0.534972	3.68169e-11	-	3_UTR
MIMAT0002880	miR-508-3p	PLCXD3	NM_001005473	0.534972	3.68169e-11	-	CDS
MIMAT0002880	miR-508-3p	FAM69A	NM_001006605	-0.257893	2.5685e-05	-	CDS
MIMAT0002880	miR-508-3p	NWD1	NM_001007525	0.339372	4.98193e-06	+	3_UTR
MIMAT0002880	miR-508-3p	AMY1A	NM_001008221	0.175976	0.00171915	+	CDS
MIMAT0002880	miR-508-3p	UACA	NM_001008224	-0.253811	0.00357524	-	CDS
MIMAT0002880	miR-508-3p	AKAP14	NM_001008534	0.213654	0.00727608	+	3_UTR
MIMAT0002880	miR-508-3p	ERMN	NM_001009959	-0.256756	0.00615527	-	CDS
MIMAT0002880	miR-508-3p	SAMD15	NM_001010860	0.271837	1.51072e-05	+	CDS
MIMAT0002880	miR-508-3p	RSPH4A	NM_001010892	0.425389	1.17808e-11	+	CDS
MIMAT0002880	miR-508-3p	HGF	NM_001010931	-0.202311	0.0432923	-	3_UTR
MIMAT0002880	miR-508-3p	C6orf174	NM_001012279	-0.338992	0.000269768	-	3_UTR
MIMAT0002880	miR-508-3p	OPCML	NM_001012393	0.283876	0.0159349	-	CDS
MIMAT0002880	miR-508-3p	C1orf141	NM_001013674	0.316484	3.10763e-05	-	3_UTR
MIMAT0002880	miR-508-3p	KCNK2	NM_001017424	-0.184802	0.0374628	+	CDS
MIMAT0002880	miR-508-3p	TPM1	NM_001018004	-0.488156	6.04272e-07	+	3_UTR
MIMAT0002880	miR-508-3p	TPM1	NM_001018007	-0.455307	2.554e-07	+	3_UTR
MIMAT0002880	miR-508-3p	TPM1	NM_001018020	-0.281215	3.77059e-05	+	3_UTR
MIMAT0002880	miR-508-3p	SFMBT2	NM_001018039	-0.201077	0.046106	-	3_UTR
MIMAT0002880	miR-508-3p	SFMBT2	NM_001018039	-0.201077	0.046106	-	CDS
MIMAT0002880	miR-508-3p	NR3C1	NM_001018076	-0.162363	0.0127963	-	3_UTR
MIMAT0002880	miR-508-3p	NR3C1	NM_001018076	-0.162363	0.0127963	-	CDS
MIMAT0002880	miR-508-3p	NR3C1	NM_001024094	-0.175972	0.0115882	-	3_UTR
MIMAT0002880	miR-508-3p	NR3C1	NM_001024094	-0.175972	0.0115882	-	CDS
MIMAT0002880	miR-508-3p	NRP1	NM_001024629	-0.181617	0.0240583	-	CDS
MIMAT0002880	miR-508-3p	SH3KBP1	NM_001024666	-0.299138	0.0108798	-	CDS
MIMAT0002880	miR-508-3p	ARHGAP30	NM_001025598	-0.239378	0.0239572	-	CDS
MIMAT0002880	miR-508-3p	ARHGAP24	NM_001025616	-0.287552	0.0079264	+	5_UTR
MIMAT0002880	miR-508-3p	CXCL12	NM_001033886	-0.420057	3.29571e-07	-	3_UTR
MIMAT0002880	miR-508-3p	GALNTL6	NM_001034845	-0.17074	0.0135082	+	CDS
MIMAT0002880	miR-508-3p	ECE2	NM_001037324	0.200076	0.0138388	+	CDS
MIMAT0002880	miR-508-3p	SLC4A8	NM_001039960	0.184014	0.00346744	+	CDS
MIMAT0002880	miR-508-3p	SERPINB7	NM_001040147	-0.274031	0.0411108	+	CDS
MIMAT0002880	miR-508-3p	ADAMTSL1	NM_001040272	-0.6007	2.45652e-11	+	CDS
MIMAT0002880	miR-508-3p	ESR2	NM_001040275	0.265971	7.5744e-05	-	CDS
MIMAT0002880	miR-508-3p	ESR2	NM_001040276	0.313666	0.00942884	-	CDS
MIMAT0002880	miR-508-3p	DIAPH3	NM_001042517	-0.265032	0.0276837	-	3_UTR
MIMAT0002880	miR-508-3p	C2orf88	NM_001042519	0.252858	0.00223841	+	3_UTR
MIMAT0002880	miR-508-3p	CD1E	NM_001042583	-0.220645	0.0205697	+	CDS
MIMAT0002880	miR-508-3p	ZNF391	NM_001076781	0.245061	0.00766648	+	3_UTR
MIMAT0002880	miR-508-3p	SEC31A	NM_001077206	-0.305528	0.0358473	-	CDS
MIMAT0002880	miR-508-3p	SEC31A	NM_001077207	0.202356	0.0249611	-	CDS
MIMAT0002880	miR-508-3p	LRRIQ1	NM_001079910	0.24944	2.82593e-05	+	CDS
MIMAT0002880	miR-508-3p	TOX3	NM_001080430	0.402876	8.59225e-08	-	CDS
MIMAT0002880	miR-508-3p	BICC1	NM_001080512	-0.308596	0.0107567	+	3_UTR
MIMAT0002880	miR-508-3p	ARRDC5	NM_001080523	-0.279105	0.0187957	-	3_UTR
MIMAT0002880	miR-508-3p	LILRB3	NM_001081450	-0.28981	0.00190028	-	3_UTR
MIMAT0002880	miR-508-3p	ZNF655	NM_001083956	0.212389	0.0436539	+	CDS
MIMAT0002880	miR-508-3p	MILR1	NM_001085423	-0.248547	0.0172532	+	3_UTR
MIMAT0002880	miR-508-3p	TCP11	NM_001093728	0.225191	0.0190816	-	CDS
MIMAT0002880	miR-508-3p	GPR18	NM_001098200	-0.206284	0.0218658	-	CDS
MIMAT0002880	miR-508-3p	SLC4A4	NM_001098484	0.298296	0.000732227	+	3_UTR
MIMAT0002880	miR-508-3p	KIAA1217	NM_001098501	-0.214902	0.00853599	+	CDS
MIMAT0002880	miR-508-3p	ZNF506	NM_001099269	0.225791	0.0437531	-	3_UTR
MIMAT0002880	miR-508-3p	SLC47A2	NM_001099646	0.182487	0.0461804	-	CDS
MIMAT0002880	miR-508-3p	C11orf88	NM_001100388	0.288762	4.26306e-05	+	3_UTR
MIMAT0002880	miR-508-3p	C2orf73	NM_001100396	0.287649	0.000102409	+	3_UTR
MIMAT0002880	miR-508-3p	RAP1GDS1	NM_001100426	-0.187367	0.0364743	+	3_UTR
MIMAT0002880	miR-508-3p	PID1	NM_001100818	0.249557	0.00389506	-	3_UTR
MIMAT0002880	miR-508-3p	INPP4B	NM_001101669	-0.288879	0.0114448	-	3_UTR
MIMAT0002880	miR-508-3p	LIPN	NM_001102469	-0.241968	0.00330111	+	5_UTR
MIMAT0002880	miR-508-3p	LIPN	NM_001102469	-0.241968	0.00330111	+	CDS
MIMAT0002880	miR-508-3p	CNPY1	NM_001103176	0.222152	0.0136509	-	3_UTR
MIMAT0002880	miR-508-3p	LAMA4	NM_001105206	-0.368178	0.0118253	-	CDS
MIMAT0002880	miR-508-3p	LAMA4	NM_001105207	-0.318133	0.0350813	-	CDS
MIMAT0002880	miR-508-3p	MDGA2	NM_001113498	0.175646	0.0255544	-	CDS
MIMAT0002880	miR-508-3p	CLIC5	NM_001114086	0.19218	0.013089	-	3_UTR
MIMAT0002880	miR-508-3p	FOXP3	NM_001114377	-0.244944	0.0444454	-	3_UTR
MIMAT0002880	miR-508-3p	C6	NM_001115131	0.319203	0.0315489	-	CDS
MIMAT0002880	miR-508-3p	FAM124B	NM_001122779	-0.240662	0.00696463	-	3_UTR
MIMAT0002880	miR-508-3p	SMEK2	NM_001122964	0.182625	0.0180407	-	3_UTR
MIMAT0002880	miR-508-3p	OSGIN2	NM_001126111	-0.220707	0.0165955	+	3_UTR
MIMAT0002880	miR-508-3p	OSGIN2	NM_001126111	-0.220707	0.0165955	+	CDS
MIMAT0002880	miR-508-3p	PHTF2	NM_001127358	-0.303422	0.00176614	+	3_UTR
MIMAT0002880	miR-508-3p	NLRP3	NM_001127462	-0.22935	0.0197323	+	5_UTR
MIMAT0002880	miR-508-3p	KCNE1	NM_001127669	0.183438	0.0163919	-	5_UTR
MIMAT0002880	miR-508-3p	PRG4	NM_001127708	-0.265493	0.00578176	+	3_UTR
MIMAT0002880	miR-508-3p	PRG4	NM_001127709	-0.231704	0.04859	+	3_UTR
MIMAT0002880	miR-508-3p	STXBP5	NM_001127715	-0.361046	0.000137582	+	3_UTR
MIMAT0002880	miR-508-3p	STXBP5	NM_001127715	-0.361046	0.000137582	+	CDS
MIMAT0002880	miR-508-3p	SULF1	NM_001128204	-0.577926	5.99582e-09	+	CDS
MIMAT0002880	miR-508-3p	SULF1	NM_001128205	-0.441104	1.45555e-06	+	CDS
MIMAT0002880	miR-508-3p	SULF1	NM_001128206	-0.497287	3.29536e-08	+	CDS
MIMAT0002880	miR-508-3p	TC2N	NM_001128596	-0.274631	0.00214036	-	3_UTR
MIMAT0002880	miR-508-3p	FAM196B	NM_001129891	-0.170475	0.00660168	-	CDS
MIMAT0002880	miR-508-3p	FAM198A	NM_001129908	0.242479	0.00660328	+	3_UTR
MIMAT0002880	miR-508-3p	TTLL10	NM_001130045	0.256227	0.000342278	+	CDS
MIMAT0002880	miR-508-3p	CSGALNACT1	NM_001130518	0.24677	0.00115571	-	CDS
MIMAT0002880	miR-508-3p	GUCY1A3	NM_001130682	-0.238344	0.0479347	+	3_UTR
MIMAT0002880	miR-508-3p	GUCY1A3	NM_001130683	-0.395046	9.90241e-06	+	3_UTR
MIMAT0002880	miR-508-3p	GUCY1A3	NM_001130684	-0.530517	3.73814e-10	+	3_UTR
MIMAT0002880	miR-508-3p	CLEC2A	NM_001130711	-0.355157	0.000654007	-	3_UTR
MIMAT0002880	miR-508-3p	CDKN3	NM_001130851	-0.158267	0.0364864	+	CDS
MIMAT0002880	miR-508-3p	IQCG	NM_001134435	0.304071	1.41402e-05	-	3_UTR
MIMAT0002880	miR-508-3p	IQCG	NM_001134435	0.304071	1.41402e-05	-	CDS
MIMAT0002880	miR-508-3p	LRRC15	NM_001135057	-0.355803	7.5744e-05	-	3_UTR
MIMAT0002880	miR-508-3p	CCDC88A	NM_001135597	-0.204193	0.011346	-	CDS
MIMAT0002880	miR-508-3p	TOM1	NM_001135732	-0.297093	0.00281247	+	CDS
MIMAT0002880	miR-508-3p	POSTN	NM_001135934	-0.689647	6.15343e-13	-	CDS
MIMAT0002880	miR-508-3p	POSTN	NM_001135935	-0.690729	2.48339e-13	-	CDS
MIMAT0002880	miR-508-3p	POSTN	NM_001135936	-0.485707	1.88645e-06	-	CDS
MIMAT0002880	miR-508-3p	BEST1	NM_001139443	-0.290985	0.00337943	+	CDS
MIMAT0002880	miR-508-3p	LUZP1	NM_001142546	-0.182135	0.048726	-	3_UTR
MIMAT0002880	miR-508-3p	LUZP1	NM_001142546	-0.182135	0.048726	-	CDS
MIMAT0002880	miR-508-3p	FBXO15	NM_001142958	0.211045	0.0272611	-	CDS
MIMAT0002880	miR-508-3p	SGK1	NM_001143676	0.409219	0.0021699	-	3_UTR
MIMAT0002880	miR-508-3p	SGK1	NM_001143676	0.409219	0.0021699	-	5_UTR
MIMAT0002880	miR-508-3p	SGK1	NM_001143677	-0.180012	0.0488788	-	3_UTR
MIMAT0002880	miR-508-3p	RBM24	NM_001143942	0.170445	0.00266153	+	3_UTR
MIMAT0002880	miR-508-3p	SDK2	NM_001144952	0.34394	4.1193e-05	-	5_UTR
MIMAT0002880	miR-508-3p	AKD1	NM_001145128	0.209072	0.000627913	-	CDS
MIMAT0002880	miR-508-3p	UBE2QL1	NM_001145161	-0.493449	2.57297e-06	+	3_UTR
MIMAT0002880	miR-508-3p	NFIA	NM_001145511	0.2383	0.0427736	+	3_UTR
MIMAT0002880	miR-508-3p	NFIA	NM_001145511	0.2383	0.0427736	+	5_UTR
MIMAT0002880	miR-508-3p	PROM1	NM_001145847	0.152685	0.0418699	-	3_UTR
MIMAT0002880	miR-508-3p	PROM1	NM_001145847	0.152685	0.0418699	-	CDS
MIMAT0002880	miR-508-3p	PROM1	NM_001145848	0.229391	0.00125131	-	3_UTR
MIMAT0002880	miR-508-3p	PROM1	NM_001145848	0.229391	0.00125131	-	CDS
MIMAT0002880	miR-508-3p	CLDN14	NM_001146079	-0.248112	0.00372949	-	5_UTR
MIMAT0002880	miR-508-3p	ZIM2	NM_001146326	0.348137	3.22647e-06	-	CDS
MIMAT0002880	miR-508-3p	GMNC	NM_001146686	0.275525	6.53271e-06	-	3_UTR
MIMAT0002880	miR-508-3p	FCRL1	NM_001159397	-0.25365	0.0240666	-	CDS
MIMAT0002880	miR-508-3p	FLT1	NM_001159920	-0.36795	0.00406483	-	3_UTR
MIMAT0002880	miR-508-3p	FLT1	NM_001159920	-0.36795	0.00406483	-	CDS
MIMAT0002880	miR-508-3p	FLT1	NM_001160030	-0.283531	0.00676195	-	3_UTR
MIMAT0002880	miR-508-3p	FLT1	NM_001160030	-0.283531	0.00676195	-	CDS
MIMAT0002880	miR-508-3p	ENTPD1	NM_001164179	-0.212156	0.0173043	+	3_UTR
MIMAT0002880	miR-508-3p	KIAA1549	NM_001164665	0.285097	0.000702963	-	3_UTR
MIMAT0002880	miR-508-3p	REEP1	NM_001164731	0.162243	0.0148759	-	3_UTR
MIMAT0002880	miR-508-3p	NPAS3	NM_001164749	0.170175	0.0121588	+	3_UTR
MIMAT0002880	miR-508-3p	NFKB1	NM_001165412	-0.182695	0.00127263	+	3_UTR
MIMAT0002880	miR-508-3p	NPAS3	NM_001165893	0.153567	0.0490996	+	3_UTR
MIMAT0002880	miR-508-3p	HNF1B	NM_001165923	0.26875	0.000311648	-	CDS
MIMAT0002880	miR-508-3p	ARHGAP25	NM_001166276	0.384777	3.66989e-06	+	CDS
MIMAT0002880	miR-508-3p	TFEB	NM_001167827	-0.257212	0.000166098	-	CDS
MIMAT0002880	miR-508-3p	KLHL13	NM_001168301	0.192927	0.00527378	-	CDS
MIMAT0002880	miR-508-3p	KLHL13	NM_001168303	0.230209	0.0101776	-	CDS
MIMAT0002880	miR-508-3p	GALNTL1	NM_001168368	0.165574	0.0471745	+	3_UTR
MIMAT0002880	miR-508-3p	RIMS1	NM_001168407	0.168022	0.00413009	+	3_UTR
MIMAT0002880	miR-508-3p	RIMS1	NM_001168411	0.281992	0.0201314	+	3_UTR
MIMAT0002880	miR-508-3p	CXorf41	NM_001169154	0.302669	1.11891e-05	+	3_UTR
MIMAT0002880	miR-508-3p	ZEB2	NM_001171653	-0.202832	0.0464033	-	3_UTR
MIMAT0002880	miR-508-3p	RNF166	NM_001171816	-0.192289	0.0314646	-	3_UTR
MIMAT0002880	miR-508-3p	CDHR1	NM_001171971	0.407706	0.000131106	+	CDS
MIMAT0002880	miR-508-3p	CSRNP3	NM_001172173	0.21395	0.00931333	+	3_UTR
MIMAT0002880	miR-508-3p	NEO1	NM_001172624	0.211932	0.0203835	+	CDS
MIMAT0002880	miR-508-3p	LRRC34	NM_001172779	0.17975	0.0451309	-	CDS
MIMAT0002880	miR-508-3p	LRRC34	NM_001172780	0.179958	0.00700357	-	3_UTR
MIMAT0002880	miR-508-3p	MAP7D3	NM_001173517	-0.229135	0.00986384	-	3_UTR
MIMAT0002880	miR-508-3p	SAMD8	NM_001174156	-0.21117	0.0258773	+	3_UTR
MIMAT0002880	miR-508-3p	ARHGDIB	NM_001175	-0.274874	0.020502	-	3_UTR
MIMAT0002880	miR-508-3p	VIT	NM_001177971	0.237739	0.0248241	+	CDS
MIMAT0002880	miR-508-3p	WDR66	NM_001178003	0.164641	0.0118253	+	CDS
MIMAT0002880	miR-508-3p	LOX	NM_001178102	-0.473253	4.93059e-07	-	3_UTR
MIMAT0002880	miR-508-3p	IDAS	NM_001190787	0.249919	0.00050951	-	3_UTR
MIMAT0002880	miR-508-3p	DCLK1	NM_001195430	-0.400706	0.00265267	-	5_UTR
MIMAT0002880	miR-508-3p	SLC12A8	NM_001195483	-0.481159	7.86443e-08	-	3_UTR
MIMAT0002880	miR-508-3p	MICU1	NM_001195518	-0.223369	0.0209712	-	CDS
MIMAT0002880	miR-508-3p	PDE4D	NM_001197220	-0.317613	0.000425905	-	3_UTR
MIMAT0002880	miR-508-3p	GNGT2	NM_001198754	-0.26539	0.026877	-	3_UTR
MIMAT0002880	miR-508-3p	NLRC4	NM_001199138	-0.204655	0.00144994	-	CDS
MIMAT0002880	miR-508-3p	PTPN7	NM_001199797	-0.220219	0.0487134	-	3_UTR
MIMAT0002880	miR-508-3p	SESN1	NM_001199933	0.219357	0.0320457	-	CDS
MIMAT0002880	miR-508-3p	DNAL1	NM_001201366	0.201367	0.0040646	+	3_UTR
MIMAT0002880	miR-508-3p	DNAL1	NM_001201366	0.201367	0.0040646	+	5_UTR
MIMAT0002880	miR-508-3p	ECM1	NM_001202858	-0.315908	0.0127505	+	CDS
MIMAT0002880	miR-508-3p	NOS1	NM_001204214	0.262356	0.0381882	-	3_UTR
MIMAT0002880	miR-508-3p	ESR2	NM_001214902	0.238314	0.000647551	-	CDS
MIMAT0002880	miR-508-3p	MAK	NM_001242385	0.212412	0.00131163	-	3_UTR
MIMAT0002880	miR-508-3p	MAK	NM_001242385	0.212412	0.00131163	-	CDS
MIMAT0002880	miR-508-3p	WDR20	NM_001242415	0.182422	0.0080834	+	3_UTR
MIMAT0002880	miR-508-3p	FBXO32	NM_001242463	-0.188073	0.0338556	-	3_UTR
MIMAT0002880	miR-508-3p	ENO4	NM_001242699	0.360991	1.04578e-06	+	CDS
MIMAT0002880	miR-508-3p	ARHGEF38	NM_001242729	0.164764	0.0182383	+	3_UTR
MIMAT0002880	miR-508-3p	ARHGEF38	NM_001242729	0.164764	0.0182383	+	CDS
MIMAT0002880	miR-508-3p	CSDE1	NM_001242891	-0.175265	0.0239892	-	CDS
MIMAT0002880	miR-508-3p	FYB	NM_001243093	-0.233658	0.00159694	-	CDS
MIMAT0002880	miR-508-3p	GIMAP6	NM_001244071	-0.264691	0.00795502	-	3_UTR
MIMAT0002880	miR-508-3p	MS4A6A	NM_001247999	-0.248912	0.00578331	-	3_UTR
MIMAT0002880	miR-508-3p	MS4A6A	NM_001247999	-0.248912	0.00578331	-	CDS
MIMAT0002880	miR-508-3p	PASK	NM_001252120	0.203863	0.0177222	-	CDS
MIMAT0002880	miR-508-3p	TBC1D1	NM_001253912	-0.195424	0.0244468	+	3_UTR
MIMAT0002880	miR-508-3p	CNTN1	NM_001256063	0.232268	0.0276442	+	CDS
MIMAT0002880	miR-508-3p	MEGF10	NM_001256545	-0.438125	5.44376e-05	+	CDS
MIMAT0002880	miR-508-3p	CHD4	NM_001273	0.161309	0.0487049	-	CDS
MIMAT0002880	miR-508-3p	CLIC2	NM_001289	-0.275782	7.23893e-05	-	3_UTR
MIMAT0002880	miR-508-3p	DNAH5	NM_001369	0.268248	0.000176385	-	3_UTR
MIMAT0002880	miR-508-3p	DNAH5	NM_001369	0.268248	0.000176385	-	CDS
MIMAT0002880	miR-508-3p	DNAH6	NM_001370	0.338698	1.14679e-07	+	CDS
MIMAT0002880	miR-508-3p	DNAH9	NM_001372	0.352937	9.05595e-07	+	CDS
MIMAT0002880	miR-508-3p	ESR2	NM_001437	0.531381	1.77378e-12	-	CDS
MIMAT0002880	miR-508-3p	GATM	NM_001482	0.521022	1.72706e-09	-	3_UTR
MIMAT0002880	miR-508-3p	TNFRSF9	NM_001561	-0.38917	1.24212e-07	-	3_UTR
MIMAT0002880	miR-508-3p	BAI3	NM_001704	-0.252479	0.00628269	+	CDS
MIMAT0002880	miR-508-3p	BMP6	NM_001718	0.376217	4.77603e-05	+	3_UTR
MIMAT0002880	miR-508-3p	RUNX1	NM_001754	-0.32637	0.000881481	-	3_UTR
MIMAT0002880	miR-508-3p	CD1C	NM_001765	-0.165003	0.0290697	+	3_UTR
MIMAT0002880	miR-508-3p	CD22	NM_001771	0.334428	0.0169877	+	CDS
MIMAT0002880	miR-508-3p	ENTPD1	NM_001776	-0.386817	0.00050488	+	3_UTR
MIMAT0002880	miR-508-3p	CD72	NM_001782	-0.26453	0.0038343	-	CDS
MIMAT0002880	miR-508-3p	CEBPE	NM_001805	-0.186187	0.0253523	-	CDS
MIMAT0002880	miR-508-3p	CEL	NM_001807	0.198654	0.00790784	+	CDS
MIMAT0002880	miR-508-3p	CENPE	NM_001813	-0.248461	0.0195922	-	CDS
MIMAT0002880	miR-508-3p	COL11A1	NM_001854	-0.558203	3.40422e-08	-	3_UTR
MIMAT0002880	miR-508-3p	DRP2	NM_001939	-0.337752	0.0013867	+	3_UTR
MIMAT0002880	miR-508-3p	ENPEP	NM_001977	-0.365126	0.00972685	+	3_UTR
MIMAT0002880	miR-508-3p	FGF7	NM_002009	-0.539124	1.87353e-10	+	3_UTR
MIMAT0002880	miR-508-3p	FGF7	NM_002009	-0.539124	1.87353e-10	+	5_UTR
MIMAT0002880	miR-508-3p	FLT1	NM_002019	-0.311064	0.0258773	-	CDS
MIMAT0002880	miR-508-3p	FMO1	NM_002021	-0.331162	0.00340987	+	CDS
MIMAT0002880	miR-508-3p	FN1	NM_002026	-0.541225	9.06891e-10	-	CDS
MIMAT0002880	miR-508-3p	FPR3	NM_002030	-0.329912	0.00104738	+	3_UTR
MIMAT0002880	miR-508-3p	GZMK	NM_002104	-0.375562	8.63234e-06	+	3_UTR
MIMAT0002880	miR-508-3p	HLF	NM_002126	0.475095	0.000592109	+	3_UTR
MIMAT0002880	miR-508-3p	IHH	NM_002181	0.345207	4.0052e-08	-	CDS
MIMAT0002880	miR-508-3p	IL7R	NM_002185	-0.436271	4.37192e-07	+	3_UTR
MIMAT0002880	miR-508-3p	ISL1	NM_002202	-0.474416	8.85676e-06	+	3_UTR
MIMAT0002880	miR-508-3p	KCNK3	NM_002246	0.248941	0.0170268	+	3_UTR
MIMAT0002880	miR-508-3p	LAIR1	NM_002287	-0.298915	0.00138168	-	3_UTR
MIMAT0002880	miR-508-3p	LAMA4	NM_002290	-0.41834	0.00127263	-	CDS
MIMAT0002880	miR-508-3p	LOX	NM_002317	-0.533029	4.00972e-09	-	3_UTR
MIMAT0002880	miR-508-3p	LSAMP	NM_002338	-0.347102	0.000203078	-	3_UTR
MIMAT0002880	miR-508-3p	CXCL9	NM_002416	-0.286641	0.00218407	-	CDS
MIMAT0002880	miR-508-3p	MSR1	NM_002445	-0.292169	0.000811158	-	CDS
MIMAT0002880	miR-508-3p	IRF4	NM_002460	-0.248434	0.0267464	+	3_UTR
MIMAT0002880	miR-508-3p	GPNMB	NM_002510	-0.267738	0.00845343	+	CDS
MIMAT0002880	miR-508-3p	OPCML	NM_002545	-0.387581	5.23436e-05	-	CDS
MIMAT0002880	miR-508-3p	OVGP1	NM_002557	0.330734	0.000175711	-	CDS
MIMAT0002880	miR-508-3p	PAPPA	NM_002581	-0.500373	2.01821e-08	+	3_UTR
MIMAT0002880	miR-508-3p	PAPPA	NM_002581	-0.500373	2.01821e-08	+	CDS
MIMAT0002880	miR-508-3p	PRKAR2B	NM_002736	0.237474	0.00500281	+	CDS
MIMAT0002880	miR-508-3p	PRKCA	NM_002737	-0.191903	0.0114758	+	3_UTR
MIMAT0002880	miR-508-3p	PRKD1	NM_002742	-0.228363	0.00117765	-	CDS
MIMAT0002880	miR-508-3p	PROX1	NM_002763	0.370427	1.46252e-07	+	3_UTR
MIMAT0002880	miR-508-3p	PTPRC	NM_002838	-0.321659	0.00013442	+	CDS
MIMAT0002880	miR-508-3p	RECQL	NM_002907	-0.162841	0.0205085	-	3_UTR
MIMAT0002880	miR-508-3p	SLIT1	NM_003061	0.201804	0.046106	-	CDS
MIMAT0002880	miR-508-3p	SPARC	NM_003118	-0.429385	0.00160159	-	3_UTR
MIMAT0002880	miR-508-3p	NEK4	NM_003157	0.297581	0.0123879	-	CDS
MIMAT0002880	miR-508-3p	THBS1	NM_003246	-0.418973	0.000160072	+	CDS
MIMAT0002880	miR-508-3p	THBS2	NM_003247	-0.544441	4.59331e-09	-	3_UTR
MIMAT0002880	miR-508-3p	VLDLR	NM_003383	0.190538	0.00892851	+	3_UTR
MIMAT0002880	miR-508-3p	NRIP1	NM_003489	0.188357	0.010002	-	3_UTR
MIMAT0002880	miR-508-3p	NRIP1	NM_003489	0.188357	0.010002	-	CDS
MIMAT0002880	miR-508-3p	CUL3	NM_003590	0.174708	0.0424315	-	3_UTR
MIMAT0002880	miR-508-3p	GPR65	NM_003608	-0.264578	0.0104084	+	3_UTR
MIMAT0002880	miR-508-3p	DNAH11	NM_003777	0.30512	4.89731e-05	+	5_UTR
MIMAT0002880	miR-508-3p	SERPINB7	NM_003784	-0.331553	0.000364969	+	CDS
MIMAT0002880	miR-508-3p	IL1RL1	NM_003856	-0.381358	2.82593e-05	+	3_UTR
MIMAT0002880	miR-508-3p	IL1RL1	NM_003856	-0.381358	2.82593e-05	+	CDS
MIMAT0002880	miR-508-3p	CD84	NM_003874	-0.260503	0.00466055	-	CDS
MIMAT0002880	miR-508-3p	CCRL2	NM_003965	-0.289133	0.00243578	+	CDS
MIMAT0002880	miR-508-3p	BBOX1	NM_003986	-0.175935	0.0384192	+	CDS
MIMAT0002880	miR-508-3p	NFKB1	NM_003998	-0.183145	0.0414449	+	3_UTR
MIMAT0002880	miR-508-3p	FCGR2B	NM_004001	-0.187065	0.0318635	+	3_UTR
MIMAT0002880	miR-508-3p	FCGR2B	NM_004001	-0.187065	0.0318635	+	CDS
MIMAT0002880	miR-508-3p	PLK3	NM_004073	-0.289567	0.00868637	+	CDS
MIMAT0002880	miR-508-3p	F2RL2	NM_004101	-0.366513	0.000742434	-	3_UTR
MIMAT0002880	miR-508-3p	FCN2	NM_004108	0.300303	0.00259234	+	CDS
MIMAT0002880	miR-508-3p	GBP2	NM_004120	-0.175708	0.0219666	-	3_UTR
MIMAT0002880	miR-508-3p	BEST1	NM_004183	-0.25304	0.019919	+	CDS
MIMAT0002880	miR-508-3p	ASTN1	NM_004319	0.410981	3.15497e-07	-	CDS
MIMAT0002880	miR-508-3p	VCAN	NM_004385	-0.326489	0.0155754	+	CDS
MIMAT0002880	miR-508-3p	FAP	NM_004460	-0.632544	9.84951e-14	-	CDS
MIMAT0002880	miR-508-3p	DNAH9	NM_004662	0.218965	0.00934609	+	CDS
MIMAT0002880	miR-508-3p	ANGPTL1	NM_004673	-0.203042	0.0259473	-	3_UTR
MIMAT0002880	miR-508-3p	ANGPTL1	NM_004673	-0.203042	0.0259473	-	5_UTR
MIMAT0002880	miR-508-3p	RGN	NM_004683	0.248404	0.000406793	+	CDS
MIMAT0002880	miR-508-3p	SLC16A7	NM_004731	-0.296298	0.000110377	+	3_UTR
MIMAT0002880	miR-508-3p	ADIPOQ	NM_004797	-0.360429	6.21352e-05	+	3_UTR
MIMAT0002880	miR-508-3p	ADIPOQ	NM_004797	-0.360429	6.21352e-05	+	CDS
MIMAT0002880	miR-508-3p	GRAP2	NM_004810	-0.297479	0.000141757	+	3_UTR
MIMAT0002880	miR-508-3p	LPXN	NM_004811	-0.297907	0.000375194	-	3_UTR
MIMAT0002880	miR-508-3p	TJP2	NM_004817	-0.167762	0.00927525	+	CDS
MIMAT0002880	miR-508-3p	ABCG2	NM_004827	0.516758	1.21012e-06	-	3_UTR
MIMAT0002880	miR-508-3p	ABCG2	NM_004827	0.516758	1.21012e-06	-	CDS
MIMAT0002880	miR-508-3p	HOMER2	NM_004839	0.257533	0.0355875	-	3_UTR
MIMAT0002880	miR-508-3p	HOMER2	NM_004839	0.257533	0.0355875	-	CDS
MIMAT0002880	miR-508-3p	GMFG	NM_004877	-0.294629	0.00219884	-	5_UTR_CDS
MIMAT0002880	miR-508-3p	NR5A1	NM_004959	0.585005	7.13197e-13	-	3_UTR
MIMAT0002880	miR-508-3p	LIMS1	NM_004987	-0.208726	0.00398079	+	3_UTR
MIMAT0002880	miR-508-3p	PIP4K2A	NM_005028	-0.291141	0.00072564	-	CDS
MIMAT0002880	miR-508-3p	PLA2G7	NM_005084	-0.229285	0.0475432	-	CDS
MIMAT0002880	miR-508-3p	GFPT2	NM_005110	-0.375912	1.24319e-06	-	3_UTR
MIMAT0002880	miR-508-3p	ABL2	NM_005158	-0.217162	0.00834971	-	3_UTR
MIMAT0002880	miR-508-3p	CD80	NM_005191	-0.315906	0.00801939	-	3_UTR
MIMAT0002880	miR-508-3p	CCR8	NM_005201	-0.248	0.0193644	+	3_UTR
MIMAT0002880	miR-508-3p	CCR8	NM_005201	-0.248	0.0193644	+	CDS
MIMAT0002880	miR-508-3p	EPHA3	NM_005233	-0.326853	0.00456234	+	3_UTR
MIMAT0002880	miR-508-3p	FAT1	NM_005245	-0.210682	0.0313101	-	CDS
MIMAT0002880	miR-508-3p	HAS2	NM_005328	-0.465135	8.16706e-08	-	CDS
MIMAT0002880	miR-508-3p	NCKAP1L	NM_005337	-0.252328	0.00761121	+	CDS
MIMAT0002880	miR-508-3p	VEGFC	NM_005429	-0.256607	0.00581529	-	CDS
MIMAT0002880	miR-508-3p	EOMES	NM_005442	-0.361237	6.33178e-05	-	5_UTR
MIMAT0002880	miR-508-3p	SH2B3	NM_005475	-0.285916	0.0141668	+	3_UTR
MIMAT0002880	miR-508-3p	SH2B3	NM_005475	-0.285916	0.0141668	+	CDS
MIMAT0002880	miR-508-3p	CCR4	NM_005508	-0.31884	0.000100577	+	3_UTR
MIMAT0002880	miR-508-3p	HOXA1	NM_005522	-0.197727	0.0451501	-	3_UTR
MIMAT0002880	miR-508-3p	LAMA1	NM_005559	0.217718	5.42678e-05	-	CDS
MIMAT0002880	miR-508-3p	TAF12	NM_005644	-0.165289	0.00252237	-	CDS
MIMAT0002880	miR-508-3p	CALCRL	NM_005795	-0.212796	0.0084049	-	3_UTR
MIMAT0002880	miR-508-3p	CALCRL	NM_005795	-0.212796	0.0084049	-	5_UTR
MIMAT0002880	miR-508-3p	CALCRL	NM_005795	-0.212796	0.0084049	-	CDS
MIMAT0002880	miR-508-3p	PRG4	NM_005807	-0.258979	0.00628269	+	3_UTR
MIMAT0002880	miR-508-3p	RCAN2	NM_005822	-0.371372	7.83808e-05	-	3_UTR
MIMAT0002880	miR-508-3p	MAK	NM_005906	0.257606	1.41275e-05	-	3_UTR
MIMAT0002880	miR-508-3p	MAK	NM_005906	0.257606	1.41275e-05	-	CDS
MIMAT0002880	miR-508-3p	MEOX2	NM_005924	-0.547216	1.12723e-08	-	3_UTR
MIMAT0002880	miR-508-3p	CD200	NM_005944	0.254625	0.000311575	+	3_UTR
MIMAT0002880	miR-508-3p	NEDD4	NM_006154	-0.303453	0.000906776	-	3_UTR
MIMAT0002880	miR-508-3p	NNMT	NM_006169	-0.353067	0.000293502	+	5_UTR
MIMAT0002880	miR-508-3p	ENPP1	NM_006208	-0.239964	0.000647551	+	3_UTR
MIMAT0002880	miR-508-3p	TFPI	NM_006287	-0.322284	0.000396112	-	CDS
MIMAT0002880	miR-508-3p	SEC23A	NM_006364	-0.30601	0.0127416	-	3_UTR
MIMAT0002880	miR-508-3p	PROCR	NM_006404	-0.332642	0.00057542	+	3_UTR
MIMAT0002880	miR-508-3p	POSTN	NM_006475	-0.559705	6.73588e-08	-	CDS
MIMAT0002880	miR-508-3p	EVI2B	NM_006495	-0.269049	0.00386568	-	CDS
MIMAT0002880	miR-508-3p	CD226	NM_006566	-0.20439	0.0311147	-	3_UTR
MIMAT0002880	miR-508-3p	CORIN	NM_006587	-0.518179	5.38126e-10	-	CDS
MIMAT0002880	miR-508-3p	CYSLTR1	NM_006639	-0.202505	0.0320709	-	CDS
MIMAT0002880	miR-508-3p	SMPDL3A	NM_006714	-0.422455	1.70232e-06	+	CDS
MIMAT0002880	miR-508-3p	UGP2	NM_006759	-0.233016	0.0288074	+	CDS
MIMAT0002880	miR-508-3p	GLIPR1	NM_006851	-0.344316	0.000248485	+	3_UTR
MIMAT0002880	miR-508-3p	LILRB3	NM_006864	-0.32166	0.00324441	-	3_UTR
MIMAT0002880	miR-508-3p	RAB31	NM_006868	-0.413112	2.93622e-05	+	CDS
MIMAT0002880	miR-508-3p	RORB	NM_006914	-0.402429	1.07591e-05	+	3_UTR
MIMAT0002880	miR-508-3p	RORB	NM_006914	-0.402429	1.07591e-05	+	5_UTR
MIMAT0002880	miR-508-3p	SLC2A3	NM_006931	-0.275999	0.0188071	-	CDS
MIMAT0002880	miR-508-3p	DNAJB4	NM_007034	-0.268804	0.0182385	+	3_UTR
MIMAT0002880	miR-508-3p	KERA	NM_007035	-0.383027	0.000598959	-	CDS
MIMAT0002880	miR-508-3p	PKIG	NM_007066	0.229071	0.00394618	+	3_UTR
MIMAT0002880	miR-508-3p	TFEB	NM_007162	-0.276637	0.00144331	-	CDS
MIMAT0002880	miR-508-3p	GPR176	NM_007223	-0.391426	8.39949e-05	-	3_UTR
MIMAT0002880	miR-508-3p	CD300A	NM_007261	-0.251317	0.00176611	+	CDS
MIMAT0002880	miR-508-3p	SCRG1	NM_007281	-0.471306	2.3669e-08	-	CDS
MIMAT0002880	miR-508-3p	ELL2	NM_012081	-0.367636	2.05e-05	-	3_UTR
MIMAT0002880	miR-508-3p	STAP1	NM_012108	-0.198184	0.0377157	+	3_UTR
MIMAT0002880	miR-508-3p	CLDN12	NM_012129	0.208319	0.0292437	+	3_UTR
MIMAT0002880	miR-508-3p	MYO1B	NM_012223	-0.31685	0.00118662	+	3_UTR
MIMAT0002880	miR-508-3p	LAMP5	NM_012261	0.298412	0.00586393	+	3_UTR
MIMAT0002880	miR-508-3p	EPB41L3	NM_012307	-0.331248	0.00164423	-	5_UTR
MIMAT0002880	miR-508-3p	RGS17	NM_012419	-0.248154	0.0402994	-	3_UTR
MIMAT0002880	miR-508-3p	RSU1	NM_012425	-0.282632	0.000227083	-	3_UTR
MIMAT0002880	miR-508-3p	TLL1	NM_012464	-0.360743	0.00280098	+	CDS
MIMAT0002880	miR-508-3p	FLRT1	NM_013280	0.209865	0.00526961	+	3_UTR
MIMAT0002880	miR-508-3p	DSE	NM_013352	-0.29519	0.00356648	+	CDS
MIMAT0002880	miR-508-3p	TRHDE	NM_013381	-0.204762	0.0482851	+	3_UTR
MIMAT0002880	miR-508-3p	TRHDE	NM_013381	-0.204762	0.0482851	+	CDS
MIMAT0002880	miR-508-3p	KLRC4	NM_013431	-0.26042	0.00763562	-	3_UTR
MIMAT0002880	miR-508-3p	LRP12	NM_013437	-0.246607	0.0243586	-	3_UTR
MIMAT0002880	miR-508-3p	DIO2	NM_013989	-0.51438	1.24434e-06	-	5_UTR
MIMAT0002880	miR-508-3p	FOXP3	NM_014009	-0.28301	0.00189685	-	3_UTR
MIMAT0002880	miR-508-3p	ASTN2	NM_014010	0.301989	0.00010363	-	CDS
MIMAT0002880	miR-508-3p	OSTM1	NM_014028	-0.328959	0.00104332	-	3_UTR
MIMAT0002880	miR-508-3p	ATAD2	NM_014109	-0.226317	0.0324452	-	CDS
MIMAT0002880	miR-508-3p	CNTNAP2	NM_014141	0.312387	0.0498613	+	3_UTR
MIMAT0002880	miR-508-3p	EVI2A	NM_014210	-0.347296	5.10359e-05	-	3_UTR
MIMAT0002880	miR-508-3p	KCNK2	NM_014217	-0.270971	0.00251699	+	CDS
MIMAT0002880	miR-508-3p	CORO1C	NM_014325	-0.224133	0.0276609	-	3_UTR
MIMAT0002880	miR-508-3p	HSPB7	NM_014424	-0.288099	0.000678204	-	3_UTR
MIMAT0002880	miR-508-3p	SIGLEC9	NM_014441	-0.25452	0.0069171	+	3_UTR
MIMAT0002880	miR-508-3p	HERC3	NM_014606	-0.167093	0.00389475	+	CDS
MIMAT0002880	miR-508-3p	DZIP3	NM_014648	0.186003	0.0265589	+	3_UTR
MIMAT0002880	miR-508-3p	SDC3	NM_014654	-0.162358	0.0401829	-	3_UTR
MIMAT0002880	miR-508-3p	GREB1	NM_014668	0.338797	7.60873e-05	+	CDS
MIMAT0002880	miR-508-3p	ARHGAP32	NM_014715	0.214545	0.0493387	-	CDS
MIMAT0002880	miR-508-3p	ZNF536	NM_014717	0.245621	0.0272078	+	CDS
MIMAT0002880	miR-508-3p	ZEB2	NM_014795	-0.346799	0.00480481	-	3_UTR
MIMAT0002880	miR-508-3p	SEC24D	NM_014822	-0.301982	0.00224585	-	CDS
MIMAT0002880	miR-508-3p	NUAK1	NM_014840	-0.395953	4.61797e-05	-	3_UTR
MIMAT0002880	miR-508-3p	SV2B	NM_014848	-0.1786	0.0150484	+	3_UTR
MIMAT0002880	miR-508-3p	SV2B	NM_014848	-0.1786	0.0150484	+	CDS
MIMAT0002880	miR-508-3p	SRGAP3	NM_014850	0.246437	0.0447735	-	3_UTR
MIMAT0002880	miR-508-3p	ATP2C2	NM_014861	0.245523	0.00894404	+	3_UTR
MIMAT0002880	miR-508-3p	CHST15	NM_014863	-0.258173	0.0210305	-	CDS
MIMAT0002880	miR-508-3p	P2RY14	NM_014879	-0.295834	0.00598314	-	3_UTR
MIMAT0002880	miR-508-3p	UHRF1BP1L	NM_015054	-0.193533	0.0456702	-	3_UTR
MIMAT0002880	miR-508-3p	UHRF1BP1L	NM_015054	-0.193533	0.0456702	-	CDS
MIMAT0002880	miR-508-3p	FAM179B	NM_015091	0.178633	0.0147729	+	CDS
MIMAT0002880	miR-508-3p	SULF1	NM_015170	-0.560537	7.5152e-10	+	CDS
MIMAT0002880	miR-508-3p	DNMBP	NM_015221	0.219728	0.0226269	-	3_UTR
MIMAT0002880	miR-508-3p	DNMBP	NM_015221	0.219728	0.0226269	-	CDS
MIMAT0002880	miR-508-3p	MTUS2	NM_015233	0.395995	2.41671e-08	+	3_UTR
MIMAT0002880	miR-508-3p	OLFML2B	NM_015441	-0.596267	2.0666e-10	-	CDS
MIMAT0002880	miR-508-3p	GAL	NM_015973	0.17512	0.0282335	+	CDS
MIMAT0002880	miR-508-3p	SH3GLB1	NM_016009	-0.194705	0.0297345	+	CDS
MIMAT0002880	miR-508-3p	CERCAM	NM_016174	-0.423707	0.000357331	+	CDS
MIMAT0002880	miR-508-3p	EMCN	NM_016242	-0.321159	8.41323e-05	-	CDS
MIMAT0002880	miR-508-3p	BIN2	NM_016293	-0.299997	0.0029983	-	CDS
MIMAT0002880	miR-508-3p	RAB9B	NM_016370	0.185494	0.029436	-	3_UTR
MIMAT0002880	miR-508-3p	CLEC1B	NM_016509	-0.300296	0.0397835	-	CDS
MIMAT0002880	miR-508-3p	TLR7	NM_016562	-0.223642	0.0392795	+	3_UTR
MIMAT0002880	miR-508-3p	TLR7	NM_016562	-0.223642	0.0392795	+	CDS
MIMAT0002880	miR-508-3p	SPA17	NM_017425	0.237723	0.000742424	+	CDS
MIMAT0002880	miR-508-3p	GRID1	NM_017551	-0.259737	0.012319	-	CDS
MIMAT0002880	miR-508-3p	IL17RD	NM_017563	0.196682	0.038054	-	3_UTR
MIMAT0002880	miR-508-3p	KIF27	NM_017576	0.21968	0.00264132	-	CDS
MIMAT0002880	miR-508-3p	BTG4	NM_017589	0.233487	0.0338878	-	CDS
MIMAT0002880	miR-508-3p	ASPN	NM_017680	-0.619297	1.30893e-11	-	CDS
MIMAT0002880	miR-508-3p	NUP62CL	NM_017681	0.169362	0.0429444	-	CDS
MIMAT0002880	miR-508-3p	LRRC49	NM_017691	0.291349	0.00953263	+	CDS
MIMAT0002880	miR-508-3p	LAX1	NM_017773	-0.275631	0.00293734	+	CDS
MIMAT0002880	miR-508-3p	TTC12	NM_017868	0.284673	0.0182387	+	3_UTR
MIMAT0002880	miR-508-3p	ULK4	NM_017886	0.222719	0.0117859	-	CDS
MIMAT0002880	miR-508-3p	SEMA4G	NM_017893	0.17956	0.00293052	+	3_UTR
MIMAT0002880	miR-508-3p	2014-03-01	NM_017923	-0.263415	0.00672622	-	3_UTR
MIMAT0002880	miR-508-3p	IFT57	NM_018010	0.18617	0.00680542	-	3_UTR
MIMAT0002880	miR-508-3p	IFT57	NM_018010	0.18617	0.00680542	-	CDS
MIMAT0002880	miR-508-3p	KIF26B	NM_018012	-0.418646	4.28393e-05	+	3_UTR
MIMAT0002880	miR-508-3p	NECAP2	NM_018090	-0.183606	0.00347741	+	3_UTR
MIMAT0002880	miR-508-3p	ZNF334	NM_018102	0.172596	0.00680542	-	CDS
MIMAT0002880	miR-508-3p	C11orf57	NM_018195	0.227903	0.0431572	+	3_UTR
MIMAT0002880	miR-508-3p	RAVER2	NM_018211	0.235656	0.0403959	+	3_UTR
MIMAT0002880	miR-508-3p	NEIL3	NM_018248	-0.207085	0.0117579	+	CDS
MIMAT0002880	miR-508-3p	MUC4	NM_018406	0.165971	0.043003	-	CDS
MIMAT0002880	miR-508-3p	ST7	NM_018412	0.235847	0.035011	+	CDS
MIMAT0002880	miR-508-3p	ST6GALNAC1	NM_018414	0.164407	0.00932959	-	CDS
MIMAT0002880	miR-508-3p	SIRPG	NM_018556	-0.22896	0.0112087	-	CDS
MIMAT0002880	miR-508-3p	CSGALNACT2	NM_018590	-0.295404	0.00839853	+	CDS
MIMAT0002880	miR-508-3p	SMPD3	NM_018667	0.349319	7.61839e-05	-	3_UTR
MIMAT0002880	miR-508-3p	DNAH7	NM_018897	0.28057	6.48621e-05	-	CDS
MIMAT0002880	miR-508-3p	GFOD1	NM_018988	-0.247744	0.0135137	-	3_UTR
MIMAT0002880	miR-508-3p	SPATA6	NM_019073	0.306621	0.00100902	-	3_UTR
MIMAT0002880	miR-508-3p	L1TD1	NM_019079	-0.177303	0.0044513	+	CDS
MIMAT0002880	miR-508-3p	PRDM8	NM_020226	-0.256385	0.0310292	+	5_UTR
MIMAT0002880	miR-508-3p	ANKRD50	NM_020337	-0.20612	0.0332424	-	5_UTR
MIMAT0002880	miR-508-3p	EIF5A2	NM_020390	-0.299027	0.00105461	-	3_UTR
MIMAT0002880	miR-508-3p	SPINLW1	NM_020398	0.238548	0.00277767	-	3_UTR
MIMAT0002880	miR-508-3p	PLXDC1	NM_020405	-0.547458	2.13592e-07	-	3_UTR
MIMAT0002880	miR-508-3p	ATP10D	NM_020453	-0.26163	0.0310675	+	3_UTR
MIMAT0002880	miR-508-3p	RGAG1	NM_020769	0.563179	2.34767e-12	+	3_UTR
MIMAT0002880	miR-508-3p	WDR35	NM_020779	0.150189	0.0235763	-	3_UTR
MIMAT0002880	miR-508-3p	MKL1	NM_020831	-0.21509	0.0235763	-	3_UTR
MIMAT0002880	miR-508-3p	FNIP2	NM_020840	-0.317817	0.00368903	+	3_UTR
MIMAT0002880	miR-508-3p	DCDC5	NM_020869	0.198681	0.0102473	-	3_UTR
MIMAT0002880	miR-508-3p	DNAH2	NM_020877	0.301106	0.00282086	+	CDS
MIMAT0002880	miR-508-3p	CACHD1	NM_020925	0.308453	0.0041844	+	CDS
MIMAT0002880	miR-508-3p	ANK2	NM_020977	0.306041	0.000613367	+	CDS
MIMAT0002880	miR-508-3p	AQP9	NM_020980	-0.160478	0.0287257	+	3_UTR
MIMAT0002880	miR-508-3p	NR2F2	NM_021005	0.201798	0.0224348	+	3_UTR
MIMAT0002880	miR-508-3p	ART4	NM_021071	-0.219388	0.014558	-	3_UTR
MIMAT0002880	miR-508-3p	BMP5	NM_021073	0.189537	0.0216117	-	CDS
MIMAT0002880	miR-508-3p	SLC15A2	NM_021082	0.213011	0.0451309	+	CDS
MIMAT0002880	miR-508-3p	SLAMF7	NM_021181	-0.289643	0.00133451	+	3_UTR
MIMAT0002880	miR-508-3p	SVIL	NM_021738	-0.230429	0.0109317	-	CDS
MIMAT0002880	miR-508-3p	HPSE2	NM_021828	0.203094	0.000126931	-	3_UTR
MIMAT0002880	miR-508-3p	HPSE2	NM_021828	0.203094	0.000126931	-	CDS
MIMAT0002880	miR-508-3p	SLC22A3	NM_021977	-0.23021	0.00368903	+	3_UTR
MIMAT0002880	miR-508-3p	NR1I2	NM_022002	0.228545	0.0267855	+	3_UTR
MIMAT0002880	miR-508-3p	PIEZO2	NM_022068	-0.372661	0.000410456	-	CDS
MIMAT0002880	miR-508-3p	MOAP1	NM_022151	0.272561	0.000300505	-	3_UTR
MIMAT0002880	miR-508-3p	ABCG8	NM_022437	0.22351	0.0391033	+	5_UTR
MIMAT0002880	miR-508-3p	NDST4	NM_022569	0.39255	1.71728e-06	-	3_UTR
MIMAT0002880	miR-508-3p	MFSD1	NM_022736	-0.203364	0.0224382	+	CDS
MIMAT0002880	miR-508-3p	DEPTOR	NM_022783	0.220161	0.00610898	+	3_UTR
MIMAT0002880	miR-508-3p	HIVEP3	NM_024503	-0.290038	0.00657075	-	CDS
MIMAT0002880	miR-508-3p	BBS1	NM_024649	0.241221	0.0259775	+	3_UTR
MIMAT0002880	miR-508-3p	NSUN7	NM_024677	0.216994	0.00906747	+	3_UTR
MIMAT0002880	miR-508-3p	NSUN7	NM_024677	0.216994	0.00906747	+	CDS
MIMAT0002880	miR-508-3p	ADGB	NM_024694	0.235711	0.000125935	+	CDS
MIMAT0002880	miR-508-3p	ZFHX4	NM_024721	-0.369305	0.00328788	+	CDS
MIMAT0002880	miR-508-3p	CCDC102B	NM_024781	-0.576354	4.23929e-09	+	CDS
MIMAT0002880	miR-508-3p	CSPP1	NM_024790	0.164711	0.0132072	+	CDS
MIMAT0002880	miR-508-3p	TMEM156	NM_024943	-0.271801	0.002534	-	5_UTR
MIMAT0002880	miR-508-3p	TMEM156	NM_024943	-0.271801	0.002534	-	CDS
MIMAT0002880	miR-508-3p	YSK4	NM_025052	0.25371	7.5744e-05	-	CDS
MIMAT0002880	miR-508-3p	CCDC33	NM_025055	0.265391	0.00233799	+	CDS
MIMAT0002880	miR-508-3p	C14orf45	NM_025057	0.310281	7.43832e-07	+	3_UTR
MIMAT0002880	miR-508-3p	C6orf97	NM_025059	0.321849	2.33878e-05	+	3_UTR
MIMAT0002880	miR-508-3p	PDGFD	NM_025208	-0.300355	0.000152964	-	3_UTR
MIMAT0002880	miR-508-3p	PDGFD	NM_025208	-0.300355	0.000152964	-	CDS
MIMAT0002880	miR-508-3p	SETD7	NM_030648	-0.206266	0.00315462	-	3_UTR
MIMAT0002880	miR-508-3p	ADAMTS12	NM_030955	-0.506876	2.8921e-05	-	3_UTR
MIMAT0002880	miR-508-3p	PLVAP	NM_031310	-0.544041	2.9774e-07	-	CDS
MIMAT0002880	miR-508-3p	COL4A3BP	NM_031361	0.200766	0.0019468	-	3_UTR
MIMAT0002880	miR-508-3p	DNAL1	NM_031427	0.218858	0.0164263	+	3_UTR
MIMAT0002880	miR-508-3p	DNAL1	NM_031427	0.218858	0.0164263	+	CDS
MIMAT0002880	miR-508-3p	TTLL2	NM_031949	0.227288	0.0104757	+	3_UTR
MIMAT0002880	miR-508-3p	NCALD	NM_032041	0.247047	0.000194946	-	3_UTR
MIMAT0002880	miR-508-3p	B3GNT5	NM_032047	0.167693	0.0260644	+	CDS
MIMAT0002880	miR-508-3p	ARMC2	NM_032131	0.233718	0.0010441	+	CDS
MIMAT0002880	miR-508-3p	ZMYND12	NM_032257	0.304329	0.00889147	-	CDS
MIMAT0002880	miR-508-3p	PCDH7	NM_032457	-0.237609	0.00501742	+	3_UTR
MIMAT0002880	miR-508-3p	KBTBD8	NM_032505	-0.200429	0.00953263	+	3_UTR
MIMAT0002880	miR-508-3p	ADTRP	NM_032744	-0.268742	7.89538e-06	-	CDS
MIMAT0002880	miR-508-3p	RSPO3	NM_032784	-0.301848	0.0130128	+	5_UTR
MIMAT0002880	miR-508-3p	C5orf62	NM_032947	-0.365064	6.79677e-06	+	CDS
MIMAT0002880	miR-508-3p	MYO1G	NM_033054	-0.313459	0.000135151	-	3_UTR
MIMAT0002880	miR-508-3p	SYNE1	NM_033071	-0.24802	0.0400834	-	3_UTR
MIMAT0002880	miR-508-3p	SYNE1	NM_033071	-0.24802	0.0400834	-	CDS
MIMAT0002880	miR-508-3p	CDHR1	NM_033100	0.511862	4.37134e-09	+	CDS
MIMAT0002880	miR-508-3p	SLC45A3	NM_033102	0.159255	0.00149583	-	3_UTR
MIMAT0002880	miR-508-3p	PDGFD	NM_033135	-0.207112	0.0023461	-	3_UTR
MIMAT0002880	miR-508-3p	PDGFD	NM_033135	-0.207112	0.0023461	-	CDS
MIMAT0002880	miR-508-3p	B3GALT5	NM_033170	0.269116	0.00150218	+	CDS
MIMAT0002880	miR-508-3p	C3orf15	NM_033364	0.326387	4.04351e-06	+	CDS
MIMAT0002880	miR-508-3p	FCHSD1	NM_033449	-0.150988	0.0451309	-	CDS
MIMAT0002880	miR-508-3p	KLHL13	NM_033495	0.169792	0.0145349	-	CDS
MIMAT0002880	miR-508-3p	RCSD1	NM_052862	-0.230457	0.00886511	+	3_UTR
MIMAT0002880	miR-508-3p	RCSD1	NM_052862	-0.230457	0.00886511	+	5_UTR
MIMAT0002880	miR-508-3p	CSMD2	NM_052896	-0.331068	0.00143477	-	CDS
MIMAT0002880	miR-508-3p	FCRL3	NM_052939	-0.356127	5.51439e-05	-	3_UTR
MIMAT0002880	miR-508-3p	FCRL3	NM_052939	-0.356127	5.51439e-05	-	CDS
MIMAT0002880	miR-508-3p	TEKT1	NM_053285	0.318749	2.89431e-06	-	CDS
MIMAT0002880	miR-508-3p	COL11A1	NM_080629	-0.306786	0.0119377	-	3_UTR
MIMAT0002880	miR-508-3p	COL12A1	NM_080645	-0.367274	0.0176134	-	CDS
MIMAT0002880	miR-508-3p	PTPN13	NM_080685	-0.178707	0.00248391	+	CDS
MIMAT0002880	miR-508-3p	SIRPG	NM_080816	-0.28071	0.00123159	-	CDS
MIMAT0002880	miR-508-3p	PABPC5	NM_080832	0.209358	0.0104466	+	CDS
MIMAT0002880	miR-508-3p	DUSP19	NM_080876	0.234984	0.0114207	+	3_UTR
MIMAT0002880	miR-508-3p	PTPRC	NM_080921	-0.304953	0.00151602	+	CDS
MIMAT0002880	miR-508-3p	COLEC12	NM_130386	-0.444314	2.35596e-06	-	CDS
MIMAT0002880	miR-508-3p	EXO1	NM_130398	-0.155328	0.0275051	+	CDS
MIMAT0002880	miR-508-3p	GIMAP1	NM_130759	-0.254474	0.0132236	+	3_UTR
MIMAT0002880	miR-508-3p	RGS18	NM_130782	-0.226593	0.0154079	+	CDS
MIMAT0002880	miR-508-3p	LRRC15	NM_130830	-0.524073	8.62927e-09	-	3_UTR
MIMAT0002880	miR-508-3p	ROBO1	NM_133631	-0.159459	0.0491764	-	3_UTR
MIMAT0002880	miR-508-3p	ARL11	NM_138450	-0.165337	0.0286866	+	3_UTR
MIMAT0002880	miR-508-3p	CTHRC1	NM_138455	-0.500315	4.32384e-07	+	3_UTR
MIMAT0002880	miR-508-3p	TM4SF19	NM_138461	-0.165913	0.00260634	-	3_UTR
MIMAT0002880	miR-508-3p	EXOC3L2	NM_138568	-0.373608	0.00717254	-	CDS
MIMAT0002880	miR-508-3p	TLR8	NM_138636	-0.29015	0.00221215	+	CDS
MIMAT0002880	miR-508-3p	MSR1	NM_138715	-0.247124	0.00571888	-	CDS
MIMAT0002880	miR-508-3p	PIH1D2	NM_138789	0.321893	0.000125935	-	CDS
MIMAT0002880	miR-508-3p	MSI2	NM_138962	0.190637	0.0280932	+	3_UTR
MIMAT0002880	miR-508-3p	NETO1	NM_138999	-0.407607	1.28533e-05	-	3_UTR
MIMAT0002880	miR-508-3p	CD300LF	NM_139018	-0.249816	0.00466445	-	CDS
MIMAT0002880	miR-508-3p	STARD4	NM_139164	-0.194498	0.0224382	-	3_UTR
MIMAT0002880	miR-508-3p	GIT2	NM_139201	-0.186321	0.0250164	-	3_UTR
MIMAT0002880	miR-508-3p	ADAD1	NM_139243	0.196084	0.00407917	+	CDS
MIMAT0002880	miR-508-3p	RFTN2	NM_144629	0.284924	0.000332937	-	3_UTR
MIMAT0002880	miR-508-3p	KCNH8	NM_144633	0.166128	0.0428898	+	3_UTR
MIMAT0002880	miR-508-3p	LRGUK	NM_144648	0.297953	1.27004e-07	+	CDS
MIMAT0002880	miR-508-3p	DOCK11	NM_144658	-0.363795	3.37775e-05	+	CDS
MIMAT0002880	miR-508-3p	WDR66	NM_144668	0.161163	0.00762434	+	CDS
MIMAT0002880	miR-508-3p	VSTM4	NM_144984	0.223695	8.02428e-05	-	3_UTR
MIMAT0002880	miR-508-3p	VWA3B	NM_144992	0.340068	1.14899e-06	+	CDS
MIMAT0002880	miR-508-3p	WDR63	NM_145172	0.282838	2.59908e-05	+	CDS
MIMAT0002880	miR-508-3p	SPATA18	NM_145263	0.286232	2.29376e-08	+	CDS
MIMAT0002880	miR-508-3p	TIGD4	NM_145720	0.230692	0.0198658	-	3_UTR
MIMAT0002880	miR-508-3p	GSTA1	NM_145740	0.303836	0.000687012	-	3_UTR
MIMAT0002880	miR-508-3p	NFAM1	NM_145912	-0.292807	0.0042816	-	3_UTR
MIMAT0002880	miR-508-3p	HS6ST2	NM_147175	0.217395	0.0239501	-	3_UTR
MIMAT0002880	miR-508-3p	HS6ST2	NM_147175	0.217395	0.0239501	-	CDS
MIMAT0002880	miR-508-3p	CTSE	NM_148964	-0.181835	0.0170835	+	3_UTR
MIMAT0002880	miR-508-3p	FRMD6	NM_152330	-0.388771	0.00052089	+	3_UTR
MIMAT0002880	miR-508-3p	C1orf87	NM_152377	0.315458	6.96985e-05	-	CDS
MIMAT0002880	miR-508-3p	ZNF664	NM_152437	0.176687	0.0426537	+	3_UTR
MIMAT0002880	miR-508-3p	TMC8	NM_152468	-0.226284	0.0434953	+	CDS
MIMAT0002880	miR-508-3p	AK8	NM_152572	0.273423	0.0284875	-	CDS
MIMAT0002880	miR-508-3p	PARP15	NM_152615	-0.29906	0.00390457	+	CDS
MIMAT0002880	miR-508-3p	GLIS3	NM_152629	0.154548	0.00421197	-	3_UTR
MIMAT0002880	miR-508-3p	CXorf22	NM_152632	0.220317	0.0183414	+	CDS
MIMAT0002880	miR-508-3p	MLKL	NM_152649	-0.335874	1.10217e-05	-	3_UTR
MIMAT0002880	miR-508-3p	RSU1	NM_152724	-0.22546	0.00629139	-	3_UTR
MIMAT0002880	miR-508-3p	CDHR3	NM_152750	0.388901	2.15866e-06	+	CDS
MIMAT0002880	miR-508-3p	MS4A6A	NM_152852	-0.287366	0.005348	-	5_UTR
MIMAT0002880	miR-508-3p	MS4A1	NM_152866	-0.245695	0.00192952	+	CDS
MIMAT0002880	miR-508-3p	EMR2	NM_152917	-0.270593	0.00558241	-	3_UTR
MIMAT0002880	miR-508-3p	APCDD1	NM_153000	-0.243105	0.0332507	+	CDS
MIMAT0002880	miR-508-3p	GPR156	NM_153002	0.195189	0.0349536	-	CDS
MIMAT0002880	miR-508-3p	RBM24	NM_153020	0.224889	0.00241725	+	3_UTR
MIMAT0002880	miR-508-3p	IQCK	NM_153208	0.194579	0.0239502	+	CDS
MIMAT0002880	miR-508-3p	TTLL10	NM_153254	0.236449	0.00105461	+	CDS
MIMAT0002880	miR-508-3p	SYT14	NM_153262	0.216041	0.00353618	+	3_UTR
MIMAT0002880	miR-508-3p	SYT14	NM_153262	0.216041	0.00353618	+	CDS
MIMAT0002880	miR-508-3p	ENPP6	NM_153343	0.655081	9.9506e-16	-	3_UTR
MIMAT0002880	miR-508-3p	HTRA4	NM_153692	-0.351342	1.62426e-05	+	CDS
MIMAT0002880	miR-508-3p	KCNN3	NM_170782	-0.158019	0.0223671	-	3_UTR
MIMAT0002880	miR-508-3p	ARMC3	NM_173081	0.30375	1.77783e-06	+	CDS
MIMAT0002880	miR-508-3p	KLF17	NM_173484	-0.256321	0.000462814	+	3_UTR
MIMAT0002880	miR-508-3p	HEATR7B2	NM_173489	0.203876	0.0180828	-	5_UTR
MIMAT0002880	miR-508-3p	CXorf41	NM_173494	0.23642	9.73369e-06	+	3_UTR
MIMAT0002880	miR-508-3p	MALT1	NM_173844	-0.226456	0.00180379	+	3_UTR
MIMAT0002880	miR-508-3p	AK5	NM_174858	-0.439056	3.63865e-05	+	3_UTR
MIMAT0002880	miR-508-3p	CD300LB	NM_174892	-0.226967	0.0422926	-	CDS
MIMAT0002880	miR-508-3p	ZPLD1	NM_175056	-0.285806	0.00320562	+	CDS
MIMAT0002880	miR-508-3p	IFT88	NM_175605	0.232947	0.0144655	+	CDS
MIMAT0002880	miR-508-3p	IL5RA	NM_175726	0.261104	9.41623e-06	-	3_UTR
MIMAT0002880	miR-508-3p	SMOX	NM_175839	0.154548	0.0425522	+	CDS
MIMAT0002880	miR-508-3p	CHSY3	NM_175856	-0.478978	7.52076e-06	+	3_UTR
MIMAT0002880	miR-508-3p	PKHD1L1	NM_177531	0.158968	0.00510262	+	3_UTR
MIMAT0002880	miR-508-3p	PKHD1L1	NM_177531	0.158968	0.00510262	+	CDS
MIMAT0002880	miR-508-3p	GOLM1	NM_177937	-0.255979	0.00395531	-	3_UTR
MIMAT0002880	miR-508-3p	LRRTM3	NM_178011	0.617162	3.83796e-17	+	CDS
MIMAT0002880	miR-508-3p	ANGPTL5	NM_178127	0.357126	9.38669e-05	-	CDS
MIMAT0002880	miR-508-3p	NME9	NM_178130	0.187251	8.59448e-05	-	3_UTR
MIMAT0002880	miR-508-3p	GSDMA	NM_178171	-0.179363	0.0298762	+	3_UTR
MIMAT0002880	miR-508-3p	DNAAF1	NM_178452	0.320712	1.63576e-05	+	CDS
MIMAT0002880	miR-508-3p	DNAH12	NM_178504	0.186507	0.0159349	-	5_UTR
MIMAT0002880	miR-508-3p	AKAP14	NM_178813	0.272169	5.53997e-05	+	3_UTR
MIMAT0002880	miR-508-3p	MYLK3	NM_182493	0.339815	0.000209797	-	3_UTR
MIMAT0002880	miR-508-3p	CREM	NM_182722	-0.209927	0.048998	+	3_UTR
MIMAT0002880	miR-508-3p	ZNF804A	NM_194250	-0.294351	0.0204895	+	CDS
MIMAT0002880	miR-508-3p	LIN54	NM_194282	-0.193028	0.0166472	-	3_UTR
MIMAT0002880	miR-508-3p	LIN54	NM_194282	-0.193028	0.0166472	-	5_UTR
MIMAT0002880	miR-508-3p	MITF	NM_198159	-0.288518	0.000742434	+	3_UTR
MIMAT0002880	miR-508-3p	MITF	NM_198159	-0.288518	0.000742434	+	CDS
MIMAT0002880	miR-508-3p	TCF21	NM_198392	0.622452	6.32913e-16	+	3_UTR
MIMAT0002880	miR-508-3p	NEDD4	NM_198400	-0.294464	0.000250322	-	3_UTR
MIMAT0002880	miR-508-3p	C19orf35	NM_198532	-0.290777	0.0021812	-	3_UTR
MIMAT0002880	miR-508-3p	DNAH12	NM_198564	0.325294	2.64092e-05	-	3_UTR
MIMAT0002880	miR-508-3p	DNAH12	NM_198564	0.325294	2.64092e-05	-	5_UTR
MIMAT0002880	miR-508-3p	PTGER3	NM_198714	-0.321839	0.00138721	-	3_UTR
MIMAT0002880	miR-508-3p	PTGER3	NM_198715	-0.384024	8.91878e-06	-	3_UTR
MIMAT0002880	miR-508-3p	PTGER3	NM_198716	-0.383495	1.59467e-05	-	3_UTR
MIMAT0002880	miR-508-3p	PTGER3	NM_198717	-0.454643	6.28644e-09	-	3_UTR
MIMAT0002880	miR-508-3p	BMP2K	NM_198892	-0.216638	0.0434672	+	3_UTR
MIMAT0002880	miR-508-3p	CXCL12	NM_199168	-0.428413	1.3861e-06	-	3_UTR
MIMAT0002880	miR-508-3p	NEK10	NM_199347	0.354889	3.53614e-05	-	3_UTR
MIMAT0002880	miR-508-3p	ZNF334	NM_199441	0.18142	0.0188861	-	CDS
MIMAT0002880	miR-508-3p	PLEC	NM_201382	-0.224064	0.029156	-	CDS
MIMAT0002880	miR-508-3p	FHL2	NM_201557	0.621156	3.92771e-14	-	CDS
MIMAT0002880	miR-508-3p	FCGR2C	NM_201563	-0.283558	0.00220404	+	3_UTR
MIMAT0002880	miR-508-3p	TACC2	NM_206860	0.228042	0.0402994	+	CDS
MIMAT0002880	miR-508-3p	CA12	NM_206925	-0.48466	3.304e-06	-	CDS
MIMAT0002880	miR-508-3p	MS4A7	NM_206939	-0.234285	0.00760726	+	CDS
MIMAT0002880	miR-508-3p	SCIMP	NM_207103	-0.194071	0.0207469	-	3_UTR
MIMAT0002880	miR-508-3p	ATRNL1	NM_207303	0.590776	5.41492e-19	+	3_UTR
MIMAT0002880	miR-508-3p	ATRNL1	NM_207303	0.590776	5.41492e-19	+	CDS
MIMAT0002880	miR-508-3p	LCTL	NM_207338	-0.285268	0.0313063	-	CDS
MIMAT0002880	miR-508-3p	PTCHD4	NM_207499	-0.308945	0.0139614	-	CDS
MIMAT0002880	miR-508-3p	C11orf87	NM_207645	-0.304274	0.0203614	+	3_UTR
MIMAT0002880	miR-508-3p	FN1	NM_212474	-0.555696	2.19804e-10	-	CDS
MIMAT0002880	miR-508-3p	FN1	NM_212476	-0.541958	6.00447e-10	-	CDS
MIMAT0002880	miR-508-3p	FN1	NM_212478	-0.547068	9.06891e-10	-	CDS
MIMAT0002880	miR-508-3p	FN1	NM_212482	-0.429132	3.7505e-05	-	CDS
MIMAT0002880	miR-508-3p	CELP	NR_001275	0.194132	0.00590064	+	CDS
MIMAT0002880	miR-508-3p	LINC00261	NR_001558	0.272556	0.000952518	-	5_UTR
MIMAT0002880	miR-508-3p	TPRXL	NR_002223	0.201583	0.0280957	+	5_UTR
MIMAT0002880	miR-508-3p	MIAT	NR_003491	-0.27928	0.0207856	+	3_UTR
MIMAT0002880	miR-508-3p	LOC284276	NR_015417	0.423635	4.9031e-07	+	5_UTR
MIMAT0002880	miR-508-3p	COL6A5	NR_022012	-0.496783	1.88233e-07	+	CDS
MIMAT0002880	miR-508-3p	ZNF542	NR_024055	0.153727	0.0366173	+	3_UTR
MIMAT0002880	miR-508-3p	LOC441666	NR_024380	0.157839	0.0173402	-	3_UTR
MIMAT0002880	miR-508-3p	ZNF487P	NR_026693	0.171159	0.0424425	+	CDS
MIMAT0002880	miR-508-3p	C8orf75	NR_026765	0.172334	0.00519423	-	CDS
MIMAT0002880	miR-508-3p	DKFZP434L187	NR_026771	0.338842	4.0738e-05	+	3_UTR
MIMAT0002880	miR-508-3p	LOC152225	NR_026934	-0.246921	0.0413675	+	3_UTR
MIMAT0002880	miR-508-3p	LOC285954	NR_027118	-0.270245	0.0198824	+	5_UTR
MIMAT0002880	miR-508-3p	LOC145820	NR_027133	0.220404	0.00322475	+	3_UTR
MIMAT0002880	miR-508-3p	C21orf128	NR_027243	0.301091	3.37752e-05	-	3_UTR
MIMAT0002880	miR-508-3p	C21orf128	NR_027243	0.301091	3.37752e-05	-	CDS
MIMAT0002880	miR-508-3p	LOC283867	NR_027755	-0.452628	5.08736e-08	-	3_UTR
MIMAT0002880	miR-508-3p	LOC344595	NR_028301	0.266524	0.000319624	+	3_UTR
MIMAT0002880	miR-508-3p	ZEB2	NR_033258	-0.401587	7.75456e-06	-	5_UTR
MIMAT0002880	miR-508-3p	MIAT	NR_033320	-0.311286	0.00445446	+	3_UTR
MIMAT0002880	miR-508-3p	LOC100131176	NR_034012	0.188159	0.0275726	+	3_UTR
MIMAT0002880	miR-508-3p	LOC100131176	NR_034013	0.287985	1.11458e-05	+	3_UTR
MIMAT0002880	miR-508-3p	LOC285972	NR_034033	-0.254137	0.00662202	+	CDS
MIMAT0002880	miR-508-3p	C11orf92	NR_034154	0.288085	0.0130128	-	3_UTR
MIMAT0002880	miR-508-3p	C11orf92	NR_034154	0.288085	0.0130128	-	5_UTR
MIMAT0002880	miR-508-3p	PLXNC1	NR_037687	-0.360125	0.00323235	+	3_UTR
MIMAT0002880	miR-508-3p	LOC100507632	NR_038236	-0.444285	8.80743e-07	-	5_UTR
MIMAT0002880	miR-508-3p	LOC284576	NR_038425	0.455982	2.97804e-08	+	5_UTR
MIMAT0002880	miR-508-3p	LOC100506035	NR_038826	-0.321481	0.00143574	+	3_UTR
MIMAT0002880	miR-508-3p	LOC100631378	NR_040015	0.234349	0.0431797	-	3_UTR
MIMAT0002880	miR-508-3p	LOC642366	NR_046243	-0.439677	4.5564e-06	-	3_UTR
MIMAT0004778	miR-508-5p	A2M	NM_000014	-0.194029	0.019968	-	3_UTR
MIMAT0004778	miR-508-5p	A2M	NM_000014	-0.194029	0.019968	-	CDS
MIMAT0004778	miR-508-5p	SGCA	NM_000023	-0.169904	0.0399862	+	3_UTR
MIMAT0004778	miR-508-5p	AGT	NM_000029	0.151455	0.0123596	-	CDS
MIMAT0004778	miR-508-5p	FAS	NM_000043	-0.198849	0.00310469	+	CDS
MIMAT0004778	miR-508-5p	AR	NM_000044	0.205653	0.00140795	+	CDS
MIMAT0004778	miR-508-5p	ARSB	NM_000046	-0.306234	8.15496e-06	-	3_UTR
MIMAT0004778	miR-508-5p	ASPA	NM_000049	-0.244482	0.000399512	+	3_UTR
MIMAT0004778	miR-508-5p	BTK	NM_000061	-0.277811	6.73986e-05	-	CDS
MIMAT0004778	miR-508-5p	CD3G	NM_000073	-0.251916	9.94671e-05	+	3_UTR
MIMAT0004778	miR-508-5p	CETP	NM_000078	-0.37357	3.33559e-09	+	CDS
MIMAT0004778	miR-508-5p	COL1A2	NM_000089	-0.289295	3.62345e-06	+	CDS
MIMAT0004778	miR-508-5p	COL3A1	NM_000090	-0.443119	6.9712e-15	+	CDS
MIMAT0004778	miR-508-5p	COL5A1	NM_000093	-0.379589	5.53951e-11	+	3_UTR
MIMAT0004778	miR-508-5p	CYP1B1	NM_000104	-0.312416	1.67806e-06	-	3_UTR
MIMAT0004778	miR-508-5p	CYP1B1	NM_000104	-0.312416	1.67806e-06	-	5_UTR
MIMAT0004778	miR-508-5p	DPYD	NM_000110	-0.288062	1.47212e-05	-	CDS
MIMAT0004778	miR-508-5p	EPB42	NM_000119	-0.172235	0.0373242	-	CDS
MIMAT0004778	miR-508-5p	F13A1	NM_000129	-0.187462	0.0143364	-	CDS
MIMAT0004778	miR-508-5p	F5	NM_000130	-0.323733	9.31574e-07	-	CDS
MIMAT0004778	miR-508-5p	FBN1	NM_000138	-0.389315	1.07018e-10	-	3_UTR
MIMAT0004778	miR-508-5p	HGD	NM_000187	0.153211	0.049944	-	CDS
MIMAT0004778	miR-508-5p	ICAM1	NM_000201	-0.312252	1.36361e-05	+	3_UTR
MIMAT0004778	miR-508-5p	IL2RG	NM_000206	-0.325549	6.92141e-07	-	CDS
MIMAT0004778	miR-508-5p	KCNA1	NM_000217	-0.457022	4.34384e-15	+	3_UTR
MIMAT0004778	miR-508-5p	LEP	NM_000230	-0.177796	0.0117058	+	3_UTR
MIMAT0004778	miR-508-5p	LPL	NM_000237	-0.267572	2.74751e-05	+	3_UTR
MIMAT0004778	miR-508-5p	LYZ	NM_000239	-0.242328	0.000554301	+	3_UTR
MIMAT0004778	miR-508-5p	MAOA	NM_000240	0.161715	0.0250633	+	3_UTR
MIMAT0004778	miR-508-5p	MEFV	NM_000243	-0.229493	0.00150285	-	3_UTR
MIMAT0004778	miR-508-5p	MTTP	NM_000253	0.445568	6.40098e-15	+	5_UTR
MIMAT0004778	miR-508-5p	MYH7	NM_000257	0.150682	0.0187646	-	CDS
MIMAT0004778	miR-508-5p	MYO5A	NM_000259	-0.305849	3.54009e-06	-	CDS
MIMAT0004778	miR-508-5p	PHKB	NM_000293	-0.205822	0.0211198	+	3_UTR
MIMAT0004778	miR-508-5p	PHKB	NM_000293	-0.205822	0.0211198	+	CDS
MIMAT0004778	miR-508-5p	CTSA	NM_000308	-0.186854	0.00987482	+	CDS
MIMAT0004778	miR-508-5p	STAR	NM_000349	0.761124	8.46898e-53	-	3_UTR
MIMAT0004778	miR-508-5p	STAR	NM_000349	0.761124	8.46898e-53	-	CDS
MIMAT0004778	miR-508-5p	TAT	NM_000353	-0.264436	4.84867e-05	-	3_UTR
MIMAT0004778	miR-508-5p	TIMP3	NM_000362	-0.444855	1.68743e-14	+	3_UTR
MIMAT0004778	miR-508-5p	CASR	NM_000388	0.494753	5.28198e-18	+	CDS
MIMAT0004778	miR-508-5p	COL5A2	NM_000393	-0.517532	1.22867e-20	-	CDS
MIMAT0004778	miR-508-5p	CSF2RB	NM_000395	-0.338177	8.41844e-07	+	CDS
MIMAT0004778	miR-508-5p	CYBB	NM_000397	-0.237934	0.00168313	+	CDS
MIMAT0004778	miR-508-5p	GUCA1A	NM_000409	-0.429243	1.23627e-13	+	CDS
MIMAT0004778	miR-508-5p	IL4R	NM_000418	-0.279261	9.40357e-05	+	CDS
MIMAT0004778	miR-508-5p	LTBP2	NM_000428	-0.171421	0.0181655	-	3_UTR
MIMAT0004778	miR-508-5p	LTBP2	NM_000428	-0.171421	0.0181655	-	5_UTR
MIMAT0004778	miR-508-5p	LTBP2	NM_000428	-0.171421	0.0181655	-	CDS
MIMAT0004778	miR-508-5p	NCF2	NM_000433	-0.236914	0.00207112	-	CDS
MIMAT0004778	miR-508-5p	PECAM1	NM_000442	-0.377938	3.10279e-10	-	CDS
MIMAT0004778	miR-508-5p	TEK	NM_000459	-0.257357	0.000160472	+	CDS
MIMAT0004778	miR-508-5p	ALPL	NM_000478	0.192032	0.00403355	+	CDS
MIMAT0004778	miR-508-5p	COL10A1	NM_000493	-0.402189	4.97074e-12	-	CDS
MIMAT0004778	miR-508-5p	ELN	NM_000501	-0.241657	0.000161853	+	CDS
MIMAT0004778	miR-508-5p	F2	NM_000506	0.2106	0.00275215	+	CDS
MIMAT0004778	miR-508-5p	GDNF	NM_000514	0.231221	0.00109881	-	5_UTR
MIMAT0004778	miR-508-5p	MC2R	NM_000529	0.253473	9.7919e-05	-	3_UTR
MIMAT0004778	miR-508-5p	SMPD1	NM_000543	-0.21266	0.00266003	+	3_UTR
MIMAT0004778	miR-508-5p	SLC11A1	NM_000578	-0.243445	0.00105993	+	3_UTR
MIMAT0004778	miR-508-5p	CCR5	NM_000579	-0.215957	0.00210177	+	5_UTR
MIMAT0004778	miR-508-5p	CD4	NM_000616	-0.242162	0.00193436	+	3_UTR
MIMAT0004778	miR-508-5p	CD79B	NM_000626	-0.213231	0.00843557	-	3_UTR
MIMAT0004778	miR-508-5p	LTBP1	NM_000627	-0.188572	0.0136673	+	CDS
MIMAT0004778	miR-508-5p	FASLG	NM_000639	-0.281947	6.9069e-05	+	3_UTR
MIMAT0004778	miR-508-5p	FASLG	NM_000639	-0.281947	6.9069e-05	+	CDS
MIMAT0004778	miR-508-5p	IL11	NM_000641	-0.229844	0.000172864	-	3_UTR
MIMAT0004778	miR-508-5p	ADH4	NM_000670	-0.26811	1.79803e-05	-	CDS
MIMAT0004778	miR-508-5p	ADRA1A	NM_000680	-0.202465	0.000826765	-	3_UTR
MIMAT0004778	miR-508-5p	ADRA1A	NM_000680	-0.202465	0.000826765	-	5_UTR
MIMAT0004778	miR-508-5p	ALDH1A1	NM_000689	0.276699	3.00388e-05	-	CDS
MIMAT0004778	miR-508-5p	ALDH1B1	NM_000692	-0.203097	0.00539289	+	3_UTR
MIMAT0004778	miR-508-5p	ALDH1A3	NM_000693	-0.346984	8.12431e-09	+	3_UTR
MIMAT0004778	miR-508-5p	ALDH1A3	NM_000693	-0.346984	8.12431e-09	+	CDS
MIMAT0004778	miR-508-5p	ALDH9A1	NM_000696	0.236095	0.000105686	-	CDS
MIMAT0004778	miR-508-5p	ATP1A1	NM_000701	0.157047	0.0155079	+	CDS
MIMAT0004778	miR-508-5p	C4BPA	NM_000715	0.158959	0.0323427	+	CDS
MIMAT0004778	miR-508-5p	CACNA2D1	NM_000722	-0.264457	3.02235e-05	-	CDS
MIMAT0004778	miR-508-5p	CHRNB2	NM_000748	0.16823	0.00987482	+	3_UTR
MIMAT0004778	miR-508-5p	CRAT	NM_000755	-0.213113	0.00563431	-	CDS
MIMAT0004778	miR-508-5p	CYP27B1	NM_000785	-0.181677	0.0446158	-	CDS
MIMAT0004778	miR-508-5p	FOLR2	NM_000803	-0.161672	0.0380804	+	CDS
MIMAT0004778	miR-508-5p	GABRB2	NM_000813	-0.29881	3.70124e-06	-	3_UTR
MIMAT0004778	miR-508-5p	GABRD	NM_000815	-0.251561	0.000520122	+	CDS
MIMAT0004778	miR-508-5p	GRM6	NM_000843	0.175304	0.0279303	-	3_UTR
MIMAT0004778	miR-508-5p	GRM7	NM_000844	0.616986	3.84255e-29	+	CDS
MIMAT0004778	miR-508-5p	GSTA3	NM_000847	0.377058	1.64868e-09	-	CDS
MIMAT0004778	miR-508-5p	GSTM3	NM_000849	0.196895	0.00443339	-	3_UTR
MIMAT0004778	miR-508-5p	GSTM3	NM_000849	0.196895	0.00443339	-	CDS
MIMAT0004778	miR-508-5p	GUCY1B3	NM_000857	-0.299952	8.23427e-05	+	CDS
MIMAT0004778	miR-508-5p	HTR1E	NM_000865	0.366232	1.8901e-08	+	5_UTR
MIMAT0004778	miR-508-5p	IGF1R	NM_000875	0.151521	0.0397312	+	3_UTR
MIMAT0004778	miR-508-5p	IL2RB	NM_000878	-0.355571	8.01813e-08	-	3_UTR
MIMAT0004778	miR-508-5p	IL2RB	NM_000878	-0.355571	8.01813e-08	-	CDS
MIMAT0004778	miR-508-5p	ITGAX	NM_000887	-0.268984	0.000152833	+	3_UTR
MIMAT0004778	miR-508-5p	ITGB6	NM_000888	-0.186559	0.00682506	-	CDS
MIMAT0004778	miR-508-5p	KITLG	NM_000899	-0.198627	0.0134343	-	3_UTR
MIMAT0004778	miR-508-5p	PDE3B	NM_000922	-0.221116	0.00064036	+	CDS
MIMAT0004778	miR-508-5p	PGR	NM_000926	0.278773	3.47987e-06	-	CDS
MIMAT0004778	miR-508-5p	PTGDR	NM_000953	-0.348323	1.05744e-07	+	3_UTR
MIMAT0004778	miR-508-5p	PTGDR	NM_000953	-0.348323	1.05744e-07	+	CDS
MIMAT0004778	miR-508-5p	PTGIR	NM_000960	-0.564097	1.87515e-23	-	3_UTR
MIMAT0004778	miR-508-5p	PTGIS	NM_000961	-0.234292	0.000211865	-	3_UTR
MIMAT0004778	miR-508-5p	RPL13	NM_000977	0.218394	0.00111761	+	3_UTR
MIMAT0004778	miR-508-5p	RPL27A	NM_000990	0.212695	0.00118031	+	3_UTR
MIMAT0004778	miR-508-5p	RPL37	NM_000997	0.17323	0.0276777	-	CDS
MIMAT0004778	miR-508-5p	ZNF429	NM_001001415	0.265929	0.000232397	+	3_UTR
MIMAT0004778	miR-508-5p	GDF6	NM_001001557	-0.42258	7.54954e-14	-	CDS
MIMAT0004778	miR-508-5p	GGA1	NM_001001560	-0.178473	0.0446938	+	CDS
MIMAT0004778	miR-508-5p	FAM116B	NM_001001794	0.188947	0.0118928	-	CDS
MIMAT0004778	miR-508-5p	ATE1	NM_001001976	0.219211	0.00140105	-	5_UTR
MIMAT0004778	miR-508-5p	ATE1	NM_001001976	0.219211	0.00140105	-	CDS
MIMAT0004778	miR-508-5p	PAMR1	NM_001001991	-0.326304	1.05136e-07	-	CDS
MIMAT0004778	miR-508-5p	GMPR2	NM_001002002	0.199656	0.00477415	+	CDS
MIMAT0004778	miR-508-5p	FAM109B	NM_001002034	-0.179771	0.0139264	+	CDS
MIMAT0004778	miR-508-5p	FCGR2B	NM_001002273	-0.182765	0.00954636	+	CDS
MIMAT0004778	miR-508-5p	FCGR2B	NM_001002275	-0.168245	0.0218781	+	CDS
MIMAT0004778	miR-508-5p	GATA3	NM_001002295	-0.282382	4.96847e-06	+	CDS
MIMAT0004778	miR-508-5p	MCTP1	NM_001002796	-0.379429	5.87847e-09	-	3_UTR
MIMAT0004778	miR-508-5p	MCTP1	NM_001002796	-0.379429	5.87847e-09	-	5_UTR
MIMAT0004778	miR-508-5p	MCTP1	NM_001002796	-0.379429	5.87847e-09	-	CDS
MIMAT0004778	miR-508-5p	IGFL2	NM_001002915	-0.389477	9.67849e-12	+	5_UTR
MIMAT0004778	miR-508-5p	C18orf1	NM_001003674	-0.277401	1.51793e-05	+	3_UTR
MIMAT0004778	miR-508-5p	C18orf1	NM_001003674	-0.277401	1.51793e-05	+	CDS
MIMAT0004778	miR-508-5p	C18orf1	NM_001003675	-0.204423	0.00562044	+	3_UTR
MIMAT0004778	miR-508-5p	C18orf1	NM_001003675	-0.204423	0.00562044	+	CDS
MIMAT0004778	miR-508-5p	RABL2B	NM_001003789	0.205529	0.00423429	-	3_UTR
MIMAT0004778	miR-508-5p	GTF2IRD2B	NM_001003795	0.207173	0.00374831	+	3_UTR
MIMAT0004778	miR-508-5p	EVI2A	NM_001003927	-0.309761	1.79806e-06	-	3_UTR
MIMAT0004778	miR-508-5p	EVI2A	NM_001003927	-0.309761	1.79806e-06	-	CDS
MIMAT0004778	miR-508-5p	FBLN2	NM_001004019	-0.243462	0.000376119	+	CDS
MIMAT0004778	miR-508-5p	C1orf168	NM_001004303	0.157784	0.0150664	-	5_UTR
MIMAT0004778	miR-508-5p	FCRL6	NM_001004310	-0.166202	0.0364771	+	3_UTR
MIMAT0004778	miR-508-5p	CLEC2D	NM_001004419	-0.266947	4.92451e-05	+	3_UTR
MIMAT0004778	miR-508-5p	ITGA11	NM_001004439	-0.454536	7.49804e-15	-	3_UTR
MIMAT0004778	miR-508-5p	ITGA11	NM_001004439	-0.454536	7.49804e-15	-	CDS
MIMAT0004778	miR-508-5p	SP140	NM_001005176	-0.233	0.00105828	+	3_UTR
MIMAT0004778	miR-508-5p	TMEM198	NM_001005209	0.195223	0.00432516	+	5_UTR
MIMAT0004778	miR-508-5p	GPNMB	NM_001005340	-0.251506	0.000276325	+	3_UTR
MIMAT0004778	miR-508-5p	CACNA1H	NM_001005407	0.240491	0.000776677	+	3_UTR
MIMAT0004778	miR-508-5p	CACNA1H	NM_001005407	0.240491	0.000776677	+	CDS
MIMAT0004778	miR-508-5p	ZNF835	NM_001005850	0.209797	0.00124897	-	3_UTR
MIMAT0004778	miR-508-5p	RPS3	NM_001005	0.23779	0.000737976	+	3_UTR
MIMAT0004778	miR-508-5p	RPS3	NM_001005	0.23779	0.000737976	+	CDS
MIMAT0004778	miR-508-5p	FAM69A	NM_001006605	-0.260899	0.000213473	-	CDS
MIMAT0004778	miR-508-5p	TCEAL1	NM_001006639	0.282893	3.10724e-05	+	CDS
MIMAT0004778	miR-508-5p	RPS6KA1	NM_001006665	-0.2562	0.000288221	+	CDS
MIMAT0004778	miR-508-5p	NWD1	NM_001007525	0.283934	2.16793e-07	+	3_UTR
MIMAT0004778	miR-508-5p	CDHR4	NM_001007540	0.284461	1.75114e-05	-	5_UTR
MIMAT0004778	miR-508-5p	COA5	NM_001008215	0.215371	0.00611288	-	3_UTR
MIMAT0004778	miR-508-5p	AMY1A	NM_001008221	0.171057	0.0227616	+	CDS
MIMAT0004778	miR-508-5p	UACA	NM_001008224	-0.259485	0.000283199	-	3_UTR
MIMAT0004778	miR-508-5p	FAM154B	NM_001008226	0.338525	4.49892e-07	+	3_UTR
MIMAT0004778	miR-508-5p	C18orf25	NM_001008239	-0.160759	0.0209748	+	3_UTR
MIMAT0004778	miR-508-5p	REG3G	NM_001008387	0.161843	0.0298607	+	CDS
MIMAT0004778	miR-508-5p	CISD2	NM_001008388	-0.18494	0.0107805	+	5_UTR
MIMAT0004778	miR-508-5p	CCDC73	NM_001008391	0.162992	0.0188744	-	3_UTR
MIMAT0004778	miR-508-5p	CCDC73	NM_001008391	0.162992	0.0188744	-	CDS
MIMAT0004778	miR-508-5p	C4orf46	NM_001008393	-0.219139	0.00105034	-	3_UTR
MIMAT0004778	miR-508-5p	GPX8	NM_001008397	-0.154274	0.0460179	+	3_UTR
MIMAT0004778	miR-508-5p	PHOSPHO2	NM_001008489	0.230237	0.00190617	+	3_UTR
MIMAT0004778	miR-508-5p	PHOSPHO2	NM_001008489	0.230237	0.00190617	+	5_UTR
MIMAT0004778	miR-508-5p	ENAH	NM_001008493	0.150692	0.0378415	-	3_UTR
MIMAT0004778	miR-508-5p	AKAP14	NM_001008534	0.202416	0.00344821	+	3_UTR
MIMAT0004778	miR-508-5p	SLC7A2	NM_001008539	0.264748	0.000102914	+	CDS
MIMAT0004778	miR-508-5p	LOC401052	NM_001008737	0.16682	0.0176304	-	3_UTR
MIMAT0004778	miR-508-5p	STK16	NM_001008910	0.169363	0.0150963	+	3_UTR
MIMAT0004778	miR-508-5p	CLSTN1	NM_001009566	-0.20726	0.00387275	-	3_UTR
MIMAT0004778	miR-508-5p	CLSTN1	NM_001009566	-0.20726	0.00387275	-	CDS
MIMAT0004778	miR-508-5p	ARHGAP28	NM_001010000	-0.248133	5.94071e-05	+	CDS
MIMAT0004778	miR-508-5p	IRAK1BP1	NM_001010844	0.226319	0.00105755	+	3_UTR
MIMAT0004778	miR-508-5p	LRRC38	NM_001010847	0.175971	0.0267499	-	CDS
MIMAT0004778	miR-508-5p	SAMD15	NM_001010860	0.264341	7.81098e-05	+	3_UTR
MIMAT0004778	miR-508-5p	RSPH4A	NM_001010892	0.431829	6.52026e-12	+	CDS
MIMAT0004778	miR-508-5p	SLC6A17	NM_001010898	-0.214518	0.00386772	+	3_UTR
MIMAT0004778	miR-508-5p	SLC6A17	NM_001010898	-0.214518	0.00386772	+	CDS
MIMAT0004778	miR-508-5p	HGF	NM_001010931	-0.196941	0.00640013	-	CDS
MIMAT0004778	miR-508-5p	HGF	NM_001010934	-0.165268	0.0180127	-	3_UTR
MIMAT0004778	miR-508-5p	HGF	NM_001010934	-0.165268	0.0180127	-	CDS
MIMAT0004778	miR-508-5p	CENPP	NM_001012267	-0.21776	0.00134837	+	3_UTR
MIMAT0004778	miR-508-5p	CENPP	NM_001012267	-0.21776	0.00134837	+	5_UTR
MIMAT0004778	miR-508-5p	NTRK1	NM_001012331	-0.2506	0.00141752	+	CDS
MIMAT0004778	miR-508-5p	ROPN1B	NM_001012337	0.232888	0.00025456	+	CDS_3_UTR
MIMAT0004778	miR-508-5p	OPCML	NM_001012393	0.298932	3.11767e-05	-	3_UTR
MIMAT0004778	miR-508-5p	MYLK4	NM_001012418	0.185606	0.00612175	-	3_UTR
MIMAT0004778	miR-508-5p	MYLK4	NM_001012418	0.185606	0.00612175	-	CDS
MIMAT0004778	miR-508-5p	C9orf128	NM_001012446	0.215418	0.00183028	-	3_UTR
MIMAT0004778	miR-508-5p	BCAM	NM_001013257	-0.151576	0.02677	+	CDS
MIMAT0004778	miR-508-5p	PPP1R42	NM_001013626	0.334638	1.48754e-07	-	5_UTR
MIMAT0004778	miR-508-5p	C17orf97	NM_001013672	0.171234	0.031889	+	CDS
MIMAT0004778	miR-508-5p	ILK	NM_001014795	-0.273579	0.000498433	+	CDS
MIMAT0004778	miR-508-5p	DDR2	NM_001014796	-0.184012	0.0183624	+	3_UTR
MIMAT0004778	miR-508-5p	CRMP1	NM_001014809	0.224566	0.00265005	-	CDS
MIMAT0004778	miR-508-5p	RUNX2	NM_001015051	-0.369252	7.78892e-10	+	3_UTR
MIMAT0004778	miR-508-5p	KCNK2	NM_001017424	-0.1779	0.0153051	+	CDS
MIMAT0004778	miR-508-5p	KCNK2	NM_001017425	-0.166835	0.0179754	+	CDS
MIMAT0004778	miR-508-5p	PRR5	NM_001017528	-0.370682	1.24851e-09	+	CDS
MIMAT0004778	miR-508-5p	VDR	NM_001017536	-0.249825	0.000333789	-	CDS
MIMAT0004778	miR-508-5p	LRIT2	NM_001017924	0.367998	1.5021e-09	-	CDS
MIMAT0004778	miR-508-5p	P4HA2	NM_001017974	-0.204559	0.00611455	-	3_UTR
MIMAT0004778	miR-508-5p	SH3PXD2B	NM_001017995	-0.21823	0.000538352	-	3_UTR
MIMAT0004778	miR-508-5p	SH3PXD2B	NM_001017995	-0.21823	0.000538352	-	CDS
MIMAT0004778	miR-508-5p	TPM1	NM_001018004	-0.465241	3.35297e-16	+	CDS
MIMAT0004778	miR-508-5p	TPM1	NM_001018007	-0.445546	7.54954e-14	+	CDS
MIMAT0004778	miR-508-5p	TPM1	NM_001018020	-0.271798	3.85176e-05	+	CDS
MIMAT0004778	miR-508-5p	SFMBT2	NM_001018039	-0.191242	0.00682826	-	3_UTR
MIMAT0004778	miR-508-5p	TFEC	NM_001018058	-0.194356	0.0117103	-	CDS
MIMAT0004778	miR-508-5p	FPGS	NM_001018078	-0.198195	0.0243134	+	3_UTR
MIMAT0004778	miR-508-5p	FPGS	NM_001018078	-0.198195	0.0243134	+	5_UTR
MIMAT0004778	miR-508-5p	FPGS	NM_001018078	-0.198195	0.0243134	+	CDS
MIMAT0004778	miR-508-5p	NARG2	NM_001018089	0.179375	0.016672	-	3_UTR
MIMAT0004778	miR-508-5p	NARG2	NM_001018089	0.179375	0.016672	-	CDS
MIMAT0004778	miR-508-5p	RPS19	NM_001022	0.170952	0.0350578	+	CDS
MIMAT0004778	miR-508-5p	RUNX2	NM_001024630	-0.421648	7.19078e-14	+	3_UTR
MIMAT0004778	miR-508-5p	XCR1	NM_001024644	-0.197277	0.0115454	-	3_UTR
MIMAT0004778	miR-508-5p	XCR1	NM_001024644	-0.197277	0.0115454	-	5_UTR
MIMAT0004778	miR-508-5p	XCR1	NM_001024644	-0.197277	0.0115454	-	CDS
MIMAT0004778	miR-508-5p	BCL7A	NM_001024808	0.185325	0.0487712	+	3_UTR
MIMAT0004778	miR-508-5p	ZNF197	NM_001024855	0.195597	0.0119468	+	3_UTR
MIMAT0004778	miR-508-5p	ARHGAP30	NM_001025598	-0.248164	0.000737976	-	CDS
MIMAT0004778	miR-508-5p	RPS23	NM_001025	0.206413	0.00326554	-	CDS
MIMAT0004778	miR-508-5p	KIAA1755	NM_001029864	-0.26473	0.00023327	-	3_UTR
MIMAT0004778	miR-508-5p	C2orf71	NM_001029883	0.208446	0.000367011	-	3_UTR
MIMAT0004778	miR-508-5p	C2orf71	NM_001029883	0.208446	0.000367011	-	5_UTR
MIMAT0004778	miR-508-5p	SAMD5	NM_001030060	0.222278	0.00821587	+	3_UTR
MIMAT0004778	miR-508-5p	VSTM4	NM_001031746	0.413744	5.53951e-11	-	3_UTR
MIMAT0004778	miR-508-5p	LIMK2	NM_001031801	-0.160852	0.0216846	+	5_UTR
MIMAT0004778	miR-508-5p	NLRP1	NM_001033053	-0.251047	0.000237273	-	CDS
MIMAT0004778	miR-508-5p	LY9	NM_001033667	-0.329443	2.98746e-07	+	CDS
MIMAT0004778	miR-508-5p	UBA52	NM_001033930	0.196559	0.00879691	+	3_UTR
MIMAT0004778	miR-508-5p	ALDH1L2	NM_001034173	-0.294417	1.95085e-05	-	CDS
MIMAT0004778	miR-508-5p	RPL14	NM_001034996	0.183344	0.0203702	+	3_UTR
MIMAT0004778	miR-508-5p	CNTROB	NM_001037144	-0.174297	0.0494541	+	CDS
MIMAT0004778	miR-508-5p	ARL4A	NM_001037164	0.182601	0.0167604	+	3_UTR
MIMAT0004778	miR-508-5p	ECE2	NM_001037324	0.191869	0.00720151	+	CDS
MIMAT0004778	miR-508-5p	CNGA4	NM_001037329	0.220148	0.00110348	+	CDS
MIMAT0004778	miR-508-5p	PDE4B	NM_001037339	-0.359794	4.71119e-08	+	3_UTR
MIMAT0004778	miR-508-5p	PDE4B	NM_001037339	-0.359794	4.71119e-08	+	CDS
MIMAT0004778	miR-508-5p	PDE4B	NM_001037340	-0.18056	0.0206442	+	3_UTR
MIMAT0004778	miR-508-5p	PDE4B	NM_001037340	-0.18056	0.0206442	+	CDS
MIMAT0004778	miR-508-5p	PDE4B	NM_001037341	-0.214371	0.00604858	+	3_UTR
MIMAT0004778	miR-508-5p	PDE4B	NM_001037341	-0.214371	0.00604858	+	CDS
MIMAT0004778	miR-508-5p	COL28A1	NM_001037763	0.195835	0.00465859	-	CDS
MIMAT0004778	miR-508-5p	DIXDC1	NM_001037954	0.184035	0.016968	+	3_UTR
MIMAT0004778	miR-508-5p	DIXDC1	NM_001037954	0.184035	0.016968	+	5_UTR
MIMAT0004778	miR-508-5p	MARVELD2	NM_001038603	0.195552	0.0097333	+	3_UTR
MIMAT0004778	miR-508-5p	TBC1D28	NM_001039397	0.173606	0.0374344	-	5_UTR
MIMAT0004778	miR-508-5p	VWA5B1	NM_001039500	0.260655	0.000110224	+	CDS
MIMAT0004778	miR-508-5p	AP1S3	NM_001039569	0.185198	0.0194825	-	3_UTR
MIMAT0004778	miR-508-5p	SPAG8	NM_001039592	0.312266	2.65811e-06	-	5_UTR
MIMAT0004778	miR-508-5p	SPAG8	NM_001039592	0.312266	2.65811e-06	-	CDS
MIMAT0004778	miR-508-5p	C7orf63	NM_001039706	0.22847	0.00247123	+	CDS
MIMAT0004778	miR-508-5p	EML6	NM_001039753	0.17169	0.0141174	+	CDS
MIMAT0004778	miR-508-5p	FAM196A	NM_001039762	0.161224	0.0227829	-	3_UTR
MIMAT0004778	miR-508-5p	TMEM232	NM_001039763	0.253593	0.000486081	-	CDS
MIMAT0004778	miR-508-5p	CD79B	NM_001039933	-0.176157	0.0162754	-	3_UTR
MIMAT0004778	miR-508-5p	SLC4A8	NM_001039960	0.158789	0.0158779	+	CDS
MIMAT0004778	miR-508-5p	CD68	NM_001040059	-0.313725	2.6975e-06	+	CDS
MIMAT0004778	miR-508-5p	C3orf72	NM_001040061	0.695945	2.58708e-42	+	3_UTR
MIMAT0004778	miR-508-5p	SCN3B	NM_001040151	0.189267	0.00822414	-	3_UTR
MIMAT0004778	miR-508-5p	ADAMTSL1	NM_001040272	-0.579306	1.49216e-26	+	5_UTR
MIMAT0004778	miR-508-5p	ESR2	NM_001040276	0.295836	2.56855e-06	-	5_UTR
MIMAT0004778	miR-508-5p	C6orf48	NM_001040437	0.163875	0.0323427	+	5_UTR
MIMAT0004778	miR-508-5p	C6orf48	NM_001040438	0.186806	0.0070813	+	5_UTR
MIMAT0004778	miR-508-5p	USP44	NM_001042403	0.18199	0.016962	-	CDS
MIMAT0004778	miR-508-5p	ZC2HC1C	NM_001042430	0.199879	0.0106736	+	3_UTR
MIMAT0004778	miR-508-5p	MLPH	NM_001042467	0.189451	0.0081984	+	CDS
MIMAT0004778	miR-508-5p	GEMIN8	NM_001042480	0.177055	0.0163052	-	3_UTR
MIMAT0004778	miR-508-5p	DIAPH3	NM_001042517	-0.254084	0.000127278	-	CDS
MIMAT0004778	miR-508-5p	C2orf88	NM_001042519	0.23627	0.000302399	+	3_UTR
MIMAT0004778	miR-508-5p	LTBP4	NM_001042545	0.226706	0.00134338	+	3_UTR
MIMAT0004778	miR-508-5p	FEZ2	NM_001042548	-0.172144	0.0457841	-	CDS
MIMAT0004778	miR-508-5p	KDM5A	NM_001042603	0.152829	0.0251522	-	3_UTR
MIMAT0004778	miR-508-5p	KDM5A	NM_001042603	0.152829	0.0251522	-	CDS
MIMAT0004778	miR-508-5p	RHOC	NM_001042679	0.175368	0.00253784	-	3_UTR
MIMAT0004778	miR-508-5p	SLC2A4	NM_001042	0.179018	0.01943	+	CDS
MIMAT0004778	miR-508-5p	METTL12	NM_001043229	0.173675	0.0111432	+	5_UTR
MIMAT0004778	miR-508-5p	SLC6A2	NM_001043	0.162315	0.0339664	+	3_UTR
MIMAT0004778	miR-508-5p	SLC6A2	NM_001043	0.162315	0.0339664	+	CDS
MIMAT0004778	miR-508-5p	MPPED1	NM_001044370	0.206982	0.0013923	+	3_UTR
MIMAT0004778	miR-508-5p	SSTR1	NM_001049	0.201886	0.00165845	+	3_UTR
MIMAT0004778	miR-508-5p	SSTR1	NM_001049	0.201886	0.00165845	+	CDS
MIMAT0004778	miR-508-5p	SSTR2	NM_001050	-0.209578	0.00222913	+	3_UTR
MIMAT0004778	miR-508-5p	TBXA2R	NM_001060	-0.477026	1.61149e-15	-	3_UTR
MIMAT0004778	miR-508-5p	UGT1A6	NM_001072	0.171916	0.0151984	+	CDS
MIMAT0004778	miR-508-5p	ZNF391	NM_001076781	0.217977	0.000508986	+	3_UTR
MIMAT0004778	miR-508-5p	SEC31A	NM_001077206	-0.28302	5.22749e-06	-	CDS
MIMAT0004778	miR-508-5p	SEC31A	NM_001077207	0.209622	0.00638472	-	CDS
MIMAT0004778	miR-508-5p	NCOR2	NM_001077261	-0.202134	0.00598177	-	CDS
MIMAT0004778	miR-508-5p	WIPF1	NM_001077269	-0.325334	1.22558e-07	-	CDS
MIMAT0004778	miR-508-5p	FAM110C	NM_001077710	0.201507	0.00878626	-	3_UTR
MIMAT0004778	miR-508-5p	VCAM1	NM_001078	-0.45165	1.65751e-13	+	CDS
MIMAT0004778	miR-508-5p	FAM153B	NM_001079529	0.196505	0.0146333	+	3_UTR
MIMAT0004778	miR-508-5p	CFC1B	NM_001079530	0.237942	0.000900643	+	5_UTR
MIMAT0004778	miR-508-5p	CPEB1	NM_001079533	-0.152987	0.0304701	-	3_UTR
MIMAT0004778	miR-508-5p	CPEB1	NM_001079533	-0.152987	0.0304701	-	CDS
MIMAT0004778	miR-508-5p	CPEB1	NM_001079535	-0.156321	0.0169316	-	3_UTR
MIMAT0004778	miR-508-5p	CPEB1	NM_001079535	-0.156321	0.0169316	-	CDS
MIMAT0004778	miR-508-5p	GAA	NM_001079804	-0.193965	0.0365885	+	CDS
MIMAT0004778	miR-508-5p	NLRP3	NM_001079821	-0.263545	0.000115176	+	CDS
MIMAT0004778	miR-508-5p	ZAP70	NM_001079	-0.368136	2.48787e-08	+	CDS
MIMAT0004778	miR-508-5p	GJC1	NM_001080383	-0.198339	0.00165817	-	3_UTR
MIMAT0004778	miR-508-5p	FAM155A	NM_001080396	-0.25883	3.2699e-06	-	CDS
MIMAT0004778	miR-508-5p	PLIN4	NM_001080400	-0.169533	0.0146684	-	3_UTR
MIMAT0004778	miR-508-5p	ZNF433	NM_001080411	0.18832	0.0150224	-	CDS
MIMAT0004778	miR-508-5p	GRIP2	NM_001080423	-0.230491	0.000814594	-	3_UTR
MIMAT0004778	miR-508-5p	GRIP2	NM_001080423	-0.230491	0.000814594	-	5_UTR
MIMAT0004778	miR-508-5p	GRIP2	NM_001080423	-0.230491	0.000814594	-	CDS
MIMAT0004778	miR-508-5p	DUSP27	NM_001080426	0.174944	0.00827729	+	3_UTR
MIMAT0004778	miR-508-5p	DUSP27	NM_001080426	0.174944	0.00827729	+	CDS
MIMAT0004778	miR-508-5p	MBOAT1	NM_001080480	0.185005	0.0162127	-	3_UTR
MIMAT0004778	miR-508-5p	TMEM8C	NM_001080483	-0.284272	8.76279e-06	-	CDS
MIMAT0004778	miR-508-5p	KIAA1751	NM_001080484	0.165455	0.0291403	-	3_UTR
MIMAT0004778	miR-508-5p	ZNF275	NM_001080485	0.243267	0.000302866	+	5_UTR
MIMAT0004778	miR-508-5p	ZNF823	NM_001080493	0.190328	0.0103933	-	CDS
MIMAT0004778	miR-508-5p	SHISA3	NM_001080505	-0.17596	0.021569	+	3_UTR
MIMAT0004778	miR-508-5p	TBX18	NM_001080508	-0.251197	9.98753e-05	-	3_UTR
MIMAT0004778	miR-508-5p	TSPAN11	NM_001080509	-0.19201	0.00664564	+	3_UTR
MIMAT0004778	miR-508-5p	BICC1	NM_001080512	-0.294385	3.99083e-06	+	CDS
MIMAT0004778	miR-508-5p	CPN2	NM_001080513	-0.354941	2.86368e-08	-	3_UTR
MIMAT0004778	miR-508-5p	CPN2	NM_001080513	-0.354941	2.86368e-08	-	CDS
MIMAT0004778	miR-508-5p	ARRDC5	NM_001080523	-0.268806	4.54217e-05	-	3_UTR
MIMAT0004778	miR-508-5p	WIPF3	NM_001080529	0.54956	3.38629e-24	+	3_UTR
MIMAT0004778	miR-508-5p	SNTN	NM_001080537	0.255692	0.00039921	+	3_UTR
MIMAT0004778	miR-508-5p	MYO1C	NM_001080779	-0.245594	0.000260973	-	3_UTR
MIMAT0004778	miR-508-5p	C2orf89	NM_001080824	0.691377	6.61252e-40	-	CDS
MIMAT0004778	miR-508-5p	LILRB2	NM_001080978	-0.318691	8.1749e-06	-	3_UTR
MIMAT0004778	miR-508-5p	ALDH5A1	NM_001080	0.230122	0.00078509	+	3_UTR
MIMAT0004778	miR-508-5p	GAB3	NM_001081573	-0.238064	0.00237463	-	CDS
MIMAT0004778	miR-508-5p	PRKDC	NM_001081640	0.172511	0.0125367	-	CDS
MIMAT0004778	miR-508-5p	ELN	NM_001081752	-0.237936	0.000155968	+	CDS
MIMAT0004778	miR-508-5p	ELN	NM_001081753	-0.189126	0.00303903	+	CDS
MIMAT0004778	miR-508-5p	ELN	NM_001081754	-0.207066	0.0018813	+	CDS
MIMAT0004778	miR-508-5p	ELN	NM_001081755	-0.188475	0.00323844	+	CDS
MIMAT0004778	miR-508-5p	DHRS4L1	NM_001082488	0.185697	0.00667945	+	CDS
MIMAT0004778	miR-508-5p	CASC1	NM_001082972	0.241205	0.00128456	-	CDS
MIMAT0004778	miR-508-5p	CASC1	NM_001082973	0.338472	2.15197e-07	-	CDS
MIMAT0004778	miR-508-5p	ZNF133	NM_001083330	0.155474	0.0244989	+	3_UTR
MIMAT0004778	miR-508-5p	ZNF133	NM_001083330	0.155474	0.0244989	+	CDS
MIMAT0004778	miR-508-5p	ROR1	NM_001083592	-0.213548	0.00486383	+	CDS
MIMAT0004778	miR-508-5p	WDR62	NM_001083961	-0.157734	0.0431104	+	CDS
MIMAT0004778	miR-508-5p	TCF4	NM_001083962	-0.207948	0.0080412	-	3_UTR
MIMAT0004778	miR-508-5p	MRAS	NM_001085049	-0.178523	0.0217164	+	3_UTR
MIMAT0004778	miR-508-5p	RELL1	NM_001085400	-0.217237	0.000735593	-	3_UTR
MIMAT0004778	miR-508-5p	MILR1	NM_001085423	-0.233114	0.000404936	+	3_UTR
MIMAT0004778	miR-508-5p	MILR1	NM_001085423	-0.233114	0.000404936	+	5_UTR
MIMAT0004778	miR-508-5p	MILR1	NM_001085423	-0.233114	0.000404936	+	CDS
MIMAT0004778	miR-508-5p	C2orf77	NM_001085447	0.282821	5.5381e-05	-	CDS
MIMAT0004778	miR-508-5p	LNP1	NM_001085451	0.152445	0.0259131	+	5_UTR
MIMAT0004778	miR-508-5p	CTNND1	NM_001085459	-0.171523	0.0436249	+	3_UTR
MIMAT0004778	miR-508-5p	CTNND1	NM_001085460	-0.178256	0.0257216	+	3_UTR
MIMAT0004778	miR-508-5p	FOXN3	NM_001085471	-0.268309	6.67975e-05	-	3_UTR
MIMAT0004778	miR-508-5p	AAMP	NM_001087	0.209674	0.00369169	-	CDS
MIMAT0004778	miR-508-5p	TCP11	NM_001093728	0.213174	0.00178267	-	3_UTR
MIMAT0004778	miR-508-5p	GPR1	NM_001098199	-0.301436	5.32994e-07	-	CDS
MIMAT0004778	miR-508-5p	HNRNPF	NM_001098205	0.266764	9.42882e-05	-	3_UTR
MIMAT0004778	miR-508-5p	HNRNPF	NM_001098205	0.266764	9.42882e-05	-	5_UTR
MIMAT0004778	miR-508-5p	KIAA1217	NM_001098501	-0.202438	0.00321676	+	CDS
MIMAT0004778	miR-508-5p	PRKG1	NM_001098512	-0.407022	1.36971e-12	+	CDS
MIMAT0004778	miR-508-5p	LRRC43	NM_001098519	0.296446	4.09615e-06	+	CDS
MIMAT0004778	miR-508-5p	AMICA1	NM_001098526	-0.288443	3.00667e-05	-	3_UTR
MIMAT0004778	miR-508-5p	AMICA1	NM_001098526	-0.288443	3.00667e-05	-	CDS
MIMAT0004778	miR-508-5p	HPSE	NM_001098540	-0.248421	0.00040455	-	3_UTR
MIMAT0004778	miR-508-5p	SIGLEC14	NM_001098612	-0.23578	0.00154897	-	3_UTR
MIMAT0004778	miR-508-5p	SIGLEC14	NM_001098612	-0.23578	0.00154897	-	CDS
MIMAT0004778	miR-508-5p	GNG4	NM_001098721	0.277969	9.07117e-06	-	5_UTR
MIMAT0004778	miR-508-5p	GNG4	NM_001098722	0.33403	4.21467e-07	-	5_UTR
MIMAT0004778	miR-508-5p	CXorf30	NM_001098843	0.235703	0.00122025	+	5_UTR
MIMAT0004778	miR-508-5p	CXorf30	NM_001098843	0.235703	0.00122025	+	CDS
MIMAT0004778	miR-508-5p	TIFAB	NM_001099221	-0.252274	0.000784113	-	3_UTR
MIMAT0004778	miR-508-5p	ZNF506	NM_001099269	0.238281	0.00171649	-	3_UTR
MIMAT0004778	miR-508-5p	EIF4E1B	NM_001099408	0.184022	0.0115032	+	3_UTR
MIMAT0004778	miR-508-5p	EHBP1L1	NM_001099409	-0.156256	0.0372431	+	CDS
MIMAT0004778	miR-508-5p	CLEC1B	NM_001099431	-0.300142	8.09524e-07	-	CDS
MIMAT0004778	miR-508-5p	SLC47A2	NM_001099646	0.173836	0.0170021	-	3_UTR
MIMAT0004778	miR-508-5p	REPIN1	NM_001099695	0.206636	0.00168813	+	3_UTR
MIMAT0004778	miR-508-5p	REPIN1	NM_001099696	0.154642	0.0400359	+	3_UTR
MIMAT0004778	miR-508-5p	SYBU	NM_001099743	0.194011	0.012991	-	CDS
MIMAT0004778	miR-508-5p	SYBU	NM_001099744	0.183374	0.018686	-	CDS
MIMAT0004778	miR-508-5p	GGT5	NM_001099781	-0.2607	0.000250312	-	CDS
MIMAT0004778	miR-508-5p	GGT5	NM_001099782	-0.324471	1.04239e-06	-	CDS
MIMAT0004778	miR-508-5p	MYH2	NM_001100112	-0.267062	0.000523724	-	CDS
MIMAT0004778	miR-508-5p	ECE2	NM_001100121	0.175371	0.0203618	+	CDS
MIMAT0004778	miR-508-5p	SBNO2	NM_001100122	-0.271155	2.47913e-05	-	CDS
MIMAT0004778	miR-508-5p	C7orf57	NM_001100159	0.278749	6.82096e-05	+	3_UTR
MIMAT0004778	miR-508-5p	MRVI1	NM_001100163	-0.167143	0.0323543	-	5_UTR
MIMAT0004778	miR-508-5p	CCR5	NM_001100168	-0.282236	7.08808e-05	+	5_UTR
MIMAT0004778	miR-508-5p	C2orf73	NM_001100396	0.283577	2.31915e-05	+	3_UTR
MIMAT0004778	miR-508-5p	MMD2	NM_001100600	0.169669	0.0264726	-	3_UTR
MIMAT0004778	miR-508-5p	LINGO3	NM_001101391	-0.152628	0.0389545	-	CDS
MIMAT0004778	miR-508-5p	ZNF219	NM_001101672	0.240953	0.000361105	-	CDS
MIMAT0004778	miR-508-5p	RGS4	NM_001102445	-0.157322	0.0186134	+	3_UTR
MIMAT0004778	miR-508-5p	LIPN	NM_001102469	-0.228148	0.000624644	+	3_UTR
MIMAT0004778	miR-508-5p	PCP4L1	NM_001102566	0.231877	0.000323354	+	CDS
MIMAT0004778	miR-508-5p	COL6A6	NM_001102608	-0.585647	3.22367e-28	+	CDS
MIMAT0004778	miR-508-5p	FMN1	NM_001103184	0.172688	0.00975268	-	5_UTR
MIMAT0004778	miR-508-5p	C7orf58	NM_001105533	-0.277034	4.30838e-05	+	CDS
MIMAT0004778	miR-508-5p	KIF13A	NM_001105566	-0.184582	0.0140334	-	CDS
MIMAT0004778	miR-508-5p	ACVR2B	NM_001106	0.177358	0.00731143	+	3_UTR
MIMAT0004778	miR-508-5p	PTPRB	NM_001109754	-0.246469	0.000654196	-	3_UTR
MIMAT0004778	miR-508-5p	PTPRB	NM_001109754	-0.246469	0.000654196	-	CDS
MIMAT0004778	miR-508-5p	MECP2	NM_001110792	-0.157499	0.036723	-	3_UTR
MIMAT0004778	miR-508-5p	ACVR1	NM_001111067	-0.176794	0.0326776	-	CDS
MIMAT0004778	miR-508-5p	IGF1	NM_001111283	-0.175757	0.0164429	-	3_UTR
MIMAT0004778	miR-508-5p	IGF1	NM_001111284	-0.186011	0.00458813	-	3_UTR
MIMAT0004778	miR-508-5p	RGS4	NM_001113380	-0.258495	1.24399e-05	+	3_UTR
MIMAT0004778	miR-508-5p	ZNF385B	NM_001113398	0.402778	3.51221e-11	-	CDS
MIMAT0004778	miR-508-5p	2014-09-09	NM_001113494	0.176893	0.0285373	+	3_UTR
MIMAT0004778	miR-508-5p	2014-09-09	NM_001113494	0.176893	0.0285373	+	5_UTR
MIMAT0004778	miR-508-5p	ARHGEF7	NM_001113512	0.160252	0.0499613	+	CDS
MIMAT0004778	miR-508-5p	FOLR2	NM_001113535	-0.207633	0.0139959	+	CDS
MIMAT0004778	miR-508-5p	TYMP	NM_001113755	-0.328872	2.73306e-06	-	CDS
MIMAT0004778	miR-508-5p	TYMP	NM_001113756	-0.295081	4.37619e-05	-	CDS
MIMAT0004778	miR-508-5p	PDLIM3	NM_001114107	-0.392756	1.48196e-11	-	3_UTR
MIMAT0004778	miR-508-5p	TTC22	NM_001114108	0.154552	0.0360088	-	3_UTR
MIMAT0004778	miR-508-5p	CHEK1	NM_001114122	0.20938	0.00653477	+	3_UTR
MIMAT0004778	miR-508-5p	CHEK1	NM_001114122	0.20938	0.00653477	+	CDS
MIMAT0004778	miR-508-5p	ELK1	NM_001114123	0.303161	1.02524e-05	-	3_UTR
MIMAT0004778	miR-508-5p	EPB42	NM_001114134	-0.187314	0.00616576	-	CDS
MIMAT0004778	miR-508-5p	CTSC	NM_001114173	-0.206736	0.00999296	-	3_UTR
MIMAT0004778	miR-508-5p	GRIA1	NM_001114183	-0.151539	0.0368396	+	3_UTR
MIMAT0004778	miR-508-5p	GRIA1	NM_001114183	-0.151539	0.0368396	+	CDS
MIMAT0004778	miR-508-5p	FOXP3	NM_001114377	-0.235661	0.000512838	-	CDS
MIMAT0004778	miR-508-5p	ITGAL	NM_001114380	-0.220319	0.00232241	+	3_UTR
MIMAT0004778	miR-508-5p	C6	NM_001115131	0.316733	1.57232e-06	-	CDS
MIMAT0004778	miR-508-5p	ADCY8	NM_001115	0.196601	0.00201017	-	CDS
MIMAT0004778	miR-508-5p	ADCYAP1R1	NM_001118	0.240116	0.000396109	+	3_UTR
MIMAT0004778	miR-508-5p	GALNT9	NM_001122636	0.20545	0.0265568	-	3_UTR
MIMAT0004778	miR-508-5p	EDNRB	NM_001122659	-0.212854	0.000431706	-	CDS
MIMAT0004778	miR-508-5p	FAM124B	NM_001122779	-0.240617	0.000679378	-	3_UTR
MIMAT0004778	miR-508-5p	C1orf194	NM_001122961	0.321104	4.46463e-07	-	CDS
MIMAT0004778	miR-508-5p	SMEK2	NM_001122964	0.176152	0.0168953	-	3_UTR
MIMAT0004778	miR-508-5p	CASK	NM_001126055	-0.166567	0.0460812	-	CDS
MIMAT0004778	miR-508-5p	DMKN	NM_001126057	0.187252	0.0192925	-	CDS
MIMAT0004778	miR-508-5p	GFI1	NM_001127216	-0.264529	0.000100612	-	3_UTR
MIMAT0004778	miR-508-5p	CD59	NM_001127223	-0.238624	0.00175318	-	3_UTR
MIMAT0004778	miR-508-5p	BBC3	NM_001127240	-0.158652	0.0109244	-	CDS
MIMAT0004778	miR-508-5p	NR2C1	NM_001127362	0.158104	0.0290311	-	CDS
MIMAT0004778	miR-508-5p	NLRP3	NM_001127462	-0.237827	0.00139143	+	5_UTR
MIMAT0004778	miR-508-5p	NLRP3	NM_001127462	-0.237827	0.00139143	+	CDS
MIMAT0004778	miR-508-5p	ZNF469	NM_001127464	-0.220418	0.000622775	+	3_UTR
MIMAT0004778	miR-508-5p	ZNF469	NM_001127464	-0.220418	0.000622775	+	5_UTR
MIMAT0004778	miR-508-5p	ALPL	NM_001127501	0.197331	0.0109244	+	CDS
MIMAT0004778	miR-508-5p	KCNE1	NM_001127669	0.170203	0.0163188	-	3_UTR
MIMAT0004778	miR-508-5p	ATXN3	NM_001127697	-0.200175	0.0166217	-	3_UTR
MIMAT0004778	miR-508-5p	STXBP5	NM_001127715	-0.350601	2.13114e-08	+	3_UTR
MIMAT0004778	miR-508-5p	STXBP5	NM_001127715	-0.350601	2.13114e-08	+	CDS
MIMAT0004778	miR-508-5p	TFRC	NM_001128148	-0.261442	6.72384e-05	-	CDS
MIMAT0004778	miR-508-5p	NPHP1	NM_001128178	0.326152	6.06994e-06	-	CDS
MIMAT0004778	miR-508-5p	SULF1	NM_001128204	-0.574403	3.94425e-24	+	CDS
MIMAT0004778	miR-508-5p	SULF1	NM_001128205	-0.44848	6.64097e-13	+	CDS
MIMAT0004778	miR-508-5p	SULF1	NM_001128206	-0.491283	6.57731e-17	+	CDS
MIMAT0004778	miR-508-5p	SGCD	NM_001128209	0.159566	0.0434485	+	3_UTR
MIMAT0004778	miR-508-5p	VGLL4	NM_001128221	-0.270357	4.40695e-05	-	3_UTR
MIMAT0004778	miR-508-5p	LACC1	NM_001128303	-0.156591	0.0251919	+	3_UTR
MIMAT0004778	miR-508-5p	PLSCR4	NM_001128304	-0.166409	0.0358391	-	3_UTR
MIMAT0004778	miR-508-5p	SLC39A14	NM_001128431	-0.188432	0.0165605	+	3_UTR
MIMAT0004778	miR-508-5p	FAM196B	NM_001129891	-0.158077	0.0288861	-	5_UTR
MIMAT0004778	miR-508-5p	FAM196B	NM_001129891	-0.158077	0.0288861	-	CDS
MIMAT0004778	miR-508-5p	FAM198A	NM_001129908	0.214829	0.000604092	+	3_UTR
MIMAT0004778	miR-508-5p	AEBP1	NM_001129	-0.351264	1.12472e-08	+	3_UTR
MIMAT0004778	miR-508-5p	AEBP1	NM_001129	-0.351264	1.12472e-08	+	CDS
MIMAT0004778	miR-508-5p	ACTN1	NM_001130005	-0.341728	5.02069e-08	-	CDS
MIMAT0004778	miR-508-5p	SHC1	NM_001130040	-0.211737	0.00150285	-	CDS
MIMAT0004778	miR-508-5p	YAP1	NM_001130145	0.229827	0.00154935	+	CDS
MIMAT0004778	miR-508-5p	DNAJA4	NM_001130182	0.204827	0.00138059	+	CDS
MIMAT0004778	miR-508-5p	PDE10A	NM_001130690	-0.220658	0.000642646	-	3_UTR
MIMAT0004778	miR-508-5p	GAS7	NM_001130831	0.209286	0.00594465	-	3_UTR
MIMAT0004778	miR-508-5p	RABL2B	NM_001130921	0.17458	0.0216865	-	3_UTR
MIMAT0004778	miR-508-5p	RABL2B	NM_001130922	0.185269	0.0333051	-	3_UTR
MIMAT0004778	miR-508-5p	KIAA0922	NM_001131007	-0.179214	0.018698	+	CDS
MIMAT0004778	miR-508-5p	PEX5	NM_001131023	0.207704	0.00317856	+	CDS
MIMAT0004778	miR-508-5p	PEX5	NM_001131026	0.188086	0.00897941	+	3_UTR
MIMAT0004778	miR-508-5p	PEX5	NM_001131026	0.188086	0.00897941	+	CDS
MIMAT0004778	miR-508-5p	HRH2	NM_001131055	-0.38974	8.19963e-10	+	3_UTR
MIMAT0004778	miR-508-5p	HRH2	NM_001131055	-0.38974	8.19963e-10	+	5_UTR
MIMAT0004778	miR-508-5p	NT5C2	NM_001134373	0.155258	0.0446579	-	CDS
MIMAT0004778	miR-508-5p	LEPREL1	NM_001134418	0.282841	2.8824e-05	-	CDS
MIMAT0004778	miR-508-5p	IQCG	NM_001134435	0.285848	5.94149e-06	-	3_UTR
MIMAT0004778	miR-508-5p	IQCG	NM_001134435	0.285848	5.94149e-06	-	CDS
MIMAT0004778	miR-508-5p	PHLDB2	NM_001134439	-0.398239	5.11783e-11	+	CDS
MIMAT0004778	miR-508-5p	DSG4	NM_001134453	-0.242285	0.000454189	+	CDS
MIMAT0004778	miR-508-5p	LRRC15	NM_001135057	-0.354195	3.80784e-08	-	3_UTR
MIMAT0004778	miR-508-5p	UPP2	NM_001135098	0.178807	0.0186815	+	CDS
MIMAT0004778	miR-508-5p	SIGLEC11	NM_001135163	0.554341	4.43861e-20	-	3_UTR
MIMAT0004778	miR-508-5p	C1QTNF7	NM_001135171	0.411937	4.12885e-10	+	CDS
MIMAT0004778	miR-508-5p	TOM1	NM_001135732	-0.292323	1.0602e-05	+	CDS
MIMAT0004778	miR-508-5p	ZNF384	NM_001135734	0.173978	0.00993809	-	CDS
MIMAT0004778	miR-508-5p	PSMG4	NM_001135750	0.180154	0.031074	+	3_UTR
MIMAT0004778	miR-508-5p	PVR	NM_001135768	-0.199929	0.00334319	+	3_UTR
MIMAT0004778	miR-508-5p	PHF21B	NM_001135862	0.297409	4.5221e-07	-	CDS
MIMAT0004778	miR-508-5p	RUSC2	NM_001135999	-0.261498	0.000125815	+	CDS
MIMAT0004778	miR-508-5p	ACAN	NM_001135	-0.436138	1.83015e-12	+	CDS
MIMAT0004778	miR-508-5p	ABL2	NM_001136001	-0.164539	0.021111	-	CDS
MIMAT0004778	miR-508-5p	PLS3	NM_001136025	-0.226821	0.00162515	+	CDS
MIMAT0004778	miR-508-5p	KIAA0748	NM_001136030	-0.271655	7.0508e-05	-	3_UTR
MIMAT0004778	miR-508-5p	HDAC11	NM_001136041	0.193635	0.0231716	+	3_UTR
MIMAT0004778	miR-508-5p	HDAC11	NM_001136041	0.193635	0.0231716	+	CDS
MIMAT0004778	miR-508-5p	CCND3	NM_001136125	-0.231734	0.00145897	-	3_UTR
MIMAT0004778	miR-508-5p	FCGR2A	NM_001136219	-0.244108	0.00214038	+	3_UTR
MIMAT0004778	miR-508-5p	FCGR2A	NM_001136219	-0.244108	0.00214038	+	CDS
MIMAT0004778	miR-508-5p	C2CD4C	NM_001136263	-0.162617	0.0209132	-	3_UTR
MIMAT0004778	miR-508-5p	AKAP2	NM_001136562	-0.167411	0.016655	+	CDS
MIMAT0004778	miR-508-5p	TRAF3IP1	NM_001139490	0.383201	2.3158e-09	+	3_UTR
MIMAT0004778	miR-508-5p	ALOX15	NM_001140	0.191822	0.00865746	-	3_UTR
MIMAT0004778	miR-508-5p	ST6GAL2	NM_001142351	-0.171438	0.00709901	-	3_UTR
MIMAT0004778	miR-508-5p	DKC1	NM_001142463	0.167372	0.0431501	+	CDS
MIMAT0004778	miR-508-5p	STARD8	NM_001142503	-0.176799	0.00880577	+	3_UTR
MIMAT0004778	miR-508-5p	STARD8	NM_001142504	-0.393974	2.92989e-09	+	3_UTR
MIMAT0004778	miR-508-5p	LUZP1	NM_001142546	-0.178006	0.0172832	-	3_UTR
MIMAT0004778	miR-508-5p	SPHK1	NM_001142601	-0.537343	1.04393e-21	+	CDS
MIMAT0004778	miR-508-5p	SPHK1	NM_001142602	-0.535684	1.2597e-21	+	CDS
MIMAT0004778	miR-508-5p	STRA6	NM_001142617	0.163631	0.0211356	-	CDS
MIMAT0004778	miR-508-5p	STRA6	NM_001142618	-0.173574	0.034625	-	CDS
MIMAT0004778	miR-508-5p	PIK3R5	NM_001142633	-0.236955	0.00162909	-	3_UTR
MIMAT0004778	miR-508-5p	SPHKAP	NM_001142644	0.275301	4.54182e-05	-	CDS
MIMAT0004778	miR-508-5p	EFCAB1	NM_001142857	0.277376	3.0784e-05	-	3_UTR
MIMAT0004778	miR-508-5p	LRRC27	NM_001143757	0.267086	6.80912e-05	+	3_UTR
MIMAT0004778	miR-508-5p	LRRC27	NM_001143757	0.267086	6.80912e-05	+	CDS
MIMAT0004778	miR-508-5p	LRRC27	NM_001143758	0.238491	0.000651171	+	CDS
MIMAT0004778	miR-508-5p	LRRC27	NM_001143759	0.177126	0.0323368	+	CDS
MIMAT0004778	miR-508-5p	FKBP11	NM_001143782	-0.222054	0.0020297	-	3_UTR
MIMAT0004778	miR-508-5p	TCTN2	NM_001143850	0.172424	0.0130887	+	3_UTR
MIMAT0004778	miR-508-5p	ZCCHC18	NM_001143978	0.155586	0.0154011	+	5_UTR
MIMAT0004778	miR-508-5p	ZCCHC18	NM_001143978	0.155586	0.0154011	+	CDS
MIMAT0004778	miR-508-5p	LDHAL6A	NM_001144071	0.221672	0.00418341	+	3_UTR
MIMAT0004778	miR-508-5p	LIPT2	NM_001144869	0.192366	0.0216331	-	5_UTR
MIMAT0004778	miR-508-5p	SDK2	NM_001144952	0.326806	1.33947e-07	-	5_UTR
MIMAT0004778	miR-508-5p	ANKUB1	NM_001144960	0.313095	9.44634e-07	-	CDS
MIMAT0004778	miR-508-5p	NEDD4L	NM_001144966	-0.176063	0.0302142	+	3_UTR
MIMAT0004778	miR-508-5p	NEDD4L	NM_001144966	-0.176063	0.0302142	+	CDS
MIMAT0004778	miR-508-5p	ITGAV	NM_001144999	-0.174379	0.00484335	+	3_UTR
MIMAT0004778	miR-508-5p	SLC44A2	NM_001145056	-0.176656	0.0103975	+	CDS
MIMAT0004778	miR-508-5p	IL18BP	NM_001145057	-0.272042	2.61233e-05	+	3_UTR
MIMAT0004778	miR-508-5p	AKD1	NM_001145128	0.232896	0.00447082	-	CDS
MIMAT0004778	miR-508-5p	UBE2QL1	NM_001145161	-0.45474	1.29853e-16	+	3_UTR
MIMAT0004778	miR-508-5p	FAM75A6	NM_001145196	0.156492	0.0401484	-	CDS
MIMAT0004778	miR-508-5p	FAM185A	NM_001145268	0.158124	0.0274148	+	3_UTR
MIMAT0004778	miR-508-5p	SLC37A2	NM_001145290	-0.232082	0.00223468	+	3_UTR
MIMAT0004778	miR-508-5p	TCP11L1	NM_001145541	-0.448717	1.31991e-12	+	3_UTR
MIMAT0004778	miR-508-5p	RASGRF1	NM_001145648	0.466712	1.74694e-14	-	3_UTR
MIMAT0004778	miR-508-5p	RASGRF1	NM_001145648	0.466712	1.74694e-14	-	5_UTR
MIMAT0004778	miR-508-5p	SORBS2	NM_001145670	0.337049	1.43251e-08	-	5_UTR
MIMAT0004778	miR-508-5p	SORBS2	NM_001145671	0.204312	0.00211038	-	5_UTR
MIMAT0004778	miR-508-5p	IFLTD1	NM_001145727	0.175502	0.0236568	-	3_UTR
MIMAT0004778	miR-508-5p	SH2B1	NM_001145795	-0.176292	0.0379795	+	CDS
MIMAT0004778	miR-508-5p	CLDN14	NM_001146079	-0.235647	0.000416445	-	5_UTR
MIMAT0004778	miR-508-5p	RPS20	NM_001146227	0.169279	0.0366644	-	3_UTR
MIMAT0004778	miR-508-5p	LEPRE1	NM_001146289	-0.244579	0.000203189	-	CDS
MIMAT0004778	miR-508-5p	MYOCD	NM_001146312	0.447888	1.20773e-15	+	3_UTR
MIMAT0004778	miR-508-5p	ANKRD34C	NM_001146341	0.184243	0.0255999	+	3_UTR
MIMAT0004778	miR-508-5p	C14orf176	NM_001146683	0.212368	0.00115774	+	5_UTR
MIMAT0004778	miR-508-5p	GMNC	NM_001146686	0.257881	5.94845e-05	-	3_UTR
MIMAT0004778	miR-508-5p	ANGPT1	NM_001146	-0.283887	3.0547e-05	-	3_UTR
MIMAT0004778	miR-508-5p	ANK3	NM_001149	0.219765	0.00471982	-	3_UTR
MIMAT0004778	miR-508-5p	MICAL1	NM_001159291	-0.197899	0.004639	-	CDS
MIMAT0004778	miR-508-5p	ZNF737	NM_001159293	0.261553	0.000155411	-	3_UTR
MIMAT0004778	miR-508-5p	FHL1	NM_001159699	-0.331179	2.20457e-07	+	CDS
MIMAT0004778	miR-508-5p	FHL1	NM_001159704	-0.204645	0.016559	+	CDS
MIMAT0004778	miR-508-5p	FLT1	NM_001159920	-0.332273	9.85287e-09	-	CDS
MIMAT0004778	miR-508-5p	FLT1	NM_001160030	-0.299545	3.20278e-05	-	CDS
MIMAT0004778	miR-508-5p	KCNQ5	NM_001160130	-0.267625	1.12815e-05	+	CDS
MIMAT0004778	miR-508-5p	NAT1	NM_001160179	0.170853	0.049127	+	CDS
MIMAT0004778	miR-508-5p	ZBP1	NM_001160417	-0.17799	0.0267531	-	3_UTR
MIMAT0004778	miR-508-5p	ARMC10	NM_001161010	0.153494	0.0372129	+	3_UTR
MIMAT0004778	miR-508-5p	ARMC10	NM_001161010	0.153494	0.0372129	+	5_UTR
MIMAT0004778	miR-508-5p	ARMC10	NM_001161010	0.153494	0.0372129	+	CDS
MIMAT0004778	miR-508-5p	PLEKHA4	NM_001161354	-0.185399	0.00974552	-	CDS
MIMAT0004778	miR-508-5p	MAFF	NM_001161573	-0.17087	0.0177359	+	3_UTR
MIMAT0004778	miR-508-5p	SAMD4A	NM_001161577	-0.175249	0.023444	+	CDS
MIMAT0004778	miR-508-5p	C21orf62	NM_001162495	0.178873	0.020241	-	3_UTR
MIMAT0004778	miR-508-5p	C21orf62	NM_001162496	0.248571	0.000113773	-	3_UTR
MIMAT0004778	miR-508-5p	ENTPD1	NM_001164179	-0.221485	0.00374831	+	3_UTR
MIMAT0004778	miR-508-5p	ENTPD1	NM_001164179	-0.221485	0.00374831	+	CDS
MIMAT0004778	miR-508-5p	ENTPD1	NM_001164183	0.157108	0.0238642	+	3_UTR
MIMAT0004778	miR-508-5p	ENTPD1	NM_001164183	0.157108	0.0238642	+	CDS
MIMAT0004778	miR-508-5p	RAD51	NM_001164269	-0.186856	0.0149129	+	CDS
MIMAT0004778	miR-508-5p	DLC1	NM_001164271	-0.185577	0.00323844	-	3_UTR
MIMAT0004778	miR-508-5p	TMEM212	NM_001164436	0.226716	0.00124537	+	CDS
MIMAT0004778	miR-508-5p	KIAA1549	NM_001164665	0.266804	2.84482e-05	-	3_UTR
MIMAT0004778	miR-508-5p	AMHR2	NM_001164690	0.234413	0.00036027	+	CDS
MIMAT0004778	miR-508-5p	AMHR2	NM_001164691	0.411045	7.55137e-12	+	CDS
MIMAT0004778	miR-508-5p	PTAFR	NM_001164721	-0.215855	0.00513153	-	3_UTR
MIMAT0004778	miR-508-5p	NPAS3	NM_001164749	0.170664	0.0291986	+	3_UTR
MIMAT0004778	miR-508-5p	NFKB1	NM_001165412	-0.200585	0.0168492	+	CDS
MIMAT0004778	miR-508-5p	HNF1B	NM_001165923	0.24884	9.7913e-05	-	CDS
MIMAT0004778	miR-508-5p	RRM2	NM_001165931	-0.167467	0.0289745	+	3_UTR
MIMAT0004778	miR-508-5p	RRM2	NM_001165931	-0.167467	0.0289745	+	CDS
MIMAT0004778	miR-508-5p	PDE1B	NM_001165975	-0.196996	0.00382291	+	CDS
MIMAT0004778	miR-508-5p	APBB2	NM_001166050	-0.175668	0.0148787	-	3_UTR
MIMAT0004778	miR-508-5p	PALLD	NM_001166108	-0.228487	0.000701324	+	5_UTR
MIMAT0004778	miR-508-5p	PALLD	NM_001166108	-0.228487	0.000701324	+	CDS
MIMAT0004778	miR-508-5p	LTBP1	NM_001166264	-0.233267	0.00116878	+	CDS
MIMAT0004778	miR-508-5p	LTBP1	NM_001166265	-0.165871	0.0231999	+	CDS
MIMAT0004778	miR-508-5p	SPATA13	NM_001166271	0.170678	0.0381342	+	3_UTR
MIMAT0004778	miR-508-5p	MDFIC	NM_001166346	-0.217215	0.00413831	+	5_UTR
MIMAT0004778	miR-508-5p	NAV1	NM_001167738	-0.168253	0.0189316	+	CDS
MIMAT0004778	miR-508-5p	ABL2	NM_001168239	-0.267982	1.63857e-05	-	3_UTR
MIMAT0004778	miR-508-5p	ABL2	NM_001168239	-0.267982	1.63857e-05	-	CDS
MIMAT0004778	miR-508-5p	OSMR	NM_001168355	-0.184565	0.0206972	+	CDS
MIMAT0004778	miR-508-5p	GALNTL1	NM_001168368	0.158275	0.0353896	+	3_UTR
MIMAT0004778	miR-508-5p	RIMS1	NM_001168407	0.171007	0.0319675	+	CDS
MIMAT0004778	miR-508-5p	RIMS1	NM_001168411	0.27646	3.60642e-05	+	CDS
MIMAT0004778	miR-508-5p	IFT46	NM_001168618	0.210284	0.00393759	-	5_UTR
MIMAT0004778	miR-508-5p	CDC20B	NM_001170402	0.175276	0.0153504	-	3_UTR
MIMAT0004778	miR-508-5p	MUM1L1	NM_001171020	0.518222	1.21962e-18	+	5_UTR
MIMAT0004778	miR-508-5p	PTPRD	NM_001171025	-0.298793	9.61085e-06	-	CDS
MIMAT0004778	miR-508-5p	FAM133A	NM_001171109	0.196788	0.00810128	+	3_UTR
MIMAT0004778	miR-508-5p	SIGLEC10	NM_001171156	-0.208112	0.00632902	-	3_UTR
MIMAT0004778	miR-508-5p	SIGLEC10	NM_001171157	-0.23991	0.00163909	-	3_UTR
MIMAT0004778	miR-508-5p	SIGLEC10	NM_001171159	-0.182859	0.0162019	-	3_UTR
MIMAT0004778	miR-508-5p	SIGLEC10	NM_001171161	-0.235526	0.00182981	-	3_UTR
MIMAT0004778	miR-508-5p	UBAP1	NM_001171201	-0.169824	0.0267706	+	CDS
MIMAT0004778	miR-508-5p	ZEB2	NM_001171653	-0.172517	0.00621854	-	5_UTR
MIMAT0004778	miR-508-5p	CYB5R3	NM_001171661	0.19141	0.0244029	-	3_UTR
MIMAT0004778	miR-508-5p	ABCC6	NM_001171	0.242658	7.15506e-05	-	3_UTR
MIMAT0004778	miR-508-5p	ABCC6	NM_001171	0.242658	7.15506e-05	-	CDS
MIMAT0004778	miR-508-5p	GRAMD1C	NM_001172105	0.181138	0.00543129	+	CDS
MIMAT0004778	miR-508-5p	CSRNP3	NM_001172173	0.205993	0.00339253	+	3_UTR
MIMAT0004778	miR-508-5p	CSRNP3	NM_001172173	0.205993	0.00339253	+	5_UTR
MIMAT0004778	miR-508-5p	CSRNP3	NM_001172173	0.205993	0.00339253	+	CDS
MIMAT0004778	miR-508-5p	MASTL	NM_001172303	-0.186435	0.0059261	+	CDS
MIMAT0004778	miR-508-5p	MASTL	NM_001172304	-0.215609	0.00160688	+	CDS
MIMAT0004778	miR-508-5p	SLC6A2	NM_001172504	0.239875	0.00101921	+	CDS
MIMAT0004778	miR-508-5p	SATB2	NM_001172509	-0.184007	0.0157596	-	3_UTR
MIMAT0004778	miR-508-5p	NEO1	NM_001172624	0.17774	0.00379754	+	3_UTR
MIMAT0004778	miR-508-5p	NEO1	NM_001172624	0.17774	0.00379754	+	5_UTR
MIMAT0004778	miR-508-5p	NEO1	NM_001172624	0.17774	0.00379754	+	CDS
MIMAT0004778	miR-508-5p	TK2	NM_001172644	-0.192641	0.0312304	-	3_UTR
MIMAT0004778	miR-508-5p	DNAI2	NM_001172810	0.214738	0.00207734	+	CDS
MIMAT0004778	miR-508-5p	OBSL1	NM_001173431	0.223344	0.000196667	-	3_UTR
MIMAT0004778	miR-508-5p	PRRG1	NM_001173486	-0.244753	0.000251049	+	5_UTR
MIMAT0004778	miR-508-5p	PRRG1	NM_001173486	-0.244753	0.000251049	+	CDS
MIMAT0004778	miR-508-5p	BRD7	NM_001173984	0.165154	0.0416516	-	CDS
MIMAT0004778	miR-508-5p	SLC11A2	NM_001174130	-0.213846	0.0029344	-	3_UTR
MIMAT0004778	miR-508-5p	AOAH	NM_001177506	-0.170227	0.0299931	-	CDS
MIMAT0004778	miR-508-5p	GPR68	NM_001177676	-0.484611	1.22519e-15	-	3_UTR
MIMAT0004778	miR-508-5p	VIT	NM_001177969	0.205541	0.0050047	+	CDS
MIMAT0004778	miR-508-5p	VIT	NM_001177971	0.223185	0.000816655	+	CDS
MIMAT0004778	miR-508-5p	VIT	NM_001177972	0.321261	7.64645e-07	+	CDS
MIMAT0004778	miR-508-5p	ARL1	NM_001177	0.18248	0.0113655	-	5_UTR
MIMAT0004778	miR-508-5p	ZC4H2	NM_001178032	0.18465	0.0101136	-	3_UTR
MIMAT0004778	miR-508-5p	DPP10	NM_001178034	-0.236962	9.44847e-05	+	CDS
MIMAT0004778	miR-508-5p	CASR	NM_001178065	0.405039	6.17611e-11	+	CDS
MIMAT0004778	miR-508-5p	SLAMF6	NM_001184714	-0.246582	0.000440162	-	3_UTR
MIMAT0004778	miR-508-5p	SLAMF6	NM_001184714	-0.246582	0.000440162	-	CDS
MIMAT0004778	miR-508-5p	GPRASP1	NM_001184727	0.163072	0.0155354	+	CDS
MIMAT0004778	miR-508-5p	SLITRK4	NM_001184749	-0.239097	0.000624644	-	CDS
MIMAT0004778	miR-508-5p	SLITRK4	NM_001184750	-0.217743	0.00168004	-	CDS
MIMAT0004778	miR-508-5p	AZGP1	NM_001185	0.234799	0.000190288	-	CDS
MIMAT0004778	miR-508-5p	CES4A	NM_001190201	0.183769	0.017252	+	CDS
MIMAT0004778	miR-508-5p	IDAS	NM_001190787	0.239893	0.000371131	-	3_UTR
MIMAT0004778	miR-508-5p	TRAF1	NM_001190945	-0.179774	0.0393878	-	3_UTR
MIMAT0004778	miR-508-5p	TRAF1	NM_001190945	-0.179774	0.0393878	-	CDS
MIMAT0004778	miR-508-5p	SEC31A	NM_001191049	-0.159598	0.0203702	-	CDS
MIMAT0004778	miR-508-5p	PDE1C	NM_001191057	-0.185173	0.0145722	-	5_UTR
MIMAT0004778	miR-508-5p	SEMA4A	NM_001193301	-0.251148	0.00142181	+	CDS
MIMAT0004778	miR-508-5p	C7orf10	NM_001193312	-0.386951	5.04717e-11	+	CDS
MIMAT0004778	miR-508-5p	C9orf3	NM_001193331	-0.208225	0.00365823	+	3_UTR
MIMAT0004778	miR-508-5p	IFFO1	NM_001193457	-0.240695	0.000850206	-	3_UTR
MIMAT0004778	miR-508-5p	IFFO1	NM_001193457	-0.240695	0.000850206	-	CDS
MIMAT0004778	miR-508-5p	FAM65A	NM_001193524	-0.194428	0.0053456	+	CDS
MIMAT0004778	miR-508-5p	RAB42	NM_001193532	-0.314575	4.14446e-06	+	3_UTR
MIMAT0004778	miR-508-5p	DOCK8	NM_001193536	-0.171213	0.0140165	+	3_UTR
MIMAT0004778	miR-508-5p	CD4	NM_001195016	-0.221349	0.00157401	+	3_UTR
MIMAT0004778	miR-508-5p	YAP1	NM_001195045	0.224893	0.0137025	+	5_UTR
MIMAT0004778	miR-508-5p	CDKN2A	NM_001195132	-0.207586	0.00502336	-	3_UTR
MIMAT0004778	miR-508-5p	CGGBP1	NM_001195308	0.178835	0.00679999	-	3_UTR
MIMAT0004778	miR-508-5p	GPR35	NM_001195381	0.168252	0.00805478	+	5_UTR
MIMAT0004778	miR-508-5p	FCRL5	NM_001195388	-0.241125	0.0016829	-	CDS
MIMAT0004778	miR-508-5p	SLC12A8	NM_001195483	-0.449665	1.14001e-15	-	3_UTR
MIMAT0004778	miR-508-5p	SPTAN1	NM_001195532	-0.182623	0.0178413	+	CDS
MIMAT0004778	miR-508-5p	LOC100507203	NM_001195597	0.254159	5.02508e-05	+	5_UTR
MIMAT0004778	miR-508-5p	PLEKHA1	NM_001195608	-0.202636	0.0135247	+	3_UTR
MIMAT0004778	miR-508-5p	LDLR	NM_001195798	-0.199495	0.00201828	+	3_UTR
MIMAT0004778	miR-508-5p	WDR65	NM_001195831	0.364966	4.19625e-09	+	CDS
MIMAT0004778	miR-508-5p	PRSS55	NM_001197020	0.170601	0.0191959	+	CDS
MIMAT0004778	miR-508-5p	TUBB3	NM_001197181	-0.179228	0.0256541	+	3_UTR
MIMAT0004778	miR-508-5p	PDE4D	NM_001197218	-0.169605	0.0150224	-	CDS
MIMAT0004778	miR-508-5p	PDE4D	NM_001197220	-0.278244	1.80652e-06	-	5_UTR
MIMAT0004778	miR-508-5p	PDE4D	NM_001197220	-0.278244	1.80652e-06	-	CDS
MIMAT0004778	miR-508-5p	ECM2	NM_001197296	-0.282688	1.86889e-05	-	CDS
MIMAT0004778	miR-508-5p	CLEC2D	NM_001197318	0.161447	0.0491862	+	3_UTR
MIMAT0004778	miR-508-5p	CLEC2D	NM_001197319	0.228007	0.00253784	+	3_UTR
MIMAT0004778	miR-508-5p	JMJD7-PLA2G4B	NM_001198588	-0.164569	0.0267821	+	CDS
MIMAT0004778	miR-508-5p	LEPR	NM_001198689	0.22254	0.00208037	+	CDS
MIMAT0004778	miR-508-5p	MFAP4	NM_001198695	-0.285321	1.00696e-05	-	3_UTR
MIMAT0004778	miR-508-5p	PDE4DIP	NM_001198832	-0.234318	0.00236869	-	CDS
MIMAT0004778	miR-508-5p	PDE4DIP	NM_001198834	-0.327117	1.83942e-06	-	CDS
MIMAT0004778	miR-508-5p	NADK	NM_001198994	-0.197974	0.0238673	-	CDS
MIMAT0004778	miR-508-5p	STRA6	NM_001199040	0.217268	0.00314392	-	CDS
MIMAT0004778	miR-508-5p	STRA6	NM_001199041	0.249641	8.85113e-05	-	CDS
MIMAT0004778	miR-508-5p	PODN	NM_001199080	-0.172531	0.0150254	+	CDS
MIMAT0004778	miR-508-5p	PODN	NM_001199081	-0.231196	0.000604011	+	CDS
MIMAT0004778	miR-508-5p	ATP2C1	NM_001199181	-0.189477	0.0218599	+	CDS
MIMAT0004778	miR-508-5p	ATP2C1	NM_001199182	-0.170789	0.0413735	+	CDS
MIMAT0004778	miR-508-5p	MAG	NM_001199216	0.237222	0.00222142	+	CDS
MIMAT0004778	miR-508-5p	PHOSPHO2	NM_001199286	0.217326	0.00582248	+	5_UTR
MIMAT0004778	miR-508-5p	NEK1	NM_001199397	-0.188533	0.0319705	-	CDS
MIMAT0004778	miR-508-5p	PDCD4	NM_001199492	0.22683	0.000807051	+	CDS
MIMAT0004778	miR-508-5p	SUN2	NM_001199580	-0.236953	0.00132122	-	CDS
MIMAT0004778	miR-508-5p	ADCYAP1R1	NM_001199635	0.192795	0.00575267	+	3_UTR
MIMAT0004778	miR-508-5p	ADCYAP1R1	NM_001199636	0.152646	0.0251467	+	3_UTR
MIMAT0004778	miR-508-5p	ADCYAP1R1	NM_001199637	0.276353	1.71843e-05	+	3_UTR
MIMAT0004778	miR-508-5p	KIAA0895	NM_001199706	0.166903	0.0153096	-	CDS
MIMAT0004778	miR-508-5p	KIAA0895	NM_001199708	0.169225	0.0338188	-	CDS
MIMAT0004778	miR-508-5p	CPD	NM_001199775	0.1528	0.0457667	+	3_UTR
MIMAT0004778	miR-508-5p	ILDR1	NM_001199799	0.162128	0.0157446	-	3_UTR
MIMAT0004778	miR-508-5p	ILDR1	NM_001199799	0.162128	0.0157446	-	CDS
MIMAT0004778	miR-508-5p	KCNAB2	NM_001199863	-0.226182	0.0028789	+	CDS
MIMAT0004778	miR-508-5p	TTC40	NM_001200049	0.321507	4.34654e-07	-	CDS
MIMAT0004778	miR-508-5p	BMP2	NM_001200	-0.24561	0.000165931	+	5_UTR
MIMAT0004778	miR-508-5p	DNAL1	NM_001201366	0.196072	0.00672327	+	3_UTR
MIMAT0004778	miR-508-5p	TAF1A	NM_001201536	0.174168	0.0333953	-	CDS
MIMAT0004778	miR-508-5p	SLC16A4	NM_001201547	0.200054	0.00388428	-	3_UTR
MIMAT0004778	miR-508-5p	ZNF816	NM_001202457	0.183691	0.0243495	-	CDS
MIMAT0004778	miR-508-5p	ANKS1B	NM_001204080	0.187177	0.00573801	-	3_UTR
MIMAT0004778	miR-508-5p	MINOS1	NM_001204082	-0.162475	0.0175376	+	5_UTR
MIMAT0004778	miR-508-5p	NBL1	NM_001204084	-0.270311	7.38311e-05	+	CDS
MIMAT0004778	miR-508-5p	NBL1	NM_001204086	-0.310858	2.69117e-06	+	CDS
MIMAT0004778	miR-508-5p	NOS1	NM_001204213	0.180678	0.00843557	-	3_UTR
MIMAT0004778	miR-508-5p	NOS1	NM_001204213	0.180678	0.00843557	-	CDS
MIMAT0004778	miR-508-5p	NOS1	NM_001204214	0.248372	0.000154143	-	3_UTR
MIMAT0004778	miR-508-5p	NOS1	NM_001204214	0.248372	0.000154143	-	CDS
MIMAT0004778	miR-508-5p	NOS1	NM_001204218	-0.186084	0.00991866	-	3_UTR
MIMAT0004778	miR-508-5p	NOS1	NM_001204218	-0.186084	0.00991866	-	CDS
MIMAT0004778	miR-508-5p	ANO10	NM_001204831	-0.175372	0.0186462	-	CDS
MIMAT0004778	miR-508-5p	TNFAIP8L2-SCNM1	NM_001204848	-0.284078	4.85382e-05	+	3_UTR
MIMAT0004778	miR-508-5p	MDM1	NM_001205028	0.185086	0.00314392	-	CDS
MIMAT0004778	miR-508-5p	CAPZB	NM_001206540	-0.252033	0.000270228	-	CDS
MIMAT0004778	miR-508-5p	AKIP1	NM_001206646	-0.191121	0.0170305	+	3_UTR
MIMAT0004778	miR-508-5p	PLA2G4E	NM_001206670	0.185837	0.00102124	-	5_UTR
MIMAT0004778	miR-508-5p	KLF9	NM_001206	-0.213639	0.00121018	-	CDS
MIMAT0004778	miR-508-5p	PGF	NM_001207012	-0.22941	0.000715374	-	5_UTR
MIMAT0004778	miR-508-5p	FAM181A	NM_001207074	0.163377	0.0216231	+	CDS
MIMAT0004778	miR-508-5p	CAMK2D	NM_001221	-0.252524	8.65388e-05	-	CDS
MIMAT0004778	miR-508-5p	SYTL3	NM_001242384	0.201722	0.000678413	+	CDS
MIMAT0004778	miR-508-5p	MAK	NM_001242385	0.22495	0.00369503	-	3_UTR
MIMAT0004778	miR-508-5p	SYTL3	NM_001242394	0.170553	0.00663718	+	CDS
MIMAT0004778	miR-508-5p	FBXO32	NM_001242463	-0.207743	0.0131475	-	3_UTR
MIMAT0004778	miR-508-5p	MAP4K4	NM_001242559	-0.158924	0.0173633	+	5_UTR
MIMAT0004778	miR-508-5p	GFOD1	NM_001242628	-0.212477	0.00089641	-	3_UTR
MIMAT0004778	miR-508-5p	GFOD1	NM_001242629	-0.301147	1.41533e-05	-	3_UTR
MIMAT0004778	miR-508-5p	ENO4	NM_001242699	0.376224	2.14162e-08	+	3_UTR
MIMAT0004778	miR-508-5p	ENO4	NM_001242699	0.376224	2.14162e-08	+	CDS
MIMAT0004778	miR-508-5p	ARHGEF38	NM_001242729	0.161773	0.0365885	+	5_UTR
MIMAT0004778	miR-508-5p	ARHGEF38	NM_001242729	0.161773	0.0365885	+	CDS
MIMAT0004778	miR-508-5p	SNAP91	NM_001242794	0.178068	0.0344808	-	3_UTR
MIMAT0004778	miR-508-5p	FYB	NM_001243093	-0.248513	0.00106336	-	CDS
MIMAT0004778	miR-508-5p	TCF4	NM_001243231	-0.176779	0.021174	-	3_UTR
MIMAT0004778	miR-508-5p	TCF4	NM_001243232	-0.179484	0.021839	-	3_UTR
MIMAT0004778	miR-508-5p	TCF4	NM_001243234	-0.184089	0.00310469	-	3_UTR
MIMAT0004778	miR-508-5p	TCF4	NM_001243236	-0.183825	0.00520204	-	3_UTR
MIMAT0004778	miR-508-5p	LEPRE1	NM_001243246	-0.169951	0.0123898	-	CDS
MIMAT0004778	miR-508-5p	DENND5A	NM_001243254	-0.173977	0.00779634	-	CDS
MIMAT0004778	miR-508-5p	MS4A4A	NM_001243266	-0.197259	0.0182146	+	3_UTR
MIMAT0004778	miR-508-5p	GFOD2	NM_001243650	0.16507	0.0259353	-	3_UTR
MIMAT0004778	miR-508-5p	FAM20A	NM_001243746	-0.230012	0.000524088	-	3_UTR
MIMAT0004778	miR-508-5p	DAB2	NM_001244871	-0.285496	0.000123867	-	3_UTR
MIMAT0004778	miR-508-5p	UNC5B	NM_001244889	-0.279479	1.58605e-05	+	3_UTR
MIMAT0004778	miR-508-5p	UNC5B	NM_001244889	-0.279479	1.58605e-05	+	CDS
MIMAT0004778	miR-508-5p	TNFSF8	NM_001244	-0.187145	0.00919006	-	3_UTR
MIMAT0004778	miR-508-5p	SPAG9	NM_001251971	-0.198534	0.0106014	-	CDS
MIMAT0004778	miR-508-5p	CD68	NM_001251	-0.269664	0.000150064	+	CDS
MIMAT0004778	miR-508-5p	LUZP2	NM_001252010	0.168516	0.0203878	+	3_UTR
MIMAT0004778	miR-508-5p	CD70	NM_001252	-0.156494	0.0340484	-	3_UTR
MIMAT0004778	miR-508-5p	CHL1	NM_001253387	0.196064	0.0136125	+	CDS
MIMAT0004778	miR-508-5p	ZNF331	NM_001253798	-0.153862	0.00341671	+	3_UTR
MIMAT0004778	miR-508-5p	ZNF331	NM_001253799	-0.218307	0.000885706	+	3_UTR
MIMAT0004778	miR-508-5p	SPAG6	NM_001253854	0.1754	0.033502	+	5_UTR
MIMAT0004778	miR-508-5p	SPAG6	NM_001253854	0.1754	0.033502	+	CDS
MIMAT0004778	miR-508-5p	SPAG6	NM_001253855	0.207687	0.011934	+	CDS
MIMAT0004778	miR-508-5p	ARHGAP22	NM_001256024	-0.227099	0.00021693	-	CDS
MIMAT0004778	miR-508-5p	ARHGAP22	NM_001256026	0.19362	0.00674167	-	CDS
MIMAT0004778	miR-508-5p	ARHGAP22	NM_001256027	0.192522	0.00223502	-	CDS
MIMAT0004778	miR-508-5p	CD48	NM_001256030	-0.240089	0.00267104	-	CDS
MIMAT0004778	miR-508-5p	CNTN1	NM_001256063	0.248517	0.00116341	+	CDS
MIMAT0004778	miR-508-5p	RNF213	NM_001256071	-0.158787	0.0457993	+	3_UTR
MIMAT0004778	miR-508-5p	RNF213	NM_001256071	-0.158787	0.0457993	+	CDS
MIMAT0004778	miR-508-5p	FSBP	NM_001256141	0.158102	0.0168618	-	3_UTR
MIMAT0004778	miR-508-5p	FSBP	NM_001256141	0.158102	0.0168618	-	CDS
MIMAT0004778	miR-508-5p	ZNF85	NM_001256173	0.155699	0.0374125	+	5_UTR_CDS
MIMAT0004778	miR-508-5p	EMR1	NM_001256253	-0.192745	0.0168229	+	CDS
MIMAT0004778	miR-508-5p	EMR1	NM_001256255	-0.166885	0.0397682	+	CDS
MIMAT0004778	miR-508-5p	GLS	NM_001256310	-0.194435	0.00226878	+	CDS
MIMAT0004778	miR-508-5p	TMPRSS3	NM_001256317	0.17124	0.0210421	-	3_UTR
MIMAT0004778	miR-508-5p	PDLIM5	NM_001256429	-0.249115	5.27559e-05	+	CDS
MIMAT0004778	miR-508-5p	KLF6	NM_001300	-0.173833	0.00170467	-	5_UTR
MIMAT0004778	miR-508-5p	CTNND1	NM_001331	-0.20458	0.0150473	+	3_UTR
MIMAT0004778	miR-508-5p	CTNND2	NM_001332	0.169364	0.0367011	-	CDS
MIMAT0004778	miR-508-5p	DAB2	NM_001343	-0.262436	0.000159434	-	3_UTR
MIMAT0004778	miR-508-5p	DHX9	NM_001357	0.16289	0.0112096	+	CDS
MIMAT0004778	miR-508-5p	DNAH5	NM_001369	0.272992	0.000101083	-	CDS
MIMAT0004778	miR-508-5p	DNAH6	NM_001370	0.337335	2.31036e-07	+	5_UTR
MIMAT0004778	miR-508-5p	DNAH6	NM_001370	0.337335	2.31036e-07	+	CDS
MIMAT0004778	miR-508-5p	DNAH9	NM_001372	0.34385	5.18104e-08	+	CDS
MIMAT0004778	miR-508-5p	DNAH14	NM_001373	0.250638	0.000722664	+	CDS
MIMAT0004778	miR-508-5p	ECM2	NM_001393	-0.271094	0.000133183	-	CDS
MIMAT0004778	miR-508-5p	EEF1A1	NM_001402	0.199661	0.0114382	-	3_UTR
MIMAT0004778	miR-508-5p	EEF1G	NM_001404	0.185849	0.00584132	-	CDS
MIMAT0004778	miR-508-5p	EIF2S3	NM_001415	0.216407	0.00162242	+	3_UTR
MIMAT0004778	miR-508-5p	EIF2S3	NM_001415	0.216407	0.00162242	+	CDS
MIMAT0004778	miR-508-5p	EPAS1	NM_001430	-0.189314	0.0140142	+	CDS
MIMAT0004778	miR-508-5p	FLNA	NM_001456	-0.256626	0.000396346	-	CDS
MIMAT0004778	miR-508-5p	FYB	NM_001465	-0.168592	0.0175215	-	CDS
MIMAT0004778	miR-508-5p	GAS8	NM_001481	0.203683	0.00537089	+	3_UTR
MIMAT0004778	miR-508-5p	GCNT2	NM_001491	0.196303	0.00154073	+	5_UTR
MIMAT0004778	miR-508-5p	GPLD1	NM_001503	0.166938	0.0427022	-	3_UTR
MIMAT0004778	miR-508-5p	GPLD1	NM_001503	0.166938	0.0427022	-	CDS
MIMAT0004778	miR-508-5p	HAS1	NM_001523	-0.390745	1.6757e-11	-	3_UTR
MIMAT0004778	miR-508-5p	IL10RA	NM_001558	-0.312757	3.41457e-06	+	3_UTR
MIMAT0004778	miR-508-5p	TNFRSF9	NM_001561	-0.397068	7.90653e-10	-	3_UTR
MIMAT0004778	miR-508-5p	CXCL10	NM_001565	-0.226089	0.00486765	-	3_UTR
MIMAT0004778	miR-508-5p	AIM1	NM_001624	-0.169977	0.0354427	+	3_UTR
MIMAT0004778	miR-508-5p	AIM1	NM_001624	-0.169977	0.0354427	+	CDS
MIMAT0004778	miR-508-5p	ALPP	NM_001632	0.323204	1.80227e-06	+	5_UTR
MIMAT0004778	miR-508-5p	AOAH	NM_001637	-0.284142	8.42416e-05	-	3_UTR
MIMAT0004778	miR-508-5p	AOAH	NM_001637	-0.284142	8.42416e-05	-	CDS
MIMAT0004778	miR-508-5p	AQP6	NM_001652	0.169527	0.0140632	+	3_UTR
MIMAT0004778	miR-508-5p	ARNT	NM_001668	-0.223328	0.00165874	-	3_UTR
MIMAT0004778	miR-508-5p	ATP1B2	NM_001678	0.201622	0.0144547	+	3_UTR
MIMAT0004778	miR-508-5p	ATP6V1B2	NM_001693	-0.203158	0.0116482	+	3_UTR
MIMAT0004778	miR-508-5p	ATP6V1B2	NM_001693	-0.203158	0.0116482	+	CDS
MIMAT0004778	miR-508-5p	AXL	NM_001699	-0.25871	2.81184e-05	+	3_UTR
MIMAT0004778	miR-508-5p	AXL	NM_001699	-0.25871	2.81184e-05	+	CDS
MIMAT0004778	miR-508-5p	BAI3	NM_001704	-0.225302	0.000310636	+	CDS
MIMAT0004778	miR-508-5p	BMP6	NM_001718	0.353153	3.75951e-09	+	3_UTR
MIMAT0004778	miR-508-5p	BMP6	NM_001718	0.353153	3.75951e-09	+	CDS
MIMAT0004778	miR-508-5p	DST	NM_001723	-0.196694	0.00679411	-	CDS
MIMAT0004778	miR-508-5p	C1S	NM_001734	-0.352375	7.1834e-09	+	CDS
MIMAT0004778	miR-508-5p	CA5A	NM_001739	0.178195	0.0149454	-	5_UTR
MIMAT0004778	miR-508-5p	CA5A	NM_001739	0.178195	0.0149454	-	CDS
MIMAT0004778	miR-508-5p	CAMK4	NM_001744	-0.21548	0.00234028	+	3_UTR
MIMAT0004778	miR-508-5p	SERPINA6	NM_001756	0.221589	0.00274116	-	CDS
MIMAT0004778	miR-508-5p	CD2	NM_001767	-0.313845	1.83942e-06	+	3_UTR
MIMAT0004778	miR-508-5p	ENTPD1	NM_001776	-0.375589	1.04999e-09	+	3_UTR
MIMAT0004778	miR-508-5p	ENTPD1	NM_001776	-0.375589	1.04999e-09	+	CDS
MIMAT0004778	miR-508-5p	CD48	NM_001778	-0.312122	2.61341e-06	-	CDS
MIMAT0004778	miR-508-5p	CD72	NM_001782	-0.289887	0.000131394	-	CDS
MIMAT0004778	miR-508-5p	CDR2	NM_001802	-0.235401	0.000338271	-	3_UTR
MIMAT0004778	miR-508-5p	CDR2	NM_001802	-0.235401	0.000338271	-	CDS
MIMAT0004778	miR-508-5p	CEBPE	NM_001805	-0.198486	0.0143926	-	CDS
MIMAT0004778	miR-508-5p	CEL	NM_001807	0.194573	0.00777136	+	CDS
MIMAT0004778	miR-508-5p	CENPC1	NM_001812	-0.168559	0.00621741	-	3_UTR
MIMAT0004778	miR-508-5p	CENPC1	NM_001812	-0.168559	0.00621741	-	CDS
MIMAT0004778	miR-508-5p	CENPE	NM_001813	-0.243113	0.000406694	-	CDS
MIMAT0004778	miR-508-5p	CHGB	NM_001819	0.387086	2.23581e-11	+	CDS
MIMAT0004778	miR-508-5p	CCR7	NM_001838	-0.243342	0.000429641	-	3_UTR
MIMAT0004778	miR-508-5p	COL2A1	NM_001844	0.492279	3.05789e-18	-	CDS
MIMAT0004778	miR-508-5p	COL4A1	NM_001845	-0.413843	1.05671e-12	-	CDS
MIMAT0004778	miR-508-5p	COL4A2	NM_001846	-0.320455	2.11211e-07	+	CDS
MIMAT0004778	miR-508-5p	COL8A1	NM_001850	-0.416086	7.47032e-13	+	3_UTR
MIMAT0004778	miR-508-5p	COL16A1	NM_001856	-0.331654	1.60507e-07	-	CDS
MIMAT0004778	miR-508-5p	SLC31A2	NM_001860	-0.289188	3.19319e-05	+	3_UTR
MIMAT0004778	miR-508-5p	SLC31A2	NM_001860	-0.289188	3.19319e-05	+	CDS
MIMAT0004778	miR-508-5p	CPE	NM_001873	-0.206739	0.00618801	+	CDS
MIMAT0004778	miR-508-5p	HAPLN1	NM_001884	-0.236477	7.73429e-05	-	3_UTR
MIMAT0004778	miR-508-5p	CTGF	NM_001901	-0.182084	0.00331209	-	CDS
MIMAT0004778	miR-508-5p	DAO	NM_001917	-0.167032	0.0189973	+	CDS
MIMAT0004778	miR-508-5p	DCN	NM_001920	-0.340661	2.41441e-09	-	3_UTR
MIMAT0004778	miR-508-5p	DCN	NM_001920	-0.340661	2.41441e-09	-	5_UTR
MIMAT0004778	miR-508-5p	DCT	NM_001922	0.155534	0.0391369	-	CDS
MIMAT0004778	miR-508-5p	CFD	NM_001928	-0.308867	4.49677e-07	+	3_UTR
MIMAT0004778	miR-508-5p	DRP2	NM_001939	-0.324428	2.5491e-07	+	3_UTR
MIMAT0004778	miR-508-5p	DRP2	NM_001939	-0.324428	2.5491e-07	+	CDS
MIMAT0004778	miR-508-5p	TYMP	NM_001953	-0.303768	2.87382e-05	-	CDS
MIMAT0004778	miR-508-5p	EDNRA	NM_001957	-0.45701	3.84225e-14	+	CDS
MIMAT0004778	miR-508-5p	STX2	NM_001980	-0.243987	6.90805e-05	-	3_UTR
MIMAT0004778	miR-508-5p	FCAR	NM_002000	-0.173815	0.0344111	+	3_UTR
MIMAT0004778	miR-508-5p	FDPS	NM_002004	-0.1878	0.0158375	+	CDS
MIMAT0004778	miR-508-5p	FGF9	NM_002010	0.290747	0.000136182	+	3_UTR
MIMAT0004778	miR-508-5p	FGF9	NM_002010	0.290747	0.000136182	+	5_UTR
MIMAT0004778	miR-508-5p	FGFR4	NM_002011	0.206566	0.0204312	+	CDS
MIMAT0004778	miR-508-5p	FKBP4	NM_002014	0.153256	0.0118861	+	3_UTR
MIMAT0004778	miR-508-5p	FOXO1	NM_002015	-0.233848	0.000154994	-	3_UTR
MIMAT0004778	miR-508-5p	FOXO1	NM_002015	-0.233848	0.000154994	-	CDS
MIMAT0004778	miR-508-5p	FLI1	NM_002017	-0.308748	2.40879e-06	+	CDS
MIMAT0004778	miR-508-5p	FLT1	NM_002019	-0.289031	3.21769e-06	-	3_UTR
MIMAT0004778	miR-508-5p	FLT1	NM_002019	-0.289031	3.21769e-06	-	CDS
MIMAT0004778	miR-508-5p	FN1	NM_002026	-0.520688	1.27103e-20	-	3_UTR
MIMAT0004778	miR-508-5p	FN1	NM_002026	-0.520688	1.27103e-20	-	CDS
MIMAT0004778	miR-508-5p	GATA3	NM_002051	-0.17666	0.00883757	+	CDS
MIMAT0004778	miR-508-5p	GRB2	NM_002086	-0.202131	0.00653886	-	3_UTR
MIMAT0004778	miR-508-5p	HLA-DPB1	NM_002121	-0.205662	0.00567926	+	3_UTR
MIMAT0004778	miR-508-5p	TNC	NM_002160	-0.246388	0.000361652	-	CDS
MIMAT0004778	miR-508-5p	IL7R	NM_002185	-0.426541	1.35079e-12	+	CDS
MIMAT0004778	miR-508-5p	IL12B	NM_002187	-0.184725	0.0169627	-	CDS
MIMAT0004778	miR-508-5p	INHA	NM_002191	0.410414	7.0903e-12	+	CDS
MIMAT0004778	miR-508-5p	INHBB	NM_002193	0.232221	0.00194554	+	CDS
MIMAT0004778	miR-508-5p	ITGA5	NM_002205	-0.471483	9.38851e-17	-	3_UTR
MIMAT0004778	miR-508-5p	ITGA5	NM_002205	-0.471483	9.38851e-17	-	CDS
MIMAT0004778	miR-508-5p	ITGAL	NM_002209	-0.282706	6.84674e-05	+	3_UTR
MIMAT0004778	miR-508-5p	ITIH3	NM_002217	0.308924	7.77134e-06	+	CDS
MIMAT0004778	miR-508-5p	KCNG1	NM_002237	0.17332	0.0248513	-	CDS
MIMAT0004778	miR-508-5p	KCNK3	NM_002246	0.256601	0.000395595	+	CDS
MIMAT0004778	miR-508-5p	KCNN1	NM_002248	0.16236	0.0307694	+	3_UTR
MIMAT0004778	miR-508-5p	KLRD1	NM_002262	-0.318075	2.07372e-06	+	3_UTR
MIMAT0004778	miR-508-5p	IPO5	NM_002271	0.183722	0.0398794	+	3_UTR
MIMAT0004778	miR-508-5p	IPO5	NM_002271	0.183722	0.0398794	+	CDS
MIMAT0004778	miR-508-5p	KRT31	NM_002277	0.218353	0.00511204	-	3_UTR
MIMAT0004778	miR-508-5p	KRT31	NM_002277	0.218353	0.00511204	-	CDS
MIMAT0004778	miR-508-5p	LAMB1	NM_002291	-0.158093	0.0159284	-	CDS
MIMAT0004778	miR-508-5p	LCP1	NM_002298	-0.204546	0.00825909	-	3_UTR
MIMAT0004778	miR-508-5p	LOX	NM_002317	-0.519069	6.82242e-20	-	CDS
MIMAT0004778	miR-508-5p	LRP1	NM_002332	-0.259349	0.000223249	+	CDS
MIMAT0004778	miR-508-5p	LSAMP	NM_002338	-0.333263	9.61968e-08	-	3_UTR
MIMAT0004778	miR-508-5p	SH2D1A	NM_002351	-0.337691	6.05858e-08	+	3_UTR
MIMAT0004778	miR-508-5p	MAFG	NM_002359	-0.176958	0.0109023	-	3_UTR
MIMAT0004778	miR-508-5p	MAN2A1	NM_002372	-0.199691	0.0257763	+	3_UTR
MIMAT0004778	miR-508-5p	MAN2A1	NM_002372	-0.199691	0.0257763	+	CDS
MIMAT0004778	miR-508-5p	MATN3	NM_002381	-0.301287	4.60501e-07	-	3_UTR
MIMAT0004778	miR-508-5p	MDM2	NM_002392	0.164707	0.0207819	+	3_UTR
MIMAT0004778	miR-508-5p	ME2	NM_002396	-0.188361	0.015267	+	3_UTR
MIMAT0004778	miR-508-5p	MAP3K3	NM_002401	-0.225034	0.00194213	+	CDS
MIMAT0004778	miR-508-5p	MFAP4	NM_002404	-0.273378	2.23555e-05	-	3_UTR
MIMAT0004778	miR-508-5p	MMP1	NM_002421	-0.364752	2.0696e-09	-	CDS
MIMAT0004778	miR-508-5p	MMP8	NM_002424	-0.275395	7.99409e-05	-	CDS
MIMAT0004778	miR-508-5p	MMP12	NM_002426	-0.247967	0.000578492	-	5_UTR
MIMAT0004778	miR-508-5p	MMP13	NM_002427	-0.531479	5.43208e-22	-	CDS
MIMAT0004778	miR-508-5p	MN1	NM_002430	-0.19901	0.00194966	-	3_UTR
MIMAT0004778	miR-508-5p	MRC1	NM_002438	-0.167943	0.0315113	+	CDS
MIMAT0004778	miR-508-5p	MSN	NM_002444	-0.246029	0.000656435	+	3_UTR
MIMAT0004778	miR-508-5p	MSN	NM_002444	-0.246029	0.000656435	+	CDS
MIMAT0004778	miR-508-5p	MUC5B	NM_002458	0.213973	0.00406507	+	CDS
MIMAT0004778	miR-508-5p	IRF4	NM_002460	-0.231164	0.000407346	+	3_UTR
MIMAT0004778	miR-508-5p	MYH8	NM_002472	-0.285926	1.04211e-05	-	CDS
MIMAT0004778	miR-508-5p	MYH9	NM_002473	-0.241601	0.000359022	-	CDS
MIMAT0004778	miR-508-5p	GPNMB	NM_002510	-0.263885	0.000105012	+	3_UTR
MIMAT0004778	miR-508-5p	NOVA2	NM_002516	-0.225638	0.000994346	-	3_UTR
MIMAT0004778	miR-508-5p	NOVA2	NM_002516	-0.225638	0.000994346	-	CDS
MIMAT0004778	miR-508-5p	OPCML	NM_002545	-0.386738	9.53536e-10	-	3_UTR
MIMAT0004778	miR-508-5p	P2RX1	NM_002558	-0.152324	0.0489986	-	3_UTR
MIMAT0004778	miR-508-5p	P2RX7	NM_002562	-0.181939	0.0445313	+	3_UTR
MIMAT0004778	miR-508-5p	PAPPA	NM_002581	-0.47044	3.82274e-17	+	CDS
MIMAT0004778	miR-508-5p	PCDHGC3	NM_002588	-0.198704	0.00913475	+	CDS
MIMAT0004778	miR-508-5p	PCDH7	NM_002589	-0.207306	0.00290595	+	CDS
MIMAT0004778	miR-508-5p	PCSK2	NM_002594	0.168849	0.015773	+	CDS
MIMAT0004778	miR-508-5p	PDE4B	NM_002600	-0.229409	0.00204751	+	3_UTR
MIMAT0004778	miR-508-5p	PDE4B	NM_002600	-0.229409	0.00204751	+	CDS
MIMAT0004778	miR-508-5p	PGF	NM_002632	-0.212032	0.00223462	-	5_UTR
MIMAT0004778	miR-508-5p	PIK3CG	NM_002649	-0.222257	0.00290595	+	CDS
MIMAT0004778	miR-508-5p	HHEX	NM_002729	-0.155171	0.0277655	+	3_UTR
MIMAT0004778	miR-508-5p	PRKAR2B	NM_002736	0.246668	0.000830006	+	CDS
MIMAT0004778	miR-508-5p	PRKCA	NM_002737	-0.17705	0.0109024	+	3_UTR
MIMAT0004778	miR-508-5p	PRKCB	NM_002738	-0.219941	0.00382291	+	3_UTR
MIMAT0004778	miR-508-5p	PRKCB	NM_002738	-0.219941	0.00382291	+	CDS
MIMAT0004778	miR-508-5p	MAPK11	NM_002751	-0.211864	0.00454689	-	3_UTR
MIMAT0004778	miR-508-5p	PSD	NM_002779	0.360672	3.80883e-09	-	CDS
MIMAT0004778	miR-508-5p	PTPN4	NM_002830	0.200424	0.0073127	+	3_UTR
MIMAT0004778	miR-508-5p	PTPN6	NM_002831	-0.277058	0.000102813	+	CDS
MIMAT0004778	miR-508-5p	PTPRC	NM_002838	-0.3531	1.23984e-06	+	CDS
MIMAT0004778	miR-508-5p	PTPRD	NM_002839	-0.349849	4.34614e-08	-	CDS
MIMAT0004778	miR-508-5p	PTPRR	NM_002849	0.291397	2.79451e-05	-	CDS
MIMAT0004778	miR-508-5p	PVRL2	NM_002856	-0.157714	0.025119	+	3_UTR
MIMAT0004778	miR-508-5p	RAC2	NM_002872	-0.232141	0.000737537	-	CDS
MIMAT0004778	miR-508-5p	RASGRF1	NM_002891	0.268989	3.00388e-05	-	3_UTR
MIMAT0004778	miR-508-5p	RASGRF1	NM_002891	0.268989	3.00388e-05	-	5_UTR
MIMAT0004778	miR-508-5p	RCVRN	NM_002903	-0.295692	2.80815e-06	-	CDS
MIMAT0004778	miR-508-5p	RENBP	NM_002910	-0.266744	0.000334955	-	CDS
MIMAT0004778	miR-508-5p	RGS7	NM_002924	0.519199	4.35287e-19	-	3_UTR
MIMAT0004778	miR-508-5p	RGS16	NM_002928	-0.370058	7.574e-10	-	3_UTR
MIMAT0004778	miR-508-5p	RGS16	NM_002928	-0.370058	7.574e-10	-	CDS
MIMAT0004778	miR-508-5p	S100A3	NM_002960	-0.236497	0.000177335	-	CDS
MIMAT0004778	miR-508-5p	SCN7A	NM_002976	0.375287	2.83357e-09	-	CDS
MIMAT0004778	miR-508-5p	CCL22	NM_002990	-0.191822	0.00897863	+	3_UTR
MIMAT0004778	miR-508-5p	CCL22	NM_002990	-0.191822	0.00897863	+	5_UTR
MIMAT0004778	miR-508-5p	CCL22	NM_002990	-0.191822	0.00897863	+	CDS
MIMAT0004778	miR-508-5p	SDC1	NM_002997	-0.220504	0.000980738	-	3_UTR
MIMAT0004778	miR-508-5p	SELPLG	NM_003006	-0.279457	5.74414e-05	-	3_UTR
MIMAT0004778	miR-508-5p	SFRP4	NM_003014	-0.29275	1.01719e-05	-	5_UTR
MIMAT0004778	miR-508-5p	SFRP4	NM_003014	-0.29275	1.01719e-05	-	CDS
MIMAT0004778	miR-508-5p	ST8SIA1	NM_003034	-0.421092	2.00789e-12	-	3_UTR
MIMAT0004778	miR-508-5p	SLAMF1	NM_003037	-0.315499	2.07667e-06	-	CDS
MIMAT0004778	miR-508-5p	SLC4A2	NM_003040	-0.195825	0.0121275	+	CDS
MIMAT0004778	miR-508-5p	SLC6A1	NM_003042	-0.332474	2.99743e-07	+	CDS
MIMAT0004778	miR-508-5p	SLIT1	NM_003061	0.204458	0.00656608	-	CDS
MIMAT0004778	miR-508-5p	SORL1	NM_003105	0.244164	0.000801606	+	3_UTR
MIMAT0004778	miR-508-5p	SORL1	NM_003105	0.244164	0.000801606	+	CDS
MIMAT0004778	miR-508-5p	SPIB	NM_003121	-0.199207	0.0121535	+	3_UTR
MIMAT0004778	miR-508-5p	SPN	NM_003123	-0.197644	0.0151984	+	3_UTR
MIMAT0004778	miR-508-5p	NEK4	NM_003157	0.283834	1.01886e-05	-	3_UTR
MIMAT0004778	miR-508-5p	NEK4	NM_003157	0.283834	1.01886e-05	-	CDS
MIMAT0004778	miR-508-5p	TFAP4	NM_003223	0.188541	0.0086649	-	CDS
MIMAT0004778	miR-508-5p	TFF3	NM_003226	0.227883	0.000538421	-	CDS
MIMAT0004778	miR-508-5p	TG	NM_003235	-0.185443	0.00664062	+	CDS
MIMAT0004778	miR-508-5p	TGM3	NM_003245	0.281628	6.77053e-05	+	CDS
MIMAT0004778	miR-508-5p	THBS2	NM_003247	-0.515898	6.51027e-21	-	3_UTR
MIMAT0004778	miR-508-5p	TLR1	NM_003263	-0.193349	0.0278457	-	3_UTR
MIMAT0004778	miR-508-5p	TLR2	NM_003264	-0.255137	0.000626995	+	CDS
MIMAT0004778	miR-508-5p	UBA52	NM_003333	0.184519	0.00920618	+	3_UTR
MIMAT0004778	miR-508-5p	UGCG	NM_003358	-0.173833	0.0234963	+	3_UTR
MIMAT0004778	miR-508-5p	VLDLR	NM_003383	0.204567	0.0116448	+	CDS
MIMAT0004778	miR-508-5p	WIPF1	NM_003387	-0.231681	0.00188486	-	CDS
MIMAT0004778	miR-508-5p	WNT8B	NM_003393	0.172631	0.0197065	+	3_UTR
MIMAT0004778	miR-508-5p	WNT8B	NM_003393	0.172631	0.0197065	+	CDS
MIMAT0004778	miR-508-5p	XPNPEP2	NM_003399	-0.306029	1.40071e-06	+	3_UTR
MIMAT0004778	miR-508-5p	XPNPEP2	NM_003399	-0.306029	1.40071e-06	+	CDS
MIMAT0004778	miR-508-5p	ZNF43	NM_003423	0.249064	0.000523913	-	3_UTR
MIMAT0004778	miR-508-5p	ZNF91	NM_003430	0.159347	0.044427	-	3_UTR
MIMAT0004778	miR-508-5p	ZNF132	NM_003433	0.171614	0.00906085	-	3_UTR
MIMAT0004778	miR-508-5p	ZNF132	NM_003433	0.171614	0.00906085	-	CDS
MIMAT0004778	miR-508-5p	ZNF133	NM_003434	0.153492	0.0182705	+	3_UTR
MIMAT0004778	miR-508-5p	ZNF133	NM_003434	0.153492	0.0182705	+	5_UTR
MIMAT0004778	miR-508-5p	ZNF133	NM_003434	0.153492	0.0182705	+	CDS
MIMAT0004778	miR-508-5p	ZNF136	NM_003437	0.165218	0.018137	+	3_UTR
MIMAT0004778	miR-508-5p	ZNF136	NM_003437	0.165218	0.018137	+	5_UTR
MIMAT0004778	miR-508-5p	ZNF136	NM_003437	0.165218	0.018137	+	CDS
MIMAT0004778	miR-508-5p	DNALI1	NM_003462	0.27113	5.85396e-05	+	3_UTR
MIMAT0004778	miR-508-5p	SCG2	NM_003469	-0.423298	3.32652e-14	-	3_UTR
MIMAT0004778	miR-508-5p	SCG2	NM_003469	-0.423298	3.32652e-14	-	CDS
MIMAT0004778	miR-508-5p	KCNAB1	NM_003471	-0.167135	0.0277688	+	3_UTR
MIMAT0004778	miR-508-5p	ADAM12	NM_003474	-0.556397	2.60855e-25	-	3_UTR
MIMAT0004778	miR-508-5p	CUL5	NM_003478	0.247959	0.000801606	+	3_UTR
MIMAT0004778	miR-508-5p	CUL5	NM_003478	0.247959	0.000801606	+	CDS
MIMAT0004778	miR-508-5p	DOC2A	NM_003586	0.197594	0.00310469	-	3_UTR
MIMAT0004778	miR-508-5p	DOC2A	NM_003586	0.197594	0.00310469	-	CDS
MIMAT0004778	miR-508-5p	SORBS2	NM_003603	0.196466	0.00190878	-	5_UTR
MIMAT0004778	miR-508-5p	SORBS2	NM_003603	0.196466	0.00190878	-	CDS
MIMAT0004778	miR-508-5p	KCNAB2	NM_003636	-0.171112	0.0462508	+	CDS
MIMAT0004778	miR-508-5p	GAS7	NM_003644	0.223595	0.00646825	-	3_UTR
MIMAT0004778	miR-508-5p	KMO	NM_003679	-0.289716	2.71155e-05	+	3_UTR
MIMAT0004778	miR-508-5p	SCARF1	NM_003693	-0.281326	8.9886e-05	-	3_UTR
MIMAT0004778	miR-508-5p	KLF7	NM_003709	-0.165896	0.0272602	-	5_UTR
MIMAT0004778	miR-508-5p	UNC5C	NM_003728	-0.31469	1.14649e-07	-	3_UTR
MIMAT0004778	miR-508-5p	UNC5C	NM_003728	-0.31469	1.14649e-07	-	CDS
MIMAT0004778	miR-508-5p	OASL	NM_003733	-0.19542	0.0106426	-	5_UTR
MIMAT0004778	miR-508-5p	AOC3	NM_003734	-0.354318	2.47812e-08	+	3_UTR
MIMAT0004778	miR-508-5p	PCDHGA12	NM_003735	-0.426919	1.28873e-13	+	CDS
MIMAT0004778	miR-508-5p	PTCH2	NM_003738	0.455861	1.06056e-16	-	CDS
MIMAT0004778	miR-508-5p	STX11	NM_003764	-0.305629	2.2757e-06	+	3_UTR
MIMAT0004778	miR-508-5p	STX11	NM_003764	-0.305629	2.2757e-06	+	CDS
MIMAT0004778	miR-508-5p	DNAH11	NM_003777	0.302524	5.40513e-06	+	3_UTR
MIMAT0004778	miR-508-5p	DNAH11	NM_003777	0.302524	5.40513e-06	+	5_UTR
MIMAT0004778	miR-508-5p	DNAH11	NM_003777	0.302524	5.40513e-06	+	CDS
MIMAT0004778	miR-508-5p	HRK	NM_003806	0.173308	0.0165599	-	CDS
MIMAT0004778	miR-508-5p	ADAM23	NM_003812	0.434992	2.16949e-12	+	CDS
MIMAT0004778	miR-508-5p	CDS2	NM_003818	0.166351	0.0302943	+	CDS
MIMAT0004778	miR-508-5p	SIGLEC5	NM_003830	-0.212846	0.00844712	-	3_UTR
MIMAT0004778	miR-508-5p	SIGLEC5	NM_003830	-0.212846	0.00844712	-	CDS
MIMAT0004778	miR-508-5p	PEX11A	NM_003847	0.226709	0.00165287	-	3_UTR
MIMAT0004778	miR-508-5p	PEX11A	NM_003847	0.226709	0.00165287	-	CDS
MIMAT0004778	miR-508-5p	IL1RL1	NM_003856	-0.3508	2.0137e-09	+	5_UTR
MIMAT0004778	miR-508-5p	FGF16	NM_003868	-0.219687	0.00572379	+	5_UTR
MIMAT0004778	miR-508-5p	WISP1	NM_003882	-0.287399	5.32121e-06	+	3_UTR
MIMAT0004778	miR-508-5p	AP1S2	NM_003916	-0.2415	0.000481898	-	3_UTR
MIMAT0004778	miR-508-5p	AP1G2	NM_003917	0.189694	0.0125198	-	CDS
MIMAT0004778	miR-508-5p	F2RL3	NM_003950	-0.205699	0.00644535	+	3_UTR
MIMAT0004778	miR-508-5p	SEMA5A	NM_003966	-0.217259	0.000751003	-	3_UTR
MIMAT0004778	miR-508-5p	SEMA5A	NM_003966	-0.217259	0.000751003	-	5_UTR
MIMAT0004778	miR-508-5p	SEMA5A	NM_003966	-0.217259	0.000751003	-	CDS
MIMAT0004778	miR-508-5p	RPL14	NM_003973	0.257471	3.12615e-05	+	3_UTR
MIMAT0004778	miR-508-5p	SH2D2A	NM_003975	-0.329201	2.19207e-07	-	3_UTR
MIMAT0004778	miR-508-5p	PRC1	NM_003981	-0.172877	0.0415079	-	5_UTR
MIMAT0004778	miR-508-5p	PRC1	NM_003981	-0.172877	0.0415079	-	CDS
MIMAT0004778	miR-508-5p	NFKB1	NM_003998	-0.215571	0.0165312	+	CDS
MIMAT0004778	miR-508-5p	OSMR	NM_003999	-0.195128	0.00434386	+	3_UTR
MIMAT0004778	miR-508-5p	OSMR	NM_003999	-0.195128	0.00434386	+	CDS
MIMAT0004778	miR-508-5p	FCGR2B	NM_004001	-0.191694	0.013799	+	CDS
MIMAT0004778	miR-508-5p	DMD	NM_004015	-0.242781	0.0014998	-	3_UTR
MIMAT0004778	miR-508-5p	DMD	NM_004015	-0.242781	0.0014998	-	CDS
MIMAT0004778	miR-508-5p	DMD	NM_004017	-0.308124	1.14748e-05	-	3_UTR
MIMAT0004778	miR-508-5p	DMD	NM_004017	-0.308124	1.14748e-05	-	CDS
MIMAT0004778	miR-508-5p	AP2S1	NM_004069	-0.19157	0.0123065	-	CDS
MIMAT0004778	miR-508-5p	PLK3	NM_004073	-0.266646	1.97708e-05	+	3_UTR
MIMAT0004778	miR-508-5p	CTSS	NM_004079	-0.268198	0.000187088	-	3_UTR
MIMAT0004778	miR-508-5p	E2F2	NM_004091	-0.182612	0.0314757	-	3_UTR
MIMAT0004778	miR-508-5p	STOM	NM_004099	-0.28895	6.41493e-05	-	3_UTR
MIMAT0004778	miR-508-5p	FLT3	NM_004119	-0.249311	0.000987069	-	3_UTR
MIMAT0004778	miR-508-5p	GBP2	NM_004120	-0.185428	0.0230014	-	3_UTR
MIMAT0004778	miR-508-5p	GGT5	NM_004121	-0.322563	5.08245e-07	-	CDS
MIMAT0004778	miR-508-5p	KRT33A	NM_004138	0.157064	0.0345287	-	CDS
MIMAT0004778	miR-508-5p	UXT	NM_004182	0.182765	0.034454	-	CDS
MIMAT0004778	miR-508-5p	USP2	NM_004205	0.272757	0.000456199	-	3_UTR
MIMAT0004778	miR-508-5p	CYTH3	NM_004227	-0.157163	0.0479609	-	3_UTR
MIMAT0004778	miR-508-5p	CD163	NM_004244	-0.346094	5.77662e-08	-	CDS
MIMAT0004778	miR-508-5p	PMPCB	NM_004279	0.225112	0.00297859	+	CDS
MIMAT0004778	miR-508-5p	RAB3D	NM_004283	0.164308	0.0281828	-	3_UTR
MIMAT0004778	miR-508-5p	GTPBP1	NM_004286	-0.182237	0.0215716	+	3_UTR
MIMAT0004778	miR-508-5p	GTPBP1	NM_004286	-0.182237	0.0215716	+	5_UTR
MIMAT0004778	miR-508-5p	GTPBP1	NM_004286	-0.182237	0.0215716	+	CDS
MIMAT0004778	miR-508-5p	CYTIP	NM_004288	-0.339936	9.20465e-08	-	5_UTR
MIMAT0004778	miR-508-5p	CYTIP	NM_004288	-0.339936	9.20465e-08	-	CDS
MIMAT0004778	miR-508-5p	CARTPT	NM_004291	0.19498	0.0146752	+	3_UTR
MIMAT0004778	miR-508-5p	APBB2	NM_004307	-0.213311	0.00347183	-	3_UTR
MIMAT0004778	miR-508-5p	ARHGAP1	NM_004308	-0.202705	0.0176733	-	3_UTR
MIMAT0004778	miR-508-5p	RHOH	NM_004310	-0.301579	6.09789e-06	+	5_UTR
MIMAT0004778	miR-508-5p	RHOH	NM_004310	-0.301579	6.09789e-06	+	CDS
MIMAT0004778	miR-508-5p	ASTN1	NM_004319	0.375092	4.6553e-11	-	3_UTR
MIMAT0004778	miR-508-5p	ASTN1	NM_004319	0.375092	4.6553e-11	-	CDS
MIMAT0004778	miR-508-5p	BST1	NM_004334	-0.273444	0.000127327	+	3_UTR
MIMAT0004778	miR-508-5p	CALD1	NM_004342	-0.32917	7.12408e-08	+	3_UTR
MIMAT0004778	miR-508-5p	CALD1	NM_004342	-0.32917	7.12408e-08	+	5_UTR
MIMAT0004778	miR-508-5p	CNN2	NM_004368	-0.206189	0.000807051	+	3_UTR
MIMAT0004778	miR-508-5p	COL6A3	NM_004369	-0.273462	4.40695e-05	-	3_UTR
MIMAT0004778	miR-508-5p	COL6A3	NM_004369	-0.273462	4.40695e-05	-	CDS
MIMAT0004778	miR-508-5p	COL12A1	NM_004370	-0.294307	1.44692e-05	-	3_UTR
MIMAT0004778	miR-508-5p	COL12A1	NM_004370	-0.294307	1.44692e-05	-	5_UTR
MIMAT0004778	miR-508-5p	DUSP2	NM_004418	-0.161314	0.0384664	-	CDS
MIMAT0004778	miR-508-5p	EPHA4	NM_004438	-0.154055	0.0300724	-	3_UTR
MIMAT0004778	miR-508-5p	EPHA4	NM_004438	-0.154055	0.0300724	-	CDS
MIMAT0004778	miR-508-5p	EPHA5	NM_004439	0.262097	9.44144e-05	-	CDS
MIMAT0004778	miR-508-5p	EPHB2	NM_004442	-0.234932	0.000390721	+	3_UTR
MIMAT0004778	miR-508-5p	EPHB2	NM_004442	-0.234932	0.000390721	+	CDS
MIMAT0004778	miR-508-5p	FGF5	NM_004464	-0.302215	3.45431e-07	+	3_UTR
MIMAT0004778	miR-508-5p	GALNT3	NM_004482	0.178788	0.0191579	-	CDS
MIMAT0004778	miR-508-5p	KIF5C	NM_004522	0.274869	4.92111e-05	+	CDS
MIMAT0004778	miR-508-5p	ROR2	NM_004560	-0.294272	6.60322e-06	-	CDS
MIMAT0004778	miR-508-5p	PIK3C2G	NM_004570	0.153064	0.019479	+	3_UTR
MIMAT0004778	miR-508-5p	PIK3C2G	NM_004570	0.153064	0.019479	+	CDS
MIMAT0004778	miR-508-5p	VIPR1	NM_004624	0.199863	0.0025863	+	3_UTR
MIMAT0004778	miR-508-5p	VIPR1	NM_004624	0.199863	0.0025863	+	CDS
MIMAT0004778	miR-508-5p	SF1	NM_004630	0.174405	0.0335608	-	3_UTR
MIMAT0004778	miR-508-5p	PABPN1	NM_004643	0.16047	0.0440297	+	5_UTR
MIMAT0004778	miR-508-5p	PABPN1	NM_004643	0.16047	0.0440297	+	CDS
MIMAT0004778	miR-508-5p	SDPR	NM_004657	0.206769	0.0113256	-	5_UTR
MIMAT0004778	miR-508-5p	DNAH9	NM_004662	0.228442	0.00254967	+	CDS
MIMAT0004778	miR-508-5p	RAB11A	NM_004663	0.186176	0.00725059	+	3_UTR
MIMAT0004778	miR-508-5p	RAB11A	NM_004663	0.186176	0.00725059	+	CDS
MIMAT0004778	miR-508-5p	MAP3K6	NM_004672	-0.203535	0.00257206	-	CDS
MIMAT0004778	miR-508-5p	ANGPTL1	NM_004673	-0.194158	0.00615725	-	3_UTR
MIMAT0004778	miR-508-5p	ANGPTL1	NM_004673	-0.194158	0.00615725	-	CDS
MIMAT0004778	miR-508-5p	KCNQ4	NM_004700	0.184778	0.0104204	+	CDS
MIMAT0004778	miR-508-5p	ARHGEF1	NM_004706	-0.178438	0.0191584	+	CDS
MIMAT0004778	miR-508-5p	DGKI	NM_004717	-0.250377	0.000246831	-	5_UTR
MIMAT0004778	miR-508-5p	DGKI	NM_004717	-0.250377	0.000246831	-	CDS
MIMAT0004778	miR-508-5p	PTGDR2	NM_004778	0.246499	0.000124079	-	3_UTR
MIMAT0004778	miR-508-5p	TCEAL1	NM_004780	0.219102	0.00392538	+	CDS
MIMAT0004778	miR-508-5p	SLIT2	NM_004787	-0.185753	0.00571544	+	5_UTR
MIMAT0004778	miR-508-5p	RAB33A	NM_004794	-0.183643	0.0262823	+	3_UTR
MIMAT0004778	miR-508-5p	RAB33A	NM_004794	-0.183643	0.0262823	+	CDS
MIMAT0004778	miR-508-5p	ADIPOQ	NM_004797	-0.348832	2.27962e-08	+	3_UTR
MIMAT0004778	miR-508-5p	ZFYVE9	NM_004799	0.169428	0.00731865	+	3_UTR
MIMAT0004778	miR-508-5p	GRAP2	NM_004810	-0.296443	1.02524e-05	+	3_UTR
MIMAT0004778	miR-508-5p	TJP2	NM_004817	-0.201831	0.0323263	+	CDS
MIMAT0004778	miR-508-5p	CYP7B1	NM_004820	-0.167892	0.0185688	-	3_UTR
MIMAT0004778	miR-508-5p	HAND1	NM_004821	-0.273298	1.54316e-06	-	CDS
MIMAT0004778	miR-508-5p	NCR1	NM_004829	-0.152083	0.0441592	+	3_UTR
MIMAT0004778	miR-508-5p	AIM2	NM_004833	-0.310225	3.61741e-06	-	CDS
MIMAT0004778	miR-508-5p	HOMER2	NM_004839	0.223611	0.000218919	-	3_UTR
MIMAT0004778	miR-508-5p	ARHGEF6	NM_004840	-0.206808	0.00798955	-	CDS
MIMAT0004778	miR-508-5p	AKAP5	NM_004857	-0.217659	0.00211353	+	3_UTR
MIMAT0004778	miR-508-5p	AKAP5	NM_004857	-0.217659	0.00211353	+	5_UTR
MIMAT0004778	miR-508-5p	GAL3ST1	NM_004861	0.175638	0.0199173	-	5_UTR
MIMAT0004778	miR-508-5p	C14orf2	NM_004894	0.20961	0.00699685	-	3_UTR
MIMAT0004778	miR-508-5p	RAB36	NM_004914	0.179457	0.00824031	+	3_UTR
MIMAT0004778	miR-508-5p	MTL5	NM_004923	0.231737	0.00275547	-	CDS_3_UTR
MIMAT0004778	miR-508-5p	CAPZB	NM_004930	-0.280783	9.10793e-06	-	CDS
MIMAT0004778	miR-508-5p	CDH15	NM_004933	-0.159791	0.0299144	+	CDS
MIMAT0004778	miR-508-5p	DOCK2	NM_004946	-0.296833	2.52015e-05	+	CDS
MIMAT0004778	miR-508-5p	GPR183	NM_004951	-0.314704	3.97462e-07	-	CDS
MIMAT0004778	miR-508-5p	NR5A1	NM_004959	0.579601	7.38629e-25	-	3_UTR
MIMAT0004778	miR-508-5p	KCNC1	NM_004976	0.231251	0.00055551	+	3_UTR
MIMAT0004778	miR-508-5p	KCNC4	NM_004978	0.214174	0.000905131	+	CDS
MIMAT0004778	miR-508-5p	LIMS1	NM_004987	-0.201619	0.00455814	+	3_UTR
MIMAT0004778	miR-508-5p	OMD	NM_005014	-0.350328	8.72502e-09	-	3_UTR
MIMAT0004778	miR-508-5p	PIK3CD	NM_005026	-0.23749	0.00198666	+	3_UTR
MIMAT0004778	miR-508-5p	PIK3CD	NM_005026	-0.23749	0.00198666	+	CDS
MIMAT0004778	miR-508-5p	PLS3	NM_005032	-0.255221	0.000322816	+	CDS
MIMAT0004778	miR-508-5p	PRKX	NM_005044	0.180116	0.0470782	-	CDS
MIMAT0004778	miR-508-5p	QARS	NM_005051	0.230254	0.00022875	-	CDS
MIMAT0004778	miR-508-5p	SCD	NM_005063	-0.237941	0.000883718	+	3_UTR
MIMAT0004778	miR-508-5p	TNFSF18	NM_005092	-0.192407	0.0132925	-	3_UTR
MIMAT0004778	miR-508-5p	ADAMTS4	NM_005099	-0.501141	8.31125e-19	-	3_UTR
MIMAT0004778	miR-508-5p	FEZ1	NM_005103	-0.196048	0.0023665	-	CDS
MIMAT0004778	miR-508-5p	GFPT2	NM_005110	-0.35015	3.8924e-09	-	CDS
MIMAT0004778	miR-508-5p	ABL2	NM_005158	-0.199708	0.00282892	-	3_UTR
MIMAT0004778	miR-508-5p	ABL2	NM_005158	-0.199708	0.00282892	-	CDS
MIMAT0004778	miR-508-5p	ATP2A3	NM_005173	-0.184267	0.028624	-	CDS
MIMAT0004778	miR-508-5p	CACNA1F	NM_005183	0.211387	0.00154997	-	CDS
MIMAT0004778	miR-508-5p	CD80	NM_005191	-0.306132	2.10492e-06	-	3_UTR
MIMAT0004778	miR-508-5p	FOXN3	NM_005197	-0.215896	0.00323554	-	3_UTR
MIMAT0004778	miR-508-5p	CCR8	NM_005201	-0.255171	0.000419524	+	3_UTR
MIMAT0004778	miR-508-5p	COL8A2	NM_005202	-0.316193	1.62118e-06	-	3_UTR
MIMAT0004778	miR-508-5p	COL8A2	NM_005202	-0.316193	1.62118e-06	-	5_UTR
MIMAT0004778	miR-508-5p	ELK1	NM_005229	0.36774	8.03719e-09	-	3_UTR
MIMAT0004778	miR-508-5p	EPHA3	NM_005233	-0.297685	7.52514e-07	+	3_UTR
MIMAT0004778	miR-508-5p	EPHA3	NM_005233	-0.297685	7.52514e-07	+	CDS
MIMAT0004778	miR-508-5p	ETS1	NM_005238	-0.252724	0.000114562	-	5_UTR
MIMAT0004778	miR-508-5p	FAT1	NM_005245	-0.209304	0.0040687	-	CDS
MIMAT0004778	miR-508-5p	FER	NM_005246	-0.165565	0.0313715	+	3_UTR
MIMAT0004778	miR-508-5p	FOSL2	NM_005253	-0.212524	0.00115675	+	3_UTR
MIMAT0004778	miR-508-5p	FOSL2	NM_005253	-0.212524	0.00115675	+	CDS
MIMAT0004778	miR-508-5p	GPR1	NM_005279	0.163812	0.0230142	-	CDS
MIMAT0004778	miR-508-5p	GPR3	NM_005281	-0.196836	0.00189739	+	3_UTR
MIMAT0004778	miR-508-5p	GPR4	NM_005282	-0.437077	2.70538e-14	-	3_UTR
MIMAT0004778	miR-508-5p	GPR4	NM_005282	-0.437077	2.70538e-14	-	5_UTR
MIMAT0004778	miR-508-5p	GPR20	NM_005293	0.172505	0.0140328	-	CDS
MIMAT0004778	miR-508-5p	MCHR1	NM_005297	-0.297262	1.02829e-05	+	3_UTR
MIMAT0004778	miR-508-5p	FFAR3	NM_005304	-0.205831	0.00257433	+	CDS
MIMAT0004778	miR-508-5p	GRK5	NM_005308	-0.249329	0.000816655	+	CDS
MIMAT0004778	miR-508-5p	HCLS1	NM_005335	-0.188907	0.0171301	-	CDS
MIMAT0004778	miR-508-5p	NCKAP1L	NM_005337	-0.26328	0.000313944	+	CDS
MIMAT0004778	miR-508-5p	MB	NM_005368	0.182992	0.0118954	-	CDS
MIMAT0004778	miR-508-5p	MPL	NM_005373	0.239361	0.000417155	+	3_UTR
MIMAT0004778	miR-508-5p	NBL1	NM_005380	-0.311508	3.61686e-07	+	CDS
MIMAT0004778	miR-508-5p	CXCL11	NM_005409	-0.184232	0.0203913	-	3_UTR
MIMAT0004778	miR-508-5p	SLC20A1	NM_005415	-0.286871	3.95252e-06	+	5_UTR
MIMAT0004778	miR-508-5p	SLC20A1	NM_005415	-0.286871	3.95252e-06	+	CDS
MIMAT0004778	miR-508-5p	TIE1	NM_005424	-0.250428	0.000573557	+	5_UTR_CDS
MIMAT0004778	miR-508-5p	TIE1	NM_005424	-0.250428	0.000573557	+	CDS
MIMAT0004778	miR-508-5p	BMP15	NM_005448	0.21171	0.00583306	+	CDS
MIMAT0004778	miR-508-5p	PDLIM7	NM_005451	-0.268849	4.74077e-06	-	3_UTR
MIMAT0004778	miR-508-5p	MAPK8IP1	NM_005456	0.172686	0.00306658	+	CDS
MIMAT0004778	miR-508-5p	MAPK8IP1	NM_005456	0.172686	0.00306658	+	CDS_3_UTR
MIMAT0004778	miR-508-5p	SH2B3	NM_005475	-0.274755	2.66978e-05	+	3_UTR
MIMAT0004778	miR-508-5p	TOM1	NM_005488	-0.239576	0.000421701	+	CDS
MIMAT0004778	miR-508-5p	SH2D3C	NM_005489	-0.312754	7.48357e-06	-	CDS
MIMAT0004778	miR-508-5p	ABCA1	NM_005502	-0.336979	1.73709e-07	-	CDS
MIMAT0004778	miR-508-5p	SCARB1	NM_005505	0.187546	0.00379055	-	CDS
MIMAT0004778	miR-508-5p	CCR4	NM_005508	-0.320092	1.62306e-06	+	3_UTR
MIMAT0004778	miR-508-5p	LRRC32	NM_005512	-0.413207	3.77402e-12	-	3_UTR
MIMAT0004778	miR-508-5p	HOXA1	NM_005522	-0.187506	0.00814766	-	3_UTR
MIMAT0004778	miR-508-5p	HSPG2	NM_005529	-0.181493	0.0128265	-	CDS
MIMAT0004778	miR-508-5p	IL12RB1	NM_005535	-0.291492	0.000118426	-	3_UTR
MIMAT0004778	miR-508-5p	IL12RB1	NM_005535	-0.291492	0.000118426	-	CDS
MIMAT0004778	miR-508-5p	INSIG1	NM_005542	-0.193232	0.0102142	+	3_UTR
MIMAT0004778	miR-508-5p	LAMA1	NM_005559	0.199396	0.00273887	-	CDS
MIMAT0004778	miR-508-5p	LIMK2	NM_005569	-0.153376	0.0368232	+	3_UTR
MIMAT0004778	miR-508-5p	ACSM3	NM_005622	0.210079	0.00689688	+	CDS
MIMAT0004778	miR-508-5p	TERF2	NM_005652	0.176225	0.00587676	-	5_UTR
MIMAT0004778	miR-508-5p	ST8SIA4	NM_005668	-0.227721	0.00143666	-	3_UTR
MIMAT0004778	miR-508-5p	COLQ	NM_005677	0.18458	0.00784672	-	3_UTR
MIMAT0004778	miR-508-5p	SOX13	NM_005686	0.202511	0.00465859	+	CDS
MIMAT0004778	miR-508-5p	GPC6	NM_005708	-0.171341	0.00750511	+	3_UTR
MIMAT0004778	miR-508-5p	USH1C	NM_005709	0.177489	0.0113058	-	3_UTR
MIMAT0004778	miR-508-5p	USH1C	NM_005709	0.177489	0.0113058	-	CDS
MIMAT0004778	miR-508-5p	TSPAN3	NM_005724	0.200371	0.00470907	-	3_UTR
MIMAT0004778	miR-508-5p	TSPAN1	NM_005727	0.165384	0.0471007	+	3_UTR
MIMAT0004778	miR-508-5p	ARIH1	NM_005744	0.196621	0.00655433	+	CDS
MIMAT0004778	miR-508-5p	EBI3	NM_005755	-0.181887	0.0375215	+	3_UTR
MIMAT0004778	miR-508-5p	PLXNC1	NM_005761	-0.263629	0.000200026	+	3_UTR
MIMAT0004778	miR-508-5p	PLXNC1	NM_005761	-0.263629	0.000200026	+	CDS
MIMAT0004778	miR-508-5p	SORBS3	NM_005775	-0.208205	0.0119613	+	CDS
MIMAT0004778	miR-508-5p	LHFPL2	NM_005779	-0.221042	0.00253766	-	3_UTR
MIMAT0004778	miR-508-5p	LHFP	NM_005780	-0.235891	6.57346e-05	-	CDS
MIMAT0004778	miR-508-5p	CD96	NM_005816	-0.298392	7.11484e-06	+	5_UTR
MIMAT0004778	miR-508-5p	PLIN3	NM_005817	-0.191386	0.00598675	-	3_UTR
MIMAT0004778	miR-508-5p	RCAN2	NM_005822	-0.350462	6.62783e-09	-	3_UTR
MIMAT0004778	miR-508-5p	RAMP3	NM_005856	-0.242619	0.000375583	+	3_UTR
MIMAT0004778	miR-508-5p	NET1	NM_005863	-0.15508	0.0229655	+	3_UTR
MIMAT0004778	miR-508-5p	NET1	NM_005863	-0.15508	0.0229655	+	CDS
MIMAT0004778	miR-508-5p	LILRB2	NM_005874	-0.325479	4.87704e-07	-	3_UTR
MIMAT0004778	miR-508-5p	DNAJA2	NM_005880	0.159069	0.0471211	-	3_UTR
MIMAT0004778	miR-508-5p	DNAJA2	NM_005880	0.159069	0.0471211	-	CDS
MIMAT0004778	miR-508-5p	FMNL1	NM_005892	-0.300657	1.01719e-05	+	CDS
MIMAT0004778	miR-508-5p	MAK	NM_005906	0.271913	0.000217934	-	3_UTR
MIMAT0004778	miR-508-5p	MAN1A1	NM_005907	-0.327771	2.80362e-07	-	3_UTR
MIMAT0004778	miR-508-5p	MAN1A1	NM_005907	-0.327771	2.80362e-07	-	5_UTR
MIMAT0004778	miR-508-5p	MIPEP	NM_005932	0.27345	0.000496218	-	CDS
MIMAT0004778	miR-508-5p	FOXO4	NM_005938	0.16664	0.00465643	+	3_UTR
MIMAT0004778	miR-508-5p	FOXO4	NM_005938	0.16664	0.00465643	+	CDS
MIMAT0004778	miR-508-5p	MMP11	NM_005940	-0.444515	2.58195e-15	+	3_UTR
MIMAT0004778	miR-508-5p	MUC6	NM_005961	0.194662	0.00193057	-	CDS
MIMAT0004778	miR-508-5p	MYH1	NM_005963	-0.297748	2.48905e-06	-	CDS
MIMAT0004778	miR-508-5p	TSPAN31	NM_005981	0.158839	0.0493242	+	3_UTR
MIMAT0004778	miR-508-5p	STK10	NM_005990	-0.217836	0.0043254	-	3_UTR
MIMAT0004778	miR-508-5p	TBX3	NM_005996	0.250627	0.000596077	-	5_UTR
MIMAT0004778	miR-508-5p	TCIRG1	NM_006019	-0.168083	0.0283901	+	CDS
MIMAT0004778	miR-508-5p	MRC2	NM_006039	-0.285743	5.75416e-05	+	3_UTR
MIMAT0004778	miR-508-5p	HS3ST4	NM_006040	-0.174252	0.0168867	+	3_UTR
MIMAT0004778	miR-508-5p	HS3ST4	NM_006040	-0.174252	0.0168867	+	CDS
MIMAT0004778	miR-508-5p	HS3ST3B1	NM_006041	-0.236567	0.000239722	+	3_UTR
MIMAT0004778	miR-508-5p	HS3ST3B1	NM_006041	-0.236567	0.000239722	+	CDS
MIMAT0004778	miR-508-5p	HS3ST3A1	NM_006042	-0.18769	0.00463153	-	CDS
MIMAT0004778	miR-508-5p	LAMC3	NM_006059	0.350987	1.37834e-08	+	CDS
MIMAT0004778	miR-508-5p	KBTBD10	NM_006063	0.284446	9.33606e-05	+	CDS
MIMAT0004778	miR-508-5p	TLR6	NM_006068	-0.182453	0.0310511	-	3_UTR
MIMAT0004778	miR-508-5p	DLC1	NM_006094	-0.207715	0.00345897	-	3_UTR
MIMAT0004778	miR-508-5p	YAP1	NM_006106	0.205043	0.0112143	+	CDS
MIMAT0004778	miR-508-5p	CD28	NM_006139	-0.199123	0.00863	+	3_UTR
MIMAT0004778	miR-508-5p	CSF2RA	NM_006140	-0.182403	0.0116482	+	CDS
MIMAT0004778	miR-508-5p	CSF2RA	NM_006140	-0.182205	0.0118231	+	CDS
MIMAT0004778	miR-508-5p	IRF6	NM_006147	0.246026	0.000110224	-	3_UTR
MIMAT0004778	miR-508-5p	NRAP	NM_006175	0.198885	0.00314392	-	CDS
MIMAT0004778	miR-508-5p	DDR2	NM_006182	-0.266365	0.000452723	+	3_UTR
MIMAT0004778	miR-508-5p	PCSK5	NM_006200	-0.280683	7.45766e-05	+	3_UTR
MIMAT0004778	miR-508-5p	ENPP1	NM_006208	-0.235206	0.000712279	+	3_UTR
MIMAT0004778	miR-508-5p	POLD2	NM_006230	0.187914	0.0109121	-	CDS
MIMAT0004778	miR-508-5p	PRKG1	NM_006258	-0.392723	7.27805e-12	+	CDS
MIMAT0004778	miR-508-5p	TFPI	NM_006287	-0.287675	1.17256e-06	-	3_UTR
MIMAT0004778	miR-508-5p	TLN1	NM_006289	-0.203887	0.0102655	-	CDS
MIMAT0004778	miR-508-5p	TNFAIP3	NM_006290	-0.232337	0.000942562	+	CDS
MIMAT0004778	miR-508-5p	TYRO3	NM_006293	0.272251	1.80141e-05	+	3_UTR
MIMAT0004778	miR-508-5p	TYRO3	NM_006293	0.272251	1.80141e-05	+	CDS
MIMAT0004778	miR-508-5p	SEC23A	NM_006364	-0.292299	5.01361e-06	-	CDS
MIMAT0004778	miR-508-5p	SLC35A1	NM_006416	0.164687	0.0295458	+	CDS
MIMAT0004778	miR-508-5p	OLFM4	NM_006418	0.170652	0.0287152	+	CDS
MIMAT0004778	miR-508-5p	AKAP3	NM_006422	0.207283	0.00197829	-	5_UTR
MIMAT0004778	miR-508-5p	AKAP3	NM_006422	0.207283	0.00197829	-	CDS
MIMAT0004778	miR-508-5p	HIC1	NM_006497	-0.243372	8.12026e-05	+	3_UTR
MIMAT0004778	miR-508-5p	TRIM27	NM_006510	0.162742	0.0348315	-	CDS
MIMAT0004778	miR-508-5p	CD226	NM_006566	-0.211584	0.00574941	-	3_UTR
MIMAT0004778	miR-508-5p	GNA13	NM_006572	-0.227007	0.00101921	-	3_UTR
MIMAT0004778	miR-508-5p	CORIN	NM_006587	-0.491878	1.2983e-18	-	3_UTR
MIMAT0004778	miR-508-5p	CORIN	NM_006587	-0.491878	1.2983e-18	-	CDS
MIMAT0004778	miR-508-5p	GRAP	NM_006613	-0.19415	0.0121174	-	3_UTR
MIMAT0004778	miR-508-5p	CAPN9	NM_006615	0.22999	0.000325523	+	CDS
MIMAT0004778	miR-508-5p	2014-09-09	NM_006640	-0.204828	0.00559667	+	3_UTR
MIMAT0004778	miR-508-5p	WASF3	NM_006646	0.245112	0.000825695	+	CDS
MIMAT0004778	miR-508-5p	CLPX	NM_006660	0.183273	0.00827853	-	3_UTR
MIMAT0004778	miR-508-5p	CLPX	NM_006660	0.183273	0.00827853	-	CDS
MIMAT0004778	miR-508-5p	SMPDL3A	NM_006714	-0.414383	9.63414e-12	+	CDS
MIMAT0004778	miR-508-5p	HOXA2	NM_006735	-0.231211	0.000505488	-	3_UTR
[truncated: 1,360 more rows]

## Sheet: 509
miRNA.miRBase.MIMAT	miRNA.miR	mRNA.HUGO.symbol	mRNA.RefSeq	Spearman.rho	Qval	strand	site.location
MIMAT0002881	miR-509-3p	APOE	NM_000041	-0.282005	0.00115572	+	5_UTR
MIMAT0002881	miR-509-3p	CD3G	NM_000073	-0.278751	0.000516295	+	3_UTR
MIMAT0002881	miR-509-3p	CYP1B1	NM_000104	-0.327955	0.00012609	-	3_UTR
MIMAT0002881	miR-509-3p	F5	NM_000130	-0.345016	0.000195122	-	CDS
MIMAT0002881	miR-509-3p	FBN1	NM_000138	-0.386891	4.78508e-07	-	3_UTR
MIMAT0002881	miR-509-3p	SERPIND1	NM_000185	0.290593	1.10958e-05	+	3_UTR
MIMAT0002881	miR-509-3p	LPL	NM_000237	-0.270627	2.46869e-05	+	CDS
MIMAT0002881	miR-509-3p	MYO5A	NM_000259	-0.323294	7.0628e-05	-	CDS
MIMAT0002881	miR-509-3p	PAH	NM_000277	0.189538	0.0405037	-	CDS
MIMAT0002881	miR-509-3p	CTSA	NM_000308	-0.199988	0.049669	+	CDS
MIMAT0002881	miR-509-3p	STAR	NM_000349	0.757005	4.2335e-49	-	3_UTR
MIMAT0002881	miR-509-3p	TIMP3	NM_000362	-0.448409	2.591e-11	+	3_UTR
MIMAT0002881	miR-509-3p	COL5A2	NM_000393	-0.520755	9.4404e-15	-	CDS
MIMAT0002881	miR-509-3p	CYBB	NM_000397	-0.239044	0.0353395	+	CDS
MIMAT0002881	miR-509-3p	TEK	NM_000459	-0.273023	0.000248876	+	CDS
MIMAT0002881	miR-509-3p	TWIST1	NM_000474	-0.412054	1.42419e-11	-	3_UTR
MIMAT0002881	miR-509-3p	F2	NM_000506	0.22516	0.000414753	+	3_UTR
MIMAT0002881	miR-509-3p	MC2R	NM_000529	0.243572	7.16025e-05	-	3_UTR
MIMAT0002881	miR-509-3p	IL15	NM_000585	-0.208917	0.00589405	+	3_UTR
MIMAT0002881	miR-509-3p	IGFBP1	NM_000596	0.347411	2.85415e-09	+	5_UTR
MIMAT0002881	miR-509-3p	CXCL12	NM_000609	-0.479747	1.14514e-12	-	3_UTR
MIMAT0002881	miR-509-3p	BDKRB2	NM_000623	-0.233686	0.0184673	+	3_UTR
MIMAT0002881	miR-509-3p	BCL2	NM_000633	0.217997	0.00312269	-	3_UTR
MIMAT0002881	miR-509-3p	ADH1B	NM_000668	-0.246741	0.00173295	-	3_UTR
MIMAT0002881	miR-509-3p	ADRA1A	NM_000680	-0.236391	0.0017173	-	3_UTR
MIMAT0002881	miR-509-3p	ADRA1A	NM_000680	-0.236391	0.0017173	-	CDS
MIMAT0002881	miR-509-3p	HTR2B	NM_000867	-0.25938	0.0155152	-	CDS
MIMAT0002881	miR-509-3p	IL2RB	NM_000878	-0.345402	3.62141e-06	-	3_UTR
MIMAT0002881	miR-509-3p	IMPDH2	NM_000884	0.245011	0.00452731	-	CDS
MIMAT0002881	miR-509-3p	KITLG	NM_000899	-0.214195	0.0174223	-	3_UTR
MIMAT0002881	miR-509-3p	PTGFR	NM_000959	-0.419517	1.54378e-07	+	CDS
MIMAT0002881	miR-509-3p	RABL2B	NM_001003789	0.20795	0.00476139	-	3_UTR
MIMAT0002881	miR-509-3p	GTF2IRD2B	NM_001003795	0.223009	0.00141119	+	CDS
MIMAT0002881	miR-509-3p	TARP	NM_001003806	-0.303846	4.02409e-05	-	3_UTR
MIMAT0002881	miR-509-3p	GPNMB	NM_001005340	-0.268519	0.0120778	+	CDS
MIMAT0002881	miR-509-3p	DNM2	NM_001005360	0.157935	0.0403017	+	CDS
MIMAT0002881	miR-509-3p	FAM69A	NM_001006605	-0.273377	0.00324454	-	3_UTR
MIMAT0002881	miR-509-3p	RPS6KA1	NM_001006665	-0.255794	0.00443259	+	3_UTR
MIMAT0002881	miR-509-3p	LRRC18	NM_001006939	0.397522	1.06302e-08	-	5_UTR
MIMAT0002881	miR-509-3p	NWD1	NM_001007525	0.310365	3.82022e-06	+	CDS
MIMAT0002881	miR-509-3p	CISD2	NM_001008388	-0.186928	0.00104374	+	5_UTR
MIMAT0002881	miR-509-3p	C4orf46	NM_001008393	-0.235058	0.000393618	-	3_UTR
MIMAT0002881	miR-509-3p	SLC7A2	NM_001008539	0.251792	6.50873e-05	+	3_UTR
MIMAT0002881	miR-509-3p	ARHGAP28	NM_001010000	-0.260057	0.000265716	+	3_UTR
MIMAT0002881	miR-509-3p	RSPH4A	NM_001010892	0.438746	7.76128e-09	+	CDS
MIMAT0002881	miR-509-3p	C6orf174	NM_001012279	-0.346763	1.33757e-06	-	3_UTR
MIMAT0002881	miR-509-3p	C6orf174	NM_001012279	-0.346763	1.33757e-06	-	CDS
MIMAT0002881	miR-509-3p	ROPN1B	NM_001012337	0.255937	0.00117889	+	5_UTR
MIMAT0002881	miR-509-3p	C9orf128	NM_001012446	0.228425	0.00859904	-	CDS
MIMAT0002881	miR-509-3p	C9orf152	NM_001012993	0.199975	0.02256	-	3_UTR
MIMAT0002881	miR-509-3p	C9orf152	NM_001012993	0.199975	0.02256	-	CDS
MIMAT0002881	miR-509-3p	EPGN	NM_001013442	-0.238259	0.00482559	+	CDS
MIMAT0002881	miR-509-3p	CRMP1	NM_001014809	0.220085	0.000673545	-	CDS
MIMAT0002881	miR-509-3p	SAMD3	NM_001017373	-0.29591	3.04055e-05	-	CDS
MIMAT0002881	miR-509-3p	KCNK2	NM_001017424	-0.182553	0.0266628	+	CDS
MIMAT0002881	miR-509-3p	SH3PXD2B	NM_001017995	-0.235246	0.010601	-	3_UTR
MIMAT0002881	miR-509-3p	SH3KBP1	NM_001024666	-0.298627	0.000216131	-	CDS
MIMAT0002881	miR-509-3p	KIAA1755	NM_001029864	-0.252262	0.00715832	-	3_UTR
MIMAT0002881	miR-509-3p	RUNX3	NM_001031680	-0.234191	0.010968	-	3_UTR
MIMAT0002881	miR-509-3p	RIBC1	NM_001031745	0.30795	0.000336545	+	CDS
MIMAT0002881	miR-509-3p	CXCL12	NM_001033886	-0.413944	2.93594e-08	-	3_UTR
MIMAT0002881	miR-509-3p	ALDH1L2	NM_001034173	-0.299955	0.000124732	-	CDS
MIMAT0002881	miR-509-3p	PDE4B	NM_001037339	-0.341463	1.92154e-06	+	CDS
MIMAT0002881	miR-509-3p	PDE4B	NM_001037340	-0.182538	0.0444577	+	CDS
MIMAT0002881	miR-509-3p	PDE4B	NM_001037341	-0.206901	0.00823797	+	CDS
MIMAT0002881	miR-509-3p	COL28A1	NM_001037763	0.186934	0.00342093	-	3_UTR
MIMAT0002881	miR-509-3p	ATP6V1C2	NM_001039362	0.170387	0.0116033	+	3_UTR
MIMAT0002881	miR-509-3p	VWA5B1	NM_001039500	0.274264	0.00203073	+	CDS
MIMAT0002881	miR-509-3p	CHIC1	NM_001039840	0.150396	0.0433923	+	3_UTR
MIMAT0002881	miR-509-3p	MDH1B	NM_001039845	0.261985	0.00153718	-	3_UTR
MIMAT0002881	miR-509-3p	MDH1B	NM_001039845	0.261985	0.00153718	-	CDS
MIMAT0002881	miR-509-3p	C3orf72	NM_001040061	0.681814	1.84874e-41	+	3_UTR
MIMAT0002881	miR-509-3p	SERPINB7	NM_001040147	-0.280189	0.000371921	+	CDS
MIMAT0002881	miR-509-3p	PAPD5	NM_001040284	0.225546	0.000292132	+	3_UTR
MIMAT0002881	miR-509-3p	PCDH17	NM_001040429	-0.316429	0.000109096	+	CDS
MIMAT0002881	miR-509-3p	DIAPH3	NM_001042517	-0.249438	8.4338e-05	-	CDS
MIMAT0002881	miR-509-3p	C2orf88	NM_001042519	0.243476	0.00106203	+	3_UTR
MIMAT0002881	miR-509-3p	WDR38	NM_001045476	0.287074	0.000242676	+	3_UTR
MIMAT0002881	miR-509-3p	NTM	NM_001048209	-0.384279	1.41778e-09	+	3_UTR
MIMAT0002881	miR-509-3p	ZNF493	NM_001076678	0.220709	0.000367827	+	3_UTR
MIMAT0002881	miR-509-3p	ZNF493	NM_001076678	0.220709	0.000367827	+	CDS
MIMAT0002881	miR-509-3p	ZNF391	NM_001076781	0.211127	0.0061397	+	3_UTR
MIMAT0002881	miR-509-3p	ZNF391	NM_001076781	0.211127	0.0061397	+	5_UTR
MIMAT0002881	miR-509-3p	ZNF391	NM_001076781	0.211127	0.0061397	+	CDS
MIMAT0002881	miR-509-3p	SEC31A	NM_001077206	-0.290355	0.00110233	-	CDS
MIMAT0002881	miR-509-3p	SEC31A	NM_001077207	0.185979	0.00793543	-	CDS
MIMAT0002881	miR-509-3p	DEPDC7	NM_001077242	-0.466193	3.41235e-13	+	3_UTR
MIMAT0002881	miR-509-3p	TMEM231	NM_001077418	0.344945	3.11095e-05	-	3_UTR
MIMAT0002881	miR-509-3p	TMEM231	NM_001077419	0.27699	0.0026278	-	3_UTR
MIMAT0002881	miR-509-3p	FAM153B	NM_001079529	0.198202	0.00327741	+	CDS
MIMAT0002881	miR-509-3p	ITGA6	NM_001079818	0.164457	0.0200694	+	CDS
MIMAT0002881	miR-509-3p	GRIP2	NM_001080423	-0.20376	0.0419739	-	3_UTR
MIMAT0002881	miR-509-3p	TOX3	NM_001080430	0.422697	4.24438e-09	-	CDS
MIMAT0002881	miR-509-3p	MBOAT1	NM_001080480	0.170637	0.0167085	-	3_UTR
MIMAT0002881	miR-509-3p	TSPAN11	NM_001080509	-0.186449	0.0395148	+	3_UTR
MIMAT0002881	miR-509-3p	BICC1	NM_001080512	-0.297914	0.000635803	+	CDS
MIMAT0002881	miR-509-3p	ARRDC5	NM_001080523	-0.276634	0.00584519	-	5_UTR
MIMAT0002881	miR-509-3p	GAB3	NM_001081573	-0.208494	0.0496704	-	3_UTR
MIMAT0002881	miR-509-3p	LILRB1	NM_001081638	-0.242852	0.0316583	+	CDS
MIMAT0002881	miR-509-3p	LILRB1	NM_001081639	-0.215546	0.0227628	+	CDS
MIMAT0002881	miR-509-3p	WDR62	NM_001083961	-0.155763	0.0273434	+	CDS
MIMAT0002881	miR-509-3p	FOXN3	NM_001085471	-0.268049	0.000252579	-	CDS
MIMAT0002881	miR-509-3p	KNCN	NM_001097611	0.216727	0.0262505	-	3_UTR
MIMAT0002881	miR-509-3p	SLC4A4	NM_001098484	0.302733	4.63671e-06	+	3_UTR
MIMAT0002881	miR-509-3p	SGSM1	NM_001098497	0.182074	0.0196772	+	3_UTR
MIMAT0002881	miR-509-3p	GPR116	NM_001098518	-0.295565	0.00118737	-	CDS
MIMAT0002881	miR-509-3p	LRRC43	NM_001098519	0.303656	8.64233e-05	+	CDS
MIMAT0002881	miR-509-3p	TIFAB	NM_001099221	-0.242952	0.00289942	-	3_UTR
MIMAT0002881	miR-509-3p	ZNF506	NM_001099269	0.204773	0.00161348	-	3_UTR
MIMAT0002881	miR-509-3p	DZANK1	NM_001099407	0.306795	0.000120566	-	5_UTR
MIMAT0002881	miR-509-3p	MYH2	NM_001100112	-0.248543	0.00575527	-	CDS
MIMAT0002881	miR-509-3p	RAP1GDS1	NM_001100426	-0.181904	0.0124112	+	3_UTR
MIMAT0002881	miR-509-3p	NPC1L1	NM_001101648	0.16664	0.0139154	-	CDS
MIMAT0002881	miR-509-3p	INPP4B	NM_001101669	-0.28461	0.00250324	-	3_UTR
MIMAT0002881	miR-509-3p	FMN1	NM_001103184	0.178615	0.00113038	-	3_UTR
MIMAT0002881	miR-509-3p	LAMA4	NM_001105206	-0.347186	3.60137e-07	-	CDS
MIMAT0002881	miR-509-3p	LAMA4	NM_001105207	-0.308425	8.06144e-05	-	CDS
MIMAT0002881	miR-509-3p	TTC21A	NM_001105513	0.254979	0.002275	+	CDS
MIMAT0002881	miR-509-3p	IGF1	NM_001111283	-0.184019	0.0432066	-	3_UTR
MIMAT0002881	miR-509-3p	IGF1	NM_001111284	-0.200788	0.00454665	-	3_UTR
MIMAT0002881	miR-509-3p	ZNF385B	NM_001113398	0.393694	1.54581e-10	-	CDS
MIMAT0002881	miR-509-3p	FAM211A	NM_001113567	0.195281	0.023082	-	3_UTR
MIMAT0002881	miR-509-3p	C1QC	NM_001114101	-0.276096	0.00197024	+	CDS
MIMAT0002881	miR-509-3p	PDLIM3	NM_001114107	-0.397315	2.26215e-08	-	3_UTR
MIMAT0002881	miR-509-3p	GRIA1	NM_001114183	-0.156949	0.0432414	+	CDS
MIMAT0002881	miR-509-3p	EDNRB	NM_001122659	-0.258554	0.00294023	-	3_UTR
MIMAT0002881	miR-509-3p	FAM124B	NM_001122779	-0.224218	0.0212012	-	3_UTR
MIMAT0002881	miR-509-3p	FAM124B	NM_001122779	-0.224218	0.0212012	-	CDS
MIMAT0002881	miR-509-3p	OSGIN2	NM_001126111	-0.233247	0.0219228	+	CDS
MIMAT0002881	miR-509-3p	GFI1	NM_001127216	-0.260821	0.00110787	-	3_UTR
MIMAT0002881	miR-509-3p	ATXN3	NM_001127697	-0.188828	0.0415936	-	3_UTR
MIMAT0002881	miR-509-3p	PRG4	NM_001127708	-0.265834	0.00214763	+	CDS
MIMAT0002881	miR-509-3p	PRG4	NM_001127709	-0.242823	0.00637382	+	CDS
MIMAT0002881	miR-509-3p	PRG4	NM_001127710	-0.211746	0.0423832	+	CDS
MIMAT0002881	miR-509-3p	PLA2G16	NM_001128203	0.160036	0.0417169	-	CDS
MIMAT0002881	miR-509-3p	SULF1	NM_001128204	-0.561982	8.57762e-17	+	3_UTR
MIMAT0002881	miR-509-3p	SULF1	NM_001128204	-0.561982	8.57762e-17	+	CDS
MIMAT0002881	miR-509-3p	SULF1	NM_001128205	-0.451977	1.41705e-09	+	3_UTR
MIMAT0002881	miR-509-3p	SULF1	NM_001128205	-0.451977	1.41705e-09	+	CDS
MIMAT0002881	miR-509-3p	SULF1	NM_001128206	-0.49548	3.15845e-12	+	3_UTR
MIMAT0002881	miR-509-3p	SULF1	NM_001128206	-0.49548	3.15845e-12	+	CDS
MIMAT0002881	miR-509-3p	KCTD6	NM_001128214	0.226086	0.0370615	+	3_UTR
MIMAT0002881	miR-509-3p	VGLL4	NM_001128221	-0.257453	0.00355793	-	3_UTR
MIMAT0002881	miR-509-3p	SHC1	NM_001130040	-0.201931	0.027575	-	CDS
MIMAT0002881	miR-509-3p	YAP1	NM_001130145	0.20411	0.000489211	+	3_UTR
MIMAT0002881	miR-509-3p	CSGALNACT1	NM_001130518	0.258686	0.000240825	-	5_UTR
MIMAT0002881	miR-509-3p	CSGALNACT1	NM_001130518	0.258686	0.000240825	-	CDS
MIMAT0002881	miR-509-3p	GAS7	NM_001130831	0.202846	0.0469812	-	3_UTR
MIMAT0002881	miR-509-3p	RABL2B	NM_001130921	0.198806	0.0156641	-	3_UTR
MIMAT0002881	miR-509-3p	RABL2B	NM_001130922	0.17717	0.00671724	-	3_UTR
MIMAT0002881	miR-509-3p	PLCD1	NM_001130964	0.173432	0.0298277	-	CDS
MIMAT0002881	miR-509-3p	IQCG	NM_001134435	0.267095	0.000543659	-	3_UTR
MIMAT0002881	miR-509-3p	PHLDB2	NM_001134439	-0.413311	1.64337e-07	+	CDS
MIMAT0002881	miR-509-3p	DDAH1	NM_001134445	-0.318988	2.04666e-05	-	3_UTR
MIMAT0002881	miR-509-3p	DSG4	NM_001134453	-0.240521	0.000154738	+	3_UTR
MIMAT0002881	miR-509-3p	DSG4	NM_001134453	-0.240521	0.000154738	+	CDS
MIMAT0002881	miR-509-3p	LRRC15	NM_001135057	-0.354986	1.57294e-05	-	3_UTR
MIMAT0002881	miR-509-3p	UPP2	NM_001135098	0.164887	0.0196421	+	3_UTR
MIMAT0002881	miR-509-3p	PVR	NM_001135768	-0.210738	0.00715574	+	3_UTR
MIMAT0002881	miR-509-3p	PVR	NM_001135768	-0.210738	0.00715574	+	CDS
MIMAT0002881	miR-509-3p	RUSC2	NM_001135999	-0.245748	0.00875219	+	CDS
MIMAT0002881	miR-509-3p	PLS3	NM_001136025	-0.212072	0.00263585	+	3_UTR
MIMAT0002881	miR-509-3p	KIAA0748	NM_001136030	-0.270124	0.00196518	-	3_UTR
MIMAT0002881	miR-509-3p	KIAA0748	NM_001136030	-0.270124	0.00196518	-	CDS
MIMAT0002881	miR-509-3p	LRIG3	NM_001136051	-0.178928	0.0473989	-	CDS
MIMAT0002881	miR-509-3p	FCGR2A	NM_001136219	-0.230287	0.0445308	+	3_UTR
MIMAT0002881	miR-509-3p	LRRFIP1	NM_001137552	-0.201184	0.0200518	+	CDS
MIMAT0002881	miR-509-3p	BEST1	NM_001139443	-0.293698	0.000364362	+	3_UTR
MIMAT0002881	miR-509-3p	BEST1	NM_001139443	-0.293698	0.000364362	+	CDS
MIMAT0002881	miR-509-3p	PPP3CB	NM_001142354	-0.198033	0.0118292	-	CDS
MIMAT0002881	miR-509-3p	KIAA1324L	NM_001142749	-0.200994	0.0104316	-	3_UTR
MIMAT0002881	miR-509-3p	EFCAB1	NM_001142857	0.307965	0.00017355	-	3_UTR
MIMAT0002881	miR-509-3p	ETS1	NM_001143820	-0.226176	0.0151738	-	3_UTR
MIMAT0002881	miR-509-3p	ETS1	NM_001143820	-0.226176	0.0151738	-	CDS
MIMAT0002881	miR-509-3p	RBM24	NM_001143941	0.171063	0.0405268	+	CDS
MIMAT0002881	miR-509-3p	LPXN	NM_001143995	0.197459	0.0257979	-	3_UTR
MIMAT0002881	miR-509-3p	NTM	NM_001144058	-0.600598	5.75847e-22	+	3_UTR
MIMAT0002881	miR-509-3p	CCDC42B	NM_001144872	0.301976	0.000150458	+	CDS
MIMAT0002881	miR-509-3p	ANKUB1	NM_001144960	0.334584	8.0697e-07	-	5_UTR
MIMAT0002881	miR-509-3p	ITGAV	NM_001144999	-0.203417	0.00304209	+	3_UTR
MIMAT0002881	miR-509-3p	AKD1	NM_001145128	0.214422	0.0212426	-	CDS
MIMAT0002881	miR-509-3p	UBE2QL1	NM_001145161	-0.468275	3.00886e-12	+	3_UTR
MIMAT0002881	miR-509-3p	SLC37A2	NM_001145290	-0.231431	0.0336479	+	3_UTR
MIMAT0002881	miR-509-3p	RAI14	NM_001145522	-0.461792	1.45863e-11	+	3_UTR
MIMAT0002881	miR-509-3p	TCP11L1	NM_001145541	-0.447979	4.50225e-10	+	3_UTR
MIMAT0002881	miR-509-3p	RASGRF1	NM_001145648	0.468285	7.89942e-14	-	CDS
MIMAT0002881	miR-509-3p	MKI67	NM_001145966	-0.190197	0.0309499	-	CDS
MIMAT0002881	miR-509-3p	PEG3	NM_001146184	0.169455	0.00679151	-	3_UTR
MIMAT0002881	miR-509-3p	PEG3	NM_001146184	0.169455	0.00679151	-	CDS
MIMAT0002881	miR-509-3p	PEG3	NM_001146186	0.191545	0.00775203	-	3_UTR
MIMAT0002881	miR-509-3p	PEG3	NM_001146186	0.191545	0.00775203	-	CDS
MIMAT0002881	miR-509-3p	PEG3	NM_001146187	0.651465	9.46202e-36	-	3_UTR
MIMAT0002881	miR-509-3p	PEG3	NM_001146187	0.651465	9.46202e-36	-	CDS
MIMAT0002881	miR-509-3p	MYOCD	NM_001146312	0.468071	2.82749e-17	+	3_UTR
MIMAT0002881	miR-509-3p	ANK3	NM_001149	0.218203	0.00780805	-	3_UTR
MIMAT0002881	miR-509-3p	ANK3	NM_001149	0.218203	0.00780805	-	5_UTR
MIMAT0002881	miR-509-3p	ANK3	NM_001149	0.218203	0.00780805	-	CDS
MIMAT0002881	miR-509-3p	MICAL1	NM_001159291	-0.216115	0.0188948	-	CDS
MIMAT0002881	miR-509-3p	FLT1	NM_001159920	-0.370831	2.39639e-06	-	3_UTR
MIMAT0002881	miR-509-3p	EBNA1BP2	NM_001159936	0.302664	0.000107702	-	CDS
MIMAT0002881	miR-509-3p	GLI1	NM_001160045	0.371715	7.44128e-08	+	CDS
MIMAT0002881	miR-509-3p	KCNQ5	NM_001160130	-0.269272	1.43417e-06	+	3_UTR
MIMAT0002881	miR-509-3p	KCNQ5	NM_001160130	-0.269272	1.43417e-06	+	CDS
MIMAT0002881	miR-509-3p	VCAN	NM_001164097	-0.479718	1.65072e-11	+	CDS
MIMAT0002881	miR-509-3p	ENTPD1	NM_001164179	-0.228797	0.000381574	+	3_UTR
MIMAT0002881	miR-509-3p	TRIM43B	NM_001164464	0.196522	0.0128109	-	CDS
MIMAT0002881	miR-509-3p	NPAS3	NM_001164749	0.15017	0.0448013	+	CDS
MIMAT0002881	miR-509-3p	ABL2	NM_001168239	-0.288097	0.000773968	-	3_UTR
MIMAT0002881	miR-509-3p	PTPRD	NM_001171025	-0.29197	0.000876576	-	3_UTR
MIMAT0002881	miR-509-3p	PTPRD	NM_001171025	-0.29197	0.000876576	-	CDS
MIMAT0002881	miR-509-3p	IL16	NM_001172128	-0.354904	3.94593e-06	+	CDS
MIMAT0002881	miR-509-3p	CSRNP3	NM_001172173	0.195806	0.00739708	+	3_UTR
MIMAT0002881	miR-509-3p	CSRNP3	NM_001172173	0.195806	0.00739708	+	CDS
MIMAT0002881	miR-509-3p	NEO1	NM_001172624	0.171903	0.0147392	+	3_UTR
MIMAT0002881	miR-509-3p	GGA3	NM_001172704	-0.153078	0.0380433	-	5_UTR
MIMAT0002881	miR-509-3p	ARHGDIB	NM_001175	-0.262632	0.00798804	-	CDS
MIMAT0002881	miR-509-3p	NPNT	NM_001184691	-0.286957	0.000135789	+	CDS
MIMAT0002881	miR-509-3p	NPNT	NM_001184693	-0.291256	8.65355e-06	+	CDS
MIMAT0002881	miR-509-3p	SLAMF6	NM_001184714	-0.251562	0.00204557	-	CDS
MIMAT0002881	miR-509-3p	GPRASP1	NM_001184727	0.181761	0.0111803	+	CDS
MIMAT0002881	miR-509-3p	NKX3-2	NM_001189	-0.424	6.31991e-09	-	3_UTR
MIMAT0002881	miR-509-3p	FLJ23152	NM_001190766	0.303016	0.00152425	+	5_UTR
MIMAT0002881	miR-509-3p	DAZL	NM_001190811	-0.360697	3.6884e-08	-	3_UTR
MIMAT0002881	miR-509-3p	SEC31A	NM_001191049	-0.177599	0.0198104	-	CDS
MIMAT0002881	miR-509-3p	C7orf10	NM_001193312	-0.371298	4.02027e-10	+	CDS
MIMAT0002881	miR-509-3p	C9orf3	NM_001193331	-0.206686	0.0154904	+	CDS
MIMAT0002881	miR-509-3p	FCRL5	NM_001195388	-0.22437	0.00304678	-	3_UTR
MIMAT0002881	miR-509-3p	DCLK1	NM_001195430	-0.384634	1.68746e-08	-	5_UTR
MIMAT0002881	miR-509-3p	SLC12A8	NM_001195483	-0.461483	1.95468e-10	-	CDS
MIMAT0002881	miR-509-3p	LDLR	NM_001195798	-0.203717	0.0118672	+	3_UTR
MIMAT0002881	miR-509-3p	PDE4D	NM_001197220	-0.311504	0.000104061	-	CDS
MIMAT0002881	miR-509-3p	GNGT2	NM_001198754	-0.251043	0.00276924	-	3_UTR
MIMAT0002881	miR-509-3p	ZBBX	NM_001199201	0.242708	0.00315879	-	CDS
MIMAT0002881	miR-509-3p	PDCD4	NM_001199492	0.215795	0.00984958	+	CDS
MIMAT0002881	miR-509-3p	PTPN7	NM_001199797	-0.217368	0.0111811	-	3_UTR
MIMAT0002881	miR-509-3p	ILDR1	NM_001199799	0.183752	0.0231346	-	CDS
MIMAT0002881	miR-509-3p	EDNRB	NM_001201397	-0.176715	0.030265	-	3_UTR
MIMAT0002881	miR-509-3p	OSBPL6	NM_001201481	-0.354159	2.46787e-07	+	CDS
MIMAT0002881	miR-509-3p	TAF1A	NM_001201536	0.169364	0.0075427	-	3_UTR
MIMAT0002881	miR-509-3p	TAF1A	NM_001201536	0.169364	0.0075427	-	5_UTR
MIMAT0002881	miR-509-3p	HDAC9	NM_001204146	0.151976	0.0420404	+	3_UTR
MIMAT0002881	miR-509-3p	NR1H4	NM_001206978	0.354726	8.03826e-09	+	CDS
MIMAT0002881	miR-509-3p	NR1H4	NM_001206979	0.390831	2.8816e-11	+	CDS
MIMAT0002881	miR-509-3p	NR1H4	NM_001206992	0.299626	0.000133044	+	CDS
MIMAT0002881	miR-509-3p	NR1H4	NM_001206993	0.298528	2.9789e-05	+	CDS
MIMAT0002881	miR-509-3p	BUB1B	NM_001211	-0.192032	0.00751686	+	CDS
MIMAT0002881	miR-509-3p	CALU	NM_001219	-0.2143	0.0232379	+	3_UTR
MIMAT0002881	miR-509-3p	CAMK2D	NM_001221	-0.272241	0.000188413	-	CDS
MIMAT0002881	miR-509-3p	WDR20	NM_001242415	0.17183	0.0177774	+	CDS
MIMAT0002881	miR-509-3p	MAP4K4	NM_001242559	-0.17377	0.0352224	+	5_UTR
MIMAT0002881	miR-509-3p	GFOD1	NM_001242628	-0.240125	0.00159848	-	3_UTR
MIMAT0002881	miR-509-3p	ENO4	NM_001242699	0.360784	3.29224e-06	+	3_UTR
MIMAT0002881	miR-509-3p	ENO4	NM_001242699	0.360784	3.29224e-06	+	CDS
MIMAT0002881	miR-509-3p	SNAP91	NM_001242794	0.161343	0.0456349	-	3_UTR
MIMAT0002881	miR-509-3p	INPP5F	NM_001243194	-0.292071	0.000337704	+	CDS
MIMAT0002881	miR-509-3p	TCF4	NM_001243236	-0.211822	0.0341476	-	5_UTR
MIMAT0002881	miR-509-3p	DENND5A	NM_001243254	-0.214695	0.0223623	-	3_UTR
MIMAT0002881	miR-509-3p	RABGAP1L	NM_001243764	0.151065	0.0363542	+	3_UTR
MIMAT0002881	miR-509-3p	RABGAP1L	NM_001243765	0.159908	0.00887452	+	3_UTR
MIMAT0002881	miR-509-3p	TNIP3	NM_001244764	-0.212877	0.00503266	-	CDS
MIMAT0002881	miR-509-3p	DAB2	NM_001244871	-0.251172	0.00201513	-	CDS
MIMAT0002881	miR-509-3p	SPAG9	NM_001251971	-0.18375	0.0102618	-	3_UTR
MIMAT0002881	miR-509-3p	TBC1D1	NM_001253912	-0.202146	0.00203073	+	CDS
MIMAT0002881	miR-509-3p	CNTN1	NM_001256063	0.224888	2.77375e-05	+	CDS
MIMAT0002881	miR-509-3p	CTHRC1	NM_001256099	-0.477659	3.11398e-13	+	3_UTR
MIMAT0002881	miR-509-3p	TMPRSS3	NM_001256317	0.19201	0.0327143	-	CDS
MIMAT0002881	miR-509-3p	PDLIM5	NM_001256429	-0.241165	0.000424165	+	3_UTR
MIMAT0002881	miR-509-3p	GUCY1A3	NM_001256449	-0.23593	0.00438276	+	5_UTR
MIMAT0002881	miR-509-3p	MAN2C1	NM_001256495	0.18246	0.0236253	-	CDS
MIMAT0002881	miR-509-3p	MEGF10	NM_001256545	-0.427683	1.70773e-08	+	CDS
MIMAT0002881	miR-509-3p	CLIC2	NM_001289	-0.280093	0.00141155	-	CDS
MIMAT0002881	miR-509-3p	CCR1	NM_001295	-0.257031	0.0065874	-	3_UTR
MIMAT0002881	miR-509-3p	CTSO	NM_001334	-0.221269	0.0124459	-	3_UTR
MIMAT0002881	miR-509-3p	DAB2	NM_001343	-0.2719	0.00709153	-	CDS
MIMAT0002881	miR-509-3p	DAZL	NM_001351	-0.418567	8.16246e-11	-	3_UTR
MIMAT0002881	miR-509-3p	DSCAM	NM_001389	0.232366	0.00137711	-	CDS
MIMAT0002881	miR-509-3p	EIF2S3	NM_001415	0.216232	0.0047454	+	CDS
MIMAT0002881	miR-509-3p	FOXF1	NM_001451	-0.39405	1.47387e-08	+	3_UTR
MIMAT0002881	miR-509-3p	FOXJ1	NM_001454	0.309475	0.000290051	-	CDS
MIMAT0002881	miR-509-3p	GATM	NM_001482	0.492828	3.17189e-17	-	CDS
MIMAT0002881	miR-509-3p	ACADSB	NM_001609	0.229363	0.000594792	+	3_UTR
MIMAT0002881	miR-509-3p	ACVR2A	NM_001616	-0.17208	0.0429001	+	3_UTR
MIMAT0002881	miR-509-3p	ACVR2A	NM_001616	-0.17208	0.0429001	+	CDS
MIMAT0002881	miR-509-3p	AOAH	NM_001637	-0.275916	0.00148153	-	3_UTR
MIMAT0002881	miR-509-3p	APEH	NM_001640	0.178499	0.0404078	+	CDS
MIMAT0002881	miR-509-3p	APOD	NM_001647	0.16463	0.0333158	-	3_UTR
MIMAT0002881	miR-509-3p	ARNT	NM_001668	-0.238349	0.0111455	-	CDS
MIMAT0002881	miR-509-3p	BLK	NM_001715	-0.184151	0.042008	+	CDS
MIMAT0002881	miR-509-3p	DST	NM_001723	-0.200883	0.00975753	-	3_UTR
MIMAT0002881	miR-509-3p	CAMK4	NM_001744	-0.20933	0.00371915	+	3_UTR
MIMAT0002881	miR-509-3p	RUNX1	NM_001754	-0.30916	0.000184138	-	3_UTR
MIMAT0002881	miR-509-3p	CD34	NM_001773	-0.193881	0.0360579	-	CDS
MIMAT0002881	miR-509-3p	ENTPD1	NM_001776	-0.382509	1.82007e-06	+	3_UTR
MIMAT0002881	miR-509-3p	CDH3	NM_001793	0.264665	0.00142765	+	5_UTR
MIMAT0002881	miR-509-3p	CDH11	NM_001797	-0.232837	0.0240015	-	5_UTR
MIMAT0002881	miR-509-3p	CDH11	NM_001797	-0.232837	0.0240015	-	CDS
MIMAT0002881	miR-509-3p	CDR2	NM_001802	-0.236328	0.00229418	-	CDS
MIMAT0002881	miR-509-3p	CENPC1	NM_001812	-0.220233	0.00206779	-	3_UTR
MIMAT0002881	miR-509-3p	CENPE	NM_001813	-0.270165	4.12043e-05	-	CDS
MIMAT0002881	miR-509-3p	CNR2	NM_001841	-0.189606	0.0322739	-	3_UTR
MIMAT0002881	miR-509-3p	COL4A2	NM_001846	-0.328106	3.83215e-05	+	CDS
MIMAT0002881	miR-509-3p	COL8A1	NM_001850	-0.432317	1.71294e-08	+	3_UTR
MIMAT0002881	miR-509-3p	COL11A1	NM_001854	-0.544179	1.33393e-16	-	CDS
MIMAT0002881	miR-509-3p	DCN	NM_001920	-0.360491	1.60947e-05	-	CDS
MIMAT0002881	miR-509-3p	FGF7	NM_002009	-0.522075	7.1967e-15	+	3_UTR
MIMAT0002881	miR-509-3p	FLI1	NM_002017	-0.310989	0.000545401	+	3_UTR
MIMAT0002881	miR-509-3p	FLI1	NM_002017	-0.310989	0.000545401	+	CDS
MIMAT0002881	miR-509-3p	FLT1	NM_002019	-0.32834	0.000308178	-	3_UTR
MIMAT0002881	miR-509-3p	FLT1	NM_002019	-0.32834	0.000308178	-	CDS
MIMAT0002881	miR-509-3p	FPR3	NM_002030	-0.336164	1.9093e-05	+	5_UTR
MIMAT0002881	miR-509-3p	HLA-DPB1	NM_002121	-0.193261	0.0275162	+	3_UTR
MIMAT0002881	miR-509-3p	HLF	NM_002126	0.458161	6.08078e-14	+	3_UTR
MIMAT0002881	miR-509-3p	TNC	NM_002160	-0.234334	0.0137154	-	3_UTR
MIMAT0002881	miR-509-3p	IL3RA	NM_002183	-0.241915	0.00487486	+	CDS
MIMAT0002881	miR-509-3p	IL3RA	NM_002183	-0.242387	0.00479631	+	CDS
MIMAT0002881	miR-509-3p	IL7R	NM_002185	-0.434449	3.38942e-09	+	CDS
MIMAT0002881	miR-509-3p	INHBA	NM_002192	-0.586755	5.23367e-20	-	3_UTR
MIMAT0002881	miR-509-3p	INHBA	NM_002192	-0.586755	5.23367e-20	-	5_UTR
MIMAT0002881	miR-509-3p	ITGA5	NM_002205	-0.473778	6.23703e-11	-	CDS
MIMAT0002881	miR-509-3p	ITGB5	NM_002213	-0.282932	0.0036235	-	CDS
MIMAT0002881	miR-509-3p	LAIR1	NM_002287	-0.296488	0.000480161	-	3_UTR
MIMAT0002881	miR-509-3p	LAMA4	NM_002290	-0.408126	3.39568e-08	-	CDS
MIMAT0002881	miR-509-3p	LRP1	NM_002332	-0.258189	0.00896284	+	CDS
MIMAT0002881	miR-509-3p	LSAMP	NM_002338	-0.3413	2.09438e-05	-	3_UTR
MIMAT0002881	miR-509-3p	EPCAM	NM_002354	0.188117	0.00875605	+	3_UTR
MIMAT0002881	miR-509-3p	ME2	NM_002396	-0.229814	0.00803918	+	CDS
MIMAT0002881	miR-509-3p	MAP3K3	NM_002401	-0.218748	0.0120778	+	CDS
MIMAT0002881	miR-509-3p	MMP19	NM_002429	-0.452233	3.60721e-10	-	CDS
MIMAT0002881	miR-509-3p	MPI	NM_002435	0.186599	0.0292338	+	CDS
MIMAT0002881	miR-509-3p	MSX2	NM_002449	-0.27878	0.000259448	+	CDS
MIMAT0002881	miR-509-3p	GPNMB	NM_002510	-0.277641	0.00795528	+	CDS
MIMAT0002881	miR-509-3p	OLR1	NM_002543	-0.292799	0.000637291	-	3_UTR
MIMAT0002881	miR-509-3p	PAPPA	NM_002581	-0.495248	4.63563e-14	+	3_UTR
MIMAT0002881	miR-509-3p	PAPPA	NM_002581	-0.495248	4.63563e-14	+	CDS
MIMAT0002881	miR-509-3p	PDE4B	NM_002600	-0.221158	0.00419179	+	CDS
MIMAT0002881	miR-509-3p	PDGFA	NM_002607	0.172764	0.00372583	-	3_UTR
MIMAT0002881	miR-509-3p	PDK4	NM_002612	0.173573	0.00860902	-	CDS
MIMAT0002881	miR-509-3p	PROX1	NM_002763	0.341256	1.23151e-10	+	CDS
MIMAT0002881	miR-509-3p	PTPN4	NM_002830	0.176703	0.0109789	+	3_UTR
MIMAT0002881	miR-509-3p	PTPN4	NM_002830	0.176703	0.0109789	+	CDS
MIMAT0002881	miR-509-3p	PTPRD	NM_002839	-0.353729	1.44353e-06	-	3_UTR
MIMAT0002881	miR-509-3p	PTPRD	NM_002839	-0.353729	1.44353e-06	-	CDS
MIMAT0002881	miR-509-3p	RASGRF1	NM_002891	0.276466	6.93933e-05	-	CDS
MIMAT0002881	miR-509-3p	RYK	NM_002958	0.157972	0.0080487	-	CDS
MIMAT0002881	miR-509-3p	SCN7A	NM_002976	0.365409	9.87369e-11	-	CDS
MIMAT0002881	miR-509-3p	SFRP2	NM_003013	-0.536334	6.06627e-16	-	3_UTR
MIMAT0002881	miR-509-3p	ST8SIA1	NM_003034	-0.423162	3.39793e-09	-	3_UTR
MIMAT0002881	miR-509-3p	ST8SIA1	NM_003034	-0.423162	3.39793e-09	-	CDS
MIMAT0002881	miR-509-3p	SLC6A1	NM_003042	-0.311494	5.41179e-05	+	CDS
MIMAT0002881	miR-509-3p	SLIT1	NM_003061	0.205901	0.0126196	-	CDS
MIMAT0002881	miR-509-3p	SORL1	NM_003105	0.2205	0.000167452	+	3_UTR
MIMAT0002881	miR-509-3p	SPARC	NM_003118	-0.405865	5.801e-08	-	3_UTR
MIMAT0002881	miR-509-3p	SPIB	NM_003121	-0.175842	0.0312863	+	3_UTR
MIMAT0002881	miR-509-3p	TGFA	NM_003236	0.164148	0.00872269	-	3_UTR
MIMAT0002881	miR-509-3p	THBS4	NM_003248	0.380945	6.31066e-09	+	CDS
MIMAT0002881	miR-509-3p	TLR2	NM_003264	-0.256889	0.00695834	+	CDS
MIMAT0002881	miR-509-3p	VLDLR	NM_003383	0.196786	0.00460112	+	CDS
MIMAT0002881	miR-509-3p	XPNPEP2	NM_003399	-0.312199	0.000119126	+	CDS
MIMAT0002881	miR-509-3p	ZNF43	NM_003423	0.244773	0.00275401	-	CDS
MIMAT0002881	miR-509-3p	ZNF135	NM_003436	0.156573	0.045988	+	3_UTR
MIMAT0002881	miR-509-3p	STAM	NM_003473	-0.152855	0.0128901	+	CDS
MIMAT0002881	miR-509-3p	ADAM12	NM_003474	-0.569332	2.80496e-18	-	CDS
MIMAT0002881	miR-509-3p	CUL5	NM_003478	0.22995	0.0137154	+	3_UTR
MIMAT0002881	miR-509-3p	GPR65	NM_003608	-0.270164	0.00332377	+	5_UTR
MIMAT0002881	miR-509-3p	GAS7	NM_003644	0.21384	0.00191454	-	3_UTR
MIMAT0002881	miR-509-3p	THOC5	NM_003678	-0.216355	0.000265716	-	CDS
MIMAT0002881	miR-509-3p	OASL	NM_003733	-0.178872	0.022992	-	3_UTR
MIMAT0002881	miR-509-3p	AOC3	NM_003734	-0.346374	1.81845e-07	+	3_UTR
MIMAT0002881	miR-509-3p	PCDHGA12	NM_003735	-0.424257	3.69159e-09	+	3_UTR
MIMAT0002881	miR-509-3p	STX11	NM_003764	-0.317874	0.000273768	+	3_UTR
MIMAT0002881	miR-509-3p	SERPINB7	NM_003784	-0.338024	1.05343e-05	+	CDS
MIMAT0002881	miR-509-3p	HRK	NM_003806	0.194273	0.0494225	-	5_UTR
MIMAT0002881	miR-509-3p	ADAM23	NM_003812	0.419513	9.41016e-14	+	CDS
MIMAT0002881	miR-509-3p	PEX11A	NM_003847	0.210759	0.0358818	-	3_UTR
MIMAT0002881	miR-509-3p	IL1RL1	NM_003856	-0.388584	4.40619e-07	+	3_UTR
MIMAT0002881	miR-509-3p	CD84	NM_003874	-0.276063	0.00495421	-	3_UTR
MIMAT0002881	miR-509-3p	KYNU	NM_003937	-0.232648	0.00460665	+	CDS
MIMAT0002881	miR-509-3p	SEMA5A	NM_003966	-0.233636	0.00640982	-	3_UTR
MIMAT0002881	miR-509-3p	SH2D2A	NM_003975	-0.32069	2.30837e-05	-	CDS
MIMAT0002881	miR-509-3p	DMD	NM_004015	-0.233783	0.00593048	-	CDS
MIMAT0002881	miR-509-3p	DMD	NM_004017	-0.301568	5.08481e-05	-	CDS
MIMAT0002881	miR-509-3p	CAPS	NM_004058	0.274289	0.000302238	+	3_UTR
MIMAT0002881	miR-509-3p	EMX2	NM_004098	0.199489	0.00563069	+	5_UTR
MIMAT0002881	miR-509-3p	STOM	NM_004099	-0.283006	0.00234468	-	3_UTR
MIMAT0002881	miR-509-3p	FLT3	NM_004119	-0.238763	0.00114904	-	CDS
MIMAT0002881	miR-509-3p	GZMB	NM_004131	-0.300904	1.83949e-05	-	CDS
MIMAT0002881	miR-509-3p	BEST1	NM_004183	-0.251482	0.00112488	+	CDS
MIMAT0002881	miR-509-3p	USP2	NM_004205	0.239263	0.00155304	-	CDS
MIMAT0002881	miR-509-3p	SYNGR3	NM_004209	-0.16767	0.0176831	+	CDS
MIMAT0002881	miR-509-3p	SLC28A2	NM_004212	0.252768	0.000341272	+	CDS
MIMAT0002881	miR-509-3p	CD163	NM_004244	-0.357585	1.94126e-05	-	CDS
MIMAT0002881	miR-509-3p	GTPBP1	NM_004286	-0.169767	0.0175151	+	3_UTR
MIMAT0002881	miR-509-3p	ASTN1	NM_004319	0.391385	2.08236e-09	-	3_UTR
MIMAT0002881	miR-509-3p	ASTN1	NM_004319	0.391385	2.08236e-09	-	CDS
MIMAT0002881	miR-509-3p	BST1	NM_004334	-0.26738	0.00204557	+	CDS
MIMAT0002881	miR-509-3p	CNN2	NM_004368	-0.212023	0.038272	+	5_UTR
MIMAT0002881	miR-509-3p	COL6A3	NM_004369	-0.271334	0.00883138	-	CDS
MIMAT0002881	miR-509-3p	COL12A1	NM_004370	-0.288932	0.00304433	-	CDS
MIMAT0002881	miR-509-3p	VCAN	NM_004385	-0.324135	0.000476306	+	CDS
MIMAT0002881	miR-509-3p	EML1	NM_004434	0.17549	0.0273648	+	CDS
MIMAT0002881	miR-509-3p	EPHA5	NM_004439	0.250532	0.000265716	-	3_UTR
MIMAT0002881	miR-509-3p	EPHA5	NM_004439	0.250532	0.000265716	-	CDS
MIMAT0002881	miR-509-3p	EXTL1	NM_004455	-0.216348	0.0101826	+	3_UTR
MIMAT0002881	miR-509-3p	FGF5	NM_004464	-0.333785	1.44112e-05	+	3_UTR
MIMAT0002881	miR-509-3p	IL16	NM_004513	-0.21673	0.0156036	+	CDS
MIMAT0002881	miR-509-3p	KIF5C	NM_004522	0.278912	8.42836e-05	+	3_UTR
MIMAT0002881	miR-509-3p	SPOCK1	NM_004598	-0.25038	0.00423084	-	3_UTR
MIMAT0002881	miR-509-3p	TRPC6	NM_004621	-0.416385	1.23151e-10	-	CDS
MIMAT0002881	miR-509-3p	VIPR1	NM_004624	0.219823	0.0081242	+	3_UTR
MIMAT0002881	miR-509-3p	PABPN1	NM_004643	0.164834	0.0136328	+	5_UTR
MIMAT0002881	miR-509-3p	LIN7A	NM_004664	-0.212299	0.0140752	-	3_UTR
MIMAT0002881	miR-509-3p	ANGPTL1	NM_004673	-0.197561	0.0269436	-	3_UTR
MIMAT0002881	miR-509-3p	ANGPTL1	NM_004673	-0.197561	0.0269436	-	CDS
MIMAT0002881	miR-509-3p	LPAR2	NM_004720	0.167272	0.0484959	-	CDS
MIMAT0002881	miR-509-3p	SLC16A7	NM_004731	-0.292067	1.5248e-05	+	3_UTR
MIMAT0002881	miR-509-3p	SLC16A7	NM_004731	-0.292067	1.5248e-05	+	CDS
MIMAT0002881	miR-509-3p	ADIPOQ	NM_004797	-0.36156	1.09073e-06	+	3_UTR
MIMAT0002881	miR-509-3p	LPXN	NM_004811	-0.297413	0.00026552	-	3_UTR
MIMAT0002881	miR-509-3p	MAP4K4	NM_004834	-0.198051	0.0171193	+	CDS
MIMAT0002881	miR-509-3p	HOMER2	NM_004839	0.238021	0.00360396	-	3_UTR
MIMAT0002881	miR-509-3p	DOCK2	NM_004946	-0.294548	0.00179374	+	3_UTR
MIMAT0002881	miR-509-3p	DOCK2	NM_004946	-0.294548	0.00179374	+	CDS
MIMAT0002881	miR-509-3p	KCNC1	NM_004976	0.216542	0.00071565	+	3_UTR
MIMAT0002881	miR-509-3p	MMP9	NM_004994	-0.309596	8.46708e-05	+	CDS
MIMAT0002881	miR-509-3p	OMD	NM_005014	-0.363824	1.99769e-06	-	3_UTR
MIMAT0002881	miR-509-3p	PLS3	NM_005032	-0.246706	0.000844272	+	3_UTR
MIMAT0002881	miR-509-3p	CNTN2	NM_005076	0.162896	0.011724	+	3_UTR
MIMAT0002881	miR-509-3p	CNTN2	NM_005076	0.162896	0.011724	+	CDS
MIMAT0002881	miR-509-3p	PLA2G7	NM_005084	-0.246112	0.00756966	-	CDS
MIMAT0002881	miR-509-3p	NR1H4	NM_005123	0.426214	3.83346e-12	+	CDS
MIMAT0002881	miR-509-3p	CLEC2B	NM_005127	-0.371195	4.59538e-06	-	3_UTR
MIMAT0002881	miR-509-3p	ABL2	NM_005158	-0.211651	0.00921714	-	3_UTR
MIMAT0002881	miR-509-3p	CACNA1F	NM_005183	0.248143	0.000748064	-	CDS
MIMAT0002881	miR-509-3p	CD80	NM_005191	-0.314953	0.00019891	-	3_UTR
MIMAT0002881	miR-509-3p	FOXN3	NM_005197	-0.2119	0.0405903	-	CDS
MIMAT0002881	miR-509-3p	EPHA3	NM_005233	-0.329827	9.87714e-05	+	3_UTR
MIMAT0002881	miR-509-3p	EPHA3	NM_005233	-0.329827	9.87714e-05	+	CDS
MIMAT0002881	miR-509-3p	ETS1	NM_005238	-0.265658	0.0109937	-	3_UTR
MIMAT0002881	miR-509-3p	ETS1	NM_005238	-0.265658	0.0109937	-	CDS
MIMAT0002881	miR-509-3p	FAT1	NM_005245	-0.202996	0.0194067	-	CDS
MIMAT0002881	miR-509-3p	FOSL2	NM_005253	-0.239042	0.0439846	+	CDS
MIMAT0002881	miR-509-3p	GLI1	NM_005269	0.342132	1.98774e-07	+	CDS
MIMAT0002881	miR-509-3p	GPR20	NM_005293	0.176281	0.0164353	-	3_UTR
MIMAT0002881	miR-509-3p	VEGFC	NM_005429	-0.25813	0.00138995	-	CDS
MIMAT0002881	miR-509-3p	BMP15	NM_005448	0.210756	0.00264103	+	CDS
MIMAT0002881	miR-509-3p	ABCA1	NM_005502	-0.346959	1.89012e-05	-	CDS
MIMAT0002881	miR-509-3p	HOXA1	NM_005522	-0.209476	0.0326982	-	3_UTR
MIMAT0002881	miR-509-3p	INSIG1	NM_005542	-0.186971	0.0374189	+	3_UTR
MIMAT0002881	miR-509-3p	LCP2	NM_005565	-0.295657	0.000659383	-	CDS
MIMAT0002881	miR-509-3p	PPP3CC	NM_005605	-0.186764	0.0158353	+	CDS
MIMAT0002881	miR-509-3p	CCL8	NM_005623	-0.232479	0.00409529	+	CDS
MIMAT0002881	miR-509-3p	GPC6	NM_005708	-0.190493	0.0297021	+	3_UTR
MIMAT0002881	miR-509-3p	KIF20A	NM_005733	-0.183631	0.00333059	+	CDS
MIMAT0002881	miR-509-3p	PLXNC1	NM_005761	-0.255665	0.00361014	+	CDS
MIMAT0002881	miR-509-3p	CALCRL	NM_005795	-0.221418	0.041811	-	3_UTR
MIMAT0002881	miR-509-3p	PRG4	NM_005807	-0.271488	0.00240256	+	CDS
MIMAT0002881	miR-509-3p	CD96	NM_005816	-0.298757	0.000112737	+	3_UTR
MIMAT0002881	miR-509-3p	CD96	NM_005816	-0.298757	0.000112737	+	CDS
MIMAT0002881	miR-509-3p	RCAN2	NM_005822	-0.357965	1.30343e-05	-	CDS
MIMAT0002881	miR-509-3p	IGSF6	NM_005849	-0.240329	0.00946366	-	CDS
MIMAT0002881	miR-509-3p	KATNB1	NM_005886	0.240452	0.0064344	+	5_UTR
MIMAT0002881	miR-509-3p	MAP3K1	NM_005921	0.162549	0.0312444	+	3_UTR
MIMAT0002881	miR-509-3p	MAP3K1	NM_005921	0.162549	0.0312444	+	CDS
MIMAT0002881	miR-509-3p	MMP16	NM_005941	-0.198815	0.0070167	-	CDS
MIMAT0002881	miR-509-3p	MUC6	NM_005961	0.207339	0.00436063	-	CDS
MIMAT0002881	miR-509-3p	CACNA2D2	NM_006030	0.193352	0.0254322	-	CDS
MIMAT0002881	miR-509-3p	HS3ST3A1	NM_006042	-0.19593	0.00771678	-	3_UTR
MIMAT0002881	miR-509-3p	IKZF1	NM_006060	-0.252694	0.0139154	+	3_UTR
MIMAT0002881	miR-509-3p	KBTBD10	NM_006063	0.26272	0.00072675	+	CDS
MIMAT0002881	miR-509-3p	YAP1	NM_006106	0.210249	0.0394619	+	3_UTR
MIMAT0002881	miR-509-3p	DDR2	NM_006182	-0.252624	0.00172548	+	CDS
MIMAT0002881	miR-509-3p	ENPP1	NM_006208	-0.252307	0.0017084	+	3_UTR
MIMAT0002881	miR-509-3p	ENPP1	NM_006208	-0.252307	0.0017084	+	CDS
MIMAT0002881	miR-509-3p	PEG3	NM_006210	0.379242	1.3797e-08	-	3_UTR
MIMAT0002881	miR-509-3p	PEG3	NM_006210	0.379242	1.3797e-08	-	CDS
MIMAT0002881	miR-509-3p	SERPINA4	NM_006215	0.213653	0.0114568	+	CDS
MIMAT0002881	miR-509-3p	TLN1	NM_006289	-0.189326	0.0337835	-	CDS
MIMAT0002881	miR-509-3p	TNFAIP3	NM_006290	-0.237311	0.0154904	+	CDS
MIMAT0002881	miR-509-3p	PGRMC2	NM_006320	-0.151098	0.0435799	-	CDS
MIMAT0002881	miR-509-3p	FBLN1	NM_006486	-0.424474	3.37293e-10	+	3_UTR
MIMAT0002881	miR-509-3p	EVI2B	NM_006495	-0.273977	0.00314287	-	CDS
MIMAT0002881	miR-509-3p	CD226	NM_006566	-0.21386	0.0338445	-	CDS
MIMAT0002881	miR-509-3p	GNA13	NM_006572	-0.242873	0.00339182	-	3_UTR
MIMAT0002881	miR-509-3p	GNA13	NM_006572	-0.242873	0.00339182	-	CDS
MIMAT0002881	miR-509-3p	CAPN9	NM_006615	0.255184	0.00245624	+	CDS
MIMAT0002881	miR-509-3p	WASF3	NM_006646	0.216516	0.000702927	+	CDS
MIMAT0002881	miR-509-3p	SLA	NM_006748	-0.315182	0.000170915	-	5_UTR
MIMAT0002881	miR-509-3p	FERMT2	NM_006832	-0.271691	0.000148263	-	CDS
MIMAT0002881	miR-509-3p	PRRX1	NM_006902	-0.570007	1.2063e-18	+	3_UTR
MIMAT0002881	miR-509-3p	RAC1	NM_006908	-0.175808	0.0347405	+	3_UTR
MIMAT0002881	miR-509-3p	SLC5A3	NM_006933	0.182202	0.00408648	+	CDS
MIMAT0002881	miR-509-3p	ZNF33B	NM_006955	0.279465	0.00148536	-	3_UTR
MIMAT0002881	miR-509-3p	TPPP	NM_007030	0.179413	0.0140859	-	CDS
MIMAT0002881	miR-509-3p	ERLIN2	NM_007175	0.209436	0.00756488	+	3_UTR
MIMAT0002881	miR-509-3p	IRAK3	NM_007199	-0.220795	0.0218811	+	3_UTR
MIMAT0002881	miR-509-3p	TRPA1	NM_007332	-0.487618	2.2807e-14	-	3_UTR
MIMAT0002881	miR-509-3p	DLEC1	NM_007335	0.3167	2.01367e-05	+	CDS
MIMAT0002881	miR-509-3p	PHLDA1	NM_007350	-0.226544	0.00450655	-	CDS
MIMAT0002881	miR-509-3p	NID2	NM_007361	-0.227052	0.0189422	-	CDS
MIMAT0002881	miR-509-3p	ANGPTL2	NM_012098	-0.409031	2.09295e-08	-	CDS
MIMAT0002881	miR-509-3p	TPX2	NM_012112	-0.16956	0.0170599	+	CDS
MIMAT0002881	miR-509-3p	CLDN12	NM_012129	0.183857	0.0252297	+	3_UTR
MIMAT0002881	miR-509-3p	DDAH1	NM_012137	0.203437	0.00205972	-	3_UTR
MIMAT0002881	miR-509-3p	DNAI1	NM_012144	0.324295	1.02297e-05	+	CDS
MIMAT0002881	miR-509-3p	FBXO5	NM_012177	-0.186073	0.00101529	-	CDS
MIMAT0002881	miR-509-3p	MLYCD	NM_012213	0.210256	0.0138584	+	5_UTR
MIMAT0002881	miR-509-3p	TFEC	NM_012252	-0.293371	0.000948349	-	3_UTR
MIMAT0002881	miR-509-3p	MMD	NM_012329	-0.216977	0.0133124	-	3_UTR
MIMAT0002881	miR-509-3p	MYO1F	NM_012335	-0.274833	0.00447902	-	CDS
MIMAT0002881	miR-509-3p	PEF1	NM_012392	-0.178064	0.0326105	-	5_UTR
MIMAT0002881	miR-509-3p	RGS17	NM_012419	-0.229383	0.00348141	-	3_UTR
MIMAT0002881	miR-509-3p	N6AMT1	NM_013240	0.179899	0.0240364	-	3_UTR
MIMAT0002881	miR-509-3p	BRD7	NM_013263	0.171627	0.0381387	-	3_UTR
MIMAT0002881	miR-509-3p	DSE	NM_013352	-0.292	0.00326576	+	CDS
MIMAT0002881	miR-509-3p	RABL2A	NM_013412	0.245352	0.000970393	+	3_UTR
MIMAT0002881	miR-509-3p	ARHGAP6	NM_013423	0.243959	0.000240825	-	CDS
MIMAT0002881	miR-509-3p	DIO2	NM_013989	-0.502829	2.56286e-13	-	5_UTR
MIMAT0002881	miR-509-3p	REM1	NM_014012	-0.192733	0.0484959	+	CDS
MIMAT0002881	miR-509-3p	CNTNAP2	NM_014141	0.302356	2.21034e-05	+	3_UTR
MIMAT0002881	miR-509-3p	CNTNAP2	NM_014141	0.302356	2.21034e-05	+	CDS
MIMAT0002881	miR-509-3p	KCNK2	NM_014217	-0.264097	0.000252355	+	CDS
MIMAT0002881	miR-509-3p	ADAMTS2	NM_014244	-0.550198	7.86181e-18	-	3_UTR
MIMAT0002881	miR-509-3p	PLK4	NM_014264	-0.15385	0.0203324	+	CDS
MIMAT0002881	miR-509-3p	DNAJC8	NM_014280	-0.221991	0.000844052	-	3_UTR
MIMAT0002881	miR-509-3p	LHX6	NM_014368	-0.178742	0.0341476	-	3_UTR
MIMAT0002881	miR-509-3p	DIEXF	NM_014388	0.172059	0.0447929	+	3_UTR
MIMAT0002881	miR-509-3p	PDCD4	NM_014456	0.254486	0.000713479	+	CDS
MIMAT0002881	miR-509-3p	PDLIM3	NM_014476	-0.300394	0.000122211	-	3_UTR
MIMAT0002881	miR-509-3p	ADAMDEC1	NM_014479	-0.305683	3.59896e-05	+	CDS
MIMAT0002881	miR-509-3p	GOLIM4	NM_014498	-0.224732	0.00393416	-	CDS
MIMAT0002881	miR-509-3p	GRIK4	NM_014619	0.18679	0.0450937	+	CDS
MIMAT0002881	miR-509-3p	SH3PXD2A	NM_014631	-0.233539	0.0109937	-	3_UTR
MIMAT0002881	miR-509-3p	MICAL2	NM_014632	-0.35282	0.000125941	+	CDS
MIMAT0002881	miR-509-3p	GREB1	NM_014668	0.324534	7.41188e-06	+	CDS
MIMAT0002881	miR-509-3p	SEC14L5	NM_014692	0.253906	0.000859531	+	3_UTR
MIMAT0002881	miR-509-3p	KIAA0408	NM_014702	-0.187137	0.0358772	-	3_UTR
MIMAT0002881	miR-509-3p	KIAA0408	NM_014702	-0.187137	0.0358772	-	CDS
MIMAT0002881	miR-509-3p	DOCK4	NM_014705	-0.26977	0.0260522	-	3_UTR
MIMAT0002881	miR-509-3p	DOCK4	NM_014705	-0.26977	0.0260522	-	CDS
MIMAT0002881	miR-509-3p	HDAC9	NM_014707	0.212686	0.00579554	+	3_UTR
MIMAT0002881	miR-509-3p	ZNF536	NM_014717	0.21697	0.00137162	+	3_UTR
MIMAT0002881	miR-509-3p	KIAA0753	NM_014804	0.186441	0.0162575	-	CDS
MIMAT0002881	miR-509-3p	SV2B	NM_014848	-0.181854	0.0188729	+	3_UTR
MIMAT0002881	miR-509-3p	SRGAP3	NM_014850	0.233951	0.000348896	-	3_UTR
MIMAT0002881	miR-509-3p	ATP2C2	NM_014861	0.236277	0.00050242	+	3_UTR
MIMAT0002881	miR-509-3p	CHST15	NM_014863	-0.260403	0.0225925	-	CDS
MIMAT0002881	miR-509-3p	SLITRK3	NM_014926	-0.289511	4.59538e-06	-	CDS
MIMAT0002881	miR-509-3p	STXBP5L	NM_014980	0.232338	0.00255341	+	3_UTR
MIMAT0002881	miR-509-3p	STXBP5L	NM_014980	0.232338	0.00255341	+	CDS
MIMAT0002881	miR-509-3p	UHRF1BP1L	NM_015054	-0.225873	0.000834018	-	3_UTR
MIMAT0002881	miR-509-3p	UHRF1BP1L	NM_015054	-0.225873	0.000834018	-	CDS
MIMAT0002881	miR-509-3p	ZNF423	NM_015069	0.22551	0.0032752	-	3_UTR
MIMAT0002881	miR-509-3p	FSTL4	NM_015082	0.178999	0.0426035	-	3_UTR
MIMAT0002881	miR-509-3p	FSTL4	NM_015082	0.178999	0.0426035	-	CDS
MIMAT0002881	miR-509-3p	FAM179B	NM_015091	0.165743	0.00663512	+	CDS
MIMAT0002881	miR-509-3p	SULF1	NM_015170	-0.55565	5.90618e-15	+	3_UTR
MIMAT0002881	miR-509-3p	SULF1	NM_015170	-0.55565	5.90618e-15	+	CDS
MIMAT0002881	miR-509-3p	DNMBP	NM_015221	0.203216	0.00360811	-	CDS
MIMAT0002881	miR-509-3p	PRUNE2	NM_015225	0.153518	0.00265696	-	CDS
MIMAT0002881	miR-509-3p	GPR116	NM_015234	-0.241946	0.00456082	-	CDS
MIMAT0002881	miR-509-3p	C22orf31	NM_015370	0.20284	0.0223486	-	CDS
MIMAT0002881	miR-509-3p	MXRA5	NM_015419	-0.249484	0.00817069	-	CDS
MIMAT0002881	miR-509-3p	LRIG1	NM_015541	0.198939	0.00884604	-	3_UTR
MIMAT0002881	miR-509-3p	FAM169A	NM_015566	0.201591	0.0173663	-	3_UTR
MIMAT0002881	miR-509-3p	ARHGEF26	NM_015595	-0.156288	0.0140753	+	CDS
MIMAT0002881	miR-509-3p	COL5A3	NM_015719	-0.606815	3.32386e-23	-	CDS
MIMAT0002881	miR-509-3p	PTPN22	NM_015967	-0.274584	0.00390906	-	3_UTR
MIMAT0002881	miR-509-3p	EMCN	NM_016242	-0.321206	1.67511e-05	-	3_UTR
MIMAT0002881	miR-509-3p	CRBN	NM_016302	0.234729	0.0380105	-	3_UTR
MIMAT0002881	miR-509-3p	ACP6	NM_016361	0.215789	0.00252889	-	CDS
MIMAT0002881	miR-509-3p	RNF141	NM_016422	0.158401	0.0187015	-	3_UTR
MIMAT0002881	miR-509-3p	GTSE1	NM_016426	-0.166016	0.01048	+	5_UTR
MIMAT0002881	miR-509-3p	ABI3	NM_016428	-0.302137	0.000169533	+	5_UTR
MIMAT0002881	miR-509-3p	CAPN9	NM_016452	0.275264	0.00316463	+	CDS
MIMAT0002881	miR-509-3p	NTM	NM_016522	-0.268178	0.037033	+	3_UTR
MIMAT0002881	miR-509-3p	HAO2	NM_016527	0.189459	0.0491199	+	CDS
MIMAT0002881	miR-509-3p	RAB6B	NM_016577	0.193499	0.0112973	-	3_UTR
MIMAT0002881	miR-509-3p	RRAGB	NM_016656	0.197234	0.0313432	+	CDS
MIMAT0002881	miR-509-3p	MDM1	NM_017440	0.192721	0.0282835	-	CDS
MIMAT0002881	miR-509-3p	MYH2	NM_017534	-0.259241	0.00434983	-	CDS
MIMAT0002881	miR-509-3p	DNAH3	NM_017539	0.260474	0.000183492	-	5_UTR
MIMAT0002881	miR-509-3p	GRID1	NM_017551	-0.242767	0.0102961	-	3_UTR
MIMAT0002881	miR-509-3p	DCHS2	NM_017639	0.238406	1.58123e-05	-	5_UTR
MIMAT0002881	miR-509-3p	THUMPD1	NM_017736	0.187556	0.0304848	-	CDS
MIMAT0002881	miR-509-3p	ST7L	NM_017744	0.226823	0.00492234	-	3_UTR
MIMAT0002881	miR-509-3p	PXK	NM_017771	-0.192387	0.0396431	+	3_UTR
MIMAT0002881	miR-509-3p	LAX1	NM_017773	-0.277438	0.00158332	+	3_UTR
MIMAT0002881	miR-509-3p	SLC41A3	NM_017836	0.178107	0.0130968	-	CDS
MIMAT0002881	miR-509-3p	2014-03-01	NM_017923	-0.265588	0.00642889	-	3_UTR
MIMAT0002881	miR-509-3p	IFT57	NM_018010	0.168254	0.0259806	-	CDS
MIMAT0002881	miR-509-3p	POLR3B	NM_018082	0.187977	0.0174244	+	CDS
MIMAT0002881	miR-509-3p	EFHC1	NM_018100	0.223896	0.0433371	+	3_UTR
MIMAT0002881	miR-509-3p	C12orf35	NM_018169	0.178169	0.026728	+	CDS
MIMAT0002881	miR-509-3p	C11orf57	NM_018195	0.207917	0.00162092	+	3_UTR
MIMAT0002881	miR-509-3p	KLHDC8A	NM_018203	0.571304	6.36344e-24	-	3_UTR
MIMAT0002881	miR-509-3p	KLHDC8A	NM_018203	0.571304	6.36344e-24	-	CDS
MIMAT0002881	miR-509-3p	USP40	NM_018218	0.154639	0.00378117	-	5_UTR
MIMAT0002881	miR-509-3p	IFT122	NM_018262	0.170651	0.0152777	+	CDS
MIMAT0002881	miR-509-3p	GIMAP5	NM_018384	-0.275745	0.00121265	+	5_UTR
MIMAT0002881	miR-509-3p	TCP11L1	NM_018393	-0.271058	0.00193259	+	3_UTR
MIMAT0002881	miR-509-3p	ADAP2	NM_018404	-0.24776	0.0146343	+	3_UTR
MIMAT0002881	miR-509-3p	SLC22A11	NM_018484	0.258554	6.80994e-05	+	3_UTR
MIMAT0002881	miR-509-3p	CSGALNACT2	NM_018590	-0.285774	0.00144333	+	3_UTR
MIMAT0002881	miR-509-3p	TRPV6	NM_018646	0.197671	0.0236528	-	CDS
MIMAT0002881	miR-509-3p	SMPD3	NM_018667	0.351861	5.08161e-08	-	3_UTR
MIMAT0002881	miR-509-3p	PCDHGC5	NM_018929	-0.197343	0.0418917	+	CDS
MIMAT0002881	miR-509-3p	GDAP1	NM_018972	0.161987	0.0304275	+	3_UTR
MIMAT0002881	miR-509-3p	GFOD1	NM_018988	-0.273004	0.00792436	-	3_UTR
MIMAT0002881	miR-509-3p	FAM105A	NM_019018	-0.174171	0.0258527	+	3_UTR
MIMAT0002881	miR-509-3p	HES2	NM_019089	0.221082	0.00063491	-	3_UTR
MIMAT0002881	miR-509-3p	KLHL4	NM_019117	0.208645	0.00287782	+	3_UTR
MIMAT0002881	miR-509-3p	CRTAM	NM_019604	-0.235525	0.0416949	+	5_UTR
MIMAT0002881	miR-509-3p	KCNQ5	NM_019842	-0.185006	0.0240132	+	3_UTR
MIMAT0002881	miR-509-3p	LHX9	NM_020204	0.157873	0.0129317	+	CDS
MIMAT0002881	miR-509-3p	PRDM8	NM_020226	-0.257242	0.0238347	+	5_UTR
MIMAT0002881	miR-509-3p	CNNM1	NM_020348	0.265659	1.84556e-05	+	3_UTR
MIMAT0002881	miR-509-3p	COL8A1	NM_020351	-0.387222	9.8339e-07	+	3_UTR
MIMAT0002881	miR-509-3p	ENTPD7	NM_020354	-0.240445	0.00630791	+	3_UTR
MIMAT0002881	miR-509-3p	CPA6	NM_020361	-0.215791	0.0296896	-	3_UTR
MIMAT0002881	miR-509-3p	ATP10D	NM_020453	-0.280483	0.000988023	+	3_UTR
MIMAT0002881	miR-509-3p	ATP10D	NM_020453	-0.280483	0.000988023	+	CDS
MIMAT0002881	miR-509-3p	NHSL1	NM_020464	-0.197435	0.00741663	-	3_UTR
MIMAT0002881	miR-509-3p	AICDA	NM_020661	-0.167957	0.0419226	-	3_UTR
MIMAT0002881	miR-509-3p	DSCAML1	NM_020693	0.191076	0.00343952	-	3_UTR
MIMAT0002881	miR-509-3p	KCNS2	NM_020697	0.207948	0.000298515	+	3_UTR
MIMAT0002881	miR-509-3p	ARHGAP31	NM_020754	-0.30507	0.000426522	+	3_UTR
MIMAT0002881	miR-509-3p	ARHGAP31	NM_020754	-0.30507	0.000426522	+	CDS
MIMAT0002881	miR-509-3p	HECW2	NM_020760	-0.213185	0.0415936	-	CDS
MIMAT0002881	miR-509-3p	LRRC7	NM_020794	-0.20569	0.00597996	+	CDS
MIMAT0002881	miR-509-3p	KIAA1377	NM_020802	0.334903	3.91014e-05	+	CDS
MIMAT0002881	miR-509-3p	ZNF319	NM_020807	0.169676	0.00303911	-	CDS
MIMAT0002881	miR-509-3p	KIAA1432	NM_020829	-0.268736	0.0047115	+	CDS
MIMAT0002881	miR-509-3p	HOMEZ	NM_020834	0.159135	0.0172721	-	CDS
MIMAT0002881	miR-509-3p	DCDC5	NM_020869	0.194071	0.0281166	-	CDS
MIMAT0002881	miR-509-3p	ZSWIM5	NM_020883	0.372985	2.08613e-08	-	3_UTR
MIMAT0002881	miR-509-3p	GNAO1	NM_020988	0.16725	0.0457635	+	3_UTR
MIMAT0002881	miR-509-3p	ZNF14	NM_021030	0.241603	0.000965662	-	CDS
MIMAT0002881	miR-509-3p	DHH	NM_021044	-0.284833	0.000891152	-	CDS
MIMAT0002881	miR-509-3p	ZNF253	NM_021047	0.228254	0.00085042	+	3_UTR
MIMAT0002881	miR-509-3p	ZNF253	NM_021047	0.228254	0.00085042	+	5_UTR
MIMAT0002881	miR-509-3p	ZNF253	NM_021047	0.228254	0.00085042	+	CDS
MIMAT0002881	miR-509-3p	ART4	NM_021071	-0.231971	0.00734721	-	3_UTR
MIMAT0002881	miR-509-3p	SLC15A2	NM_021082	0.212155	0.00423145	+	CDS
MIMAT0002881	miR-509-3p	COL14A1	NM_021110	0.163763	0.00549252	+	CDS
MIMAT0002881	miR-509-3p	SLAMF7	NM_021181	-0.289422	0.000112991	+	CDS
MIMAT0002881	miR-509-3p	OVOL2	NM_021220	0.212212	0.0116807	-	3_UTR
MIMAT0002881	miR-509-3p	GNB4	NM_021629	-0.352047	1.0899e-08	-	3_UTR
MIMAT0002881	miR-509-3p	ADAM12	NM_021641	-0.427616	5.9358e-09	-	CDS
MIMAT0002881	miR-509-3p	FCGR2A	NM_021642	-0.288548	0.00113675	+	3_UTR
MIMAT0002881	miR-509-3p	SVIL	NM_021738	-0.236744	0.0459214	-	CDS
MIMAT0002881	miR-509-3p	HPSE2	NM_021828	0.192814	0.00872269	-	CDS
MIMAT0002881	miR-509-3p	ATP2B3	NM_021949	0.30101	0.000246701	+	CDS
MIMAT0002881	miR-509-3p	HLX	NM_021958	-0.442316	4.3046e-11	+	5_UTR
MIMAT0002881	miR-509-3p	SLC22A3	NM_021977	-0.214746	0.00610494	+	3_UTR
MIMAT0002881	miR-509-3p	PIEZO2	NM_022068	-0.360172	7.89314e-07	-	CDS
MIMAT0002881	miR-509-3p	XYLT1	NM_022166	-0.206071	0.025224	-	3_UTR
MIMAT0002881	miR-509-3p	XYLT1	NM_022166	-0.206071	0.025224	-	CDS
MIMAT0002881	miR-509-3p	NCAPG	NM_022346	-0.220053	0.00027098	+	CDS
MIMAT0002881	miR-509-3p	ABCG8	NM_022437	0.211685	0.00990431	+	5_UTR
MIMAT0002881	miR-509-3p	NDST4	NM_022569	0.378364	6.72005e-09	-	3_UTR
MIMAT0002881	miR-509-3p	NDST4	NM_022569	0.378364	6.72005e-09	-	CDS
MIMAT0002881	miR-509-3p	PRRX1	NM_022716	-0.541576	2.82749e-17	+	3_UTR
MIMAT0002881	miR-509-3p	MICAL1	NM_022765	-0.304815	2.12869e-05	-	CDS
MIMAT0002881	miR-509-3p	EBF1	NM_024007	-0.25524	0.00136322	-	CDS
MIMAT0002881	miR-509-3p	FAM134A	NM_024293	0.18259	0.000874878	+	3_UTR
MIMAT0002881	miR-509-3p	DCTN3	NM_024348	-0.152097	0.00235842	-	3_UTR
MIMAT0002881	miR-509-3p	HIVEP3	NM_024503	-0.287763	0.000907103	-	CDS
MIMAT0002881	miR-509-3p	NDNF	NM_024574	0.197331	0.00306632	-	3_UTR
MIMAT0002881	miR-509-3p	NSUN7	NM_024677	0.205846	0.0347331	+	3_UTR
MIMAT0002881	miR-509-3p	ZBBX	NM_024687	0.263881	0.00380802	-	CDS
MIMAT0002881	miR-509-3p	ZFHX4	NM_024721	-0.357505	3.96136e-06	+	CDS
MIMAT0002881	miR-509-3p	C7orf10	NM_024728	-0.406543	8.16246e-11	+	CDS
MIMAT0002881	miR-509-3p	WDR78	NM_024763	0.225612	0.00136622	-	3_UTR
MIMAT0002881	miR-509-3p	WDR78	NM_024763	0.225612	0.00136622	-	CDS
MIMAT0002881	miR-509-3p	DENND1A	NM_024820	-0.201928	0.0355351	-	CDS
MIMAT0002881	miR-509-3p	C14orf45	NM_025057	0.300538	2.35755e-06	+	3_UTR
MIMAT0002881	miR-509-3p	FUZ	NM_025129	0.234743	0.0103239	-	5_UTR
MIMAT0002881	miR-509-3p	HOXA3	NM_030661	-0.198865	0.0284719	-	CDS
MIMAT0002881	miR-509-3p	PITPNM3	NM_031220	0.153442	0.0200518	-	3_UTR
MIMAT0002881	miR-509-3p	INO80B	NM_031288	0.258197	0.000649908	+	3_UTR
MIMAT0002881	miR-509-3p	COL4A3BP	NM_031361	0.18622	0.00981229	-	3_UTR
MIMAT0002881	miR-509-3p	LONP2	NM_031490	0.164443	0.00146494	+	3_UTR
MIMAT0002881	miR-509-3p	BBS2	NM_031885	0.269561	8.80076e-05	-	CDS
MIMAT0002881	miR-509-3p	TEKT3	NM_031898	0.327494	4.71582e-05	-	CDS
MIMAT0002881	miR-509-3p	MRO	NM_031939	-0.192125	0.00269007	-	3_UTR
MIMAT0002881	miR-509-3p	NCALD	NM_032041	0.233846	0.000231758	-	3_UTR
MIMAT0002881	miR-509-3p	C19orf44	NM_032207	0.19383	0.0118571	+	CDS
MIMAT0002881	miR-509-3p	ANTXR1	NM_032208	-0.247565	0.0131128	+	CDS
MIMAT0002881	miR-509-3p	CHCHD6	NM_032343	0.230285	0.00339998	+	3_UTR
MIMAT0002881	miR-509-3p	PROK1	NM_032414	0.634463	8.93918e-31	+	3_UTR
MIMAT0002881	miR-509-3p	USP38	NM_032557	-0.169236	0.0403424	+	3_UTR
MIMAT0002881	miR-509-3p	CAPS2	NM_032606	0.200696	0.0109548	-	CDS
MIMAT0002881	miR-509-3p	SSBP4	NM_032627	0.258545	0.00477517	+	3_UTR
MIMAT0002881	miR-509-3p	USP30	NM_032663	0.208959	0.0177835	+	3_UTR
MIMAT0002881	miR-509-3p	USP30	NM_032663	0.208959	0.0177835	+	CDS
MIMAT0002881	miR-509-3p	MINA	NM_032778	0.162896	0.0129317	-	3_UTR
MIMAT0002881	miR-509-3p	HYDIN	NM_032821	0.340549	4.87181e-07	-	CDS
MIMAT0002881	miR-509-3p	C9orf3	NM_032823	-0.168721	0.0120494	+	CDS
MIMAT0002881	miR-509-3p	IGSF21	NM_032880	-0.264681	0.00946609	+	CDS
MIMAT0002881	miR-509-3p	C11orf70	NM_032930	0.239091	0.0248426	+	3_UTR
MIMAT0002881	miR-509-3p	C5orf62	NM_032947	-0.345415	1.53189e-05	+	CDS
MIMAT0002881	miR-509-3p	MYO1G	NM_033054	-0.303854	0.000525813	-	CDS
MIMAT0002881	miR-509-3p	CDHR1	NM_033100	0.493323	1.2712e-18	+	3_UTR
MIMAT0002881	miR-509-3p	FGF5	NM_033143	-0.164704	0.0432414	+	3_UTR
MIMAT0002881	miR-509-3p	ABCC12	NM_033226	0.462268	4.74208e-11	-	5_UTR
MIMAT0002881	miR-509-3p	ADRA1A	NM_033302	-0.193706	0.00850716	-	CDS
MIMAT0002881	miR-509-3p	CDK2	NM_052827	-0.166396	0.0279213	+	3_UTR
MIMAT0002881	miR-509-3p	CSMD2	NM_052896	-0.320226	0.000337704	-	CDS
MIMAT0002881	miR-509-3p	SLAMF6	NM_052931	-0.199613	0.0102961	-	CDS
MIMAT0002881	miR-509-3p	FCRL3	NM_052939	-0.35735	1.51437e-06	-	3_UTR
MIMAT0002881	miR-509-3p	ALPK2	NM_052947	-0.602766	3.17314e-21	-	5_UTR
MIMAT0002881	miR-509-3p	ARHGAP33	NM_052948	-0.166577	0.0132322	+	CDS
MIMAT0002881	miR-509-3p	LRRC3B	NM_052953	0.307836	0.000240185	+	CDS
MIMAT0002881	miR-509-3p	IFT122	NM_052990	0.193485	0.0113419	+	CDS
MIMAT0002881	miR-509-3p	CATSPER1	NM_053054	-0.239855	0.0171691	-	CDS
MIMAT0002881	miR-509-3p	GALNTL2	NM_054110	-0.288224	0.000240451	+	3_UTR
MIMAT0002881	miR-509-3p	TUBA3D	NM_080386	0.195871	0.024107	+	5_UTR
MIMAT0002881	miR-509-3p	TUBA3D	NM_080386	0.195871	0.024107	+	CDS
MIMAT0002881	miR-509-3p	CAPS	NM_080590	0.309184	3.97521e-05	+	3_UTR
MIMAT0002881	miR-509-3p	COL11A1	NM_080629	-0.2973	0.000185478	-	CDS
MIMAT0002881	miR-509-3p	COL12A1	NM_080645	-0.341094	1.8383e-05	-	CDS
MIMAT0002881	miR-509-3p	RSAD2	NM_080657	-0.186567	0.0228601	+	5_UTR
MIMAT0002881	miR-509-3p	CDCA5	NM_080668	-0.16229	0.0215238	-	CDS
MIMAT0002881	miR-509-3p	DYNLL2	NM_080677	0.168672	0.0058502	+	3_UTR
MIMAT0002881	miR-509-3p	ADAMTS14	NM_080722	-0.323098	1.50163e-05	+	3_UTR
MIMAT0002881	miR-509-3p	DUSP19	NM_080876	0.223596	0.0217092	+	5_UTR
MIMAT0002881	miR-509-3p	COLEC12	NM_130386	-0.429613	5.82512e-09	-	3_UTR
MIMAT0002881	miR-509-3p	PTPRD	NM_130393	-0.277956	0.000131257	-	3_UTR
MIMAT0002881	miR-509-3p	PTPRD	NM_130393	-0.277956	0.000131257	-	CDS
MIMAT0002881	miR-509-3p	GIMAP1	NM_130759	-0.252325	0.00847528	+	3_UTR
MIMAT0002881	miR-509-3p	LRRC15	NM_130830	-0.510679	1.21265e-13	-	3_UTR
MIMAT0002881	miR-509-3p	OSCAR	NM_133169	-0.217037	0.0222824	-	3_UTR
MIMAT0002881	miR-509-3p	GIPC3	NM_133261	-0.385811	3.51698e-09	+	CDS
MIMAT0002881	miR-509-3p	DCN	NM_133503	-0.353964	1.73591e-05	-	CDS
MIMAT0002881	miR-509-3p	ZNF681	NM_138286	0.233971	0.00126496	-	CDS
MIMAT0002881	miR-509-3p	PTCRA	NM_138296	-0.203072	0.0455535	+	CDS
MIMAT0002881	miR-509-3p	CTHRC1	NM_138455	-0.487386	3.46785e-12	+	3_UTR
MIMAT0002881	miR-509-3p	ICA1L	NM_138468	0.261096	0.000393813	-	3_UTR
MIMAT0002881	miR-509-3p	PIH1D2	NM_138789	0.305759	0.000248271	-	CDS
MIMAT0002881	miR-509-3p	SPATA17	NM_138796	0.326378	5.52818e-05	+	CDS
MIMAT0002881	miR-509-3p	TRIM43	NM_138800	0.208727	0.00848883	+	CDS
MIMAT0002881	miR-509-3p	CCDC148	NM_138803	0.268891	0.00140301	-	3_UTR
MIMAT0002881	miR-509-3p	MSI2	NM_138962	0.184217	0.0167809	+	3_UTR
MIMAT0002881	miR-509-3p	ADAMTS14	NM_139155	-0.336191	1.60735e-05	+	3_UTR
MIMAT0002881	miR-509-3p	DPP9	NM_139159	-0.239608	0.030265	-	CDS
MIMAT0002881	miR-509-3p	C16orf71	NM_139170	0.252233	0.00265925	+	5_UTR
MIMAT0002881	miR-509-3p	RGS3	NM_144489	-0.209161	0.00406796	+	5_UTR
MIMAT0002881	miR-509-3p	CASC5	NM_144508	-0.179851	0.0416098	+	5_UTR
MIMAT0002881	miR-509-3p	SCLT1	NM_144643	-0.264404	0.000145068	-	CDS
MIMAT0002881	miR-509-3p	LRGUK	NM_144648	0.293061	4.67539e-05	+	CDS
MIMAT0002881	miR-509-3p	ADHFE1	NM_144650	0.224618	0.0282314	+	CDS
MIMAT0002881	miR-509-3p	CCDC13	NM_144719	0.266852	0.00634434	-	CDS
MIMAT0002881	miR-509-3p	DENND5B	NM_144973	0.183353	0.0360072	-	CDS
MIMAT0002881	miR-509-3p	TMEM106A	NM_145041	-0.189418	0.040031	+	3_UTR
MIMAT0002881	miR-509-3p	CHRDL1	NM_145234	-0.155486	0.0206329	-	CDS
MIMAT0002881	miR-509-3p	ZNF485	NM_145312	0.236306	0.0123451	+	3_UTR
MIMAT0002881	miR-509-3p	PDCD4	NM_145341	0.160565	0.0374605	+	CDS
MIMAT0002881	miR-509-3p	MAP4K4	NM_145686	-0.224441	0.0105889	+	CDS
MIMAT0002881	miR-509-3p	PHLDB2	NM_145753	-0.237564	0.0353336	+	CDS
MIMAT0002881	miR-509-3p	TTC21A	NM_145755	0.214988	0.0391631	+	CDS
MIMAT0002881	miR-509-3p	GFRA1	NM_145793	-0.32507	4.45225e-06	-	3_UTR
MIMAT0002881	miR-509-3p	NFAM1	NM_145912	-0.304541	0.000762139	-	3_UTR
MIMAT0002881	miR-509-3p	SLC5A8	NM_145913	0.277986	0.00077714	-	CDS
MIMAT0002881	miR-509-3p	HS6ST2	NM_147175	0.217653	0.0245988	-	CDS
MIMAT0002881	miR-509-3p	GREB1	NM_148903	0.250143	0.000486366	+	CDS
MIMAT0002881	miR-509-3p	PANK1	NM_148977	0.186084	0.0144043	-	3_UTR
MIMAT0002881	miR-509-3p	RELT	NM_152222	-0.220225	0.0048397	+	3_UTR
MIMAT0002881	miR-509-3p	ZNF561	NM_152289	0.170254	0.0224287	-	CDS
MIMAT0002881	miR-509-3p	PIK3AP1	NM_152309	-0.231976	0.043315	-	3_UTR
MIMAT0002881	miR-509-3p	PIK3AP1	NM_152309	-0.231976	0.043315	-	CDS
MIMAT0002881	miR-509-3p	AK7	NM_152327	0.22595	0.00772162	+	CDS
MIMAT0002881	miR-509-3p	LCA5L	NM_152505	0.228085	0.0058574	-	CDS
MIMAT0002881	miR-509-3p	ENTHD1	NM_152512	-0.306421	0.000106561	-	CDS
MIMAT0002881	miR-509-3p	KNDC1	NM_152643	0.319707	8.02874e-08	+	3_UTR
MIMAT0002881	miR-509-3p	MLKL	NM_152649	-0.318646	3.63432e-05	-	3_UTR
MIMAT0002881	miR-509-3p	BEND6	NM_152731	-0.249698	0.00063812	+	3_UTR
MIMAT0002881	miR-509-3p	CDHR3	NM_152750	0.389785	6.15762e-08	+	3_UTR
MIMAT0002881	miR-509-3p	TNFRSF8	NM_152942	-0.186802	0.00896432	+	3_UTR
MIMAT0002881	miR-509-3p	RBM24	NM_153020	0.222675	0.00415737	+	CDS
MIMAT0002881	miR-509-3p	FYN	NM_153048	-0.244193	0.000545579	-	3_UTR
MIMAT0002881	miR-509-3p	MTMR3	NM_153050	-0.154936	0.0432868	+	3_UTR
MIMAT0002881	miR-509-3p	MTMR3	NM_153050	-0.154936	0.0432868	+	CDS
MIMAT0002881	miR-509-3p	MINA	NM_153182	0.172448	0.0107362	-	3_UTR
MIMAT0002881	miR-509-3p	FBXO39	NM_153230	0.180957	0.012876	+	CDS
MIMAT0002881	miR-509-3p	ENPP6	NM_153343	0.623751	1.12971e-29	-	3_UTR
MIMAT0002881	miR-509-3p	MDGA1	NM_153487	-0.184851	0.0341476	-	3_UTR
MIMAT0002881	miR-509-3p	CAMK2A	NM_171825	-0.353897	1.70966e-05	-	3_UTR
MIMAT0002881	miR-509-3p	IL15	NM_172175	-0.205219	0.0170363	+	3_UTR
MIMAT0002881	miR-509-3p	IL16	NM_172217	-0.241668	0.00124384	+	CDS
MIMAT0002881	miR-509-3p	C1QC	NM_172369	-0.287495	0.00202419	+	CDS
MIMAT0002881	miR-509-3p	HEATR7B2	NM_173489	0.199501	0.0216303	-	5_UTR
MIMAT0002881	miR-509-3p	HEATR7B2	NM_173489	0.199501	0.0216303	-	CDS
MIMAT0002881	miR-509-3p	FAM163A	NM_173509	0.208975	0.0426145	+	3_UTR
MIMAT0002881	miR-509-3p	FAM163A	NM_173509	0.208975	0.0426145	+	5_UTR
MIMAT0002881	miR-509-3p	FAM163A	NM_173509	0.208975	0.0426145	+	CDS
MIMAT0002881	miR-509-3p	GTF2IRD2	NM_173537	0.227988	0.00100585	-	CDS
MIMAT0002881	miR-509-3p	VWA3A	NM_173615	0.407572	1.50196e-09	+	CDS
MIMAT0002881	miR-509-3p	WDR62	NM_173636	-0.160386	0.0140859	+	CDS
MIMAT0002881	miR-509-3p	C2orf61	NM_173649	-0.16421	0.0410608	-	3_UTR
MIMAT0002881	miR-509-3p	C3orf64	NM_173654	-0.35096	6.51943e-06	-	CDS
MIMAT0002881	miR-509-3p	PPIL6	NM_173672	0.289243	0.000598311	-	5_UTR
MIMAT0002881	miR-509-3p	DCBLD1	NM_173674	-0.270425	0.000774123	+	CDS
MIMAT0002881	miR-509-3p	ZFAND4	NM_174890	0.153963	0.030912	-	5_UTR
MIMAT0002881	miR-509-3p	FAM9C	NM_174901	0.370839	3.9783e-08	-	5_UTR
MIMAT0002881	miR-509-3p	IFT88	NM_175605	0.242899	0.0020934	+	CDS
MIMAT0002881	miR-509-3p	DSG4	NM_177986	-0.221433	0.000367257	+	3_UTR
MIMAT0002881	miR-509-3p	DSG4	NM_177986	-0.221433	0.000367257	+	CDS
MIMAT0002881	miR-509-3p	LRRTM3	NM_178011	0.607789	1.58314e-26	+	3_UTR
MIMAT0002881	miR-509-3p	IQGAP3	NM_178229	-0.211955	0.00140301	-	CDS
MIMAT0002881	miR-509-3p	EXOC1	NM_178237	-0.270589	4.42881e-05	+	CDS
MIMAT0002881	miR-509-3p	2014-03-03	NM_178450	-0.30304	0.000167603	-	CDS
MIMAT0002881	miR-509-3p	DNAH12	NM_178504	0.197109	0.0195314	-	CDS
MIMAT0002881	miR-509-3p	IQUB	NM_178827	0.213744	0.00595715	-	CDS
MIMAT0002881	miR-509-3p	IL22RA2	NM_181309	-0.240105	0.00573194	-	5_UTR
MIMAT0002881	miR-509-3p	ITGA1	NM_181501	-0.28119	0.000657671	+	3_UTR
MIMAT0002881	miR-509-3p	LYRM7	NM_181705	0.200137	0.0249808	+	3_UTR
MIMAT0002881	miR-509-3p	EPHA5	NM_182472	0.313761	2.64073e-06	-	3_UTR
MIMAT0002881	miR-509-3p	EPHA5	NM_182472	0.313761	2.64073e-06	-	CDS
MIMAT0002881	miR-509-3p	UNC80	NM_182587	0.370088	1.18202e-08	+	CDS
MIMAT0002881	miR-509-3p	ANKRD42	NM_182603	0.28284	4.07489e-06	+	3_UTR
MIMAT0002881	miR-509-3p	SYNE2	NM_182913	0.172276	0.0139341	+	3_UTR
MIMAT0002881	miR-509-3p	MOBP	NM_182935	0.279509	0.000206192	+	5_UTR
MIMAT0002881	miR-509-3p	SHC1	NM_183001	-0.201686	0.0240238	-	CDS
MIMAT0002881	miR-509-3p	ZNF804A	NM_194250	-0.300288	0.000194463	+	CDS
MIMAT0002881	miR-509-3p	FRMD7	NM_194277	-0.198251	0.0185763	-	CDS
MIMAT0002881	miR-509-3p	CCDC108	NM_194302	0.441532	4.30925e-11	-	CDS
MIMAT0002881	miR-509-3p	RNF128	NM_194463	-0.415774	6.03976e-12	+	3_UTR
MIMAT0002881	miR-509-3p	MZF1	NM_198055	0.170352	0.0123283	-	CDS
MIMAT0002881	miR-509-3p	SCML4	NM_198081	-0.320815	3.23771e-05	-	3_UTR
MIMAT0002881	miR-509-3p	ASB7	NM_198243	0.199054	0.0136033	+	3_UTR
MIMAT0002881	miR-509-3p	HIPK1	NM_198268	0.151893	0.00192602	+	CDS
MIMAT0002881	miR-509-3p	SLC37A2	NM_198277	0.161986	0.0129317	+	3_UTR
MIMAT0002881	miR-509-3p	GPRIN3	NM_198281	-0.26299	0.00669841	-	CDS
MIMAT0002881	miR-509-3p	TTC8	NM_198309	0.231198	0.000891209	+	CDS
MIMAT0002881	miR-509-3p	INSIG1	NM_198336	-0.21747	0.0030946	+	3_UTR
MIMAT0002881	miR-509-3p	EMB	NM_198449	-0.202783	0.0347087	-	3_UTR
MIMAT0002881	miR-509-3p	TPRG1	NM_198485	0.22247	0.00484911	+	5_UTR
MIMAT0002881	miR-509-3p	LANCL3	NM_198511	-0.186985	0.0246139	+	3_UTR
MIMAT0002881	miR-509-3p	C5orf25	NM_198567	0.27213	0.00188165	+	CDS
MIMAT0002881	miR-509-3p	PTGER3	NM_198715	-0.388364	1.08718e-06	-	3_UTR
MIMAT0002881	miR-509-3p	ANKRD5	NM_198798	0.249939	0.000543659	+	3_UTR
MIMAT0002881	miR-509-3p	SIAH3	NM_198849	0.187819	0.017533	-	3_UTR
MIMAT0002881	miR-509-3p	ARRB2	NM_199004	-0.164074	0.00139721	+	3_UTR
MIMAT0002881	miR-509-3p	CXCL12	NM_199168	-0.409276	1.06318e-08	-	3_UTR
MIMAT0002881	miR-509-3p	NEK10	NM_199347	0.323388	4.15276e-06	-	CDS
MIMAT0002881	miR-509-3p	POLQ	NM_199420	-0.178399	0.0253958	-	3_UTR
MIMAT0002881	miR-509-3p	POLQ	NM_199420	-0.178399	0.0253958	-	CDS
MIMAT0002881	miR-509-3p	ZNF365	NM_199452	-0.204269	0.0403267	+	3_UTR
MIMAT0002881	miR-509-3p	PLEC	NM_201382	-0.214581	0.01544	-	CDS
MIMAT0002881	miR-509-3p	FCGR2C	NM_201563	-0.289871	0.0026813	+	3_UTR
MIMAT0002881	miR-509-3p	FOXM1	NM_202002	-0.169196	0.0197143	-	3_UTR
MIMAT0002881	miR-509-3p	AMACR	NM_203382	0.207759	0.0327143	-	3_UTR
MIMAT0002881	miR-509-3p	CD163	NM_203416	-0.293458	0.00186072	-	CDS
MIMAT0002881	miR-509-3p	OSCAR	NM_206818	-0.26381	0.00543668	-	3_UTR
MIMAT0002881	miR-509-3p	QKI	NM_206853	-0.277064	0.000426381	+	3_UTR
MIMAT0002881	miR-509-3p	QKI	NM_206854	-0.327197	2.06237e-05	+	3_UTR
MIMAT0002881	miR-509-3p	TACC2	NM_206862	0.151469	0.0228708	+	CDS
MIMAT0002881	miR-509-3p	SYTL2	NM_206929	-0.369542	9.07775e-08	-	CDS
MIMAT0002881	miR-509-3p	SPAG17	NM_206996	0.215887	0.00163223	-	CDS
MIMAT0002881	miR-509-3p	ASTN1	NM_207108	0.180591	0.0297049	-	CDS
MIMAT0002881	miR-509-3p	GAB1	NM_207123	-0.186097	0.00486468	+	3_UTR
MIMAT0002881	miR-509-3p	ATRNL1	NM_207303	0.576939	8.22714e-22	+	CDS
MIMAT0002881	miR-509-3p	DNAH10	NM_207437	0.24313	0.000917394	+	CDS
MIMAT0002881	miR-509-3p	PTCHD4	NM_207499	-0.298281	0.000507092	-	3_UTR
MIMAT0002881	miR-509-3p	XKRX	NM_212559	0.181006	0.0451914	-	3_UTR
MIMAT0002881	miR-509-3p	XKRX	NM_212559	0.181006	0.0451914	-	5_UTR
MIMAT0002881	miR-509-3p	CLEC4GP1	NR_002931	0.280757	2.88541e-06	+	CDS
MIMAT0002881	miR-509-3p	HAR1A	NR_003244	-0.32491	0.000238435	+	3_UTR
MIMAT0002881	miR-509-3p	MIAT	NR_003491	-0.288048	0.00090432	+	3_UTR
MIMAT0002881	miR-509-3p	CDKN2B-AS1	NR_003529	-0.161839	0.0445594	+	5_UTR
MIMAT0002881	miR-509-3p	POLR2J4	NR_003655	0.18182	0.0216303	-	3_UTR
MIMAT0002881	miR-509-3p	EGFEM1P	NR_021485	-0.176915	0.000714793	+	3_UTR
MIMAT0002881	miR-509-3p	C14orf167	NR_023921	0.200636	0.0112401	-	3_UTR
MIMAT0002881	miR-509-3p	C14orf167	NR_023923	0.239106	0.00558308	-	3_UTR
MIMAT0002881	miR-509-3p	WASH2P	NR_024077	0.20778	0.0304389	+	3_UTR
MIMAT0002881	miR-509-3p	DNMBP-AS1	NR_024130	0.163992	0.00211798	+	3_UTR
MIMAT0002881	miR-509-3p	C1orf140	NR_024236	-0.21646	0.00150338	-	3_UTR
MIMAT0002881	miR-509-3p	HLA-J	NR_024240	0.203055	0.033098	+	5_UTR
MIMAT0002881	miR-509-3p	FAM86FP	NR_024254	0.184056	0.0261091	-	3_UTR
MIMAT0002881	miR-509-3p	LOC283663	NR_024433	-0.208427	0.0215506	+	5_UTR
MIMAT0002881	miR-509-3p	LOC100130238	NR_024563	0.26927	1.04692e-05	+	3_UTR
MIMAT0002881	miR-509-3p	LOC100233209	NR_026544	-0.271466	0.00294484	-	3_UTR
MIMAT0002881	miR-509-3p	LOC100233209	NR_026544	-0.271466	0.00294484	-	5_UTR
MIMAT0002881	miR-509-3p	LOC100233209	NR_026544	-0.271466	0.00294484	-	CDS
MIMAT0002881	miR-509-3p	LOC116437	NR_026670	0.208821	0.00874385	+	5_UTR
MIMAT0002881	miR-509-3p	FAM182A	NR_026713	0.208608	0.0179013	+	5_UTR
MIMAT0002881	miR-509-3p	FAM182B	NR_026714	0.204094	0.0212949	-	CDS
MIMAT0002881	miR-509-3p	C8orf75	NR_026765	0.187549	0.00382349	-	3_UTR
MIMAT0002881	miR-509-3p	LOC400891	NR_027006	0.278869	0.000390573	+	3_UTR
MIMAT0002881	miR-509-3p	MGC45800	NR_027107	-0.280272	0.000149582	-	5_UTR
MIMAT0002881	miR-509-3p	GNN	NR_027249	0.216817	0.00997824	-	5_UTR
MIMAT0002881	miR-509-3p	LOC96610	NR_027293	-0.253037	0.0011727	+	5_UTR
MIMAT0002881	miR-509-3p	LOC148145	NR_027318	0.188589	0.0115335	+	3_UTR
MIMAT0002881	miR-509-3p	DPY19L2P2	NR_027768	0.210376	0.0177074	-	5_UTR
MIMAT0002881	miR-509-3p	BCAP29	NR_027830	-0.175015	0.0131128	+	3_UTR
MIMAT0002881	miR-509-3p	LOC344595	NR_028301	0.256232	0.000393036	+	3_UTR
MIMAT0002881	miR-509-3p	MIAT	NR_033320	-0.292918	0.00027054	+	3_UTR
MIMAT0002881	miR-509-3p	LOC100132891	NR_033651	-0.220244	0.00218076	+	5_UTR
MIMAT0002881	miR-509-3p	LOC100132891	NR_033652	-0.373639	3.79894e-07	+	3_UTR
MIMAT0002881	miR-509-3p	LOC200772	NR_033841	0.26125	0.000598311	-	3_UTR
MIMAT0002881	miR-509-3p	LOC200772	NR_033841	0.26125	0.000598311	-	5_UTR
MIMAT0002881	miR-509-3p	LOC283177	NR_033852	0.274927	0.000147975	+	3_UTR
MIMAT0002881	miR-509-3p	LOC283177	NR_033852	0.274927	0.000147975	+	5_UTR
MIMAT0002881	miR-509-3p	LOC574538	NR_033859	0.166908	0.0198104	-	3_UTR
MIMAT0002881	miR-509-3p	C11orf92	NR_034154	0.292966	0.000500481	-	3_UTR
MIMAT0002881	miR-509-3p	LOC643201	NR_036494	0.190858	0.0231346	-	3_UTR
MIMAT0002881	miR-509-3p	LOC389023	NR_036580	-0.202063	0.00017704	-	3_UTR
MIMAT0002881	miR-509-3p	IL15	NR_037840	-0.214175	0.010197	+	3_UTR
MIMAT0002881	miR-509-3p	LOC728730	NR_037875	0.161864	0.0433479	+	CDS
MIMAT0002881	miR-509-3p	C1QTNF3-AMACR	NR_037951	-0.294136	0.000124396	-	3_UTR
MIMAT0002881	miR-509-3p	LOC100506835	NR_038268	-0.337071	8.92641e-07	+	3_UTR
MIMAT0002881	miR-509-3p	LOC100130231	NR_038446	-0.320998	2.02993e-05	-	5_UTR
MIMAT0002881	miR-509-3p	LOC100506668	NR_038854	0.288217	0.000768545	-	3_UTR
MIMAT0002881	miR-509-3p	LOC100507346	NR_038982	0.152059	0.0469497	+	3_UTR
MIMAT0002881	miR-509-3p	TMEM139	NR_040003	0.160345	0.00892958	+	3_UTR
MIMAT0002881	miR-509-3p	LOC100505835	NR_040036	0.269498	0.000268695	+	3_UTR
MIMAT0002881	miR-509-3p	LOC100505648	NR_040058	0.171977	0.0148112	-	5_UTR
MIMAT0002881	miR-509-3p	LOC643339	NR_040096	0.193836	0.0339321	-	CDS
MIMAT0002881	miR-509-3p	LOC729678	NR_045679	0.172798	0.0214501	+	3_UTR
MIMAT0002881	miR-509-3p	FAM91A2	NR_046137	0.160249	0.0458208	+	5_UTR
MIMAT0004779	miR-509-5p	ACVRL1	NM_000020	-0.274034	1.67291e-08	+	CDS
MIMAT0004779	miR-509-5p	APOE	NM_000041	-0.208435	3.83356e-05	+	CDS
MIMAT0004779	miR-509-5p	AR	NM_000044	0.161425	0.00381733	+	3_UTR
MIMAT0004779	miR-509-5p	ASPA	NM_000049	-0.191706	0.000608393	+	3_UTR
MIMAT0004779	miR-509-5p	CD36	NM_000072	-0.309424	4.14366e-09	+	5_UTR
MIMAT0004779	miR-509-5p	CD3G	NM_000073	-0.270877	4.91628e-05	+	5_UTR
MIMAT0004779	miR-509-5p	CD40LG	NM_000074	-0.219319	0.000317244	+	3_UTR
MIMAT0004779	miR-509-5p	CETP	NM_000078	-0.271959	5.91851e-08	+	CDS
MIMAT0004779	miR-509-5p	CHRNA1	NM_000079	-0.246691	2.23699e-06	-	CDS
MIMAT0004779	miR-509-5p	COL1A2	NM_000089	-0.185874	1.54485e-05	+	CDS
MIMAT0004779	miR-509-5p	COL5A1	NM_000093	-0.26105	1.95826e-09	+	3_UTR
MIMAT0004779	miR-509-5p	CYP1B1	NM_000104	-0.265202	7.20278e-07	-	CDS
MIMAT0004779	miR-509-5p	DPYD	NM_000110	-0.275066	9.63544e-06	-	CDS
MIMAT0004779	miR-509-5p	FBN1	NM_000138	-0.288792	1.1411e-09	-	CDS
MIMAT0004779	miR-509-5p	MS4A2	NM_000139	-0.252137	4.02174e-06	+	3_UTR
MIMAT0004779	miR-509-5p	MS4A2	NM_000139	-0.252137	4.02174e-06	+	5_UTR
MIMAT0004779	miR-509-5p	GJA1	NM_000165	-0.236072	1.35963e-06	+	3_UTR
MIMAT0004779	miR-509-5p	TBX5	NM_000192	-0.197814	0.000721954	-	CDS
MIMAT0004779	miR-509-5p	ICAM1	NM_000201	-0.226665	2.63067e-06	+	3_UTR
MIMAT0004779	miR-509-5p	ICAM1	NM_000201	-0.226665	2.63067e-06	+	CDS
MIMAT0004779	miR-509-5p	IL2RG	NM_000206	-0.277488	1.8428e-06	-	CDS
MIMAT0004779	miR-509-5p	KAL1	NM_000216	-0.225714	0.00116878	-	3_UTR
MIMAT0004779	miR-509-5p	KAL1	NM_000216	-0.225714	0.00116878	-	CDS
MIMAT0004779	miR-509-5p	KCNA1	NM_000217	-0.383554	1.15765e-13	+	3_UTR
MIMAT0004779	miR-509-5p	KCNH2	NM_000238	0.229106	0.000444855	-	3_UTR
MIMAT0004779	miR-509-5p	LYZ	NM_000239	-0.185401	0.000422242	+	CDS
MIMAT0004779	miR-509-5p	MITF	NM_000248	-0.150692	0.0447081	+	3_UTR
MIMAT0004779	miR-509-5p	MTTP	NM_000253	0.35151	9.62345e-14	+	3_UTR
MIMAT0004779	miR-509-5p	MYH7	NM_000257	0.180718	0.0243326	-	CDS
MIMAT0004779	miR-509-5p	MYO5A	NM_000259	-0.176722	1.11829e-06	-	3_UTR
MIMAT0004779	miR-509-5p	MYO5A	NM_000259	-0.176722	1.11829e-06	-	CDS
MIMAT0004779	miR-509-5p	PPOX	NM_000309	0.198946	0.00115479	+	CDS
MIMAT0004779	miR-509-5p	PRNP	NM_000311	0.156503	0.0369888	+	3_UTR
MIMAT0004779	miR-509-5p	TIMP3	NM_000362	-0.38924	2.48056e-13	+	3_UTR
MIMAT0004779	miR-509-5p	TIMP3	NM_000362	-0.38924	2.48056e-13	+	CDS
MIMAT0004779	miR-509-5p	WAS	NM_000377	-0.214286	1.74101e-05	+	CDS
MIMAT0004779	miR-509-5p	CASR	NM_000388	0.387513	6.18276e-16	+	CDS
MIMAT0004779	miR-509-5p	COL5A2	NM_000393	-0.403135	9.30084e-19	-	3_UTR
MIMAT0004779	miR-509-5p	HRG	NM_000412	0.24472	0.0187892	+	CDS
MIMAT0004779	miR-509-5p	IL2RA	NM_000417	-0.302606	1.03077e-09	-	3_UTR
MIMAT0004779	miR-509-5p	PHEX	NM_000444	0.16529	0.0199892	+	3_UTR
MIMAT0004779	miR-509-5p	SELE	NM_000450	-0.243961	2.07288e-05	-	CDS
MIMAT0004779	miR-509-5p	TEK	NM_000459	-0.252446	7.58445e-05	+	CDS
MIMAT0004779	miR-509-5p	ALPL	NM_000478	0.205664	0.00555874	+	CDS
MIMAT0004779	miR-509-5p	AMPD3	NM_000480	0.196178	0.00739253	+	CDS
MIMAT0004779	miR-509-5p	ELN	NM_000501	-0.25456	0.000729885	+	3_UTR
MIMAT0004779	miR-509-5p	GDNF	NM_000514	0.281609	0.00149868	-	3_UTR
MIMAT0004779	miR-509-5p	CD53	NM_000560	-0.197823	0.000101066	+	3_UTR
MIMAT0004779	miR-509-5p	CD53	NM_000560	-0.197823	0.000101066	+	CDS
MIMAT0004779	miR-509-5p	CCR5	NM_000579	-0.19444	0.0034417	+	CDS
MIMAT0004779	miR-509-5p	IL6	NM_000600	-0.298252	2.63067e-06	+	CDS
MIMAT0004779	miR-509-5p	HTR2A	NM_000621	-0.226052	0.000173012	-	3_UTR
MIMAT0004779	miR-509-5p	LTBP1	NM_000627	-0.17257	0.00782778	+	CDS
MIMAT0004779	miR-509-5p	ITGAM	NM_000632	-0.170113	0.00236716	+	CDS
MIMAT0004779	miR-509-5p	BCL2	NM_000633	0.173007	0.00285295	-	3_UTR
MIMAT0004779	miR-509-5p	ACY1	NM_000666	0.205135	0.00841515	+	CDS
MIMAT0004779	miR-509-5p	ADH1A	NM_000667	-0.200061	0.00309847	-	CDS
MIMAT0004779	miR-509-5p	ADH1B	NM_000668	-0.277186	0.000482509	-	CDS
MIMAT0004779	miR-509-5p	ALDH9A1	NM_000696	0.17377	0.000420879	-	3_UTR
MIMAT0004779	miR-509-5p	C4BPA	NM_000715	0.152875	0.0479189	+	CDS
MIMAT0004779	miR-509-5p	CACNA2D1	NM_000722	-0.29541	3.14361e-05	-	CDS
MIMAT0004779	miR-509-5p	CHRNA4	NM_000744	0.159037	0.00707286	-	3_UTR
MIMAT0004779	miR-509-5p	CHRNB2	NM_000748	0.192143	0.0392556	+	3_UTR
MIMAT0004779	miR-509-5p	CYP11A1	NM_000781	0.516229	1.97155e-19	-	CDS
MIMAT0004779	miR-509-5p	FGF1	NM_000800	-0.185406	0.0185829	-	3_UTR
MIMAT0004779	miR-509-5p	FGF1	NM_000800	-0.185406	0.0185829	-	5_UTR
MIMAT0004779	miR-509-5p	GABRB2	NM_000813	-0.28985	2.68884e-06	-	3_UTR
MIMAT0004779	miR-509-5p	GABRB2	NM_000813	-0.28985	2.68884e-06	-	CDS
MIMAT0004779	miR-509-5p	GSTM3	NM_000849	0.169194	0.00391124	-	3_UTR
MIMAT0004779	miR-509-5p	GUCY1A3	NM_000856	-0.196701	0.000179324	+	3_UTR
MIMAT0004779	miR-509-5p	GUCY1A3	NM_000856	-0.196701	0.000179324	+	CDS
MIMAT0004779	miR-509-5p	HTR2B	NM_000867	-0.211383	0.000202509	-	CDS
MIMAT0004779	miR-509-5p	HTR7	NM_000872	-0.196086	0.0038251	-	3_UTR
MIMAT0004779	miR-509-5p	IL7	NM_000880	-0.211917	0.0181876	-	3_UTR
MIMAT0004779	miR-509-5p	IL7	NM_000880	-0.211917	0.0181876	-	5_UTR
MIMAT0004779	miR-509-5p	ITGA4	NM_000885	-0.25262	9.64068e-07	+	3_UTR
MIMAT0004779	miR-509-5p	ITGA4	NM_000885	-0.25262	9.64068e-07	+	CDS
MIMAT0004779	miR-509-5p	ITGAX	NM_000887	-0.171018	0.000198706	+	CDS
MIMAT0004779	miR-509-5p	ITGB6	NM_000888	-0.151999	0.00914146	-	CDS
MIMAT0004779	miR-509-5p	MAOB	NM_000898	0.373846	1.24407e-12	-	3_UTR
MIMAT0004779	miR-509-5p	PDE3B	NM_000922	-0.250762	0.0034076	+	CDS
MIMAT0004779	miR-509-5p	PGR	NM_000926	0.25582	7.68399e-06	-	3_UTR
MIMAT0004779	miR-509-5p	PTGDR	NM_000953	-0.256949	1.59021e-07	+	CDS
MIMAT0004779	miR-509-5p	PTGER4	NM_000958	-0.267363	8.32919e-05	+	CDS
MIMAT0004779	miR-509-5p	PTGFR	NM_000959	-0.361879	1.64609e-11	+	3_UTR
MIMAT0004779	miR-509-5p	PTGFR	NM_000959	-0.361879	1.64609e-11	+	CDS
MIMAT0004779	miR-509-5p	PTGIR	NM_000960	-0.464092	5.29564e-21	-	3_UTR
MIMAT0004779	miR-509-5p	RPL22	NM_000983	0.15372	0.00328816	-	3_UTR
MIMAT0004779	miR-509-5p	RPL27A	NM_000990	0.174699	0.00328733	+	5_UTR
MIMAT0004779	miR-509-5p	ZNF429	NM_001001415	0.215858	0.000498645	+	3_UTR
MIMAT0004779	miR-509-5p	CD36	NM_001001548	-0.384851	1.03129e-14	+	3_UTR
MIMAT0004779	miR-509-5p	CD36	NM_001001548	-0.384851	1.03129e-14	+	5_UTR
MIMAT0004779	miR-509-5p	GGA1	NM_001001560	-0.171327	0.0310417	+	5_UTR
MIMAT0004779	miR-509-5p	UBASH3A	NM_001001895	-0.225178	0.00152882	+	CDS
MIMAT0004779	miR-509-5p	ATE1	NM_001001976	0.161935	0.0113983	-	3_UTR
MIMAT0004779	miR-509-5p	ATE1	NM_001001976	0.161935	0.0113983	-	5_UTR
MIMAT0004779	miR-509-5p	ATE1	NM_001001976	0.161935	0.0113983	-	CDS
MIMAT0004779	miR-509-5p	FAM109B	NM_001002034	-0.154202	0.0346093	+	3_UTR
MIMAT0004779	miR-509-5p	FCGR2B	NM_001002273	-0.188538	0.00464397	+	3_UTR
MIMAT0004779	miR-509-5p	FMO3	NM_001002294	-0.171358	0.0021081	+	3_UTR
MIMAT0004779	miR-509-5p	GATA3	NM_001002295	-0.256918	1.04993e-05	+	3_UTR
MIMAT0004779	miR-509-5p	DERL3	NM_001002862	-0.227581	7.09461e-05	-	3_UTR
MIMAT0004779	miR-509-5p	CENPM	NM_001002876	-0.245943	0.00291945	-	3_UTR
MIMAT0004779	miR-509-5p	C18orf1	NM_001003674	-0.277373	1.86636e-05	+	3_UTR
MIMAT0004779	miR-509-5p	C18orf1	NM_001003674	-0.277373	1.86636e-05	+	CDS
MIMAT0004779	miR-509-5p	C18orf1	NM_001003675	-0.21034	0.00487886	+	3_UTR
MIMAT0004779	miR-509-5p	C18orf1	NM_001003675	-0.21034	0.00487886	+	CDS
MIMAT0004779	miR-509-5p	OSBPL8	NM_001003712	-0.215188	0.013535	-	3_UTR
MIMAT0004779	miR-509-5p	GTF2IRD2B	NM_001003795	0.173717	0.00212921	+	3_UTR
MIMAT0004779	miR-509-5p	CLEC2D	NM_001004419	-0.238706	5.99079e-05	+	3_UTR
MIMAT0004779	miR-509-5p	ITGA11	NM_001004439	-0.34771	1.66457e-13	-	CDS
MIMAT0004779	miR-509-5p	TMEM198	NM_001005209	0.154273	0.0103892	+	3_UTR
MIMAT0004779	miR-509-5p	PKP2	NM_001005242	0.244365	0.000301913	-	3_UTR
MIMAT0004779	miR-509-5p	PLAUR	NM_001005376	-0.24672	4.31267e-06	-	CDS
MIMAT0004779	miR-509-5p	PLAUR	NM_001005377	-0.261954	8.36746e-07	-	CDS
MIMAT0004779	miR-509-5p	CACNA1H	NM_001005407	0.188515	0.00154697	+	CDS
MIMAT0004779	miR-509-5p	PLCXD3	NM_001005473	0.436944	1.46062e-18	-	3_UTR
MIMAT0004779	miR-509-5p	FAM69A	NM_001006605	-0.270241	7.37923e-05	-	CDS
MIMAT0004779	miR-509-5p	MAPKAP1	NM_001006620	-0.226418	0.0203603	-	3_UTR
MIMAT0004779	miR-509-5p	CEPT1	NM_001007794	0.196272	0.033607	+	CDS
MIMAT0004779	miR-509-5p	UACA	NM_001008224	-0.223713	0.000347138	-	CDS
MIMAT0004779	miR-509-5p	FAM154B	NM_001008226	0.239973	2.18772e-06	+	CDS
MIMAT0004779	miR-509-5p	CISD2	NM_001008388	-0.241479	0.0143031	+	5_UTR
MIMAT0004779	miR-509-5p	C4orf46	NM_001008393	-0.216812	0.00102774	-	CDS
MIMAT0004779	miR-509-5p	C14orf180	NM_001008404	-0.161201	0.0431086	+	5_UTR
MIMAT0004779	miR-509-5p	SLC7A2	NM_001008539	0.208713	0.000341098	+	3_UTR
MIMAT0004779	miR-509-5p	SLC35D3	NM_001008783	-0.420004	3.96204e-16	+	CDS
MIMAT0004779	miR-509-5p	SPANXN3	NM_001009609	-0.168854	0.0463407	-	5_UTR
MIMAT0004779	miR-509-5p	ARHGAP28	NM_001010000	-0.219521	0.000193283	+	3_UTR
MIMAT0004779	miR-509-5p	ARHGAP28	NM_001010000	-0.219521	0.000193283	+	CDS
MIMAT0004779	miR-509-5p	C22orf42	NM_001010859	0.156085	0.0218822	-	CDS
MIMAT0004779	miR-509-5p	C10orf128	NM_001010863	-0.182353	0.00992004	-	3_UTR
MIMAT0004779	miR-509-5p	RSPH4A	NM_001010892	0.33151	1.07004e-12	+	3_UTR
MIMAT0004779	miR-509-5p	SLC6A17	NM_001010898	-0.182208	0.00476371	+	3_UTR
MIMAT0004779	miR-509-5p	SLC6A17	NM_001010898	-0.182208	0.00476371	+	CDS
MIMAT0004779	miR-509-5p	HGF	NM_001010931	-0.214528	0.0106114	-	3_UTR
MIMAT0004779	miR-509-5p	AR	NM_001011645	0.186192	0.00120666	+	3_UTR
MIMAT0004779	miR-509-5p	C6orf174	NM_001012279	-0.286431	1.06975e-07	-	3_UTR
MIMAT0004779	miR-509-5p	C6orf174	NM_001012279	-0.286431	1.06975e-07	-	CDS
MIMAT0004779	miR-509-5p	ARSI	NM_001012301	-0.356414	3.17821e-13	-	CDS
MIMAT0004779	miR-509-5p	NTRK1	NM_001012331	-0.211425	0.000482744	+	CDS
MIMAT0004779	miR-509-5p	OPCML	NM_001012393	0.281886	2.66436e-05	-	CDS
MIMAT0004779	miR-509-5p	MYLK4	NM_001012418	0.160683	0.0182641	-	3_UTR
MIMAT0004779	miR-509-5p	DUSP15	NM_001012644	0.171221	0.000866184	-	3_UTR
MIMAT0004779	miR-509-5p	PLAC9	NM_001012973	-0.428205	1.47834e-13	+	CDS
MIMAT0004779	miR-509-5p	PTCHD4	NM_001013732	-0.154548	0.000172531	-	CDS
MIMAT0004779	miR-509-5p	ILK	NM_001014795	-0.180848	0.000374311	+	CDS
MIMAT0004779	miR-509-5p	RUNX2	NM_001015051	-0.30502	4.20853e-09	+	3_UTR
MIMAT0004779	miR-509-5p	RUNX2	NM_001015051	-0.30502	4.20853e-09	+	CDS
MIMAT0004779	miR-509-5p	SAMD3	NM_001017373	-0.268885	1.25525e-05	-	CDS
MIMAT0004779	miR-509-5p	KCNK2	NM_001017424	-0.208373	0.0175544	+	3_UTR
MIMAT0004779	miR-509-5p	KCNK2	NM_001017425	-0.164212	0.0117463	+	3_UTR
MIMAT0004779	miR-509-5p	LRIT2	NM_001017924	0.344894	2.47293e-09	-	5_UTR
MIMAT0004779	miR-509-5p	SH3PXD2B	NM_001017995	-0.159582	0.00101695	-	3_UTR
MIMAT0004779	miR-509-5p	SH3PXD2B	NM_001017995	-0.159582	0.00101695	-	CDS
MIMAT0004779	miR-509-5p	KAZN	NM_001018001	0.163636	0.00359885	+	5_UTR
MIMAT0004779	miR-509-5p	FRMPD2	NM_001018071	0.286881	7.26963e-08	-	3_UTR
MIMAT0004779	miR-509-5p	RUNX2	NM_001024630	-0.347747	3.39965e-12	+	3_UTR
MIMAT0004779	miR-509-5p	RUNX2	NM_001024630	-0.347747	3.39965e-12	+	5_UTR
MIMAT0004779	miR-509-5p	SPAG16	NM_001025436	0.175425	0.00222513	+	CDS
MIMAT0004779	miR-509-5p	CCM2	NM_001029835	-0.24025	0.000108691	+	3_UTR
MIMAT0004779	miR-509-5p	KIAA1755	NM_001029864	-0.25764	0.000329869	-	3_UTR
MIMAT0004779	miR-509-5p	RGS7BP	NM_001029875	0.191143	2.08718e-05	+	CDS
MIMAT0004779	miR-509-5p	SAMD5	NM_001030060	0.154542	0.00480094	+	3_UTR
MIMAT0004779	miR-509-5p	MSRB3	NM_001031679	-0.212273	0.000172685	+	3_UTR
MIMAT0004779	miR-509-5p	MSRB3	NM_001031679	-0.212273	0.000172685	+	CDS
MIMAT0004779	miR-509-5p	FAM198B	NM_001031700	0.156322	0.00159143	-	CDS
MIMAT0004779	miR-509-5p	ERGIC1	NM_001031711	0.205448	0.00214487	+	3_UTR
MIMAT0004779	miR-509-5p	RIBC1	NM_001031745	0.23941	4.57231e-06	+	CDS
MIMAT0004779	miR-509-5p	VSTM4	NM_001031746	0.411944	6.02571e-11	-	3_UTR
MIMAT0004779	miR-509-5p	VSTM4	NM_001031746	0.411944	6.02571e-11	-	CDS
MIMAT0004779	miR-509-5p	MASP1	NM_001031849	0.18571	0.0275059	-	CDS
MIMAT0004779	miR-509-5p	NLRP1	NM_001033053	-0.190544	0.00057571	-	CDS
MIMAT0004779	miR-509-5p	SPECC1	NM_001033553	-0.197538	0.00147594	+	3_UTR
MIMAT0004779	miR-509-5p	SPECC1	NM_001033553	-0.197538	0.00147594	+	CDS
MIMAT0004779	miR-509-5p	ALDH1L2	NM_001034173	-0.198653	9.07852e-06	-	3_UTR
MIMAT0004779	miR-509-5p	ALDH1L2	NM_001034173	-0.198653	9.07852e-06	-	CDS
MIMAT0004779	miR-509-5p	DMKN	NM_001035516	0.223211	2.07133e-06	-	CDS
MIMAT0004779	miR-509-5p	EFEMP1	NM_001039348	-0.185212	0.01771	-	CDS
MIMAT0004779	miR-509-5p	EFEMP1	NM_001039349	-0.284658	8.96632e-06	-	CDS
MIMAT0004779	miR-509-5p	VWA5B1	NM_001039500	0.214921	6.91461e-05	+	CDS
MIMAT0004779	miR-509-5p	CHRNA1	NM_001039523	-0.187143	0.000787797	-	CDS
MIMAT0004779	miR-509-5p	FAM196A	NM_001039762	0.169811	0.0461402	-	3_UTR
MIMAT0004779	miR-509-5p	CHN2	NM_001039936	0.226451	0.00187146	+	3_UTR
MIMAT0004779	miR-509-5p	CD14	NM_001040021	-0.153012	0.0119597	-	CDS
MIMAT0004779	miR-509-5p	C3orf72	NM_001040061	0.62197	5.61088e-37	+	3_UTR
MIMAT0004779	miR-509-5p	D4S234E	NM_001040101	0.164502	4.72045e-05	+	5_UTR
MIMAT0004779	miR-509-5p	D4S234E	NM_001040101	0.164502	4.72045e-05	+	CDS
MIMAT0004779	miR-509-5p	SERPINB7	NM_001040147	-0.235836	4.41865e-05	+	5_UTR
MIMAT0004779	miR-509-5p	SCN3B	NM_001040151	0.20746	0.0210299	-	CDS
MIMAT0004779	miR-509-5p	DCLK2	NM_001040260	-0.189147	0.0450164	+	CDS
MIMAT0004779	miR-509-5p	ADAMTSL1	NM_001040272	-0.489592	1.09046e-24	+	3_UTR
MIMAT0004779	miR-509-5p	ADAMTSL1	NM_001040272	-0.489592	1.09046e-24	+	CDS
MIMAT0004779	miR-509-5p	ESR2	NM_001040275	0.277436	0.000125678	-	CDS
MIMAT0004779	miR-509-5p	ESR2	NM_001040276	0.314293	3.657e-06	-	CDS
MIMAT0004779	miR-509-5p	PCDH17	NM_001040429	-0.258426	2.14323e-06	+	3_UTR
MIMAT0004779	miR-509-5p	PCDH17	NM_001040429	-0.258426	2.14323e-06	+	CDS
MIMAT0004779	miR-509-5p	ZC2HC1C	NM_001042430	0.161639	0.0138015	+	CDS
MIMAT0004779	miR-509-5p	TGFB1I1	NM_001042454	-0.31676	9.92695e-09	+	CDS
MIMAT0004779	miR-509-5p	DIAPH3	NM_001042517	-0.156434	0.000401951	-	CDS
MIMAT0004779	miR-509-5p	C2orf88	NM_001042519	0.217617	0.000606836	+	3_UTR
MIMAT0004779	miR-509-5p	CAPSL	NM_001042625	0.206335	3.10733e-05	-	CDS
MIMAT0004779	miR-509-5p	RHOC	NM_001042679	0.173374	0.00517112	-	3_UTR
MIMAT0004779	miR-509-5p	SRGAP2	NM_001042758	-0.21789	1.53087e-05	+	CDS
MIMAT0004779	miR-509-5p	TPM3	NM_001043351	-0.205989	0.00197642	-	3_UTR
MIMAT0004779	miR-509-5p	NTM	NM_001048209	-0.348023	1.59264e-09	+	CDS
MIMAT0004779	miR-509-5p	SSTR2	NM_001050	-0.180395	0.00584523	+	3_UTR
MIMAT0004779	miR-509-5p	TBXA2R	NM_001060	-0.377914	9.03566e-14	-	CDS_3_UTR
MIMAT0004779	miR-509-5p	TKT	NM_001064	0.22323	0.0176029	-	CDS
MIMAT0004779	miR-509-5p	ZNF626	NM_001076675	0.160976	0.00403106	-	3_UTR
MIMAT0004779	miR-509-5p	ZNF626	NM_001076675	0.160976	0.00403106	-	5_UTR
MIMAT0004779	miR-509-5p	ZNF493	NM_001076678	0.225722	0.00242948	+	3_UTR
MIMAT0004779	miR-509-5p	FAM107A	NM_001076778	0.175577	0.000281615	-	CDS
MIMAT0004779	miR-509-5p	ZNF391	NM_001076781	0.204284	0.00417039	+	3_UTR
MIMAT0004779	miR-509-5p	ZNF391	NM_001076781	0.204284	0.00417039	+	CDS
MIMAT0004779	miR-509-5p	SEC31A	NM_001077206	-0.196643	1.96394e-05	-	CDS
MIMAT0004779	miR-509-5p	SEC31A	NM_001077207	0.165076	0.0149654	-	CDS
MIMAT0004779	miR-509-5p	DEPDC7	NM_001077242	-0.38116	1.59075e-14	+	3_UTR
MIMAT0004779	miR-509-5p	ACVRL1	NM_001077401	-0.203816	0.000136405	+	CDS
MIMAT0004779	miR-509-5p	TMEM231	NM_001077418	0.277695	1.29152e-07	-	3_UTR
MIMAT0004779	miR-509-5p	TMEM231	NM_001077418	0.277695	1.29152e-07	-	CDS
MIMAT0004779	miR-509-5p	TMEM231	NM_001077419	0.232287	5.64076e-05	-	3_UTR
MIMAT0004779	miR-509-5p	TMEM231	NM_001077419	0.232287	5.64076e-05	-	CDS
MIMAT0004779	miR-509-5p	CPEB1	NM_001079535	-0.179087	0.0383204	-	CDS
MIMAT0004779	miR-509-5p	ZAP70	NM_001079	-0.295797	1.00079e-07	+	3_UTR
MIMAT0004779	miR-509-5p	PRNP	NM_001080123	0.171907	0.0388601	+	3_UTR
MIMAT0004779	miR-509-5p	ARHGAP9	NM_001080156	-0.196199	7.93521e-05	-	CDS
MIMAT0004779	miR-509-5p	ARHGAP9	NM_001080157	-0.212463	2.70416e-05	-	CDS
MIMAT0004779	miR-509-5p	FAM155A	NM_001080396	-0.213208	2.33855e-05	-	3_UTR
MIMAT0004779	miR-509-5p	FAM155A	NM_001080396	-0.213208	2.33855e-05	-	CDS
MIMAT0004779	miR-509-5p	TOX3	NM_001080430	0.356531	1.06057e-11	-	3_UTR
MIMAT0004779	miR-509-5p	HSF5	NM_001080439	-0.17815	0.00295264	-	3_UTR
MIMAT0004779	miR-509-5p	HSF5	NM_001080439	-0.17815	0.00295264	-	CDS
MIMAT0004779	miR-509-5p	SLC38A8	NM_001080442	0.172635	0.00307334	-	3_UTR
MIMAT0004779	miR-509-5p	KIAA1751	NM_001080484	0.229855	0.0446211	-	CDS
MIMAT0004779	miR-509-5p	ZNF275	NM_001080485	0.225588	0.000190646	+	3_UTR
MIMAT0004779	miR-509-5p	TBX18	NM_001080508	-0.205846	0.000203914	-	3_UTR
MIMAT0004779	miR-509-5p	BICC1	NM_001080512	-0.187041	1.06458e-05	+	3_UTR
MIMAT0004779	miR-509-5p	CPN2	NM_001080513	-0.365284	2.35191e-08	-	CDS
MIMAT0004779	miR-509-5p	ARRDC5	NM_001080523	-0.159085	5.80875e-05	-	3_UTR
MIMAT0004779	miR-509-5p	WIPF3	NM_001080529	0.469895	1.36523e-21	+	3_UTR
MIMAT0004779	miR-509-5p	MYO1C	NM_001080779	-0.17904	0.000162898	-	5_UTR
MIMAT0004779	miR-509-5p	MYO1C	NM_001080779	-0.17904	0.000162898	-	CDS
MIMAT0004779	miR-509-5p	LILRB2	NM_001080978	-0.252086	1.02282e-05	-	3_UTR
MIMAT0004779	miR-509-5p	LILRB2	NM_001080978	-0.252086	1.02282e-05	-	CDS
MIMAT0004779	miR-509-5p	ALDH5A1	NM_001080	0.177694	0.00181213	+	CDS
MIMAT0004779	miR-509-5p	LILRB3	NM_001081450	-0.259085	1.80027e-05	-	3_UTR
MIMAT0004779	miR-509-5p	LILRB1	NM_001081638	-0.183629	0.000632142	+	3_UTR
MIMAT0004779	miR-509-5p	LILRB1	NM_001081638	-0.183629	0.000632142	+	CDS
MIMAT0004779	miR-509-5p	ELN	NM_001081752	-0.266699	0.000677671	+	3_UTR
MIMAT0004779	miR-509-5p	ELN	NM_001081753	-0.22846	0.00632724	+	3_UTR
MIMAT0004779	miR-509-5p	ELN	NM_001081754	-0.241618	0.00468934	+	3_UTR
MIMAT0004779	miR-509-5p	ELN	NM_001081755	-0.239782	0.00537575	+	3_UTR
MIMAT0004779	miR-509-5p	FAM19A5	NM_001082967	0.194772	0.00750486	+	CDS
MIMAT0004779	miR-509-5p	CASC1	NM_001082972	0.22714	0.00022911	-	5_UTR
MIMAT0004779	miR-509-5p	CASC1	NM_001082972	0.22714	0.00022911	-	CDS
MIMAT0004779	miR-509-5p	CASC1	NM_001082973	0.298606	6.03719e-07	-	5_UTR
MIMAT0004779	miR-509-5p	CASC1	NM_001082973	0.298606	6.03719e-07	-	CDS
MIMAT0004779	miR-509-5p	MILR1	NM_001085423	-0.164517	0.00104409	+	3_UTR
MIMAT0004779	miR-509-5p	TMEM213	NM_001085429	0.227573	0.000200925	+	3_UTR
MIMAT0004779	miR-509-5p	CTNND1	NM_001085459	-0.160819	0.0487211	+	3_UTR
MIMAT0004779	miR-509-5p	AAMP	NM_001087	0.203905	0.015691	-	CDS
MIMAT0004779	miR-509-5p	C5orf49	NM_001089584	0.218984	1.72469e-05	-	3_UTR
MIMAT0004779	miR-509-5p	TCP11	NM_001093728	0.15001	0.00341213	-	CDS
MIMAT0004779	miR-509-5p	SLC4A4	NM_001098484	0.271465	7.18211e-06	+	3_UTR
MIMAT0004779	miR-509-5p	SGSM1	NM_001098497	0.150598	0.0179335	+	CDS
MIMAT0004779	miR-509-5p	GPR116	NM_001098518	-0.219408	1.28839e-05	-	CDS
MIMAT0004779	miR-509-5p	LRRC43	NM_001098519	0.28907	6.6363e-06	+	CDS
MIMAT0004779	miR-509-5p	AMICA1	NM_001098526	-0.222428	4.23742e-05	-	CDS
MIMAT0004779	miR-509-5p	HPSE	NM_001098540	-0.253156	0.000541316	-	3_UTR
MIMAT0004779	miR-509-5p	MRVI1	NM_001098579	-0.166146	0.000995942	-	CDS
MIMAT0004779	miR-509-5p	GNG4	NM_001098721	0.238633	5.0831e-05	-	5_UTR
MIMAT0004779	miR-509-5p	GNG4	NM_001098721	0.238633	5.0831e-05	-	CDS
MIMAT0004779	miR-509-5p	GNG4	NM_001098722	0.219269	9.23277e-07	-	5_UTR
MIMAT0004779	miR-509-5p	GNG4	NM_001098722	0.219269	9.23277e-07	-	CDS
MIMAT0004779	miR-509-5p	2014-09-08	NM_001098811	-0.184994	0.00611621	-	CDS
MIMAT0004779	miR-509-5p	TIFAB	NM_001099221	-0.183467	0.000628808	-	3_UTR
MIMAT0004779	miR-509-5p	ZNF506	NM_001099269	0.163351	0.00587502	-	3_UTR
MIMAT0004779	miR-509-5p	CLEC1B	NM_001099431	-0.214781	7.14215e-06	-	5_UTR
MIMAT0004779	miR-509-5p	REPIN1	NM_001099695	0.211981	0.00292578	+	5_UTR
MIMAT0004779	miR-509-5p	REPIN1	NM_001099695	0.211981	0.00292578	+	CDS
MIMAT0004779	miR-509-5p	CYP11A1	NM_001099773	0.207682	0.0195371	-	CDS
MIMAT0004779	miR-509-5p	GGT5	NM_001099781	-0.259455	0.000816251	-	CDS
MIMAT0004779	miR-509-5p	MYH2	NM_001100112	-0.23847	0.000427831	-	CDS
MIMAT0004779	miR-509-5p	C7orf57	NM_001100159	0.219753	6.49269e-05	+	3_UTR
MIMAT0004779	miR-509-5p	CCR5	NM_001100168	-0.217105	5.99201e-05	+	CDS
MIMAT0004779	miR-509-5p	C2orf73	NM_001100396	0.252093	2.72423e-05	+	3_UTR
MIMAT0004779	miR-509-5p	RAP1GDS1	NM_001100426	-0.188322	0.0180749	+	3_UTR
MIMAT0004779	miR-509-5p	RAP1GDS1	NM_001100426	-0.188322	0.0180749	+	CDS
MIMAT0004779	miR-509-5p	FAM183A	NM_001101376	0.267563	1.95111e-07	+	CDS
MIMAT0004779	miR-509-5p	2014-03-11	NM_001102562	0.292498	2.89859e-07	-	CDS
MIMAT0004779	miR-509-5p	COL6A6	NM_001102608	-0.454599	1.20371e-26	+	3_UTR
MIMAT0004779	miR-509-5p	FMN1	NM_001103184	0.187677	0.0210472	-	3_UTR
MIMAT0004779	miR-509-5p	FMN1	NM_001103184	0.187677	0.0210472	-	5_UTR
MIMAT0004779	miR-509-5p	LAMA4	NM_001105206	-0.232451	1.02583e-07	-	3_UTR
MIMAT0004779	miR-509-5p	LAMA4	NM_001105206	-0.232451	1.02583e-07	-	CDS
MIMAT0004779	miR-509-5p	LAMA4	NM_001105207	-0.188006	4.38926e-06	-	3_UTR
MIMAT0004779	miR-509-5p	LAMA4	NM_001105207	-0.188006	4.38926e-06	-	CDS
MIMAT0004779	miR-509-5p	C7orf58	NM_001105533	-0.205776	0.000216618	+	CDS
MIMAT0004779	miR-509-5p	ACVR2B	NM_001106	0.179855	0.00838072	+	3_UTR
MIMAT0004779	miR-509-5p	SYNPO	NM_001109974	-0.376644	8.69655e-12	+	3_UTR
MIMAT0004779	miR-509-5p	CENPM	NM_001110215	0.195806	0.00685041	-	3_UTR
MIMAT0004779	miR-509-5p	ECE1	NM_001113347	0.311711	2.48707e-05	-	3_UTR
MIMAT0004779	miR-509-5p	ECE1	NM_001113347	0.311711	2.48707e-05	-	CDS
MIMAT0004779	miR-509-5p	ZNF385B	NM_001113398	0.383525	4.95151e-10	-	3_UTR
MIMAT0004779	miR-509-5p	NOXRED1	NM_001113475	0.190469	0.000270543	-	CDS
MIMAT0004779	miR-509-5p	PDLIM3	NM_001114107	-0.343033	3.13802e-10	-	3_UTR
MIMAT0004779	miR-509-5p	MGAT1	NM_001114620	-0.216774	0.00114553	-	CDS
MIMAT0004779	miR-509-5p	BCL2A1	NM_001114735	-0.154449	0.0187319	-	CDS
MIMAT0004779	miR-509-5p	C6	NM_001115131	0.280946	4.0607e-06	-	CDS
MIMAT0004779	miR-509-5p	GDI2	NM_001115156	-0.215307	0.0179964	-	3_UTR
MIMAT0004779	miR-509-5p	ADCY8	NM_001115	0.188236	0.014073	-	CDS
MIMAT0004779	miR-509-5p	GLRX	NM_001118890	-0.214558	0.000601238	-	CDS_3_UTR
MIMAT0004779	miR-509-5p	ADCYAP1R1	NM_001118	0.191737	0.000902917	+	3_UTR
MIMAT0004779	miR-509-5p	ABCD3	NM_001122674	-0.157912	0.0101397	+	5_UTR
MIMAT0004779	miR-509-5p	PPOX	NM_001122764	0.184809	0.000885928	+	CDS
MIMAT0004779	miR-509-5p	FAM124B	NM_001122779	-0.218081	0.00198398	-	CDS
MIMAT0004779	miR-509-5p	KIF17	NM_001122819	0.207191	1.45869e-05	-	CDS
MIMAT0004779	miR-509-5p	SIRPB2	NM_001122962	-0.216205	1.11819e-06	-	3_UTR
MIMAT0004779	miR-509-5p	OSGIN2	NM_001126111	-0.210808	0.00114874	+	3_UTR
MIMAT0004779	miR-509-5p	OSGIN2	NM_001126111	-0.210808	0.00114874	+	CDS
MIMAT0004779	miR-509-5p	VCAN	NM_001126336	-0.38041	2.0067e-14	+	5_UTR
MIMAT0004779	miR-509-5p	ZNF469	NM_001127464	-0.190545	0.00252918	+	3_UTR
MIMAT0004779	miR-509-5p	ALPL	NM_001127501	0.196768	0.00368929	+	CDS
MIMAT0004779	miR-509-5p	ENOX1	NM_001127615	-0.18981	0.00911746	-	CDS
MIMAT0004779	miR-509-5p	GSN	NM_001127663	-0.20018	0.00427708	+	CDS
MIMAT0004779	miR-509-5p	KCNE1	NM_001127669	0.194904	0.0187892	-	3_UTR
MIMAT0004779	miR-509-5p	SERPINA1	NM_001127703	-0.160483	0.0230461	-	3_UTR
MIMAT0004779	miR-509-5p	SERPINA1	NM_001127703	-0.160483	0.0230461	-	5_UTR
MIMAT0004779	miR-509-5p	STXBP5	NM_001127715	-0.249954	1.61757e-09	+	CDS
MIMAT0004779	miR-509-5p	SULF1	NM_001128204	-0.442857	1.91258e-22	+	3_UTR
MIMAT0004779	miR-509-5p	SULF1	NM_001128204	-0.442857	1.91258e-22	+	CDS
MIMAT0004779	miR-509-5p	SULF1	NM_001128205	-0.346495	1.43946e-13	+	3_UTR
MIMAT0004779	miR-509-5p	SULF1	NM_001128205	-0.346495	1.43946e-13	+	CDS
MIMAT0004779	miR-509-5p	SULF1	NM_001128206	-0.396984	1.03646e-16	+	3_UTR
MIMAT0004779	miR-509-5p	SULF1	NM_001128206	-0.396984	1.03646e-16	+	CDS
MIMAT0004779	miR-509-5p	KCTD6	NM_001128214	0.158197	0.00177568	+	3_UTR
MIMAT0004779	miR-509-5p	VGLL4	NM_001128221	-0.187994	0.000232045	-	3_UTR
MIMAT0004779	miR-509-5p	FAM198B	NM_001128424	0.207239	0.0351635	-	CDS
MIMAT0004779	miR-509-5p	MARK3	NM_001128921	-0.244054	0.000110282	+	5_UTR
MIMAT0004779	miR-509-5p	MARK3	NM_001128921	-0.244054	0.000110282	+	CDS
MIMAT0004779	miR-509-5p	FAM198A	NM_001129908	0.175871	0.000402117	+	CDS
MIMAT0004779	miR-509-5p	AEBP1	NM_001129	-0.264212	1.3574e-07	+	3_UTR
MIMAT0004779	miR-509-5p	AEBP1	NM_001129	-0.264212	1.3574e-07	+	CDS
MIMAT0004779	miR-509-5p	ART3	NM_001130017	-0.163412	0.00214113	+	CDS
MIMAT0004779	miR-509-5p	SHC1	NM_001130040	-0.154769	0.00681531	-	3_UTR
MIMAT0004779	miR-509-5p	YAP1	NM_001130145	0.180357	0.00607976	+	CDS
MIMAT0004779	miR-509-5p	GUCY1A3	NM_001130682	-0.258739	0.00656305	+	3_UTR
MIMAT0004779	miR-509-5p	GUCY1A3	NM_001130682	-0.258739	0.00656305	+	CDS
MIMAT0004779	miR-509-5p	GUCY1A3	NM_001130683	-0.291986	8.68578e-11	+	3_UTR
MIMAT0004779	miR-509-5p	GUCY1A3	NM_001130683	-0.291986	8.68578e-11	+	CDS
MIMAT0004779	miR-509-5p	GUCY1A3	NM_001130684	-0.39382	3.92903e-20	+	3_UTR
MIMAT0004779	miR-509-5p	GUCY1A3	NM_001130684	-0.39382	3.92903e-20	+	CDS
MIMAT0004779	miR-509-5p	GUCY1A3	NM_001130685	-0.204364	0.0279525	+	3_UTR
MIMAT0004779	miR-509-5p	GUCY1A3	NM_001130685	-0.204364	0.0279525	+	CDS
MIMAT0004779	miR-509-5p	GUCY1A3	NM_001130687	-0.38391	6.09947e-18	+	3_UTR
MIMAT0004779	miR-509-5p	GUCY1A3	NM_001130687	-0.38391	6.09947e-18	+	CDS
MIMAT0004779	miR-509-5p	LDB2	NM_001130834	-0.218745	0.00213048	-	CDS
MIMAT0004779	miR-509-5p	RABL2B	NM_001130921	0.154177	0.00797225	-	5_UTR
MIMAT0004779	miR-509-5p	KIAA0922	NM_001131007	-0.154269	0.0125413	+	CDS
MIMAT0004779	miR-509-5p	CIZ1	NM_001131015	-0.153291	0.0114474	-	CDS
MIMAT0004779	miR-509-5p	RBM20	NM_001134363	0.189033	0.00858111	+	3_UTR
MIMAT0004779	miR-509-5p	RBM20	NM_001134363	0.189033	0.00858111	+	CDS
MIMAT0004779	miR-509-5p	IQCG	NM_001134435	0.264965	0.000116567	-	3_UTR
MIMAT0004779	miR-509-5p	DDAH1	NM_001134445	-0.257609	1.68355e-06	-	3_UTR
MIMAT0004779	miR-509-5p	SIRPB2	NM_001134836	-0.191048	0.000448278	-	3_UTR
MIMAT0004779	miR-509-5p	PPP1R18	NM_001134870	-0.292602	9.22306e-09	-	CDS
MIMAT0004779	miR-509-5p	SIGIRR	NM_001135054	-0.220715	6.75149e-05	-	CDS
MIMAT0004779	miR-509-5p	LRRC15	NM_001135057	-0.303313	4.48324e-08	-	CDS
MIMAT0004779	miR-509-5p	SIGLEC11	NM_001135163	0.471755	1.24366e-19	-	CDS
MIMAT0004779	miR-509-5p	ALDH3A1	NM_001135167	0.155143	0.0163911	-	CDS
MIMAT0004779	miR-509-5p	LRRC23	NM_001135217	0.245241	3.87211e-06	+	5_UTR
MIMAT0004779	miR-509-5p	LRRC23	NM_001135217	0.245241	3.87211e-06	+	CDS
MIMAT0004779	miR-509-5p	ACBD4	NM_001135706	0.164628	0.0104543	+	3_UTR
MIMAT0004779	miR-509-5p	ACBD4	NM_001135706	0.164628	0.0104543	+	CDS
MIMAT0004779	miR-509-5p	TOM1	NM_001135732	-0.217682	1.0613e-05	+	3_UTR
MIMAT0004779	miR-509-5p	TOM1	NM_001135732	-0.217682	1.0613e-05	+	CDS
MIMAT0004779	miR-509-5p	ZNF384	NM_001135734	0.194225	0.00965402	-	CDS
MIMAT0004779	miR-509-5p	PVR	NM_001135768	-0.177587	0.00425988	+	3_UTR
MIMAT0004779	miR-509-5p	PHF21B	NM_001135862	0.29547	7.64765e-07	-	3_UTR
MIMAT0004779	miR-509-5p	PHF21B	NM_001135862	0.29547	7.64765e-07	-	CDS
MIMAT0004779	miR-509-5p	RUSC2	NM_001135999	-0.231098	0.0005174	+	CDS
MIMAT0004779	miR-509-5p	ACAN	NM_001135	-0.290296	1.73346e-11	+	CDS
MIMAT0004779	miR-509-5p	ZNF692	NM_001136036	0.24536	0.00175372	-	CDS
MIMAT0004779	miR-509-5p	CCND3	NM_001136125	-0.213305	0.00534	-	CDS
MIMAT0004779	miR-509-5p	RCOR3	NM_001136223	0.171916	0.00104084	+	3_UTR
MIMAT0004779	miR-509-5p	AKAP2	NM_001136562	-0.160165	0.0361408	+	3_UTR
MIMAT0004779	miR-509-5p	LRRFIP1	NM_001137552	-0.194842	0.00707618	+	3_UTR
MIMAT0004779	miR-509-5p	BEST1	NM_001139443	-0.159027	1.4923e-05	+	CDS
MIMAT0004779	miR-509-5p	ST6GAL2	NM_001142351	-0.174002	0.0285496	-	3_UTR
MIMAT0004779	miR-509-5p	PPP3CB	NM_001142354	-0.184548	0.00828702	-	CDS
MIMAT0004779	miR-509-5p	PRRG1	NM_001142395	-0.175545	0.00839458	+	3_UTR
MIMAT0004779	miR-509-5p	INTS12	NM_001142471	-0.205517	0.0425581	-	CDS
MIMAT0004779	miR-509-5p	SPHK1	NM_001142601	-0.465433	5.28964e-20	+	3_UTR
MIMAT0004779	miR-509-5p	SPHKAP	NM_001142644	0.254827	6.19422e-05	-	CDS
MIMAT0004779	miR-509-5p	KIAA1324L	NM_001142749	-0.185436	0.00714862	-	CDS
MIMAT0004779	miR-509-5p	SGK1	NM_001143676	0.335013	3.25783e-09	-	5_UTR
MIMAT0004779	miR-509-5p	LRRC27	NM_001143757	0.19649	0.000127985	+	3_UTR
MIMAT0004779	miR-509-5p	SLC25A39	NM_001143780	0.155039	0.0402884	-	CDS
MIMAT0004779	miR-509-5p	ETS1	NM_001143820	-0.191874	0.0017668	-	3_UTR
MIMAT0004779	miR-509-5p	ETS1	NM_001143820	-0.191874	0.0017668	-	CDS
MIMAT0004779	miR-509-5p	MAPRE2	NM_001143826	-0.233099	0.00139314	+	3_UTR
MIMAT0004779	miR-509-5p	NTM	NM_001144058	-0.501232	1.69519e-26	+	CDS
MIMAT0004779	miR-509-5p	NTM	NM_001144059	-0.171929	0.000642981	+	CDS
MIMAT0004779	miR-509-5p	LDHAL6A	NM_001144071	0.235269	0.00990858	+	5_UTR
MIMAT0004779	miR-509-5p	CCDC42B	NM_001144872	0.208877	7.62292e-06	+	5_UTR
MIMAT0004779	miR-509-5p	FGF1	NM_001144892	-0.408034	1.65382e-16	-	3_UTR
MIMAT0004779	miR-509-5p	CLEC4M	NM_001144905	0.164052	0.0266693	+	CDS
MIMAT0004779	miR-509-5p	CLEC4M	NM_001144910	0.178561	0.0386952	+	CDS
MIMAT0004779	miR-509-5p	SDK2	NM_001144952	0.305069	2.02491e-07	-	5_UTR
MIMAT0004779	miR-509-5p	ITGAV	NM_001144999	-0.155468	0.00629581	+	3_UTR
MIMAT0004779	miR-509-5p	ITGAV	NM_001144999	-0.155468	0.00629581	+	CDS
MIMAT0004779	miR-509-5p	C12orf70	NM_001145010	-0.312024	1.77852e-09	+	CDS
MIMAT0004779	miR-509-5p	PLAU	NM_001145031	-0.220712	1.11271e-08	+	3_UTR
MIMAT0004779	miR-509-5p	UBE2QL1	NM_001145161	-0.362267	1.13738e-14	+	3_UTR
MIMAT0004779	miR-509-5p	POTEM	NM_001145442	-0.175208	0.0305144	-	3_UTR
MIMAT0004779	miR-509-5p	NFIA	NM_001145511	0.181206	0.0012963	+	3_UTR
MIMAT0004779	miR-509-5p	RAI14	NM_001145522	-0.361313	3.20406e-14	+	3_UTR
MIMAT0004779	miR-509-5p	TCP11L1	NM_001145541	-0.283128	2.64736e-13	+	3_UTR
MIMAT0004779	miR-509-5p	RASGRF1	NM_001145648	0.422928	1.13738e-14	-	3_UTR
MIMAT0004779	miR-509-5p	SORBS2	NM_001145670	0.236129	1.4727e-07	-	CDS
MIMAT0004779	miR-509-5p	SORBS2	NM_001145671	0.152609	0.00480094	-	CDS
MIMAT0004779	miR-509-5p	SH2B1	NM_001145795	-0.151541	0.044833	+	CDS
MIMAT0004779	miR-509-5p	PROM1	NM_001145848	0.221166	0.00361872	-	CDS
MIMAT0004779	miR-509-5p	MYOCD	NM_001146312	0.420584	1.17123e-14	+	3_UTR
MIMAT0004779	miR-509-5p	MYOCD	NM_001146312	0.420584	1.17123e-14	+	CDS
MIMAT0004779	miR-509-5p	ANK3	NM_001149	0.173107	0.00281963	-	3_UTR
MIMAT0004779	miR-509-5p	ZNF737	NM_001159293	0.165463	0.000744976	-	3_UTR
MIMAT0004779	miR-509-5p	FCRL1	NM_001159397	-0.201552	0.000159654	-	CDS
MIMAT0004779	miR-509-5p	FCRL1	NM_001159398	-0.192346	0.0160744	-	CDS
MIMAT0004779	miR-509-5p	FHL1	NM_001159699	-0.323286	1.05628e-07	+	3_UTR
MIMAT0004779	miR-509-5p	FLT1	NM_001159920	-0.234321	7.66539e-09	-	CDS
MIMAT0004779	miR-509-5p	NRG1	NM_001159996	-0.207737	0.00171581	+	3_UTR
MIMAT0004779	miR-509-5p	FLT1	NM_001160030	-0.257326	2.03911e-05	-	CDS
MIMAT0004779	miR-509-5p	GLI1	NM_001160045	0.341707	6.98337e-09	+	3_UTR
MIMAT0004779	miR-509-5p	GLI1	NM_001160045	0.341707	6.98337e-09	+	CDS
MIMAT0004779	miR-509-5p	KCNQ5	NM_001160130	-0.344081	9.96392e-05	+	CDS
MIMAT0004779	miR-509-5p	MGAT4A	NM_001160154	-0.163513	0.0318047	-	3_UTR
MIMAT0004779	miR-509-5p	CNR1	NM_001160226	0.234204	0.000266071	-	CDS
MIMAT0004779	miR-509-5p	CNR1	NM_001160258	0.198272	0.00199962	-	CDS
MIMAT0004779	miR-509-5p	DPYD	NM_001160301	-0.163857	0.0112717	-	3_UTR
MIMAT0004779	miR-509-5p	C21orf62	NM_001162495	0.170703	0.0310136	-	3_UTR
MIMAT0004779	miR-509-5p	C21orf62	NM_001162495	0.170703	0.0310136	-	CDS
MIMAT0004779	miR-509-5p	C21orf62	NM_001162496	0.179406	0.000873967	-	3_UTR
MIMAT0004779	miR-509-5p	C21orf62	NM_001162496	0.179406	0.000873967	-	CDS
MIMAT0004779	miR-509-5p	C17orf110	NM_001162997	0.296315	2.79038e-06	+	CDS
MIMAT0004779	miR-509-5p	ETV1	NM_001163147	-0.221548	0.000990432	-	CDS
MIMAT0004779	miR-509-5p	VCAN	NM_001164097	-0.365607	1.60796e-15	+	5_UTR
MIMAT0004779	miR-509-5p	VCAN	NM_001164097	-0.365607	1.60796e-15	+	CDS
MIMAT0004779	miR-509-5p	ENTPD1	NM_001164179	-0.22171	0.00151196	+	3_UTR
MIMAT0004779	miR-509-5p	ENTPD1	NM_001164183	0.196344	0.0356929	+	3_UTR
MIMAT0004779	miR-509-5p	KIAA1549	NM_001164665	0.250998	6.48239e-05	-	3_UTR
MIMAT0004779	miR-509-5p	KIAA1549	NM_001164665	0.250998	6.48239e-05	-	CDS
MIMAT0004779	miR-509-5p	AMHR2	NM_001164690	0.2118	0.000249524	+	CDS
MIMAT0004779	miR-509-5p	PTAFR	NM_001164721	-0.165988	0.00370464	-	3_UTR
MIMAT0004779	miR-509-5p	HNF1B	NM_001165923	0.255527	0.000115564	-	3_UTR
MIMAT0004779	miR-509-5p	APBB2	NM_001166050	-0.193555	0.0159653	-	3_UTR
MIMAT0004779	miR-509-5p	APBB2	NM_001166050	-0.193555	0.0159653	-	CDS
MIMAT0004779	miR-509-5p	SYNPO	NM_001166208	0.330678	3.72417e-09	+	3_UTR
MIMAT0004779	miR-509-5p	SYNPO	NM_001166209	-0.222121	0.000801745	+	3_UTR
MIMAT0004779	miR-509-5p	LPPR4	NM_001166252	-0.354937	7.30771e-14	+	3_UTR
MIMAT0004779	miR-509-5p	LTBP1	NM_001166264	-0.192697	0.00114416	+	CDS
MIMAT0004779	miR-509-5p	LTBP1	NM_001166265	-0.16849	0.012283	+	CDS
MIMAT0004779	miR-509-5p	ANKRD50	NM_001167882	-0.248829	0.00985525	-	3_UTR
MIMAT0004779	miR-509-5p	ANKRD50	NM_001167882	-0.248829	0.00985525	-	5_UTR
MIMAT0004779	miR-509-5p	EGFL6	NM_001167890	-0.213241	0.00741741	+	CDS
MIMAT0004779	miR-509-5p	WDR65	NM_001167965	0.190893	0.000337913	+	CDS
MIMAT0004779	miR-509-5p	ABL2	NM_001168239	-0.203169	2.34964e-05	-	3_UTR
MIMAT0004779	miR-509-5p	ABL2	NM_001168239	-0.203169	2.34964e-05	-	CDS
MIMAT0004779	miR-509-5p	RIMS1	NM_001168407	0.162771	0.0335143	+	3_UTR
MIMAT0004779	miR-509-5p	RIMS1	NM_001168407	0.162771	0.0335143	+	5_UTR
MIMAT0004779	miR-509-5p	RIMS1	NM_001168411	0.266408	0.000210146	+	3_UTR
MIMAT0004779	miR-509-5p	SCO2	NM_001169110	-0.152417	0.00275446	-	3_UTR
MIMAT0004779	miR-509-5p	CDC20B	NM_001170402	0.166261	0.0107913	-	CDS
MIMAT0004779	miR-509-5p	MUM1L1	NM_001171020	0.392345	6.57362e-18	+	CDS
MIMAT0004779	miR-509-5p	PTPRD	NM_001171025	-0.269539	1.71322e-05	-	3_UTR
MIMAT0004779	miR-509-5p	PTPRD	NM_001171025	-0.269539	1.71322e-05	-	CDS
MIMAT0004779	miR-509-5p	FAM133A	NM_001171109	0.239254	0.0368211	+	3_UTR
MIMAT0004779	miR-509-5p	SIGLEC10	NM_001171156	-0.18944	0.00495912	-	3_UTR
MIMAT0004779	miR-509-5p	SIGLEC10	NM_001171156	-0.18944	0.00495912	-	CDS
MIMAT0004779	miR-509-5p	SIGLEC10	NM_001171157	-0.194634	0.00147394	-	3_UTR
MIMAT0004779	miR-509-5p	SIGLEC10	NM_001171157	-0.194634	0.00147394	-	CDS
MIMAT0004779	miR-509-5p	SIGLEC10	NM_001171159	-0.181663	0.0123562	-	3_UTR
MIMAT0004779	miR-509-5p	SIGLEC10	NM_001171159	-0.181663	0.0123562	-	CDS
MIMAT0004779	miR-509-5p	UBAP1	NM_001171201	-0.16895	0.0426935	+	CDS
MIMAT0004779	miR-509-5p	MCF2	NM_001171879	0.191111	5.54553e-05	-	CDS
MIMAT0004779	miR-509-5p	ABCC6	NM_001171	0.261397	2.77699e-05	-	3_UTR
MIMAT0004779	miR-509-5p	ABCC6	NM_001171	0.261397	2.77699e-05	-	CDS
MIMAT0004779	miR-509-5p	IL16	NM_001172128	-0.270907	4.51861e-08	+	CDS
MIMAT0004779	miR-509-5p	CSRNP3	NM_001172173	0.157004	0.00924881	+	3_UTR
MIMAT0004779	miR-509-5p	CSRNP3	NM_001172173	0.157004	0.00924881	+	CDS
MIMAT0004779	miR-509-5p	MASTL	NM_001172304	-0.15544	0.00184316	+	CDS
MIMAT0004779	miR-509-5p	NEXN	NM_001172309	-0.309757	8.47776e-08	+	3_UTR
MIMAT0004779	miR-509-5p	NEO1	NM_001172624	0.224669	0.0280297	+	3_UTR
MIMAT0004779	miR-509-5p	DNAI2	NM_001172810	0.211074	0.00166124	+	CDS
MIMAT0004779	miR-509-5p	MAP7D3	NM_001173517	-0.21772	0.000440138	-	CDS
MIMAT0004779	miR-509-5p	CHST11	NM_001173982	-0.277788	1.68387e-09	+	3_UTR
MIMAT0004779	miR-509-5p	CD14	NM_001174105	-0.184399	6.30163e-05	-	CDS
MIMAT0004779	miR-509-5p	RPS27A	NM_001177413	0.168695	0.00182462	+	3_UTR
MIMAT0004779	miR-509-5p	GPR68	NM_001177676	-0.377879	8.2612e-15	-	3_UTR
MIMAT0004779	miR-509-5p	GPR68	NM_001177676	-0.377879	8.2612e-15	-	CDS
MIMAT0004779	miR-509-5p	VIT	NM_001177971	0.225594	0.000730438	+	CDS
MIMAT0004779	miR-509-5p	DPP10	NM_001178034	-0.283709	0.000342992	+	3_UTR
MIMAT0004779	miR-509-5p	DPP10	NM_001178034	-0.283709	0.000342992	+	CDS
MIMAT0004779	miR-509-5p	NELF	NM_001178064	-0.216865	4.84304e-05	-	3_UTR
MIMAT0004779	miR-509-5p	CASR	NM_001178065	0.324489	7.67266e-10	+	CDS
MIMAT0004779	miR-509-5p	LOX	NM_001178102	-0.419524	3.86264e-12	-	5_UTR
MIMAT0004779	miR-509-5p	NPNT	NM_001184691	-0.263269	2.5717e-05	+	3_UTR
MIMAT0004779	miR-509-5p	NPNT	NM_001184693	-0.304955	1.81762e-05	+	3_UTR
MIMAT0004779	miR-509-5p	SLITRK4	NM_001184749	-0.160222	0.00114324	-	3_UTR
MIMAT0004779	miR-509-5p	SLITRK4	NM_001184749	-0.160222	0.00114324	-	CDS
MIMAT0004779	miR-509-5p	SLITRK4	NM_001184750	-0.203428	0.00302122	-	3_UTR
MIMAT0004779	miR-509-5p	SLITRK4	NM_001184750	-0.203428	0.00302122	-	CDS
MIMAT0004779	miR-509-5p	FCRLA	NM_001184866	-0.161179	0.0223407	+	CDS
MIMAT0004779	miR-509-5p	NIT1	NM_001185092	0.21932	0.000921415	+	3_UTR
MIMAT0004779	miR-509-5p	NIT1	NM_001185093	0.195221	0.0469259	+	3_UTR
MIMAT0004779	miR-509-5p	CD22	NM_001185100	0.15056	0.00055534	+	CDS
MIMAT0004779	miR-509-5p	LOC643037	NM_001190462	0.263004	2.12153e-07	+	CDS
MIMAT0004779	miR-509-5p	IDAS	NM_001190787	0.177572	0.000329631	-	CDS
MIMAT0004779	miR-509-5p	TNFSF10	NM_001190942	-0.160403	0.0235031	-	CDS
MIMAT0004779	miR-509-5p	MSL3	NM_001193270	0.163873	0.0435462	+	3_UTR
MIMAT0004779	miR-509-5p	SECISBP2L	NM_001193489	-0.173248	0.033607	-	3_UTR
MIMAT0004779	miR-509-5p	SECISBP2L	NM_001193489	-0.173248	0.033607	-	CDS
MIMAT0004779	miR-509-5p	FAM65A	NM_001193524	-0.186196	0.00906508	+	3_UTR
MIMAT0004779	miR-509-5p	FAM65A	NM_001193524	-0.186196	0.00906508	+	CDS
MIMAT0004779	miR-509-5p	HCN2	NM_001194	-0.222892	0.0020923	+	CDS
MIMAT0004779	miR-509-5p	TMEM184B	NM_001195072	-0.168773	0.00207162	-	3_UTR
MIMAT0004779	miR-509-5p	TMEM184B	NM_001195072	-0.168773	0.00207162	-	CDS
MIMAT0004779	miR-509-5p	TP53AIP1	NM_001195194	0.198684	0.00429116	-	CDS
MIMAT0004779	miR-509-5p	TP53AIP1	NM_001195195	0.198346	0.0107558	-	CDS
MIMAT0004779	miR-509-5p	TP53AIP1	NM_001195195	0.198346	0.0107558	-	CDS_3_UTR
MIMAT0004779	miR-509-5p	GPR35	NM_001195381	0.174124	0.0269405	+	3_UTR
MIMAT0004779	miR-509-5p	FCRL5	NM_001195388	-0.215776	0.00196568	-	3_UTR
MIMAT0004779	miR-509-5p	SLC12A8	NM_001195483	-0.402604	3.35775e-14	-	3_UTR
MIMAT0004779	miR-509-5p	SLC12A8	NM_001195483	-0.402604	3.35775e-14	-	CDS
MIMAT0004779	miR-509-5p	MICU1	NM_001195518	-0.168695	0.00150385	-	CDS
MIMAT0004779	miR-509-5p	LOC100507055	NM_001195520	0.262804	0.000308967	-	CDS
MIMAT0004779	miR-509-5p	SPTAN1	NM_001195532	-0.163356	0.0442414	+	CDS
MIMAT0004779	miR-509-5p	FAM213B	NM_001195736	0.211893	0.0110688	+	3_UTR
MIMAT0004779	miR-509-5p	PLD5	NM_001195811	0.18948	0.0022123	-	CDS
MIMAT0004779	miR-509-5p	PLD5	NM_001195812	0.181433	0.00103248	-	CDS
MIMAT0004779	miR-509-5p	WDR65	NM_001195831	0.299989	9.74649e-09	+	CDS
MIMAT0004779	miR-509-5p	PDE4D	NM_001197220	-0.238244	3.38214e-06	-	CDS
MIMAT0004779	miR-509-5p	DPYSL3	NM_001197294	-0.171432	0.00322201	-	3_UTR
MIMAT0004779	miR-509-5p	XIRP1	NM_001198621	-0.202472	0.000148003	-	3_UTR
MIMAT0004779	miR-509-5p	LEPR	NM_001198689	0.210287	0.00141291	+	3_UTR
MIMAT0004779	miR-509-5p	ATP2C1	NM_001199182	-0.15599	0.0165219	+	CDS
MIMAT0004779	miR-509-5p	PHACTR3	NM_001199505	0.250139	0.0148306	+	3_UTR
MIMAT0004779	miR-509-5p	PHACTR3	NM_001199506	0.279716	0.0207241	+	3_UTR
MIMAT0004779	miR-509-5p	CIDEC	NM_001199552	-0.150182	0.0428624	-	CDS
MIMAT0004779	miR-509-5p	ADCYAP1R1	NM_001199635	0.255273	0.00784394	+	3_UTR
MIMAT0004779	miR-509-5p	ADCYAP1R1	NM_001199636	0.234864	0.0291107	+	3_UTR
MIMAT0004779	miR-509-5p	ADCYAP1R1	NM_001199637	0.264101	7.70206e-05	+	3_UTR
MIMAT0004779	miR-509-5p	PTPRN	NM_001199764	-0.178634	0.000541773	-	CDS
MIMAT0004779	miR-509-5p	PTPN7	NM_001199797	-0.154455	0.00295341	-	CDS
MIMAT0004779	miR-509-5p	SPRR1A	NM_001199828	0.182667	0.000631438	+	3_UTR
MIMAT0004779	miR-509-5p	TTC40	NM_001200049	0.286716	3.58485e-07	-	CDS
MIMAT0004779	miR-509-5p	NPL	NM_001200050	-0.164523	0.00175544	+	3_UTR
MIMAT0004779	miR-509-5p	NPL	NM_001200052	-0.223304	2.03323e-05	+	3_UTR
MIMAT0004779	miR-509-5p	CD44	NM_001202555	-0.179782	0.00105804	+	CDS
MIMAT0004779	miR-509-5p	NBL1	NM_001204086	-0.273787	1.3734e-05	+	5_UTR
MIMAT0004779	miR-509-5p	NOS1	NM_001204214	0.19807	0.000169237	-	3_UTR
MIMAT0004779	miR-509-5p	NOS1	NM_001204214	0.19807	0.000169237	-	CDS
MIMAT0004779	miR-509-5p	APP	NM_001204301	-0.271968	3.58035e-07	-	CDS
MIMAT0004779	miR-509-5p	APP	NM_001204302	-0.258107	8.01672e-07	-	CDS
MIMAT0004779	miR-509-5p	FLT3LG	NM_001204503	-0.317867	3.42008e-07	+	CDS
MIMAT0004779	miR-509-5p	TCEB1	NM_001204857	-0.251579	0.000671189	-	3_UTR
MIMAT0004779	miR-509-5p	CHN1	NM_001206602	-0.403736	2.46308e-17	-	CDS
MIMAT0004779	miR-509-5p	EHF	NM_001206616	0.1618	0.0182685	+	CDS
MIMAT0004779	miR-509-5p	KLF9	NM_001206	-0.193115	0.00261197	-	3_UTR
MIMAT0004779	miR-509-5p	PGF	NM_001207012	-0.159998	0.00286289	-	5_UTR
MIMAT0004779	miR-509-5p	POU2F2	NM_001207026	-0.180186	0.0138051	-	CDS
MIMAT0004779	miR-509-5p	ESR2	NM_001214902	0.248424	0.00165667	-	3_UTR
MIMAT0004779	miR-509-5p	ESR2	NM_001214902	0.248424	0.00165667	-	CDS
MIMAT0004779	miR-509-5p	CAMK2D	NM_001221	-0.198117	8.05227e-05	-	3_UTR
MIMAT0004779	miR-509-5p	GFOD1	NM_001242629	-0.201719	4.26034e-06	-	3_UTR
MIMAT0004779	miR-509-5p	RNF146	NM_001242846	-0.150882	0.011474	+	CDS
MIMAT0004779	miR-509-5p	CD27	NM_001242	-0.238478	4.54038e-05	+	3_UTR
MIMAT0004779	miR-509-5p	NUSAP1	NM_001243143	-0.154897	0.0303755	+	3_UTR
MIMAT0004779	miR-509-5p	NUSAP1	NM_001243144	-0.153261	0.0021081	+	3_UTR
MIMAT0004779	miR-509-5p	INPP5F	NM_001243194	-0.268892	1.70065e-05	+	3_UTR
MIMAT0004779	miR-509-5p	TCF4	NM_001243231	-0.24388	0.0104964	-	3_UTR
MIMAT0004779	miR-509-5p	TCF4	NM_001243232	-0.193861	0.0214586	-	3_UTR
MIMAT0004779	miR-509-5p	LOC388849	NM_001243537	0.207384	0.0357156	-	5_UTR
MIMAT0004779	miR-509-5p	FHL3	NM_001243878	-0.218008	0.00296468	-	3_UTR
MIMAT0004779	miR-509-5p	FHL3	NM_001243878	-0.218008	0.00296468	-	5_UTR
MIMAT0004779	miR-509-5p	PPP3CC	NM_001243975	-0.1824	0.0451384	+	CDS
MIMAT0004779	miR-509-5p	TNIP3	NM_001244764	-0.185438	0.0037893	-	3_UTR
MIMAT0004779	miR-509-5p	FOXP1	NM_001244813	-0.192931	0.0335633	-	3_UTR
MIMAT0004779	miR-509-5p	UNC5B	NM_001244889	-0.288099	0.000118408	+	CDS
MIMAT0004779	miR-509-5p	TNFSF8	NM_001244	-0.16272	0.00599247	-	CDS
MIMAT0004779	miR-509-5p	MS4A6A	NM_001247999	-0.22756	0.000502553	-	CDS
MIMAT0004779	miR-509-5p	TP53AIP1	NM_001251964	0.202546	0.00403334	-	CDS
MIMAT0004779	miR-509-5p	RPL15	NM_001253382	0.156083	0.0377149	+	3_UTR
MIMAT0004779	miR-509-5p	DPYSL5	NM_001253723	0.16885	6.64432e-05	+	3_UTR
MIMAT0004779	miR-509-5p	ZNF331	NM_001253798	-0.178905	0.0144478	+	3_UTR
MIMAT0004779	miR-509-5p	ZNF331	NM_001253799	-0.230194	0.00067039	+	3_UTR
MIMAT0004779	miR-509-5p	ZNF331	NM_001253801	-0.233805	0.0264968	+	3_UTR
MIMAT0004779	miR-509-5p	TBC1D1	NM_001253912	-0.188061	0.00673202	+	3_UTR
MIMAT0004779	miR-509-5p	CD6	NM_001254751	-0.157696	0.00838072	+	3_UTR
MIMAT0004779	miR-509-5p	COLEC11	NM_001255982	0.588104	6.75805e-38	+	3_UTR
MIMAT0004779	miR-509-5p	COLEC11	NM_001255983	0.609409	1.59768e-35	+	3_UTR
MIMAT0004779	miR-509-5p	COLEC11	NM_001255984	0.492842	1.08886e-20	+	3_UTR
MIMAT0004779	miR-509-5p	COLEC11	NM_001255985	0.248867	2.64443e-05	+	3_UTR
MIMAT0004779	miR-509-5p	COLEC11	NM_001255986	0.549676	2.20222e-30	+	3_UTR
MIMAT0004779	miR-509-5p	COLEC11	NM_001255987	0.351237	1.63267e-10	+	3_UTR
MIMAT0004779	miR-509-5p	COLEC11	NM_001255988	0.506596	3.14585e-15	+	3_UTR
MIMAT0004779	miR-509-5p	CNTN1	NM_001256063	0.210003	0.00190366	+	3_UTR
MIMAT0004779	miR-509-5p	WNT5A	NM_001256105	0.242169	4.93797e-05	-	3_UTR
MIMAT0004779	miR-509-5p	WNT5A	NM_001256105	0.242169	4.93797e-05	-	CDS
MIMAT0004779	miR-509-5p	CAPG	NM_001256139	-0.20522	0.0251993	-	CDS
MIMAT0004779	miR-509-5p	FSBP	NM_001256141	0.153484	0.0276414	-	3_UTR
MIMAT0004779	miR-509-5p	GUCY1A3	NM_001256449	-0.199277	0.000972982	+	3_UTR
MIMAT0004779	miR-509-5p	GUCY1A3	NM_001256449	-0.199277	0.000972982	+	CDS
MIMAT0004779	miR-509-5p	NEIL1	NM_001256552	0.161835	0.00251569	+	5_UTR
MIMAT0004779	miR-509-5p	CDH13	NM_001257	-0.319624	1.8455e-13	+	CDS
MIMAT0004779	miR-509-5p	CLIC2	NM_001289	-0.270726	4.44641e-05	-	3_UTR
MIMAT0004779	miR-509-5p	LDB2	NM_001290	-0.205408	0.00394636	-	CDS
MIMAT0004779	miR-509-5p	CTNND1	NM_001331	-0.200408	0.0178854	+	3_UTR
MIMAT0004779	miR-509-5p	CTSO	NM_001334	-0.203264	0.00235493	-	3_UTR
MIMAT0004779	miR-509-5p	DNAH5	NM_001369	0.220357	0.000215877	-	CDS
MIMAT0004779	miR-509-5p	DNAH6	NM_001370	0.273325	6.52793e-07	+	CDS
MIMAT0004779	miR-509-5p	DNAH9	NM_001372	0.293962	4.00637e-08	+	CDS
MIMAT0004779	miR-509-5p	DNAH14	NM_001373	0.151913	0.000675172	+	CDS
MIMAT0004779	miR-509-5p	DSCAM	NM_001389	0.167082	0.00121204	-	CDS
MIMAT0004779	miR-509-5p	EMP3	NM_001425	-0.290101	4.00376e-07	+	CDS
MIMAT0004779	miR-509-5p	ESR2	NM_001437	0.52761	9.75273e-19	-	CDS
MIMAT0004779	miR-509-5p	FOXJ1	NM_001454	0.265259	4.02728e-06	-	CDS
MIMAT0004779	miR-509-5p	FLT3LG	NM_001459	-0.199125	0.0174992	+	CDS
MIMAT0004779	miR-509-5p	FMO2	NM_001460	-0.249146	0.000119255	+	3_UTR
MIMAT0004779	miR-509-5p	GAS8	NM_001481	0.170566	0.00283401	+	3_UTR
MIMAT0004779	miR-509-5p	GAS8	NM_001481	0.170566	0.00283401	+	CDS
MIMAT0004779	miR-509-5p	GPR39	NM_001508	0.206745	0.0214829	+	3_UTR
MIMAT0004779	miR-509-5p	ID4	NM_001546	0.161955	0.000157179	+	CDS
MIMAT0004779	miR-509-5p	IL10RA	NM_001558	-0.214236	4.07442e-06	+	CDS
MIMAT0004779	miR-509-5p	TNFRSF9	NM_001561	-0.335434	6.36431e-10	-	3_UTR
MIMAT0004779	miR-509-5p	ACVR2A	NM_001616	-0.240302	0.0278731	+	CDS
MIMAT0004779	miR-509-5p	AOAH	NM_001637	-0.207951	6.13542e-05	-	3_UTR
MIMAT0004779	miR-509-5p	AOAH	NM_001637	-0.207951	6.13542e-05	-	5_UTR
MIMAT0004779	miR-509-5p	AOAH	NM_001637	-0.207951	6.13542e-05	-	CDS
MIMAT0004779	miR-509-5p	APEH	NM_001640	0.214723	0.0211514	+	CDS
MIMAT0004779	miR-509-5p	ATP1B2	NM_001678	0.177169	0.00870649	+	3_UTR
MIMAT0004779	miR-509-5p	AXL	NM_001699	-0.272604	0.00049133	+	3_UTR
MIMAT0004779	miR-509-5p	BNC1	NM_001717	-0.154402	0.0019392	-	CDS
MIMAT0004779	miR-509-5p	DST	NM_001723	-0.179819	0.00719538	-	3_UTR
MIMAT0004779	miR-509-5p	DST	NM_001723	-0.179819	0.00719538	-	CDS
MIMAT0004779	miR-509-5p	CAPG	NM_001747	-0.211972	4.06977e-05	-	CDS
MIMAT0004779	miR-509-5p	RUNX1	NM_001754	-0.254561	4.11455e-06	-	3_UTR
MIMAT0004779	miR-509-5p	CD22	NM_001771	0.262337	1.59589e-07	+	CDS
MIMAT0004779	miR-509-5p	ENTPD1	NM_001776	-0.284703	1.95225e-09	+	3_UTR
MIMAT0004779	miR-509-5p	CDH3	NM_001793	0.231291	0.000139244	+	CDS
MIMAT0004779	miR-509-5p	CDX1	NM_001804	-0.217116	1.0613e-05	+	3_UTR
MIMAT0004779	miR-509-5p	CENPC1	NM_001812	-0.193839	0.00249887	-	3_UTR
MIMAT0004779	miR-509-5p	COL2A1	NM_001844	0.468829	1.65382e-16	-	CDS
MIMAT0004779	miR-509-5p	COL4A2	NM_001846	-0.204047	7.10612e-07	+	5_UTR
MIMAT0004779	miR-509-5p	COL6A2	NM_001849	-0.159916	0.000143481	+	CDS
MIMAT0004779	miR-509-5p	COL8A1	NM_001850	-0.378839	2.77582e-12	+	3_UTR
MIMAT0004779	miR-509-5p	COL8A1	NM_001850	-0.378839	2.77582e-12	+	CDS
MIMAT0004779	miR-509-5p	COL11A1	NM_001854	-0.430352	8.7906e-21	-	5_UTR
MIMAT0004779	miR-509-5p	COL16A1	NM_001856	-0.268908	2.22908e-06	-	CDS
MIMAT0004779	miR-509-5p	SLC31A2	NM_001860	-0.229908	1.07663e-05	+	3_UTR
MIMAT0004779	miR-509-5p	CPE	NM_001873	-0.206268	0.00291674	+	CDS
MIMAT0004779	miR-509-5p	HAPLN1	NM_001884	-0.177586	5.05818e-05	-	CDS
MIMAT0004779	miR-509-5p	CTNNB1	NM_001904	0.19875	0.00780085	+	3_UTR
MIMAT0004779	miR-509-5p	CTNNB1	NM_001904	0.19875	0.00780085	+	CDS
MIMAT0004779	miR-509-5p	DCT	NM_001922	0.174445	0.0486462	-	CDS
MIMAT0004779	miR-509-5p	CFD	NM_001928	-0.309116	1.01935e-06	+	3_UTR
MIMAT0004779	miR-509-5p	DPT	NM_001937	-0.441994	9.27422e-18	-	CDS
MIMAT0004779	miR-509-5p	DRP2	NM_001939	-0.273062	3.91817e-06	+	3_UTR
MIMAT0004779	miR-509-5p	HBEGF	NM_001945	-0.276126	1.25525e-05	-	CDS
MIMAT0004779	miR-509-5p	EEF2	NM_001961	0.172327	0.0269902	-	CDS
MIMAT0004779	miR-509-5p	ENPEP	NM_001977	-0.268481	1.04342e-08	+	3_UTR
MIMAT0004779	miR-509-5p	ENPEP	NM_001977	-0.268481	1.04342e-08	+	5_UTR
MIMAT0004779	miR-509-5p	STX2	NM_001980	-0.19688	0.000388034	-	3_UTR
MIMAT0004779	miR-509-5p	F2R	NM_001992	-0.2532	7.64765e-07	+	3_UTR
MIMAT0004779	miR-509-5p	ACSL1	NM_001995	-0.220753	2.54823e-05	-	5_UTR
MIMAT0004779	miR-509-5p	ACSL1	NM_001995	-0.220753	2.54823e-05	-	CDS
MIMAT0004779	miR-509-5p	FGF9	NM_002010	0.207083	4.31522e-05	+	5_UTR
MIMAT0004779	miR-509-5p	FGFR4	NM_002011	0.19043	0.00586217	+	CDS
MIMAT0004779	miR-509-5p	FOXO1	NM_002015	-0.242621	0.00019631	-	CDS
MIMAT0004779	miR-509-5p	FLI1	NM_002017	-0.264304	3.53836e-06	+	3_UTR
MIMAT0004779	miR-509-5p	FLT1	NM_002019	-0.184512	6.94928e-07	-	CDS
MIMAT0004779	miR-509-5p	FMO1	NM_002021	-0.23069	2.91351e-06	+	CDS
MIMAT0004779	miR-509-5p	FN1	NM_002026	-0.41045	6.8835e-19	-	CDS
MIMAT0004779	miR-509-5p	GATA3	NM_002051	-0.189985	0.0111146	+	3_UTR
MIMAT0004779	miR-509-5p	GLRX	NM_002064	-0.221981	0.000185826	-	CDS_3_UTR
MIMAT0004779	miR-509-5p	HK3	NM_002115	-0.217935	3.82384e-06	-	CDS
MIMAT0004779	miR-509-5p	HMOX1	NM_002133	-0.15611	0.00254841	+	3_UTR
MIMAT0004779	miR-509-5p	IGFBP6	NM_002178	-0.241525	0.000520203	+	CDS
MIMAT0004779	miR-509-5p	IL7R	NM_002185	-0.349037	2.04775e-12	+	3_UTR
MIMAT0004779	miR-509-5p	IL9R	NM_002186	-0.185245	0.00449423	+	5_UTR
MIMAT0004779	miR-509-5p	IL9R	NM_002186	-0.185245	0.00449423	+	5_UTR
MIMAT0004779	miR-509-5p	INHBA	NM_002192	-0.489225	5.84477e-25	-	3_UTR
MIMAT0004779	miR-509-5p	ITGA5	NM_002205	-0.341772	4.53945e-15	-	CDS
MIMAT0004779	miR-509-5p	ITGB1	NM_002211	-0.241475	4.75356e-06	-	CDS
MIMAT0004779	miR-509-5p	ITGB5	NM_002213	-0.234202	3.55818e-05	-	CDS
MIMAT0004779	miR-509-5p	IVD	NM_002225	0.172711	0.0170084	+	3_UTR
MIMAT0004779	miR-509-5p	KCNK3	NM_002246	0.204966	0.000322491	+	3_UTR
MIMAT0004779	miR-509-5p	KCNK3	NM_002246	0.204966	0.000322491	+	CDS
MIMAT0004779	miR-509-5p	LAMA4	NM_002290	-0.284532	7.56091e-11	-	3_UTR
MIMAT0004779	miR-509-5p	LAMA4	NM_002290	-0.284532	7.56091e-11	-	CDS
MIMAT0004779	miR-509-5p	LOXL2	NM_002318	-0.255293	8.75925e-10	-	CDS
MIMAT0004779	miR-509-5p	LRP1	NM_002332	-0.194654	0.000220147	+	CDS
MIMAT0004779	miR-509-5p	LUM	NM_002345	-0.442943	3.87938e-22	-	CDS
MIMAT0004779	miR-509-5p	LY9	NM_002348	-0.273761	6.53733e-06	+	3_UTR
MIMAT0004779	miR-509-5p	SH2D1A	NM_002351	-0.303624	8.42275e-08	+	5_UTR
MIMAT0004779	miR-509-5p	SH2D1A	NM_002351	-0.303624	8.42275e-08	+	CDS
MIMAT0004779	miR-509-5p	MARCKS	NM_002356	-0.23823	0.000678291	+	3_UTR
MIMAT0004779	miR-509-5p	MMP19	NM_002429	-0.35748	1.39373e-13	-	CDS
MIMAT0004779	miR-509-5p	MN1	NM_002430	-0.238489	0.00360189	-	3_UTR
MIMAT0004779	miR-509-5p	MN1	NM_002430	-0.238489	0.00360189	-	CDS
MIMAT0004779	miR-509-5p	MNDA	NM_002432	-0.209711	0.000187359	+	5_UTR
MIMAT0004779	miR-509-5p	MPP1	NM_002436	-0.161093	0.000703779	-	CDS
MIMAT0004779	miR-509-5p	MSX2	NM_002449	-0.183821	4.90747e-05	+	3_UTR
MIMAT0004779	miR-509-5p	MUC5B	NM_002458	0.243206	0.0101112	+	CDS
MIMAT0004779	miR-509-5p	IRF4	NM_002460	-0.16437	0.000209481	+	3_UTR
MIMAT0004779	miR-509-5p	MYH8	NM_002472	-0.220168	2.05861e-05	-	CDS
MIMAT0004779	miR-509-5p	MYH9	NM_002473	-0.169789	0.000260311	-	CDS
MIMAT0004779	miR-509-5p	NOVA2	NM_002516	-0.207611	0.00260385	-	3_UTR
MIMAT0004779	miR-509-5p	OPCML	NM_002545	-0.309549	7.08186e-10	-	CDS
MIMAT0004779	miR-509-5p	PAPPA	NM_002581	-0.404157	1.07485e-16	+	CDS
MIMAT0004779	miR-509-5p	PGF	NM_002632	-0.16623	0.0113987	-	5_UTR
MIMAT0004779	miR-509-5p	PIK3CG	NM_002649	-0.150513	0.00158221	+	3_UTR
MIMAT0004779	miR-509-5p	PIP	NM_002652	0.208065	0.000993427	+	CDS
MIMAT0004779	miR-509-5p	PLAU	NM_002658	-0.36546	8.62901e-17	+	3_UTR
MIMAT0004779	miR-509-5p	PLAUR	NM_002659	-0.306922	1.04063e-08	-	CDS
MIMAT0004779	miR-509-5p	HHEX	NM_002729	-0.163145	0.0305502	+	CDS
MIMAT0004779	miR-509-5p	PRKAR2B	NM_002736	0.183342	0.000463063	+	CDS
MIMAT0004779	miR-509-5p	PRKCA	NM_002737	-0.150702	0.00821969	+	3_UTR
MIMAT0004779	miR-509-5p	PRKCA	NM_002737	-0.150702	0.00821969	+	CDS
MIMAT0004779	miR-509-5p	PRKCB	NM_002738	-0.175279	0.00423348	+	3_UTR
MIMAT0004779	miR-509-5p	PRKD1	NM_002742	-0.235565	0.00392323	-	CDS
MIMAT0004779	miR-509-5p	PROX1	NM_002763	0.355558	1.88846e-07	+	3_UTR
MIMAT0004779	miR-509-5p	PROX1	NM_002763	0.355558	1.88846e-07	+	CDS
MIMAT0004779	miR-509-5p	PSD	NM_002779	0.33743	2.11199e-08	-	CDS
MIMAT0004779	miR-509-5p	PTPN4	NM_002830	0.190203	0.0228881	+	3_UTR
MIMAT0004779	miR-509-5p	PTPN6	NM_002831	-0.173442	0.000192703	+	CDS
MIMAT0004779	miR-509-5p	PTPRC	NM_002838	-0.252174	1.35623e-07	+	CDS
MIMAT0004779	miR-509-5p	PTPRD	NM_002839	-0.297181	5.11622e-08	-	3_UTR
MIMAT0004779	miR-509-5p	PTPRD	NM_002839	-0.297181	5.11622e-08	-	CDS
MIMAT0004779	miR-509-5p	PTPRN	NM_002846	-0.214179	0.000110134	-	CDS
MIMAT0004779	miR-509-5p	PTPRR	NM_002849	0.266758	5.81962e-05	-	CDS
MIMAT0004779	miR-509-5p	RASGRF1	NM_002891	0.207183	5.88284e-05	-	3_UTR
MIMAT0004779	miR-509-5p	RGS2	NM_002923	-0.229048	0.000134035	+	3_UTR
MIMAT0004779	miR-509-5p	SCN7A	NM_002976	0.332576	1.39725e-08	-	3_UTR
MIMAT0004779	miR-509-5p	SCN7A	NM_002976	0.332576	1.39725e-08	-	CDS
MIMAT0004779	miR-509-5p	CCL5	NM_002985	-0.271824	1.14907e-05	-	3_UTR
MIMAT0004779	miR-509-5p	CCL22	NM_002990	-0.181601	0.00978839	+	5_UTR
MIMAT0004779	miR-509-5p	SELPLG	NM_003006	-0.183898	6.58398e-05	-	3_UTR
MIMAT0004779	miR-509-5p	SFRP2	NM_003013	-0.443401	4.31854e-20	-	3_UTR
MIMAT0004779	miR-509-5p	SFRP2	NM_003013	-0.443401	4.31854e-20	-	CDS
MIMAT0004779	miR-509-5p	SFRP4	NM_003014	-0.230392	2.74033e-05	-	3_UTR
MIMAT0004779	miR-509-5p	ST8SIA1	NM_003034	-0.373343	9.9677e-12	-	3_UTR
MIMAT0004779	miR-509-5p	SLAMF1	NM_003037	-0.26221	1.2846e-06	-	CDS
MIMAT0004779	miR-509-5p	SLC2A5	NM_003039	-0.211635	4.98189e-05	-	5_UTR
MIMAT0004779	miR-509-5p	SLC2A5	NM_003039	-0.211635	4.98189e-05	-	CDS
MIMAT0004779	miR-509-5p	SLC6A1	NM_003042	-0.247704	3.38214e-06	+	3_UTR
MIMAT0004779	miR-509-5p	SLIT1	NM_003061	0.15914	0.00554146	-	CDS
MIMAT0004779	miR-509-5p	SLN	NM_003063	-0.232838	0.00079601	-	5_UTR
MIMAT0004779	miR-509-5p	SORL1	NM_003105	0.258215	0.00245877	+	5_UTR
MIMAT0004779	miR-509-5p	SORL1	NM_003105	0.258215	0.00245877	+	CDS
MIMAT0004779	miR-509-5p	STAT4	NM_003151	-0.212431	0.000726149	-	5_UTR
MIMAT0004779	miR-509-5p	NEK4	NM_003157	0.271409	8.57166e-05	-	3_UTR
MIMAT0004779	miR-509-5p	NEK4	NM_003157	0.271409	8.57166e-05	-	CDS
MIMAT0004779	miR-509-5p	TFF3	NM_003226	0.174	0.00472709	-	3_UTR
MIMAT0004779	miR-509-5p	THBS1	NM_003246	-0.294722	1.61416e-10	+	3_UTR
MIMAT0004779	miR-509-5p	THBS2	NM_003247	-0.415416	6.09238e-19	-	3_UTR
MIMAT0004779	miR-509-5p	TIMP4	NM_003256	-0.185148	0.00106598	-	5_UTR
MIMAT0004779	miR-509-5p	TSPAN6	NM_003270	0.1847	0.000574675	-	CDS
MIMAT0004779	miR-509-5p	TNNC2	NM_003279	0.156621	0.000610203	-	CDS_3_UTR
MIMAT0004779	miR-509-5p	TPM4	NM_003290	-0.178833	0.00441967	+	3_UTR
MIMAT0004779	miR-509-5p	VLDLR	NM_003383	0.224211	0.00879018	+	CDS
MIMAT0004779	miR-509-5p	WNT5A	NM_003392	0.162359	0.0199737	-	3_UTR
MIMAT0004779	miR-509-5p	WNT5A	NM_003392	0.162359	0.0199737	-	CDS
MIMAT0004779	miR-509-5p	XPNPEP2	NM_003399	-0.293719	3.16736e-06	+	CDS
MIMAT0004779	miR-509-5p	ZNF43	NM_003423	0.170041	0.00055525	-	3_UTR
MIMAT0004779	miR-509-5p	ADAM12	NM_003474	-0.419424	3.62445e-23	-	3_UTR
MIMAT0004779	miR-509-5p	ADAM12	NM_003474	-0.419424	3.62445e-23	-	CDS
MIMAT0004779	miR-509-5p	CUL5	NM_003478	0.161258	0.00141496	+	3_UTR
MIMAT0004779	miR-509-5p	NRIP1	NM_003489	0.213443	0.0211283	-	3_UTR
MIMAT0004779	miR-509-5p	NRIP1	NM_003489	0.213443	0.0211283	-	CDS
MIMAT0004779	miR-509-5p	DOC2A	NM_003586	0.21678	0.00233899	-	3_UTR
MIMAT0004779	miR-509-5p	SORBS2	NM_003603	0.169041	0.00481777	-	CDS
MIMAT0004779	miR-509-5p	GAS7	NM_003644	0.188439	0.0035981	-	3_UTR
MIMAT0004779	miR-509-5p	SCARF1	NM_003693	-0.18469	0.000210146	-	CDS
MIMAT0004779	miR-509-5p	TNFSF11	NM_003701	-0.222538	0.00183437	+	3_UTR
MIMAT0004779	miR-509-5p	CADPS	NM_003716	0.331024	1.27606e-08	-	CDS
MIMAT0004779	miR-509-5p	UNC5C	NM_003728	-0.23737	2.91441e-07	-	3_UTR
MIMAT0004779	miR-509-5p	PTCH2	NM_003738	0.472441	4.57083e-16	-	3_UTR
MIMAT0004779	miR-509-5p	STX11	NM_003764	-0.276339	1.87358e-06	+	CDS
MIMAT0004779	miR-509-5p	DNAH11	NM_003777	0.25007	1.95067e-05	+	5_UTR
MIMAT0004779	miR-509-5p	MYH13	NM_003802	-0.323047	2.08286e-10	-	5_UTR
MIMAT0004779	miR-509-5p	MYH13	NM_003802	-0.323047	2.08286e-10	-	CDS
MIMAT0004779	miR-509-5p	ADAM23	NM_003812	0.393834	1.64609e-11	+	CDS
MIMAT0004779	miR-509-5p	ADAM9	NM_003816	-0.161581	0.0393336	+	3_UTR
MIMAT0004779	miR-509-5p	ADAM9	NM_003816	-0.161581	0.0393336	+	CDS
MIMAT0004779	miR-509-5p	RIPK2	NM_003821	-0.179212	0.0364376	+	3_UTR
MIMAT0004779	miR-509-5p	IL1RL1	NM_003856	-0.351429	9.33274e-10	+	3_UTR
MIMAT0004779	miR-509-5p	IL1RL1	NM_003856	-0.351429	9.33274e-10	+	CDS
MIMAT0004779	miR-509-5p	SAP30	NM_003864	-0.237406	7.46105e-05	+	3_UTR
MIMAT0004779	miR-509-5p	CD84	NM_003874	-0.192997	6.0651e-05	-	CDS
MIMAT0004779	miR-509-5p	ALDH1A2	NM_003888	-0.179547	0.0175862	-	3_UTR
MIMAT0004779	miR-509-5p	AP1G2	NM_003917	0.209631	0.0118742	-	5_UTR
MIMAT0004779	miR-509-5p	AP1G2	NM_003917	0.209631	0.0118742	-	CDS
MIMAT0004779	miR-509-5p	KYNU	NM_003937	-0.194187	0.00119158	+	CDS
MIMAT0004779	miR-509-5p	F2RL3	NM_003950	-0.197381	0.00352088	+	3_UTR
MIMAT0004779	miR-509-5p	SEMA5A	NM_003966	-0.21862	0.00112377	-	CDS
MIMAT0004779	miR-509-5p	PSTPIP1	NM_003978	-0.202445	0.00213072	+	CDS
MIMAT0004779	miR-509-5p	BCL2A1	NM_004049	-0.205329	0.00187146	-	CDS
MIMAT0004779	miR-509-5p	PLK3	NM_004073	-0.20441	0.000139894	+	CDS
MIMAT0004779	miR-509-5p	CTSS	NM_004079	-0.19491	9.72626e-05	-	CDS
MIMAT0004779	miR-509-5p	F2RL2	NM_004101	-0.241373	1.6701e-08	-	3_UTR
MIMAT0004779	miR-509-5p	KRT33A	NM_004138	0.19646	0.0273198	-	CDS
MIMAT0004779	miR-509-5p	LBP	NM_004139	-0.18954	0.00214617	+	CDS
MIMAT0004779	miR-509-5p	BEST1	NM_004183	-0.19099	0.000348355	+	CDS
MIMAT0004779	miR-509-5p	PKMYT1	NM_004203	-0.172	0.0201094	-	CDS
MIMAT0004779	miR-509-5p	USP2	NM_004205	0.18143	0.000794665	-	CDS
MIMAT0004779	miR-509-5p	CD163	NM_004244	-0.253093	3.366e-08	-	CDS
MIMAT0004779	miR-509-5p	LY86	NM_004271	-0.205339	0.000899077	+	CDS
MIMAT0004779	miR-509-5p	SLC25A27	NM_004277	0.166757	0.0106315	+	3_UTR
MIMAT0004779	miR-509-5p	CYTIP	NM_004288	-0.290646	4.53073e-07	-	CDS
MIMAT0004779	miR-509-5p	APBB2	NM_004307	-0.191029	0.00240614	-	3_UTR
MIMAT0004779	miR-509-5p	APBB2	NM_004307	-0.191029	0.00240614	-	CDS
MIMAT0004779	miR-509-5p	ASTN1	NM_004319	0.282082	6.64696e-10	-	CDS
MIMAT0004779	miR-509-5p	CALD1	NM_004342	-0.261695	2.15784e-07	+	3_UTR
MIMAT0004779	miR-509-5p	RUNX1T1	NM_004349	-0.290547	3.22259e-07	-	3_UTR
MIMAT0004779	miR-509-5p	RUNX1T1	NM_004349	-0.290547	3.22259e-07	-	CDS
MIMAT0004779	miR-509-5p	COL6A3	NM_004369	-0.166117	8.58774e-05	-	CDS
MIMAT0004779	miR-509-5p	COL12A1	NM_004370	-0.172957	2.19464e-05	-	CDS
MIMAT0004779	miR-509-5p	VCAN	NM_004385	-0.246266	1.0312e-06	+	5_UTR
MIMAT0004779	miR-509-5p	VCAN	NM_004385	-0.246266	1.0312e-06	+	CDS
MIMAT0004779	miR-509-5p	DTX1	NM_004416	0.211411	6.43861e-05	+	3_UTR
MIMAT0004779	miR-509-5p	DTX1	NM_004416	0.211411	6.43861e-05	+	CDS
MIMAT0004779	miR-509-5p	EPHB2	NM_004442	-0.224879	0.000289815	+	3_UTR
MIMAT0004779	miR-509-5p	EPHB2	NM_004442	-0.224879	0.000289815	+	CDS
MIMAT0004779	miR-509-5p	FAP	NM_004460	-0.514437	1.45735e-27	-	CDS
MIMAT0004779	miR-509-5p	FGF10	NM_004465	-0.188424	0.00696605	-	3_UTR
MIMAT0004779	miR-509-5p	KIF5C	NM_004522	0.244627	4.85715e-05	+	3_UTR
MIMAT0004779	miR-509-5p	NFKBIE	NM_004556	-0.195736	0.0122739	-	3_UTR
MIMAT0004779	miR-509-5p	NOTCH4	NM_004557	-0.159811	0.00213999	-	CDS
MIMAT0004779	miR-509-5p	AP3B2	NM_004644	0.255094	0.00224101	-	CDS
MIMAT0004779	miR-509-5p	LIN7A	NM_004664	-0.199542	0.00390392	-	3_UTR
MIMAT0004779	miR-509-5p	SLIT2	NM_004787	-0.19479	0.00541038	+	CDS
MIMAT0004779	miR-509-5p	ADIPOQ	NM_004797	-0.295888	2.15562e-08	+	5_UTR
MIMAT0004779	miR-509-5p	GRAP2	NM_004810	-0.272724	2.12028e-05	+	3_UTR
MIMAT0004779	miR-509-5p	GRAP2	NM_004810	-0.272724	2.12028e-05	+	5_UTR
MIMAT0004779	miR-509-5p	CYP7B1	NM_004820	-0.172695	0.0262571	-	CDS
MIMAT0004779	miR-509-5p	AIM2	NM_004833	-0.281694	4.21012e-06	-	3_UTR
MIMAT0004779	miR-509-5p	AIM2	NM_004833	-0.281694	4.21012e-06	-	CDS
MIMAT0004779	miR-509-5p	HOMER2	NM_004839	0.176033	0.000856	-	3_UTR
MIMAT0004779	miR-509-5p	CXCL14	NM_004887	-0.357064	1.34882e-09	-	3_UTR
MIMAT0004779	miR-509-5p	CDKN2B	NM_004936	-0.168956	0.0263147	-	3_UTR
MIMAT0004779	miR-509-5p	KCNC1	NM_004976	0.256657	0.00309689	+	3_UTR
MIMAT0004779	miR-509-5p	KCNC4	NM_004978	0.223081	0.00120237	+	CDS
MIMAT0004779	miR-509-5p	LIMS1	NM_004987	-0.170621	0.00113569	+	3_UTR
MIMAT0004779	miR-509-5p	MMP9	NM_004994	-0.219554	3.9907e-06	+	CDS
MIMAT0004779	miR-509-5p	OMD	NM_005014	-0.318904	1.67291e-08	-	CDS
MIMAT0004779	miR-509-5p	PIK3CD	NM_005026	-0.194999	0.00194456	+	CDS
MIMAT0004779	miR-509-5p	PRF1	NM_005041	-0.297241	2.12112e-08	-	3_UTR
MIMAT0004779	miR-509-5p	RORC	NM_005060	0.159106	0.0190687	-	CDS
MIMAT0004779	miR-509-5p	CNTN2	NM_005076	0.195472	0.0408631	+	3_UTR
MIMAT0004779	miR-509-5p	CNTN2	NM_005076	0.195472	0.0408631	+	CDS
MIMAT0004779	miR-509-5p	ADAMTS4	NM_005099	-0.390185	6.63524e-17	-	5_UTR
MIMAT0004779	miR-509-5p	ADAMTS4	NM_005099	-0.390185	6.63524e-17	-	CDS
MIMAT0004779	miR-509-5p	SLC23A2	NM_005116	0.222717	0.000326548	-	3_UTR
MIMAT0004779	miR-509-5p	SLC23A2	NM_005116	0.222717	0.000326548	-	CDS
MIMAT0004779	miR-509-5p	ABL2	NM_005158	-0.186296	0.00404462	-	3_UTR
MIMAT0004779	miR-509-5p	ABL2	NM_005158	-0.186296	0.00404462	-	CDS
MIMAT0004779	miR-509-5p	CD80	NM_005191	-0.239592	2.46119e-06	-	3_UTR
MIMAT0004779	miR-509-5p	COL8A2	NM_005202	-0.266029	1.71254e-06	-	3_UTR
MIMAT0004779	miR-509-5p	EPHA3	NM_005233	-0.235373	6.0109e-07	+	CDS
MIMAT0004779	miR-509-5p	ETS1	NM_005238	-0.178906	0.000129729	-	3_UTR
MIMAT0004779	miR-509-5p	FGR	NM_005248	-0.177674	0.000856094	-	CDS
MIMAT0004779	miR-509-5p	GJA5	NM_005266	-0.213588	0.000260276	-	3_UTR
MIMAT0004779	miR-509-5p	GLI1	NM_005269	0.331984	1.7298e-07	+	3_UTR
MIMAT0004779	miR-509-5p	GLI1	NM_005269	0.331984	1.7298e-07	+	CDS
MIMAT0004779	miR-509-5p	GPD1	NM_005276	-0.270318	2.32049e-07	+	CDS
MIMAT0004779	miR-509-5p	GPR4	NM_005282	-0.307377	1.41648e-13	-	3_UTR
MIMAT0004779	miR-509-5p	GPR4	NM_005282	-0.307377	1.41648e-13	-	5_UTR
MIMAT0004779	miR-509-5p	GRK5	NM_005308	-0.212332	0.00131731	+	CDS
MIMAT0004779	miR-509-5p	NCKAP1L	NM_005337	-0.175886	8.8422e-05	+	3_UTR
MIMAT0004779	miR-509-5p	MCF2	NM_005369	0.199887	0.0126908	-	CDS
MIMAT0004779	miR-509-5p	MPL	NM_005373	0.182946	0.00104136	+	3_UTR
MIMAT0004779	miR-509-5p	NNAT	NM_005386	-0.210338	0.000141773	+	3_UTR
MIMAT0004779	miR-509-5p	TIE1	NM_005424	-0.18729	0.00249957	+	CDS
MIMAT0004779	miR-509-5p	VEGFC	NM_005429	-0.251564	0.000220892	-	CDS
MIMAT0004779	miR-509-5p	FOSL1	NM_005438	-0.167463	0.00359221	-	CDS
MIMAT0004779	miR-509-5p	RND2	NM_005440	0.157925	0.00426577	+	3_UTR
MIMAT0004779	miR-509-5p	RND2	NM_005440	0.157925	0.00426577	+	5_UTR
MIMAT0004779	miR-509-5p	MAPK8IP1	NM_005456	0.196082	0.0127019	+	3_UTR
MIMAT0004779	miR-509-5p	SH2B3	NM_005475	-0.200932	3.09317e-05	+	CDS
MIMAT0004779	miR-509-5p	TOM1	NM_005488	-0.163646	0.00141882	+	3_UTR
MIMAT0004779	miR-509-5p	TOM1	NM_005488	-0.163646	0.00141882	+	CDS
MIMAT0004779	miR-509-5p	ABCA1	NM_005502	-0.220838	1.05119e-07	-	CDS
MIMAT0004779	miR-509-5p	SCARB1	NM_005505	0.247722	0.0160817	-	3_UTR
MIMAT0004779	miR-509-5p	HOXA11	NM_005523	-0.321119	7.99099e-10	-	5_UTR
MIMAT0004779	miR-509-5p	IL12RB1	NM_005535	-0.205543	8.94136e-05	-	CDS
MIMAT0004779	miR-509-5p	LAMA1	NM_005559	0.192786	0.00337393	-	CDS
MIMAT0004779	miR-509-5p	CD180	NM_005582	-0.180974	0.000151828	-	CDS
MIMAT0004779	miR-509-5p	TAF12	NM_005644	-0.160083	0.0304695	-	CDS
MIMAT0004779	miR-509-5p	TDO2	NM_005651	-0.422756	2.32898e-19	+	3_UTR
MIMAT0004779	miR-509-5p	TFCP2	NM_005653	0.201529	0.0286234	-	5_UTR
MIMAT0004779	miR-509-5p	TFCP2	NM_005653	0.201529	0.0286234	-	CDS
MIMAT0004779	miR-509-5p	TMPRSS2	NM_005656	0.258128	0.000256608	-	3_UTR
MIMAT0004779	miR-509-5p	UBXN8	NM_005671	0.297418	2.90023e-09	+	3_UTR
MIMAT0004779	miR-509-5p	SOX13	NM_005686	0.16021	0.00603421	+	3_UTR
MIMAT0004779	miR-509-5p	SOX13	NM_005686	0.16021	0.00603421	+	CDS
MIMAT0004779	miR-509-5p	ABCB6	NM_005689	0.188071	0.0373746	-	5_UTR
MIMAT0004779	miR-509-5p	TSPAN5	NM_005723	0.160427	0.0341024	-	3_UTR
MIMAT0004779	miR-509-5p	PLXNC1	NM_005761	-0.201401	0.000261671	+	3_UTR
MIMAT0004779	miR-509-5p	PLXNC1	NM_005761	-0.201401	0.000261671	+	CDS
MIMAT0004779	miR-509-5p	LHFP	NM_005780	-0.188388	0.000240744	-	5_UTR
MIMAT0004779	miR-509-5p	TSHZ1	NM_005786	0.222893	0.000894164	+	CDS
MIMAT0004779	miR-509-5p	CALCRL	NM_005795	-0.25359	0.00233534	-	CDS
MIMAT0004779	miR-509-5p	CD96	NM_005816	-0.282016	1.00294e-05	+	3_UTR
MIMAT0004779	miR-509-5p	RGS19	NM_005873	-0.174444	0.00293494	-	5_UTR
MIMAT0004779	miR-509-5p	LILRB2	NM_005874	-0.223031	5.52144e-07	-	3_UTR
MIMAT0004779	miR-509-5p	LILRB2	NM_005874	-0.223031	5.52144e-07	-	CDS
MIMAT0004779	miR-509-5p	MAN1A1	NM_005907	-0.324801	6.41221e-07	-	3_UTR
MIMAT0004779	miR-509-5p	MUC6	NM_005961	0.165283	0.00511201	-	CDS
MIMAT0004779	miR-509-5p	MYH1	NM_005963	-0.251355	7.60098e-06	-	CDS
MIMAT0004779	miR-509-5p	TBX3	NM_005996	0.246852	0.000905823	-	CDS
MIMAT0004779	miR-509-5p	CACNA2D2	NM_006030	0.190307	0.0104543	-	CDS
MIMAT0004779	miR-509-5p	MRC2	NM_006039	-0.197766	0.000348376	+	CDS
MIMAT0004779	miR-509-5p	HS3ST3A1	NM_006042	-0.190063	0.009192	-	3_UTR
MIMAT0004779	miR-509-5p	LAMC3	NM_006059	0.30635	9.74512e-09	+	CDS
MIMAT0004779	miR-509-5p	BMP1	NM_006129	-0.16381	0.000237038	+	CDS
MIMAT0004779	miR-509-5p	IRF6	NM_006147	0.217	0.000296993	-	5_UTR
MIMAT0004779	miR-509-5p	NNMT	NM_006169	-0.236503	1.94732e-07	+	5_UTR
MIMAT0004779	miR-509-5p	DDR2	NM_006182	-0.198006	0.000321961	+	3_UTR
MIMAT0004779	miR-509-5p	PCSK5	NM_006200	-0.253306	9.3634e-05	+	CDS
MIMAT0004779	miR-509-5p	ENPP1	NM_006208	-0.207504	0.000329035	+	3_UTR
MIMAT0004779	miR-509-5p	SERPINA4	NM_006215	0.257156	0.00363168	+	CDS
MIMAT0004779	miR-509-5p	POLD2	NM_006230	0.205745	0.0155636	-	3_UTR
MIMAT0004779	miR-509-5p	TLN1	NM_006289	-0.173373	0.0127019	-	CDS
MIMAT0004779	miR-509-5p	TNFAIP3	NM_006290	-0.196126	0.000894141	+	CDS
MIMAT0004779	miR-509-5p	TYRO3	NM_006293	0.242112	3.63517e-05	+	CDS
MIMAT0004779	miR-509-5p	BASP1	NM_006317	-0.215775	0.0121372	+	3_UTR
MIMAT0004779	miR-509-5p	IFI30	NM_006332	-0.212974	0.000118922	+	5_UTR
MIMAT0004779	miR-509-5p	SEC23A	NM_006364	-0.220878	8.19196e-06	-	3_UTR
MIMAT0004779	miR-509-5p	PROCR	NM_006404	-0.29011	1.49476e-06	+	CDS
MIMAT0004779	miR-509-5p	AKAP3	NM_006422	0.164576	0.00385194	-	CDS
MIMAT0004779	miR-509-5p	TRIM27	NM_006510	0.150293	0.0375851	-	CDS
MIMAT0004779	miR-509-5p	DYNLT3	NM_006520	-0.158639	0.0308645	-	3_UTR
MIMAT0004779	miR-509-5p	CXCR6	NM_006564	-0.279617	1.02077e-05	+	CDS
MIMAT0004779	miR-509-5p	CD226	NM_006566	-0.183926	0.00359426	-	3_UTR
MIMAT0004779	miR-509-5p	CD226	NM_006566	-0.183926	0.00359426	-	5_UTR
MIMAT0004779	miR-509-5p	GNA13	NM_006572	-0.178731	0.000631438	-	3_UTR
MIMAT0004779	miR-509-5p	CORIN	NM_006587	-0.42244	6.57613e-17	-	CDS
MIMAT0004779	miR-509-5p	GRAP	NM_006613	-0.162233	0.0283428	-	3_UTR
MIMAT0004779	miR-509-5p	WASF3	NM_006646	0.209227	0.00310032	+	3_UTR
MIMAT0004779	miR-509-5p	CD300C	NM_006678	-0.182633	0.00109327	-	5_UTR
MIMAT0004779	miR-509-5p	SMPDL3A	NM_006714	-0.343404	9.0914e-12	+	CDS
MIMAT0004779	miR-509-5p	SLA	NM_006748	-0.229637	2.40998e-06	-	3_UTR
MIMAT0004779	miR-509-5p	SYPL1	NM_006754	0.214678	1.0613e-05	-	CDS
MIMAT0004779	miR-509-5p	UGP2	NM_006759	-0.17144	0.000820744	+	3_UTR
MIMAT0004779	miR-509-5p	UGP2	NM_006759	-0.17144	0.000820744	+	CDS
MIMAT0004779	miR-509-5p	MARCO	NM_006770	-0.167947	0.00155772	+	5_UTR
MIMAT0004779	miR-509-5p	MARCO	NM_006770	-0.167947	0.00155772	+	CDS
MIMAT0004779	miR-509-5p	FERMT2	NM_006832	-0.231041	8.3654e-05	-	CDS
MIMAT0004779	miR-509-5p	GLIPR1	NM_006851	-0.279071	5.57613e-07	+	CDS
MIMAT0004779	miR-509-5p	LILRB3	NM_006864	-0.237479	2.65715e-06	-	3_UTR
MIMAT0004779	miR-509-5p	RAB31	NM_006868	-0.319873	3.72296e-10	+	3_UTR
MIMAT0004779	miR-509-5p	PTPN5	NM_006906	0.486235	2.91201e-22	-	CDS
MIMAT0004779	miR-509-5p	RAC1	NM_006908	-0.187739	0.0238483	+	3_UTR
MIMAT0004779	miR-509-5p	RAC1	NM_006908	-0.187739	0.0238483	+	5_UTR
MIMAT0004779	miR-509-5p	SLC5A3	NM_006933	0.225352	0.0178367	+	3_UTR
MIMAT0004779	miR-509-5p	LRRC23	NM_006992	0.220399	7.85173e-06	+	CDS
MIMAT0004779	miR-509-5p	TPPP	NM_007030	0.16104	0.0202597	-	5_UTR
MIMAT0004779	miR-509-5p	ADAMTS8	NM_007037	0.291777	6.1488e-09	-	3_UTR
MIMAT0004779	miR-509-5p	ADAMTS8	NM_007037	0.291777	6.1488e-09	-	CDS
MIMAT0004779	miR-509-5p	ADAMTS5	NM_007038	-0.194767	4.72045e-05	-	CDS
MIMAT0004779	miR-509-5p	BVES	NM_007073	-0.218734	0.0156931	-	3_UTR
MIMAT0004779	miR-509-5p	FAM107A	NM_007177	0.177331	0.000249405	-	CDS
MIMAT0004779	miR-509-5p	IRAK3	NM_007199	-0.153404	0.00241821	+	3_UTR
MIMAT0004779	miR-509-5p	GPR176	NM_007223	-0.372098	2.26715e-10	-	CDS
MIMAT0004779	miR-509-5p	NXPH2	NM_007226	0.236523	0.0015846	-	3_UTR
MIMAT0004779	miR-509-5p	TRPA1	NM_007332	-0.407397	4.13108e-16	-	CDS
MIMAT0004779	miR-509-5p	PHLDA1	NM_007350	-0.26719	0.00173232	-	CDS
MIMAT0004779	miR-509-5p	COG2	NM_007357	0.184618	0.000510742	+	CDS
MIMAT0004779	miR-509-5p	ICOS	NM_012092	-0.30371	2.91057e-07	+	3_UTR
MIMAT0004779	miR-509-5p	ANGPTL2	NM_012098	-0.325975	6.75358e-11	-	3_UTR
MIMAT0004779	miR-509-5p	CCRN4L	NM_012118	-0.16738	0.000319184	+	3_UTR
MIMAT0004779	miR-509-5p	MGAT4A	NM_012214	-0.155413	0.0105445	-	3_UTR
MIMAT0004779	miR-509-5p	PTRF	NM_012232	-0.217879	0.000135828	-	3_UTR
MIMAT0004779	miR-509-5p	DKK1	NM_012242	-0.282061	0.000243724	+	3_UTR
MIMAT0004779	miR-509-5p	DKK1	NM_012242	-0.282061	0.000243724	+	5_UTR
MIMAT0004779	miR-509-5p	DKK1	NM_012242	-0.282061	0.000243724	+	CDS
MIMAT0004779	miR-509-5p	TFEC	NM_012252	-0.198368	1.53237e-05	-	3_UTR
MIMAT0004779	miR-509-5p	TFEC	NM_012252	-0.198368	1.53237e-05	-	CDS
MIMAT0004779	miR-509-5p	DNAJB5	NM_012266	-0.213702	0.000349451	+	3_UTR
MIMAT0004779	miR-509-5p	KIR2DS4	NM_012314	-0.248722	1.28155e-05	+	CDS
MIMAT0004779	miR-509-5p	MAFF	NM_012323	-0.171314	0.0115973	+	3_UTR
MIMAT0004779	miR-509-5p	MMD	NM_012329	-0.165463	0.00302043	-	3_UTR
MIMAT0004779	miR-509-5p	MMD	NM_012329	-0.165463	0.00302043	-	CDS
MIMAT0004779	miR-509-5p	MYO1F	NM_012335	-0.201763	6.61939e-05	-	CDS
MIMAT0004779	miR-509-5p	CDK14	NM_012395	-0.241058	0.0016948	+	3_UTR
MIMAT0004779	miR-509-5p	PLA2G2D	NM_012400	-0.256074	8.81259e-05	-	3_UTR
MIMAT0004779	miR-509-5p	RGS17	NM_012419	-0.155516	0.00146222	-	3_UTR
MIMAT0004779	miR-509-5p	TLL1	NM_012464	-0.253792	2.6973e-08	+	3_UTR
MIMAT0004779	miR-509-5p	ACAN	NM_013227	-0.472728	5.52578e-21	+	CDS
MIMAT0004779	miR-509-5p	N6AMT1	NM_013240	0.193142	0.0198266	-	3_UTR
MIMAT0004779	miR-509-5p	TAGLN3	NM_013259	0.209951	0.00315697	+	5_UTR
MIMAT0004779	miR-509-5p	TAGLN3	NM_013259	0.209951	0.00315697	+	CDS
MIMAT0004779	miR-509-5p	KIR3DL1	NM_013289	-0.328503	7.55106e-08	+	CDS
MIMAT0004779	miR-509-5p	SNX8	NM_013321	-0.210131	0.000261114	-	3_UTR
MIMAT0004779	miR-509-5p	SNX8	NM_013321	-0.210131	0.000261114	-	CDS
MIMAT0004779	miR-509-5p	TRHDE	NM_013381	-0.212001	0.00242841	+	3_UTR
MIMAT0004779	miR-509-5p	TRHDE	NM_013381	-0.212001	0.00242841	+	CDS
MIMAT0004779	miR-509-5p	ARHGAP6	NM_013423	0.210031	0.000588004	-	CDS
MIMAT0004779	miR-509-5p	LRP12	NM_013437	-0.212117	0.000184052	-	3_UTR
MIMAT0004779	miR-509-5p	CLIC4	NM_013943	-0.182957	2.80566e-06	+	3_UTR
MIMAT0004779	miR-509-5p	OSTM1	NM_014028	-0.284206	2.55055e-07	-	3_UTR
MIMAT0004779	miR-509-5p	ATAD2	NM_014109	-0.156355	0.00257319	-	CDS
MIMAT0004779	miR-509-5p	CD274	NM_014143	-0.157046	0.0113294	+	3_UTR
MIMAT0004779	miR-509-5p	KCNK2	NM_014217	-0.242866	0.000144811	+	3_UTR
MIMAT0004779	miR-509-5p	KIR2DL1	NM_014218	-0.256469	0.000138422	+	CDS
MIMAT0004779	miR-509-5p	MOK	NM_014226	0.247735	5.93302e-05	-	CDS
MIMAT0004779	miR-509-5p	ADAMTS2	NM_014244	-0.423161	2.51938e-21	-	5_UTR
MIMAT0004779	miR-509-5p	SMPX	NM_014332	0.330403	3.33364e-08	-	CDS
MIMAT0004779	miR-509-5p	CLEC4E	NM_014358	-0.199329	9.87404e-05	-	3_UTR
MIMAT0004779	miR-509-5p	DKK2	NM_014421	-0.169206	0.00233386	-	3_UTR
MIMAT0004779	miR-509-5p	RTDR1	NM_014433	0.232974	2.91351e-06	-	CDS
MIMAT0004779	miR-509-5p	SIGLEC9	NM_014441	-0.183488	0.00013192	+	3_UTR
MIMAT0004779	miR-509-5p	SIGLEC8	NM_014442	-0.203323	0.000596585	-	3_UTR
MIMAT0004779	miR-509-5p	VENTX	NM_014468	-0.152363	0.000514097	+	3_UTR
MIMAT0004779	miR-509-5p	PDLIM3	NM_014476	-0.269071	8.74941e-06	-	3_UTR
MIMAT0004779	miR-509-5p	ADAMDEC1	NM_014479	-0.212202	5.57401e-06	+	3_UTR
MIMAT0004779	miR-509-5p	ADAMDEC1	NM_014479	-0.212202	5.57401e-06	+	CDS
MIMAT0004779	miR-509-5p	GOLIM4	NM_014498	-0.175608	0.00192299	-	3_UTR
MIMAT0004779	miR-509-5p	GOLIM4	NM_014498	-0.175608	0.00192299	-	CDS
MIMAT0004779	miR-509-5p	P2RY10	NM_014499	-0.20274	0.000418303	+	3_UTR
MIMAT0004779	miR-509-5p	P2RY10	NM_014499	-0.20274	0.000418303	+	CDS
MIMAT0004779	miR-509-5p	SH3PXD2A	NM_014631	-0.214735	0.00113088	-	3_UTR
MIMAT0004779	miR-509-5p	GREB1	NM_014668	0.308229	9.9239e-07	+	3_UTR
MIMAT0004779	miR-509-5p	GREB1	NM_014668	0.308229	9.9239e-07	+	CDS
MIMAT0004779	miR-509-5p	RIMS2	NM_014677	0.161162	0.0326475	+	3_UTR
MIMAT0004779	miR-509-5p	SEC14L5	NM_014692	0.190723	0.00029508	+	3_UTR
MIMAT0004779	miR-509-5p	ADAMTSL2	NM_014694	-0.246943	2.96617e-05	+	3_UTR
MIMAT0004779	miR-509-5p	ADAMTSL2	NM_014694	-0.246943	2.96617e-05	+	CDS
MIMAT0004779	miR-509-5p	DOCK4	NM_014705	-0.197208	9.60778e-05	-	3_UTR
MIMAT0004779	miR-509-5p	DOCK4	NM_014705	-0.197208	9.60778e-05	-	CDS
MIMAT0004779	miR-509-5p	ARHGAP32	NM_014715	0.163454	0.00737463	-	3_UTR
MIMAT0004779	miR-509-5p	ARHGAP32	NM_014715	0.163454	0.00737463	-	CDS
MIMAT0004779	miR-509-5p	ZNF536	NM_014717	0.230982	0.00302071	+	3_UTR
MIMAT0004779	miR-509-5p	TOMM20	NM_014765	0.154417	0.0145955	-	3_UTR
MIMAT0004779	miR-509-5p	AGAP2	NM_014770	-0.226575	4.4448e-05	-	3_UTR
MIMAT0004779	miR-509-5p	AGAP2	NM_014770	-0.226575	4.4448e-05	-	CDS
MIMAT0004779	miR-509-5p	KIAA0753	NM_014804	0.235183	0.014626	-	3_UTR
MIMAT0004779	miR-509-5p	KIAA0753	NM_014804	0.235183	0.014626	-	CDS
MIMAT0004779	miR-509-5p	SV2B	NM_014848	-0.21279	0.0181112	+	3_UTR
MIMAT0004779	miR-509-5p	SV2B	NM_014848	-0.21279	0.0181112	+	CDS
MIMAT0004779	miR-509-5p	SRGAP3	NM_014850	0.213721	0.0011025	-	CDS
MIMAT0004779	miR-509-5p	ATP2C2	NM_014861	0.205703	0.000953143	+	CDS
MIMAT0004779	miR-509-5p	FILIP1L	NM_014890	-0.150946	0.000840251	-	CDS
MIMAT0004779	miR-509-5p	NLRP1	NM_014922	-0.225246	0.000651466	-	CDS
MIMAT0004779	miR-509-5p	SLITRK3	NM_014926	-0.311585	2.10108e-05	-	3_UTR
MIMAT0004779	miR-509-5p	UHRF1BP1L	NM_015054	-0.223843	0.00179787	-	3_UTR
MIMAT0004779	miR-509-5p	UHRF1BP1L	NM_015054	-0.223843	0.00179787	-	CDS
MIMAT0004779	miR-509-5p	ZNF423	NM_015069	0.194551	0.00183437	-	3_UTR
MIMAT0004779	miR-509-5p	ZNF423	NM_015069	0.194551	0.00183437	-	CDS
MIMAT0004779	miR-509-5p	FSTL4	NM_015082	0.196619	0.0206841	-	CDS
MIMAT0004779	miR-509-5p	GPD1L	NM_015141	0.171215	0.000713374	+	3_UTR
MIMAT0004779	miR-509-5p	GPD1L	NM_015141	0.171215	0.000713374	+	CDS
MIMAT0004779	miR-509-5p	2014-09-08	NM_015146	-0.214478	0.00020239	-	CDS
MIMAT0004779	miR-509-5p	PHLDB1	NM_015157	-0.262373	5.75072e-06	+	3_UTR
MIMAT0004779	miR-509-5p	MLC1	NM_015166	0.206584	0.00455551	-	3_UTR
MIMAT0004779	miR-509-5p	SULF1	NM_015170	-0.444415	7.58319e-22	+	3_UTR
MIMAT0004779	miR-509-5p	SULF1	NM_015170	-0.444415	7.58319e-22	+	CDS
MIMAT0004779	miR-509-5p	COBL	NM_015198	0.218712	0.000471387	-	CDS
MIMAT0004779	miR-509-5p	KIAA0556	NM_015202	0.193735	0.0414316	+	3_UTR
MIMAT0004779	miR-509-5p	CCDC165	NM_015210	-0.174669	0.00614346	+	CDS
MIMAT0004779	miR-509-5p	GPR116	NM_015234	-0.179932	0.000670045	-	CDS
MIMAT0004779	miR-509-5p	BICD2	NM_015250	-0.182348	0.0183483	-	CDS
MIMAT0004779	miR-509-5p	SORBS1	NM_015385	-0.245601	9.6574e-06	-	3_UTR
MIMAT0004779	miR-509-5p	SPEF1	NM_015417	0.273728	1.37562e-07	-	5_UTR
MIMAT0004779	miR-509-5p	MXRA5	NM_015419	-0.205951	0.000400885	-	3_UTR
MIMAT0004779	miR-509-5p	ZNF521	NM_015461	-0.236939	0.024425	-	3_UTR
MIMAT0004779	miR-509-5p	ZNF521	NM_015461	-0.236939	0.024425	-	CDS
[truncated: 3,049 more rows]

## Sheet: 510
miRNA.miRBase.MIMAT	miRNA.miR	mRNA.HUGO.symbol	mRNA.RefSeq	Spearman.rho	Qval	strand	site.location
MIMAT0002882	miR-510-5p	BTK	NM_000061	-0.16533	0.0115795	-	CDS
MIMAT0002882	miR-510-5p	SERPING1	NM_000062	-0.157632	0.0171395	+	CDS
MIMAT0002882	miR-510-5p	CD40LG	NM_000074	-0.190422	0.00433897	+	3_UTR
MIMAT0002882	miR-510-5p	CD40LG	NM_000074	-0.190422	0.00433897	+	5_UTR
MIMAT0002882	miR-510-5p	CYP17A1	NM_000102	0.176789	4.82289e-07	-	CDS
MIMAT0002882	miR-510-5p	SLC26A3	NM_000111	0.174312	0.0278077	-	5_UTR
MIMAT0002882	miR-510-5p	SLC26A3	NM_000111	0.174312	0.0278077	-	CDS
MIMAT0002882	miR-510-5p	GJA1	NM_000165	-0.221795	0.00163539	+	3_UTR
MIMAT0002882	miR-510-5p	KCNA1	NM_000217	-0.247992	3.34577e-09	+	CDS
MIMAT0002882	miR-510-5p	LEP	NM_000230	-0.161286	0.0345439	+	3_UTR
MIMAT0002882	miR-510-5p	PITX2	NM_000325	-0.150812	0.00146242	-	CDS
MIMAT0002882	miR-510-5p	STAR	NM_000349	0.47325	2.24548e-25	-	3_UTR
MIMAT0002882	miR-510-5p	TAT	NM_000353	-0.200652	0.000242364	-	3_UTR
MIMAT0002882	miR-510-5p	TIMP3	NM_000362	-0.266292	1.69725e-09	+	3_UTR
MIMAT0002882	miR-510-5p	VDR	NM_000376	-0.165415	0.00520483	-	3_UTR
MIMAT0002882	miR-510-5p	VDR	NM_000376	-0.165415	0.00520483	-	CDS
MIMAT0002882	miR-510-5p	CASR	NM_000388	0.254296	2.10186e-09	+	5_UTR
MIMAT0002882	miR-510-5p	CASR	NM_000388	0.254296	2.10186e-09	+	CDS
MIMAT0002882	miR-510-5p	COL5A2	NM_000393	-0.202398	2.9692e-10	-	CDS
MIMAT0002882	miR-510-5p	IL2RA	NM_000417	-0.186273	1.32261e-05	-	3_UTR
MIMAT0002882	miR-510-5p	IL2RA	NM_000417	-0.186273	1.32261e-05	-	CDS
MIMAT0002882	miR-510-5p	PECAM1	NM_000442	-0.22632	2.52125e-06	-	5_UTR
MIMAT0002882	miR-510-5p	COL10A1	NM_000493	-0.236557	3.22929e-08	-	CDS
MIMAT0002882	miR-510-5p	CYP11B1	NM_000497	0.165295	0.00766052	-	3_UTR
MIMAT0002882	miR-510-5p	MC2R	NM_000529	0.197132	0.00102558	-	3_UTR
MIMAT0002882	miR-510-5p	FCGR1A	NM_000566	-0.197871	0.000597563	+	CDS
MIMAT0002882	miR-510-5p	C7	NM_000587	0.411488	8.97491e-19	+	3_UTR
MIMAT0002882	miR-510-5p	ADORA2A	NM_000675	-0.198101	0.011096	+	3_UTR
MIMAT0002882	miR-510-5p	CSF2	NM_000758	-0.154402	0.0403891	+	CDS
MIMAT0002882	miR-510-5p	ACE	NM_000789	0.150081	0.00268128	+	CDS
MIMAT0002882	miR-510-5p	FGF1	NM_000800	-0.168356	0.0228498	-	3_UTR
MIMAT0002882	miR-510-5p	GABRB2	NM_000813	-0.179361	3.83834e-05	-	3_UTR
MIMAT0002882	miR-510-5p	HTR7	NM_000872	-0.154269	0.0141695	-	CDS
MIMAT0002882	miR-510-5p	NR3C2	NM_000901	-0.159419	0.0378702	-	CDS
MIMAT0002882	miR-510-5p	PGR	NM_000926	0.314315	0.000464827	-	3_UTR
MIMAT0002882	miR-510-5p	PTGFR	NM_000959	-0.264998	4.03697e-08	+	3_UTR
MIMAT0002882	miR-510-5p	CD44	NM_001001391	-0.161092	0.000132846	+	3_UTR
MIMAT0002882	miR-510-5p	C10orf55	NM_001001791	-0.262546	0.000908368	-	3_UTR
MIMAT0002882	miR-510-5p	MCTP1	NM_001002796	-0.215635	6.07064e-06	-	CDS
MIMAT0002882	miR-510-5p	CLEC2D	NM_001004419	-0.200677	0.00140433	+	5_UTR
MIMAT0002882	miR-510-5p	ITGA11	NM_001004439	-0.216651	1.84335e-07	-	CDS
MIMAT0002882	miR-510-5p	PKP2	NM_001005242	0.168579	0.000989673	-	CDS
MIMAT0002882	miR-510-5p	LRRC18	NM_001006939	0.374581	3.95043e-09	-	CDS
MIMAT0002882	miR-510-5p	UACA	NM_001008224	-0.157006	0.00339969	-	3_UTR
MIMAT0002882	miR-510-5p	UACA	NM_001008224	-0.157006	0.00339969	-	CDS
MIMAT0002882	miR-510-5p	FAM154B	NM_001008226	0.206424	0.00129987	+	3_UTR
MIMAT0002882	miR-510-5p	MEIS3	NM_001009813	-0.174703	3.67047e-05	-	3_UTR
MIMAT0002882	miR-510-5p	RSPH4A	NM_001010892	0.34949	9.59933e-07	+	3_UTR
MIMAT0002882	miR-510-5p	RSPH4A	NM_001010892	0.34949	9.59933e-07	+	CDS
MIMAT0002882	miR-510-5p	LDLRAD1	NM_001010978	0.171074	1.38732e-05	-	CDS_3_UTR
MIMAT0002882	miR-510-5p	OPCML	NM_001012393	0.150738	7.12362e-05	-	3_UTR
MIMAT0002882	miR-510-5p	LAT	NM_001014987	-0.18573	0.0093139	+	CDS
MIMAT0002882	miR-510-5p	LRIT2	NM_001017924	0.282367	2.48272e-07	-	5_UTR
MIMAT0002882	miR-510-5p	FRMPD2	NM_001018071	0.265815	4.85085e-05	-	CDS
MIMAT0002882	miR-510-5p	TSPAN4	NM_001025234	-0.208867	9.17941e-05	+	5_UTR
MIMAT0002882	miR-510-5p	KIAA1755	NM_001029864	-0.21057	0.000412145	-	3_UTR
MIMAT0002882	miR-510-5p	CERKL	NM_001030311	0.227961	0.00714044	-	3_UTR
MIMAT0002882	miR-510-5p	CERKL	NM_001030312	-0.176092	0.0015302	-	3_UTR
MIMAT0002882	miR-510-5p	CNGA4	NM_001037329	0.172276	0.00816062	+	3_UTR
MIMAT0002882	miR-510-5p	PDE4B	NM_001037339	-0.241551	2.61494e-05	+	3_UTR
MIMAT0002882	miR-510-5p	DIXDC1	NM_001037954	0.160992	0.0252443	+	CDS
MIMAT0002882	miR-510-5p	VWA5B1	NM_001039500	0.207042	0.0055034	+	3_UTR
MIMAT0002882	miR-510-5p	VWA5B1	NM_001039500	0.207042	0.0055034	+	5_UTR
MIMAT0002882	miR-510-5p	C7orf63	NM_001039706	0.170509	0.0162184	+	3_UTR
MIMAT0002882	miR-510-5p	EML6	NM_001039753	0.180623	0.00768462	+	3_UTR
MIMAT0002882	miR-510-5p	CD68	NM_001040059	-0.158189	0.00175973	+	5_UTR
MIMAT0002882	miR-510-5p	C3orf72	NM_001040061	0.463834	4.06818e-28	+	3_UTR
MIMAT0002882	miR-510-5p	SCN3B	NM_001040151	0.200625	0.00802548	-	3_UTR
MIMAT0002882	miR-510-5p	ADAMTSL1	NM_001040272	-0.334565	9.8044e-16	+	3_UTR
MIMAT0002882	miR-510-5p	ADAMTSL1	NM_001040272	-0.334565	9.8044e-16	+	CDS
MIMAT0002882	miR-510-5p	C2orf88	NM_001042519	0.210612	0.00475004	+	3_UTR
MIMAT0002882	miR-510-5p	SRGAP2	NM_001042758	-0.186229	0.00467737	+	5_UTR
MIMAT0002882	miR-510-5p	TBXA2R	NM_001060	-0.204623	6.36267e-09	-	3_UTR
MIMAT0002882	miR-510-5p	ZNF391	NM_001076781	0.156957	0.00939935	+	3_UTR
MIMAT0002882	miR-510-5p	DUSP27	NM_001080426	0.164381	0.0127027	+	3_UTR
MIMAT0002882	miR-510-5p	TOX3	NM_001080430	0.298018	7.26187e-08	-	3_UTR
MIMAT0002882	miR-510-5p	KIAA1751	NM_001080484	0.189096	0.00236446	-	3_UTR
MIMAT0002882	miR-510-5p	ZNF275	NM_001080485	0.277343	0.0030356	+	CDS
MIMAT0002882	miR-510-5p	SCARB1	NM_001082959	0.22824	0.0361217	-	CDS
MIMAT0002882	miR-510-5p	FAM19A5	NM_001082967	0.195525	0.0150581	+	3_UTR
MIMAT0002882	miR-510-5p	ROR1	NM_001083592	-0.262965	0.0497705	+	3_UTR
MIMAT0002882	miR-510-5p	ASRGL1	NM_001083926	0.233417	0.017194	+	3_UTR
MIMAT0002882	miR-510-5p	RELL1	NM_001085400	-0.190158	3.93242e-06	-	3_UTR
MIMAT0002882	miR-510-5p	C2orf77	NM_001085447	0.226151	0.0384556	-	CDS
MIMAT0002882	miR-510-5p	SLC4A4	NM_001098484	0.205843	0.000154763	+	3_UTR
MIMAT0002882	miR-510-5p	PRKG1	NM_001098512	-0.208218	1.05818e-07	+	3_UTR
MIMAT0002882	miR-510-5p	HPSE	NM_001098540	-0.201751	0.000555678	-	3_UTR
MIMAT0002882	miR-510-5p	CXorf30	NM_001098843	0.155882	0.0336204	+	CDS
MIMAT0002882	miR-510-5p	TIFAB	NM_001099221	-0.174525	0.0249294	-	5_UTR
MIMAT0002882	miR-510-5p	TIFAB	NM_001099221	-0.174525	0.0249294	-	CDS
MIMAT0002882	miR-510-5p	REPIN1	NM_001099695	0.163133	0.00638327	+	CDS
MIMAT0002882	miR-510-5p	INPP4B	NM_001101669	-0.197723	0.00103684	-	CDS
MIMAT0002882	miR-510-5p	PCP4L1	NM_001102566	0.212808	0.00270119	+	5_UTR
MIMAT0002882	miR-510-5p	COL6A6	NM_001102608	-0.331025	2.55786e-13	+	CDS
MIMAT0002882	miR-510-5p	FMN1	NM_001103184	0.177277	0.0206937	-	3_UTR
MIMAT0002882	miR-510-5p	FMN1	NM_001103184	0.177277	0.0206937	-	5_UTR
MIMAT0002882	miR-510-5p	TTC21A	NM_001105513	0.200337	0.00258936	+	CDS
MIMAT0002882	miR-510-5p	ACVR2B	NM_001106	0.198225	0.0292276	+	3_UTR
MIMAT0002882	miR-510-5p	SYNPO	NM_001109974	-0.321977	7.32251e-09	+	5_UTR
MIMAT0002882	miR-510-5p	MECP2	NM_001110792	-0.264274	0.0290576	-	3_UTR
MIMAT0002882	miR-510-5p	ECE1	NM_001113347	0.314079	6.11727e-06	-	3_UTR
MIMAT0002882	miR-510-5p	LIMA1	NM_001113547	-0.255874	1.09469e-09	-	5_UTR
MIMAT0002882	miR-510-5p	PDLIM3	NM_001114107	-0.240687	2.97477e-07	-	3_UTR
MIMAT0002882	miR-510-5p	PDLIM3	NM_001114107	-0.240687	2.97477e-07	-	CDS
MIMAT0002882	miR-510-5p	ELK1	NM_001114123	0.263186	5.38813e-05	-	CDS
MIMAT0002882	miR-510-5p	CTSC	NM_001114173	-0.159575	0.00660003	-	3_UTR
MIMAT0002882	miR-510-5p	FOXP3	NM_001114377	-0.192773	0.00165789	-	CDS
MIMAT0002882	miR-510-5p	KIF17	NM_001122819	0.278003	0.00812483	-	CDS
MIMAT0002882	miR-510-5p	CCR2	NM_001123041	-0.190132	0.021075	+	CDS
MIMAT0002882	miR-510-5p	SLC7A7	NM_001126105	-0.214737	0.000798929	-	CDS
MIMAT0002882	miR-510-5p	TP73	NM_001126240	0.225626	0.00743188	+	3_UTR
MIMAT0002882	miR-510-5p	PHTF2	NM_001127358	-0.163609	0.0181645	+	3_UTR
MIMAT0002882	miR-510-5p	STXBP5	NM_001127715	-0.181985	0.000683653	+	3_UTR
MIMAT0002882	miR-510-5p	GTPBP3	NM_001128855	0.160701	0.0369641	+	3_UTR
MIMAT0002882	miR-510-5p	ACTN1	NM_001130005	-0.19995	5.47478e-05	-	CDS
MIMAT0002882	miR-510-5p	CLEC2A	NM_001130711	-0.174147	1.24598e-05	-	CDS
MIMAT0002882	miR-510-5p	DYSF	NM_001130985	-0.162209	8.81203e-05	+	CDS
MIMAT0002882	miR-510-5p	DYSF	NM_001130987	-0.156534	0.00709634	+	CDS
MIMAT0002882	miR-510-5p	IQCG	NM_001134435	0.284296	0.000247328	-	3_UTR
MIMAT0002882	miR-510-5p	IQCG	NM_001134435	0.284296	0.000247328	-	5_UTR
MIMAT0002882	miR-510-5p	PHLDB2	NM_001134439	-0.245098	5.53014e-06	+	CDS
MIMAT0002882	miR-510-5p	SARDH	NM_001134707	0.160217	0.045059	-	3_UTR
MIMAT0002882	miR-510-5p	C1QTNF7	NM_001135171	0.315591	1.92522e-10	+	3_UTR
MIMAT0002882	miR-510-5p	LRRC23	NM_001135217	0.217258	0.000935107	+	CDS
MIMAT0002882	miR-510-5p	MFAP2	NM_001135247	-0.238965	1.97341e-10	-	3_UTR
MIMAT0002882	miR-510-5p	KIAA0748	NM_001136030	-0.191389	0.00316867	-	3_UTR
MIMAT0002882	miR-510-5p	TMEM151B	NM_001137560	0.211985	0.0077409	+	3_UTR
MIMAT0002882	miR-510-5p	TRAF3IP1	NM_001139490	0.295921	4.43875e-06	+	3_UTR
MIMAT0002882	miR-510-5p	STARD8	NM_001142504	-0.151258	4.11221e-05	+	3_UTR
MIMAT0002882	miR-510-5p	STARD8	NM_001142504	-0.151258	4.11221e-05	+	CDS
MIMAT0002882	miR-510-5p	LRRC27	NM_001143757	0.155592	0.0138823	+	CDS
MIMAT0002882	miR-510-5p	ZNF438	NM_001143769	-0.168168	0.00522606	-	CDS
MIMAT0002882	miR-510-5p	FGF1	NM_001144892	-0.27297	1.61758e-10	-	3_UTR
MIMAT0002882	miR-510-5p	CLEC4M	NM_001144910	0.188716	0.030841	+	3_UTR
MIMAT0002882	miR-510-5p	SDK2	NM_001144952	0.295435	1.07676e-05	-	5_UTR
MIMAT0002882	miR-510-5p	C12orf70	NM_001145010	-0.239725	6.00165e-06	+	CDS
MIMAT0002882	miR-510-5p	UBE2QL1	NM_001145161	-0.236433	3.86594e-08	+	3_UTR
MIMAT0002882	miR-510-5p	NFIA	NM_001145511	0.158654	0.027579	+	3_UTR
MIMAT0002882	miR-510-5p	TCP11L1	NM_001145541	-0.194851	6.46766e-05	+	3_UTR
MIMAT0002882	miR-510-5p	TCP11L1	NM_001145541	-0.194851	6.46766e-05	+	CDS
MIMAT0002882	miR-510-5p	RASGRF1	NM_001145648	0.399878	2.32893e-11	-	CDS
MIMAT0002882	miR-510-5p	GMNC	NM_001146686	0.168223	0.000360307	-	3_UTR
MIMAT0002882	miR-510-5p	ANGPT1	NM_001146	-0.186204	0.00149864	-	3_UTR
MIMAT0002882	miR-510-5p	KCNQ5	NM_001160130	-0.178216	2.66498e-07	+	3_UTR
MIMAT0002882	miR-510-5p	RPAIN	NM_001160243	0.188243	0.0078258	+	3_UTR
MIMAT0002882	miR-510-5p	CERKL	NM_001160277	0.244368	0.000867535	-	3_UTR
MIMAT0002882	miR-510-5p	LRRD1	NM_001161528	0.171993	0.0316799	-	CDS
MIMAT0002882	miR-510-5p	SYTL2	NM_001162952	-0.277238	1.56058e-13	-	3_UTR
MIMAT0002882	miR-510-5p	VCAN	NM_001164097	-0.168981	2.68368e-08	+	CDS
MIMAT0002882	miR-510-5p	MUC12	NM_001164462	0.190484	0.00576601	+	3_UTR
MIMAT0002882	miR-510-5p	MUC12	NM_001164462	0.190484	0.00576601	+	5_UTR
MIMAT0002882	miR-510-5p	KIAA1549	NM_001164665	0.237526	0.000636695	-	3_UTR
MIMAT0002882	miR-510-5p	SYNPO	NM_001166208	0.318469	1.03661e-06	+	CDS
MIMAT0002882	miR-510-5p	SYNPO	NM_001166209	-0.265433	0.00370411	+	CDS
MIMAT0002882	miR-510-5p	SPATA13	NM_001166271	0.234436	0.0265332	+	3_UTR
MIMAT0002882	miR-510-5p	RIMS1	NM_001168411	0.208363	0.000223948	+	3_UTR
MIMAT0002882	miR-510-5p	CXorf41	NM_001169154	0.219004	0.00123255	+	3_UTR
MIMAT0002882	miR-510-5p	MUM1L1	NM_001171020	0.33012	1.17499e-09	+	3_UTR
MIMAT0002882	miR-510-5p	MUM1L1	NM_001171020	0.33012	1.17499e-09	+	CDS
MIMAT0002882	miR-510-5p	PTPRD	NM_001171025	-0.166613	0.000179695	-	CDS
MIMAT0002882	miR-510-5p	MCF2	NM_001171879	0.193892	0.0178314	-	CDS
MIMAT0002882	miR-510-5p	CDHR1	NM_001171971	0.285992	5.71331e-10	+	CDS
MIMAT0002882	miR-510-5p	IL16	NM_001172128	-0.160853	0.00016143	+	3_UTR
MIMAT0002882	miR-510-5p	IL16	NM_001172128	-0.160853	0.00016143	+	5_UTR
MIMAT0002882	miR-510-5p	IL16	NM_001172128	-0.160853	0.00016143	+	CDS
MIMAT0002882	miR-510-5p	NEO1	NM_001172624	0.197127	0.00320242	+	3_UTR
MIMAT0002882	miR-510-5p	NEO1	NM_001172624	0.197127	0.00320242	+	CDS
MIMAT0002882	miR-510-5p	MAP7D3	NM_001173517	-0.164543	0.0047218	-	3_UTR
MIMAT0002882	miR-510-5p	VIT	NM_001177972	0.207228	0.00234124	+	CDS
MIMAT0002882	miR-510-5p	CASR	NM_001178065	0.253732	1.88348e-06	+	CDS
MIMAT0002882	miR-510-5p	SLAMF6	NM_001184714	-0.152842	0.00259556	-	3_UTR
MIMAT0002882	miR-510-5p	PACSIN3	NM_001184974	0.170669	0.0321182	-	CDS_3_UTR
MIMAT0002882	miR-510-5p	GSTO1	NM_001191003	-0.161423	0.000456205	+	CDS
MIMAT0002882	miR-510-5p	FPR1	NM_001193306	-0.15809	0.00897111	-	5_UTR
MIMAT0002882	miR-510-5p	C7orf10	NM_001193312	-0.221602	7.1812e-08	+	CDS
MIMAT0002882	miR-510-5p	LOC100287482	NM_001195243	0.173928	0.00744869	+	3_UTR
MIMAT0002882	miR-510-5p	PDZD7	NM_001195263	0.168904	0.0295056	-	CDS
MIMAT0002882	miR-510-5p	SLC12A8	NM_001195483	-0.26658	3.15919e-10	-	3_UTR
MIMAT0002882	miR-510-5p	LOC100507203	NM_001195597	0.283705	3.72455e-07	+	5_UTR
MIMAT0002882	miR-510-5p	PLD5	NM_001195811	0.163692	0.0190796	-	3_UTR
MIMAT0002882	miR-510-5p	PDE4D	NM_001197220	-0.154169	0.00144294	-	3_UTR
MIMAT0002882	miR-510-5p	LEPR	NM_001198689	0.156506	0.00696026	+	3_UTR
MIMAT0002882	miR-510-5p	TTC40	NM_001200049	0.299229	4.91009e-05	-	CDS
MIMAT0002882	miR-510-5p	ZNF559-ZNF177	NM_001202425	0.181315	0.00207606	+	5_UTR
MIMAT0002882	miR-510-5p	BMP4	NM_001202	-0.197389	0.000310852	-	5_UTR
MIMAT0002882	miR-510-5p	NOS1	NM_001204214	0.155158	0.01284	-	3_UTR
MIMAT0002882	miR-510-5p	NOS1	NM_001204214	0.155158	0.01284	-	5_UTR
MIMAT0002882	miR-510-5p	PITX2	NM_001204398	-0.222315	2.16486e-06	-	CDS
MIMAT0002882	miR-510-5p	TNFAIP8L2-SCNM1	NM_001204848	-0.225548	0.000461365	+	3_UTR
MIMAT0002882	miR-510-5p	CHN1	NM_001206602	-0.187078	2.74687e-10	-	3_UTR
[truncated: 512 more rows]

## Sheet: 513
miRNA.miRBase.MIMAT	miRNA.miR	mRNA.HUGO.symbol	mRNA.RefSeq	Spearman.rho	Qval	strand	site.location
[truncated: 1,794 more rows]

[truncated: 6 more sheets: 514, 200, 141, 429, 29, EMT regulators]
