# Supplementary material for: miR-509-3p is clinically significant and strongly attenuates cellular migration and multi-cellular spheroids in ovarian cancer
Source: Oncotarget. 2016 Mar 27;7(18):25930–48. doi: 10.18632/oncotarget.8412 (PMC5041955; doi:10.18632/oncotarget.8412)
Supplement: Supplementary file 4 [file oncotarget-07-25930-s004.xls]

## Sheet: DAVID analysis
Category	Term	Count	%	PValue	Genes	List Total	Pop Hits	Pop Total	Fold Enrichment	Bonferroni	Benjamini	FDR
GOTERM_BP_FAT	GO:0030198~extracellular matrix organization	39	1.50463	4.91618e-09	ADAMTS14, SPOCK2, MMP9, LUM, COL3A1, COL2A1, POSTN, DCN, SERPINH1, APLP2, APP, CRISPLD2, P4HA1, FOXF1, TGFBI, ACAN, COL12A1, LOX, COL11A2, COL11A1, COL8A2, DPT, COL4A2, LGALS3, CCDC80, HSPG2, NID1, COL5A3, COL5A2, COL5A1, COL4A6, COL14A1, EGFLAM, FBLN5, KAZALD1, PDGFRA, APBB1, ADAMTS2, SMARCA4	1870	104	13528	2.71283	2.02643e-05	2.02643e-05	9.16557e-06
GOTERM_BP_FAT	GO:0007155~cell adhesion	149	5.74846	3.32154e-08	LMO7, POSTN, CXCL12, MEGF10, CHAD, NRCAM, APP, CD44, TGFBI, COL12A1, ROBO2, FNDC3A, SPON1, PCDHGA12, TYRO3, CDHR3, PTPRS, ACTN1, PTPRT, CERCAM, CTNNA3, CTNNA2, THY1, TNFAIP6, NCAM2, RND3, NME2, SIRPG, CD36, F5, HAS1, LAMC3, NME1, LSAMP, NPTN, TGFB1I1, MFAP4, ITGAL, PLXNC1, EMCN, PTK7, ITGA11, ITGB4, COL28A1, NEDD9, ITGB2, CD72, CCL5, ITGB1, SEMA5A, TRO, RPSAP58, ITGB6, TTYH1, ENTPD1, FN1, NPHP1, …	1870	700	13528	1.53986	0.000136905	6.84546e-05	6.19257e-05
GOTERM_BP_FAT	GO:0022610~biological adhesion	149	5.74846	3.63035e-08	LMO7, POSTN, CXCL12, MEGF10, CHAD, NRCAM, APP, CD44, TGFBI, COL12A1, ROBO2, FNDC3A, SPON1, PCDHGA12, TYRO3, CDHR3, PTPRS, ACTN1, PTPRT, CERCAM, CTNNA3, CTNNA2, THY1, TNFAIP6, NCAM2, RND3, NME2, SIRPG, CD36, F5, HAS1, LAMC3, NME1, LSAMP, NPTN, TGFB1I1, MFAP4, ITGAL, PLXNC1, EMCN, PTK7, ITGA11, ITGB4, COL28A1, NEDD9, ITGB2, CD72, CCL5, ITGB1, SEMA5A, TRO, RPSAP58, ITGB6, TTYH1, ENTPD1, FN1, NPHP1, …	1870	701	13528	1.53766	0.000149632	4.98798e-05	6.76831e-05
GOTERM_BP_FAT	GO:0006928~cell motion	108	4.16667	1.11317e-07	FGF19, CTHRC1, EDN3, IL16, PRKG1, CXCL12, TGFB1, NRCAM, APP, CD44, UNC5B, ANK3, UNC5A, ROBO2, UNC5C, TWIST1, EFNB3, PLXNB1, CERCAM, CTNNA2, PLAUR, TNS3, CCR4, CELF3, PDGFRB, MAPK8, C1ORF187, DNAH11, CAV2, ITGAL, ZFAND5, ITGA11, ITGB2, CCL5, CAPZB, ITGB1, SEMA5A, DOCK2, OVOL2, B3GNT1, LHX6, ARHGDIB, NKX2-3, FN1, NTF3, PODXL, ITGA4, GAS8, VAV2, NTN3, LAMA1, SEMA6C, ITGA6, ULK1, ITGA5, PLAU, MYH10, …	1870	475	13528	1.64483	0.000458745	0.000114706	0.000207536
GOTERM_BP_FAT	GO:0030199~collagen fibril organization	17	0.655864	1.88671e-07	ADAMTS14, LUM, COL3A1, COL2A1, COL5A3, SERPINH1, COL5A2, COL5A1, COL14A1, P4HA1, ACAN, COL12A1, LOX, COL11A2, ADAMTS2, COL11A1, DPT	1870	29	13528	4.24075	0.000777399	0.000155528	0.000351751
GOTERM_BP_FAT	GO:0051674~localization of cell	75	2.89352	7.18846e-07	FGF19, CTHRC1, EDN3, ACVRL1, IL16, PEX5, ZEB2, PRKG1, CXCL12, PTEN, TGFB1, NRCAM, CD44, RSPH4A, CXCR4, MSN, NR2F2, FGF2, NR2F1, TWIST1, ICAM1, PLXNB1, ARID5B, ESR2, CTNNA2, SMO, TNS3, NCK2, CCR4, CELF3, PDGFRB, VCAN, DNAH11, CAV2, ZFAND5, ITGA11, ABI2, ITGB2, DNAH7, CCL5, DNAH8, ITGB1, VCAM1, DOCK2, OVOL2, PTK2B, LHX6, TNN, THBS1, SELPLG, DCLK1, FN1, NKX2-3, THBS4, SCG2, FLT1, PODXL, NOX1, TBX1, …	1870	307	13528	1.76732	0.0029587	0.000493726	0.00134018
GOTERM_BP_FAT	GO:0048870~cell motility	75	2.89352	7.18846e-07	FGF19, CTHRC1, EDN3, ACVRL1, IL16, PEX5, ZEB2, PRKG1, CXCL12, PTEN, TGFB1, NRCAM, CD44, RSPH4A, CXCR4, MSN, NR2F2, FGF2, NR2F1, TWIST1, ICAM1, PLXNB1, ARID5B, ESR2, CTNNA2, SMO, TNS3, NCK2, CCR4, CELF3, PDGFRB, VCAN, DNAH11, CAV2, ZFAND5, ITGA11, ABI2, ITGB2, DNAH7, CCL5, DNAH8, ITGB1, VCAM1, DOCK2, OVOL2, PTK2B, LHX6, TNN, THBS1, SELPLG, DCLK1, FN1, NKX2-3, THBS4, SCG2, FLT1, PODXL, NOX1, TBX1, …	1870	307	13528	1.76732	0.0029587	0.000493726	0.00134018
GOTERM_BP_FAT	GO:0001501~skeletal system development	77	2.97068	8.30114e-07	AEBP1, CASR, NDST1, FGF9, MMP9, MMP8, PRRX1, POSTN, DLK1, MMP2, TGFB1, CHAD, MEN1, PCGF2, HOXC8, PGP, CHST11, COL12A1, COL11A2, COL11A1, TWIST1, IHH, COL10A1, ARID5B, MMP13, SMO, ACVR2A, INHBA, ALOX15, CTSK, ACVR2B, PDGFRA, PDGFRB, MAPK8, GNAS, ADAMTS4, ZFAND5, OSTF1, HOXA11, COL3A1, PTH1R, CYTL1, COL2A1, SOX6, SUFU, MSX2, VDR, CHD7, COMP, PRKRA, NKX3-2, ACAN, RUNX2, ESRRA, BMP2, LGALS3, KLF10, F…	1870	319	13528	1.74619	0.00341588	0.000488699	0.00154763
GOTERM_BP_FAT	GO:0016477~cell migration	69	2.66204	8.71003e-07	FGF19, CTHRC1, EDN3, ACVRL1, IL16, PEX5, ZEB2, PRKG1, CXCL12, PTEN, TGFB1, NRCAM, CD44, CXCR4, MSN, NR2F2, FGF2, NR2F1, TWIST1, ICAM1, PLXNB1, ARID5B, ESR2, CTNNA2, SMO, TNS3, NCK2, CCR4, PDGFRB, VCAN, CAV2, ZFAND5, ITGA11, ABI2, ITGB2, CCL5, ITGB1, VCAM1, DOCK2, OVOL2, PTK2B, LHX6, TNN, THBS1, SELPLG, DCLK1, FN1, SCG2, NKX2-3, THBS4, FLT1, PODXL, NOX1, TBX1, ITGA4, ISL1, VAV2, COL5A1, LAMA1, CDH…	1870	276	13528	1.80856	0.00358384	0.000448684	0.00162386
GOTERM_BP_FAT	GO:0032963~collagen metabolic process	15	0.578704	5.25312e-06	ADAMTS14, MMP9, MMP8, COL3A1, MMP19, MMP16, MMP3, SERPINH1, MMP2, MMP13, COL5A1, MMP1, MMP11, P2RX7, ADAMTS2	1870	28	13528	3.87548	0.0214206	0.00240304	0.00979328
GOTERM_BP_FAT	GO:0043062~extracellular structure organization	44	1.69753	1.47408e-05	ADAMTS14, SPOCK2, MMP9, LUM, COL3A1, COL2A1, POSTN, DCN, SERPINH1, APLP2, NRCAM, APP, ANK3, CRISPLD2, P4HA1, FOXF1, TGFBI, ACAN, COL12A1, LOX, COL11A2, COL11A1, COL8A2, DPT, COL4A2, LGALS3, CCDC80, HSPG2, NID1, COL5A3, COL5A2, COL5A1, COL4A6, EGFLAM, COL14A1, FBLN5, DRP2, KAZALD1, NLGN4X, PDGFRA, APBB1, ADAMTS2, CACNA1A, SMARCA4	1870	163	13528	1.9528	0.0589528	0.00605777	0.0274786
GOTERM_BP_FAT	GO:0044259~multicellular organismal macromolecule metabolic process	15	0.578704	2.31173e-05	ADAMTS14, MMP9, MMP8, COL3A1, MMP19, MMP16, MMP3, SERPINH1, MMP2, MMP13, COL5A1, MMP1, MMP11, P2RX7, ADAMTS2	1870	31	13528	3.50043	0.0908914	0.00862538	0.0430904
GOTERM_BP_FAT	GO:0007507~heart development	53	2.04475	2.81725e-05	FGF19, PDLIM3, GJA1, FGF12, PTEN, EDNRA, CASP3, SMARCD3, CASP7, GATA4, CASP8, COL11A1, VANGL2, MYH7, MYH6, MECOM, PROX1, SMO, ACVR2B, XIRP1, ADAM19, SMARCA4, BBS4, BBS5, COL3A1, COL2A1, SOX6, ITGB1, TPM1, MSX2, CHD7, HAND1, OVOL2, PPP3CB, PKD2, OBSL1, BMP2, KIF3A, TBX5, FBN1, HSPG2, TBX1, ITGA4, ISL1, FOXP4, COL5A1, FOXP1, SOD2, PLN, TSC2, EPOR, PTCH1, MYH10	1870	215	13528	1.78332	0.109639	0.00963072	0.0525108
GOTERM_BP_FAT	GO:0030030~cell projection organization	80	3.08642	3.20218e-05	LIMA1, S100A6, SEPT2, ATL1, UCHL1, DYNC2LI1, GJA1, PRKG1, PAX2, CXCL12, PTEN, NRCAM, EFHD1, APP, UNC5B, CD44, ANK3, UNC5A, CXCR4, DYNC2H1, CEP290, ROBO2, UNC5C, STX3, STX2, EFNB3, VANGL2, SLIT1, GPR98, CTNNA2, SLIT3, BBS1, SMO, NCAM2, NCK2, VCAN, IGSF9, C1ORF187, KALRN, BBS4, BBS5, DNAH9, PARD3, LPPR4, ITGB4, ABI2, TPM1, CAPZB, SCARF1, SEMA5A, IGF1R, PTK2B, DMD, B3GNT1, TNN, FGD6, DCLK1, THBS4, R…	1870	368	13528	1.57266	0.123655	0.0101022	0.0596835
GOTERM_BP_FAT	GO:0002062~chondrocyte differentiation	11	0.424383	3.74811e-05	MEF2D, FGF9, CHST11, PTH1R, CYTL1, ACAN, HSPG2, COL2A1, COL11A2, COL11A1, RUNX2	1870	18	13528	4.42092	0.143157	0.010975	0.0698554
GOTERM_BP_FAT	GO:0000902~cell morphogenesis	77	2.97068	5.45756e-05	S100A6, ATL1, UCHL1, DYNC2LI1, GJA1, PAX2, CXCL12, TGFB1, NRCAM, CUL3, APP, UNC5B, ANK3, UNC5A, CXCR4, FOXF1, DYNC2H1, ROBO2, UNC5C, ARHGEF2, CD3G, EFNB3, VANGL2, EOMES, PROX1, ECT2, SLIT1, CTNNA2, SLIT3, BBS1, SMO, NCAM2, VCAN, C1ORF187, KALRN, BBS4, BBS5, PARD3, CCDC99, LPPR4, SHROOM4, PTK7, BRSK1, SOX6, IL7R, SEMA5A, IGF1R, DOCK2, CENPA, DMD, B3GNT1, TNN, DCLK1, FN1, HNRNPAB, BMP2, RAB8A, CAP2…	1870	356	13528	1.56471	0.201457	0.0148859	0.1017
GOTERM_BP_FAT	GO:0032989~cellular component morphogenesis	84	3.24074	5.49526e-05	S100A6, ATL1, UCHL1, DYNC2LI1, GJA1, PAX2, CXCL12, TGFB1, NRCAM, CUL3, APP, UNC5B, ANK3, UNC5A, CXCR4, FOXF1, DYNC2H1, ROBO2, UNC5C, ARHGEF2, CD3G, EFNB3, VANGL2, EOMES, MYH6, PROX1, ECT2, SLIT1, CTNNA2, SLIT3, BBS1, SMO, NCAM2, XIRP1, VCAN, PMP22, C1ORF187, KALRN, BBS4, BBS5, PARD3, CCDC99, LPPR4, SHROOM4, PTK7, BRSK1, SOX6, IL7R, TPM1, ITGB1, SEMA5A, IGF1R, DOCK2, CENPA, DMD, B3GNT1, OBSL1, TNN…	1870	397	13528	1.53067	0.202697	0.0140578	0.102402
GOTERM_BP_FAT	GO:0044236~multicellular organismal metabolic process	16	0.617284	5.611e-05	ADAMTS14, MMP9, MMP8, COL3A1, MMP19, MMP16, MMP3, SERPINH1, MMP2, MMP13, COL5A1, MMP1, MMP11, CEL, P2RX7, ADAMTS2	1870	37	13528	3.12831	0.206492	0.0135133	0.104558
GOTERM_BP_FAT	GO:0042110~T cell activation	35	1.35031	6.8408e-05	ITGAL, MICB, BLM, CD8A, IL15, IL7R, CXCL12, TGFB1, HSH2D, DOCK2, CHD7, CXCR4, PPP3CB, ZAP70, CD2, RAB27A, NKX2-3, RHOH, ICAM1, PTPRC, CD3G, TNFSF4, CD3D, SLA2, EOMES, FOXP3, NCK2, P2RX7, CD80, FYN, RPL22, LCK, IRF1, CLEC7A, TREML2	1870	126	13528	2.00951	0.245717	0.0155439	0.127461
GOTERM_BP_FAT	GO:0044243~multicellular organismal catabolic process	13	0.501543	6.86288e-05	ADAMTS14, MMP9, MMP8, MMP19, MMP16, MMP3, MMP2, MMP13, MMP1, MMP11, CEL, P2RX7, ADAMTS2	1870	26	13528	3.61711	0.246403	0.0147791	0.127872
GOTERM_BP_FAT	GO:0007017~microtubule-based process	58	2.23765	0.000101209	KIFC1, PRC1, TUBB2B, TUBB2A, UCHL1, GTSE1, HOOK2, KIF2C, APP, PEX1, MAPT, DYNC2H1, TUBB6, TUBG1, PPP4C, TUBA1A, TUBG2, KIF11, RAN, KIF17, ESPL1, BICD2, MARK4, TACC2, BBS1, KIF1A, SPAG5, STMN1, KPNA2, LRPPRC, SPAST, DYNC1I2, KIF26B, DNAH11, CAV2, BBS4, DNAH9, CCDC99, KIF4A, DNAH14, DNAH7, DNAH8, DNAH6, SPC25, SAC3D1, CENPA, KIF21A, KIF3A, PSRC1, KIF18B, BRCA2, NDC80, CENPE, KIF3C, TUBA8, MAP2, NCO…	1870	253	13528	1.65844	0.341114	0.0206441	0.188522
GOTERM_BP_FAT	GO:0035295~tube development	52	2.00617	0.000108189	FGF7, FGF9, ZEB2, PAX2, CXCL12, ASAH1, EDNRA, SPRY1, WNT4, CD44, CXCR4, FOXF1, CASP8, GATA4, ROBO2, LOX, FGF1, FGF2, TWIST1, IHH, VANGL2, PROX1, MYCN, TNS3, ACVR2B, PPP1CA, TIMELESS, PDGFRA, ADAMTS2, BBS4, CAV2, BBS5, HOXA11, PTK7, GREM1, SEMA5A, TCF21, HAND1, OVOL2, CRISPLD2, LHX1, BMP2, FLT1, TBX5, TMBIM6, FOXP1, IFT172, TSC2, GDF11, MAPK8IP3, PBX1, PTCH1	1870	220	13528	1.70991	0.359803	0.0210132	0.201512
GOTERM_BP_FAT	GO:0030574~collagen catabolic process	11	0.424383	0.000121516	ADAMTS14, MMP9, MMP8, MMP19, MMP16, MMP3, MMP13, ADAMTS2, MMP2, MMP1, MMP11	1870	20	13528	3.97882	0.394027	0.0225119	0.226308
GOTERM_BP_FAT	GO:0007049~cell cycle	144	5.55556	0.000131129	SEPT4, KIFC1, S100A6, SEPT2, TUBB2B, PRC1, TUBB2A, DTYMK, OSGIN2, TGFB1, CUL3, RCBTB1, APP, CDKN2A, CDKN2B, CDCA2, TLK2, TUBG1, MAP2K6, RAN, SGOL2, SKP2, ESPL1, PPP1CC, MARK4, DDIT3, TACC1, TACC2, RAD1, UHRF1, PPP1CA, DCLRE1A, RCC2, TIMELESS, SPAG5, SGSM3, MAPK4, MAPK7, STMN1, SEPT9, BBS4, CCDC99, BLM, NEDD9, CHEK1, CDC34, ITGB1, SESN3, SPC25, PRR5, GADD45GIP1, SAC3D1, TFDP2, SKA3, SKA2, SKA1, UB…	1870	776	13528	1.34243	0.417573	0.0232282	0.244191
GOTERM_BP_FAT	GO:0042692~muscle cell differentiation	33	1.27315	0.000166359	CAV2, MYEF2, SOX6, ITGB1, TPM1, TCF7L2, APP, WNT4, KRAS, SPEG, SMARCD3, FOXF1, PPP3CB, HINFP, OBSL1, QKI, NOS1, NTF3, TBX5, LGALS1, MYH6, MBNL1, HOMER1, CAPN2, PROX1, FOXP1, NRAS, XIRP1, SEMA4C, GLMN, BIN1, ADAM12, MYH10	1870	121	13528	1.97297	0.496307	0.0281701	0.309699
GOTERM_BP_FAT	GO:0002009~morphogenesis of an epithelium	29	1.11883	0.000176445	FRAS1, BBS4, HOXA11, PTK7, ZEB2, GREM1, PAX2, TCF21, PGP, WNT4, OVOL2, CD44, ALDH1A3, FOXF1, CASP8, TWIST1, NKX2-3, BMP2, TBX5, VANGL2, PROX1, LAMA1, TIMELESS, FREM2, IFT172, TSC2, PBX1, PTCH1, TGFB1I1	1870	101	13528	2.07715	0.516822	0.0286756	0.328447
GOTERM_BP_FAT	GO:0046649~lymphocyte activation	47	1.81327	0.000246473	ITGAL, GPR183, MICB, BLM, CD8A, IL21R, IL15, IL7R, ITGB1, CXCL12, TGFB1, FLT3LG, HSH2D, VCAM1, DOCK2, CHD7, CXCR4, CLCF1, PPP3CB, ZAP70, CD2, PIK3R1, NKX2-3, RAB27A, RHOH, MSH6, ICAM1, PTPRC, TNFSF4, CD3G, CD3D, SLA2, EOMES, ITGA4, NFAM1, FOXP3, FOXP1, NCK2, P2RX7, CD80, FYN, RPL22, LCK, IRF1, CLEC7A, TREML2, KIR3DL1	1870	199	13528	1.70859	0.637992	0.0383265	0.458519
GOTERM_BP_FAT	GO:0043009~chordate embryonic development	70	2.70062	0.000247661	ACVRL1, NDST1, FGF9, GNA12, PRRX1, ZEB2, DLK1, MED21, EDNRA, CUL3, MEN1, KDM1A, PCGF2, PRMT1, FOXF1, CHST11, GATA4, CASP8, COL11A1, TWIST1, VANGL2, EOMES, MBD3, MBNL1, MYH6, MECOM, PROX1, SMO, ACVR2A, PDGFRA, PDGFRB, GNAS, SMARCA4, ZFAND5, BBS4, PTK7, COL2A1, KEAP1, TPM1, TCF7L2, ITGB1, RPA1, CHD7, OVOL2, HAND1, NKX3-2, PKD2, HINFP, BTF3, ETNK2, GINS1, KAT2A, HSPG2, BRCA2, EN1, TBX1, CAPN2, TJP1,…	1870	331	13528	1.5299	0.63976	0.0371082	0.460723
GOTERM_BP_FAT	GO:0031175~neuron projection development	57	2.19907	0.000261389	S100A6, SEPT2, ATL1, UCHL1, GJA1, PAX2, PRKG1, PTEN, CXCL12, NRCAM, EFHD1, APP, CD44, UNC5B, ANK3, CXCR4, UNC5A, ROBO2, UNC5C, STX3, EFNB3, SLIT1, CTNNA2, SLIT3, BBS1, SMO, NCAM2, VCAN, IGSF9, C1ORF187, KALRN, BBS4, PARD3, LPPR4, ABI2, SCARF1, SEMA5A, IGF1R, PTK2B, DMD, B3GNT1, TNN, DCLK1, NTF3, CREB1, NTNG2, ISL1, NTN3, SEMA6C, ULK1, NEDD4, MAP2, MAPK8IP3, APBB1, CACNA1A, MYH10, GFRA3	1870	256	13528	1.61075	0.659584	0.0377541	0.486203
GOTERM_BP_FAT	GO:0007517~muscle organ development	49	1.89043	0.000272231	AEBP1, FOXK1, PTEN, APP, HLX, NR2F2, COL11A1, ARID5B, RXRG, CHODL, MYH7, MYH6, MBNL1, PROX1, MURC, SMTN, XIRP1, PDGFRB, SGCD, SERP1, ZFAND5, CAV2, MRAS, FHL1, ITGA11, FHL3, SOX6, TAGLN2, ITGB1, TPM1, LIF, HAND1, SPEG, MYL6B, DMD, COL6A3, PPP3CB, OBSL1, TBX5, HSPG2, TBX1, HOMER1, FOXP1, MEF2D, MEOX2, PLN, CHRND, MYH10, IGFBP5	1870	211	13528	1.67999	0.674466	0.0379604	0.506322
GOTERM_BP_FAT	GO:0009792~embryonic development ending in birth or egg hatching	70	2.70062	0.000325086	ACVRL1, NDST1, FGF9, GNA12, PRRX1, ZEB2, DLK1, MED21, EDNRA, CUL3, MEN1, KDM1A, PCGF2, PRMT1, FOXF1, CHST11, GATA4, CASP8, COL11A1, TWIST1, VANGL2, EOMES, MBD3, MBNL1, MYH6, MECOM, PROX1, SMO, ACVR2A, PDGFRA, PDGFRB, GNAS, SMARCA4, ZFAND5, BBS4, PTK7, COL2A1, KEAP1, TPM1, TCF7L2, ITGB1, RPA1, CHD7, OVOL2, HAND1, NKX3-2, PKD2, HINFP, BTF3, ETNK2, GINS1, KAT2A, HSPG2, BRCA2, EN1, TBX1, CAPN2, TJP1,…	1870	334	13528	1.51615	0.738213	0.0436909	0.604345
GOTERM_BP_FAT	GO:0030029~actin filament-based process	54	2.08333	0.000328822	LIMA1, WASF1, PDLIM3, LMO7, PRKG1, RHOU, PACSIN2, FMNL1, ARHGEF2, FMNL3, VIL1, MYH2, ACTN1, MYH7, TMSB10, MYH6, PROX1, FLNA, EPB41L3, NCK2, RND3, XIRP1, LIMCH1, FHOD3, MYO5A, SHROOM4, CALD1, MRAS, DIAPH3, FHL3, ABI2, NEDD9, MYO9B, ITGB1, CAPZB, TPM1, CORO2B, CDC42EP2, PFN2, DOCK2, PRR5, KRAS, MYL6B, PTK2B, OBSL1, WIPF1, FGD6, ARHGDIB, NPHP1, FSCN1, NRAS, ANTXR1, ABL1, MYH10	1870	241	13528	1.62095	0.742215	0.0427876	0.611271
GOTERM_BP_FAT	GO:0045321~leukocyte activation	54	2.08333	0.00036568	MICB, CD8A, IL21R, SNCA, IL15, CXCL12, TGFB1, FLT3LG, CXCR4, CLCF1, RAB27A, RHOH, ICAM1, CD3G, CD3D, SLA2, EOMES, NFAM1, ZNF3, NCK2, CD80, LCK, KIR3DL1, LCP2, GPR183, ITGAL, YWHAZ, SBNO2, BLM, IL7R, ITGB1, HSH2D, VCAM1, DOCK2, CHD7, ZAP70, CD2, PPP3CB, NDRG1, PIK3R1, NKX2-3, MSH6, PTPRC, TNFSF4, MYO1F, ITGA4, FOXP3, FOXP1, P2RX7, FYN, RPL22, IRF1, TREML2, CLEC7A	1870	242	13528	1.61425	0.778561	0.0460201	0.679566
GOTERM_BP_FAT	GO:0031327~negative regulation of cellular biosynthetic process	107	4.12809	0.000381367	FGF19, EIF2C2, CBX2, TGFB1, KDM1A, HOXC8, SIN3A, DDX20, BCL7A, AKIRIN2, EIF2B4, TWIST1, CIITA, RCOR2, STRN3, PKIG, PROX1, PKIA, EIF2AK1, TIMELESS, PIAS4, BACE2, SMARCA4, BLM, IGF2BP1, IGF2BP3, SOX6, TCF21, VDR, OVOL2, SKIL, TCF4, DNMT3B, RUNX2, HNRNPAB, ZNF423, DNMT3A, BMP2, KLF12, KLF10, KLF11, BRCA2, FOXP3, KAT5, FOXP4, UBP1, FOXP1, CDKN1C, HDAC2, PSMC5, NEDD4, MLX, RNF2, SMARCC2, BCL6B, NCOR1,…	1870	561	13528	1.37979	0.792432	0.0465281	0.708621
GOTERM_BP_FAT	GO:0022403~cell cycle phase	83	3.20216	0.000390582	E2F1, KIFC1, SEPT2, PRC1, TUBB2B, E2F6, TUBB2A, OSGIN2, RHOU, GTSE1, CUL3, KIF2C, APP, CDKN2A, CDKN2B, CDCA2, TUBG1, CDC6, ARHGEF2, KIF11, RAN, SGOL2, CCNF, SKP2, ESPL1, HMGA2, CDK4, MARK4, TACC2, KLHDC3, RAD1, INHBA, PPM1D, DCLRE1A, CCND1, TIMELESS, RCC2, SPAG5, NSL1, MAPRE2, MAPRE1, STMN1, CHFR, KPNA2, BCAT1, CCDC99, BLM, NEDD9, CHEK1, CDC34, ZNF655, ITGB1, RPA1, SPC25, NCAPH, SAC3D1, CYP26B1, …	1870	414	13528	1.45034	0.800171	0.0462575	0.725684
GOTERM_BP_FAT	GO:0048598~embryonic morphogenesis	65	2.50772	0.000407702	NDST1, FGF9, GNA12, PRRX1, SOBP, ZEB2, PAX2, CUL3, MEN1, PCGF2, WNT4, PGP, HLX, FOXF1, CHST11, GATA4, CASP8, DYNC2H1, CEP290, COL11A1, TWIST1, LDB1, VANGL2, EOMES, MBNL1, MECOM, MMP13, PROX1, ACVR2A, ACVR2B, GNAS, TGFB1I1, SMARCA4, BBS4, LMBR1, HOXA11, PTK7, COL2A1, GREM1, TCF7L2, MSX2, TCF21, CHD7, OVOL2, HAND1, LHX1, ALDH1A3, CYP26B1, PRKRA, NKX3-2, TBX5, HSPG2, TBX1, EN1, FOXP4, DKK1, RNF2, HO…	1870	307	13528	1.53168	0.813792	0.0468904	0.757377
GOTERM_BP_FAT	GO:0048666~neuron development	70	2.70062	0.000503832	S100A6, SEPT2, OPCML, ATL1, UCHL1, GJA1, RORB, PAX2, PRKG1, CXCL12, PTEN, NRCAM, EFHD1, APP, UNC5B, CD44, ANK3, UNC5A, CXCR4, CEP290, ROBO2, UNC5C, STX3, EFNB3, LRTOMT, SLIT1, GPR98, THY1, CTNNA2, SLIT3, BBS1, SMO, NCAM2, VCAN, IGSF9, C1ORF187, KALRN, BBS4, PARD3, LPPR4, ABI2, SCARF1, SEMA5A, LIF, IGF1R, PTK2B, DMD, B3GNT1, LHX6, TNN, DCLK1, NTF3, CREB1, NTNG2, EN1, FIG4, ISL1, SOD2, NTN3, CDKN1C…	1870	339	13528	1.49379	0.874734	0.05607	0.935164
GOTERM_BP_FAT	GO:0001944~vasculature development	55	2.12191	0.000511166	RTN4, ACVRL1, FGF9, PRRX1, PTEN, MMP2, CXCL12, EDNRA, ARHGAP22, HEY1, CD44, CXCR4, FOXF1, CASP8, QKI, SOX17, LOX, NOS2, NR2F2, FGF1, FGF2, IHH, EGFL7, MMP19, PROX1, PNPLA6, THY1, SMO, SH2D2A, BGN, PLXDC1, SMARCA4, ZFAND5, EMCN, COL3A1, TCF7L2, SEMA5A, TCF21, TYMP, CHD7, HAND1, PTK2B, THBS1, SCG2, FLT1, NOX1, TBX1, ITGA4, UBP1, COL5A1, CDH13, LAMA4, MEOX2, GLMN, PLAU	1870	251	13528	1.58519	0.878466	0.0553693	0.948715
GOTERM_BP_FAT	GO:0010558~negative regulation of macromolecule biosynthetic process	104	4.01235	0.000525282	EIF2C2, CBX2, TGFB1, KDM1A, HOXC8, SIN3A, DDX20, BCL7A, EIF2B4, AKIRIN2, TWIST1, CIITA, RCOR2, STRN3, PKIG, PROX1, PKIA, EIF2AK1, TIMELESS, PIAS4, BACE2, SMARCA4, BLM, IGF2BP1, IGF2BP3, SOX6, TCF21, VDR, OVOL2, SKIL, TCF4, DNMT3B, RUNX2, HNRNPAB, ZNF423, DNMT3A, BMP2, KLF12, KLF10, KLF11, BRCA2, FOXP3, KAT5, FOXP4, UBP1, FOXP1, CDKN1C, HDAC2, PSMC5, NEDD4, MLX, RNF2, SMARCC2, BCL6B, NCOR1, E2F1, …	1870	547	13528	1.37543	0.88534	0.0554005	0.974794
GOTERM_BP_FAT	GO:0009890~negative regulation of biosynthetic process	108	4.16667	0.000559616	FGF19, EIF2C2, CBX2, TGFB1, KDM1A, HOXC8, SIN3A, DDX20, BCL7A, AKIRIN2, EIF2B4, TWIST1, CIITA, RCOR2, STRN3, PKIG, PROX1, PKIA, EIF2AK1, TIMELESS, PIAS4, BACE2, SMARCA4, BLM, IGF2BP1, IGF2BP3, SOX6, TCF21, VDR, OVOL2, SKIL, TCF4, DNMT3B, RUNX2, HNRNPAB, ZNF423, DNMT3A, BMP2, KLF12, KLF10, KLF11, BRCA2, FOXP3, KAT5, FOXP4, UBP1, FOXP1, CDKN1C, HDAC2, PSMC5, NEDD4, MLX, RNF2, SMARCC2, BCL6B, NCOR1,…	1870	573	13528	1.36352	0.900479	0.0574475	1.03819
GOTERM_BP_FAT	GO:0007018~microtubule-based movement	30	1.15741	0.000565352	DNAH11, KIFC1, KIF4A, DNAH9, TUBB2B, TUBB2A, DNAH14, UCHL1, DNAH7, DNAH8, DNAH6, KIF2C, APP, DYNC2H1, TUBB6, TUBA1A, KIF21A, KIF11, KIF3A, KIF17, KIF18B, CENPE, KIF3C, BICD2, KIF1A, TUBA8, LRPPRC, DYNC1I2, KIF26B, KIF20A	1870	113	13528	1.92059	0.902805	0.0566104	1.04878
GOTERM_BP_FAT	GO:0060173~limb development	28	1.08025	0.000605123	LMBR1, FGF9, HOXA11, GNA12, PRRX1, COL2A1, GREM1, MSX2, CHD7, COMP, CHST11, CYP26B1, DYNC2H1, NR2F2, TWIST1, TBX5, EN1, MBNL1, MECOM, MMP13, DKK1, MEOX2, LRP6, PBX1, GNAS, PTCH1, PBX2, SMARCA4	1870	103	13528	1.96659	0.91751	0.0590407	1.12217
GOTERM_BP_FAT	GO:0048736~appendage development	28	1.08025	0.000605123	LMBR1, FGF9, HOXA11, GNA12, PRRX1, COL2A1, GREM1, MSX2, CHD7, COMP, CHST11, CYP26B1, DYNC2H1, NR2F2, TWIST1, TBX5, EN1, MBNL1, MECOM, MMP13, DKK1, MEOX2, LRP6, PBX1, GNAS, PTCH1, PBX2, SMARCA4	1870	103	13528	1.96659	0.91751	0.0590407	1.12217
GOTERM_BP_FAT	GO:0022402~cell cycle process	106	4.08951	0.000745871	KIFC1, SEPT2, TUBB2B, PRC1, TUBB2A, OSGIN2, TGFB1, CUL3, APP, CDKN2A, CDKN2B, CDCA2, TUBG1, MAP2K6, RAN, SGOL2, SKP2, ESPL1, MARK4, DDIT3, TACC2, RAD1, DCLRE1A, TIMELESS, RCC2, SGSM3, SPAG5, STMN1, BBS4, CCDC99, BLM, NEDD9, CHEK1, CDC34, ITGB1, SESN3, SPC25, SAC3D1, SKA3, SKA2, SKA1, UBE2D1, YEATS4, BRCA2, NDC80, CDC20, PMF1, RAD54L, SUV39H2, CDKN1C, PSMC5, ZNF318, ABL1, NCOR1, MYH10, E2F1, E2F6,…	1870	565	13528	1.35722	0.953839	0.0706122	1.38146
GOTERM_BP_FAT	GO:0007159~leukocyte adhesion	12	0.462963	0.000757825	VCAM1, ICAM1, ITGAL, PTPRC, OLR1, ITGA5, ITGB2, ITGA4, MSN, CERCAM, ITGB1, SELPLG	1870	28	13528	3.10038	0.95606	0.0700951	1.40346
GOTERM_BP_FAT	GO:0007010~cytoskeleton organization	85	3.27932	0.000813524	LIMA1, PRC1, WASF1, PDLIM3, LMO7, PRKG1, RHOU, HOOK2, KIF2C, PACSIN2, ANK3, MAPT, MICAL1, TUBG1, PPP4C, FMNL1, INA, FMNL3, ARHGEF2, KIF11, RAN, VIL1, ACTN1, ESPL1, TMSB10, MYH6, PROX1, MARK4, PCLO, FLNA, TACC2, THY1, BBS1, EPB41L3, RND3, NCK2, XIRP1, SPAG5, LIMCH1, FHOD3, SGCD, STMN1, SPAST, CAV2, BBS4, CCDC99, SHROOM4, CALD1, MRAS, SIPA1, DIAPH3, FHL3, NEDD9, ABI2, MYO9B, TPM1, CAPZB, ITGB1, COR…	1870	436	13528	1.41034	0.965081	0.0734094	1.50587
GOTERM_BP_FAT	GO:0030155~regulation of cell adhesion	34	1.31173	0.000828824	EMCN, ACVRL1, CYTIP, SRCIN1, SIPA1, CYTH3, TPM1, PTEN, TGFB1, PGP, CDKN2A, TGFBI, COL8A1, THBS1, FGF1, PIK3R1, ARHGDIB, ICAM1, PPP2R1A, PODXL, CCDC80, MYO1F, NID1, SERPINI1, ADIPOQ, CDH13, LAMA1, SIRPG, LAMA4, EGFLAM, CD36, ITGA6, TSC2, CHRD	1870	137	13528	1.79536	0.967216	0.073139	1.53398
GOTERM_BP_FAT	GO:0000278~mitotic cell cycle	74	2.85494	0.000889345	E2F1, KIFC1, SEPT2, PRC1, TUBB2B, E2F6, TUBB2A, RHOU, GTSE1, CUL3, KIF2C, APP, CDKN2A, CDKN2B, CDCA2, PSMD3, CDC6, ARHGEF2, KIF11, RAN, CCNF, SKP2, ESPL1, HMGA2, CDK4, MARK4, INHBA, PPM1D, DCLRE1A, CCND1, PSME1, TIMELESS, RCC2, SPAG5, NSL1, MAPRE2, MAPRE1, STMN1, CHFR, KPNA2, BCAT1, CCDC99, BLM, NEDD9, CHEK1, CDC34, ITGB1, SPC25, NCAPH, SAC3D1, CENPA, BUB1, HINFP, PPP3CB, SKA3, SKA2, SKA1, UBE2D1…	1870	370	13528	1.44684	0.97446	0.076633	1.64512
GOTERM_BP_FAT	GO:0001568~blood vessel development	53	2.04475	0.000890793	RTN4, ACVRL1, FGF9, PRRX1, PTEN, MMP2, CXCL12, EDNRA, ARHGAP22, CD44, HEY1, CXCR4, FOXF1, CASP8, QKI, SOX17, LOX, NOS2, NR2F2, FGF1, FGF2, IHH, EGFL7, MMP19, PROX1, PNPLA6, THY1, SMO, SH2D2A, BGN, PLXDC1, SMARCA4, EMCN, COL3A1, TCF7L2, SEMA5A, TYMP, CHD7, HAND1, PTK2B, THBS1, SCG2, FLT1, NOX1, TBX1, ITGA4, UBP1, COL5A1, CDH13, LAMA4, MEOX2, GLMN, PLAU	1870	245	13528	1.56495	0.974612	0.0751828	1.64778
GOTERM_BP_FAT	GO:0051325~interphase	28	1.08025	0.000974766	E2F1, BCAT1, BLM, E2F6, CHEK1, CDC34, ZNF655, RHOU, ITGB1, GTSE1, CUL3, APP, CDKN2A, CDKN2B, HINFP, PPP3CB, CAMK2A, CDC6, SKP2, CDK4, MARK4, CDKN1C, INHBA, CCND1, PPM1D, ID4, ABL1, KPNA2	1870	106	13528	1.91093	0.982046	0.0803378	1.80178
GOTERM_BP_FAT	GO:0048547~gut morphogenesis	9	0.347222	0.000992901	ACVR2B, OVOL2, STX2, HLX, FOXF1, GATA4, FOXP4, TCF7L2, NKX2-3	1870	17	13528	3.82988	0.98334	0.0801703	1.83501
GOTERM_BP_FAT	GO:0042127~regulation of cell proliferation	140	5.40123	0.00104063	EDN3, S100A6, OSMR, FGFRL1, RBM5, IL15, TGFB1, CUL3, AGTR1, CDKN2A, CDKN2B, GATA4, AKIRIN2, TNFRSF14, MECOM, VASH2, MARK4, IRS1, PROX1, PDCD1LG2, TNS3, NME2, SIRPG, EIF2AK1, TIMELESS, NME1, PDGFRA, PDGFRB, TGFB1I1, PMP22, EMP3, CAV2, DERL2, BLM, PTH1R, ST8SIA1, CNTFR, CHEK1, ITGB1, LIF, VDR, KRAS, IL12RB1, OVOL2, LHX1, PRKRA, ZAP70, PEMT, RTKN2, RUNX2, DNAJA2, NKX2-3, PTPN6, ODC1, BMP2, ESRRA, KL…	1870	787	13528	1.2869	0.986318	0.0822535	1.9224
GOTERM_BP_FAT	GO:0055123~digestive system development	10	0.385802	0.00110008	TCF21, ACVR2B, OVOL2, STX2, HLX, FOXF1, GATA4, FOXP4, TCF7L2, NKX2-3	1870	21	13528	3.44487	0.989295	0.085119	2.03117
GOTERM_BP_FAT	GO:0048546~digestive tract morphogenesis	10	0.385802	0.00110008	TCF21, ACVR2B, OVOL2, STX2, HLX, FOXF1, GATA4, FOXP4, TCF7L2, NKX2-3	1870	21	13528	3.44487	0.989295	0.085119	2.03117
GOTERM_BP_FAT	GO:0016481~negative regulation of transcription	88	3.39506	0.00112925	E2F1, FOXK1, E2F6, CBX2, ZEB2, PAX2, PDCD4, TGFB1, MEN1, KDM1A, PCGF2, HOXC8, SIN3A, HEY1, PBXIP1, ATP8B1, DDX20, NR2F2, BCL7A, FGF2, ZNF496, KDM5B, AKIRIN2, NR2F1, TWIST1, CIITA, CTBP1, RCOR2, SLA2, LDB1, ARID5B, STRN3, PKIG, MBD3, PROX1, PKIA, COBRA1, TIMELESS, PIAS4, ZNF136, CUX2, KDM6B, SMARCA4, ING4, SBNO2, BCLAF1, MTDH, SOX6, TCF7L1, TCF21, VDR, CIR1, OVOL2, HAND1, LANCL2, HINFP, SKIL, TCF4…	1870	459	13528	1.38695	0.990509	0.0856712	2.08449
GOTERM_BP_FAT	GO:0010629~negative regulation of gene expression	95	3.66512	0.00123156	E2F1, EIF2C2, FOXK1, E2F6, XPO5, CBX2, ZEB2, PAX2, PDCD4, TGFB1, MEN1, KDM1A, PCGF2, HOXC8, SIN3A, HEY1, PBXIP1, ATP8B1, DDX20, NR2F2, BCL7A, FGF2, KDM5B, ZNF496, AKIRIN2, NR2F1, TWIST1, CIITA, CTBP1, RCOR2, SLA2, LDB1, ARID5B, STRN3, PKIG, SKP2, MBD3, PROX1, PKIA, COBRA1, TARBP2, TIMELESS, PIAS4, ZNF136, CUX2, KDM6B, SMARCA4, ING4, SBNO2, BCLAF1, MTDH, SOX6, LIN28B, TCF7L1, TCF21, VDR, CIR1, OVO…	1870	504	13528	1.36359	0.993778	0.0913925	2.27131
GOTERM_BP_FAT	GO:0035113~embryonic appendage morphogenesis	24	0.925926	0.00131496	LMBR1, FGF9, TBX5, HOXA11, GNA12, PRRX1, EN1, MBNL1, GREM1, MECOM, MMP13, MSX2, CHD7, DKK1, CHST11, CYP26B1, DYNC2H1, LRP6, GNAS, PBX1, PTCH1, PBX2, SMARCA4, TWIST1	1870	87	13528	1.99565	0.99559	0.095562	2.42334
GOTERM_BP_FAT	GO:0030326~embryonic limb morphogenesis	24	0.925926	0.00131496	LMBR1, FGF9, TBX5, HOXA11, GNA12, PRRX1, EN1, MBNL1, GREM1, MECOM, MMP13, MSX2, CHD7, DKK1, CHST11, CYP26B1, DYNC2H1, LRP6, GNAS, PBX1, PTCH1, PBX2, SMARCA4, TWIST1	1870	87	13528	1.99565	0.99559	0.095562	2.42334
GOTERM_BP_FAT	GO:0030036~actin cytoskeleton organization	49	1.89043	0.00135448	LIMA1, WASF1, PDLIM3, LMO7, PRKG1, RHOU, PACSIN2, FMNL1, FMNL3, ARHGEF2, ACTN1, TMSB10, MYH6, PROX1, FLNA, NCK2, RND3, EPB41L3, XIRP1, LIMCH1, FHOD3, SHROOM4, CALD1, MRAS, DIAPH3, FHL3, ABI2, NEDD9, MYO9B, ITGB1, CAPZB, TPM1, CORO2B, DOCK2, CDC42EP2, PFN2, PRR5, KRAS, PTK2B, OBSL1, WIPF1, FGD6, ARHGDIB, NPHP1, FSCN1, NRAS, ANTXR1, ABL1, MYH10	1870	226	13528	1.56848	0.996254	0.096592	2.4953
GOTERM_BP_FAT	GO:0051329~interphase of mitotic cell cycle	27	1.04167	0.00138119	BCAT1, E2F1, BLM, E2F6, CHEK1, CDC34, RHOU, ITGB1, GTSE1, CUL3, APP, CDKN2A, CDKN2B, HINFP, PPP3CB, CAMK2A, CDC6, SKP2, CDK4, MARK4, CDKN1C, INHBA, CCND1, PPM1D, ID4, ABL1, KPNA2	1870	103	13528	1.89635	0.996645	0.0967317	2.54391
GOTERM_BP_FAT	GO:0030182~neuron differentiation	84	3.24074	0.00143937	EDN3, S100A6, SEPT2, OPCML, TUBB2B, ATL1, TUBB2A, UCHL1, PEX5, GJA1, RORB, RORA, PRKG1, PAX2, CXCL12, PTEN, NRCAM, EFHD1, HOXC8, APP, UNC5B, CD44, ANK3, UNC5A, CXCR4, CEP290, ROBO2, UNC5C, STX3, EFNB3, LDB1, MDGA2, LRTOMT, SLIT1, GPR98, THY1, FOXN4, CTNNA2, SLIT3, BBS1, SMO, NCAM2, PSD, VCAN, IGSF9, C1ORF187, KALRN, BBS4, PARD3, LPPR4, ABI2, BRSK1, SCARF1, LIF, SEMA5A, IGF1R, LHX1, PTK2B, DMD, B3…	1870	438	13528	1.38739	0.997361	0.0989227	2.64971
GOTERM_BP_FAT	GO:0040012~regulation of locomotion	43	1.65895	0.0014498	RTN4, BBS4, EDN3, ACVRL1, IL16, MMP9, SNCA, ABI3, GREM1, TPM1, CXCL12, PTEN, TGFB1, IGF1R, PRR5, CXCR4, PTK2B, GAB1, UNC5C, THBS1, FGF2, PIK3R1, SCG2, ICAM1, F10, FLT1, EGFL7, TBX5, SPHK1, MYO1F, IRS1, THY1, BBS1, CDH13, LAMA1, LAMA4, CCR4, CLIC4, RRAS2, PDGFRA, PDGFRB, CHRD, IGFBP5	1870	192	13528	1.62016	0.997472	0.0979728	2.66867
GOTERM_BP_FAT	GO:0016568~chromatin modification	57	2.19907	0.00147278	BMI1, FAM175A, EZH1, EZH2, CBX2, CBX8, CBX6, RCBTB1, MEN1, KDM1A, PCGF2, EPC2, SMARCD3, SETMAR, SMARCD1, TLK2, KDM5B, TADA2A, BANP, MBD3, SUV420H2, CHRAC1, EYA4, CARM1, KDM6B, SMARCA4, SUPT3H, ING4, ING2, ARID2, CHD7, ACTL6B, SUPT7L, ASF1A, DNMT3B, CHD4, SETDB1, KAT2A, DNMT3A, YEATS4, FOXP3, KAT5, ATXN7L3, SUV39H2, DOT1L, HDAC2, RNF2, MSL1, PHF15, H2AFY2, SMARCC2, BRE, KDM4C, PHF21A, APBB1, NCOR1…	1870	274	13528	1.50493	0.997701	0.0978465	2.71041
GOTERM_BP_FAT	GO:0048858~cell projection morphogenesis	52	2.00617	0.00155219	S100A6, ATL1, UCHL1, DYNC2LI1, GJA1, PAX2, CXCL12, NRCAM, APP, UNC5B, ANK3, CXCR4, UNC5A, DYNC2H1, ROBO2, UNC5C, EFNB3, VANGL2, SLIT1, CTNNA2, SLIT3, BBS1, SMO, NCAM2, VCAN, C1ORF187, KALRN, BBS4, PARD3, BBS5, LPPR4, SEMA5A, IGF1R, DMD, B3GNT1, TNN, DCLK1, RAB8A, KIF3A, NTF3, CREB1, NTNG2, ISL1, NTN3, SEMA6C, ULK1, IFT172, MAPK8IP3, APBB1, CACNA1A, GFRA3, MYH10	1870	245	13528	1.53543	0.998344	0.101221	2.85456
GOTERM_BP_FAT	GO:0002683~negative regulation of immune system process	23	0.887346	0.00159777	PTPRC, ELF1, MICB, SLA2, COL3A1, CTLA4, TNFRSF14, GREM1, FOXP3, IL7R, PDCD1LG2, TGFB1, THY1, TIGIT, INHBA, TARBP2, CASP3, CDKN2A, HLX, PPP3CB, GLMN, UBASH3A, THBS1	1870	83	13528	2.00466	0.998628	0.10242	2.93721
GOTERM_BP_FAT	GO:0003007~heart morphogenesis	21	0.810185	0.00165961	BBS4, BBS5, BMP2, VANGL2, MYH7, TBX1, COL2A1, MYH6, ISL1, TPM1, PROX1, COL5A1, MSX2, SMO, CHD7, HAND1, SMARCD3, GATA4, PTCH1, COL11A1, SMARCA4	1870	73	13528	2.08108	0.998937	0.10455	3.04924
GOTERM_BP_FAT	GO:0009967~positive regulation of signal transduction	60	2.31481	0.00190729	FGF19, ACVRL1, SLC20A1, CD8A, FGF9, GDF6, PRRX1, GJA1, SHOC2, ZEB2, TGFB1, MEN1, GPR89B, CDKN2B, CLCF1, CASP8, RHOC, AGPAT2, F10, GOLT1B, WLS, NFAM1, TMEM189, IRS1, ECT2, FLNA, TRAT1, ACVR2A, ACVR2B, TNFRSF10B, CD80, LCK, SEMA4C, TGFB1I1, EEF1D, CAV2, ING2, PPM1A, UBE2V1, TRIM13, LIF, KRAS, LANCL2, ZAP70, TRAF7, THBS1, CD27, AXIN1, PTPRC, CFLAR, BMP2, FLT1, LGALS1, ADIPOQ, CDKN1C, TRAF3IP2, NRAS,…	1870	295	13528	1.47137	0.999618	0.117424	3.49668
GOTERM_BP_FAT	GO:0035239~tube morphogenesis	31	1.19599	0.00193334	BBS4, BBS5, HOXA11, PTK7, ZEB2, GREM1, PAX2, CXCL12, SEMA5A, EDNRA, TCF21, WNT4, CD44, HAND1, OVOL2, CXCR4, FOXF1, CASP8, GATA4, IHH, TWIST1, BMP2, FLT1, VANGL2, MYCN, PPP1CA, TIMELESS, IFT172, TSC2, PBX1, PTCH1	1870	127	13528	1.76583	0.999657	0.117185	3.54362
GOTERM_BP_FAT	GO:0045934~negative regulation of nucleobase, nucleoside, nucleotide and nucleic acid metabolic process	95	3.66512	0.00203073	E2F1, FOXK1, E2F6, CBX2, ZEB2, PAX2, PDCD4, TGFB1, EDNRA, MEN1, KDM1A, PCGF2, HOXC8, CDC45, SIN3A, HEY1, PBXIP1, ATP8B1, DDX20, NR2F2, BCL7A, FGF2, KDM5B, ZNF496, AKIRIN2, NR2F1, TWIST1, CIITA, CDC6, CTBP1, RCOR2, SLA2, LDB1, ARID5B, STRN3, PKIG, MBD3, PROX1, PKIA, COBRA1, TIMELESS, PIAS4, ZNF136, GRM7, CUX2, KDM6B, SMARCA4, ING4, SBNO2, BCLAF1, MTDH, BLM, SOX6, TCF7L1, TCF21, VDR, CIR1, OVOL2, H…	1870	512	13528	1.34229	0.99977	0.120947	3.71896
GOTERM_BP_FAT	GO:0048534~hemopoietic or lymphoid organ development	54	2.08333	0.00205995	BMI1, CD8A, MMP9, IL15, PRDX3, VPS33A, TGFB1, FLT3LG, MEN1, BARX1, CLCF1, CASP8, RHOH, CD3D, EOMES, NFAM1, OSTM1, INHBA, G6PD, LCK, SLC25A38, GPR183, BLM, SFXN1, SOX6, IL7R, ITGB1, MLF1, VCAM1, RPA1, DOCK2, CHD7, ZAP70, NKX3-2, PPP3CB, RTKN2, TCEA1, RUNX1, PIK3R1, NKX2-3, PTPRC, JARID2, BRCA2, TBX1, ITGA4, FOXP1, SOD2, DNASE2, CXCL13, RPL22, IRF1, PBX1, HEPH, SCAND1	1870	260	13528	1.50249	0.999797	0.120838	3.77151
GOTERM_BP_FAT	GO:0043549~regulation of kinase activity	70	2.70062	0.00210218	EDN3, ADCY1, ADCY2, ADCY5, PRKAG2, ZEB2, PRDX3, PDCD4, PTEN, TGFB1, CCNE2, EDNRA, MEN1, CASP3, APP, SPRY1, CDKN2A, CDKN2B, CXCR4, GAB1, SPRED2, SPRED3, MS4A2, SHC1, PRKACB, CDK5RAP1, FGF2, MAP2K6, PPP2R1A, CDC6, MADD, PKIG, PKN1, IRS1, PKIA, THY1, NCK2, TARBP2, CCND1, ACVR2B, TNFRSF10B, PARD3, BLM, DUSP12, CHEK1, NPRL2, APLP2, DUSP19, KRAS, DGKD, PTK2B, C1QTNF2, TRAF7, THBS1, GPS1, PTPRC, FLT1, S…	1870	357	13528	1.41848	0.999829	0.121436	3.84739
GOTERM_BP_FAT	GO:0048705~skeletal system morphogenesis	28	1.08025	0.00232868	ZFAND5, NDST1, HOXA11, PRRX1, COL2A1, MMP2, TGFB1, CHAD, MEN1, HOXC8, PCGF2, PRKRA, CHST11, ACAN, NKX3-2, COL11A2, COL11A1, RUNX2, ARID5B, HSPG2, TBX1, MEF2D, ACVR2B, P2RX7, HOXB5, PDGFRA, PDGFRB, GNAS	1870	112	13528	1.80856	0.999933	0.131792	4.25346
GOTERM_BP_FAT	GO:0032990~cell part morphogenesis	53	2.04475	0.00244064	S100A6, ATL1, UCHL1, DYNC2LI1, GJA1, PAX2, CXCL12, NRCAM, APP, UNC5B, ANK3, CXCR4, UNC5A, DYNC2H1, ROBO2, UNC5C, EFNB3, VANGL2, SLIT1, CTNNA2, SLIT3, BBS1, SMO, NCAM2, VCAN, C1ORF187, KALRN, BBS4, PARD3, BBS5, LPPR4, SEMA5A, IGF1R, DMD, B3GNT1, TNN, DCLK1, RAB8A, DNM1L, KIF3A, NTF3, CREB1, NTNG2, ISL1, NTN3, SEMA6C, ULK1, IFT172, MAPK8IP3, APBB1, CACNA1A, GFRA3, MYH10	1870	256	13528	1.49771	0.999958	0.135825	4.45358
GOTERM_BP_FAT	GO:0048729~tissue morphogenesis	40	1.54321	0.00251361	FRAS1, BBS4, FGF7, HOXA11, PTK7, ZEB2, GREM1, PAX2, TPM1, TCF7L1, TCF21, PGP, WNT4, CD44, HAND1, OVOL2, FOXF1, ALDH1A3, CASP8, COL11A1, TWIST1, NKX2-3, BMP2, TBX5, VANGL2, EOMES, MYH7, MYH6, PROX1, SNAI1, LAMA1, TIMELESS, FREM2, IFT172, TSC2, PBX1, PTCH1, TGFB1I1, CHRD, SMARCA4	1870	180	13528	1.60761	0.999969	0.137743	4.58381
GOTERM_BP_FAT	GO:0009968~negative regulation of signal transduction	47	1.81327	0.00256679	ELF1, FGF9, EZH2, GREM1, PTEN, MEN1, WNT4, BARX1, RGS12, OVOL2, HTRA1, CYP26B1, PPP2CB, CHST11, UBASH3A, SOX17, SKIL, THBS1, RUNX2, AXIN1, RHOH, IHH, PTPRC, PPP2R1A, IL1RL1, STRN3, NLK, SLA2, SOCS7, ADIPOQ, IRS1, THY1, DKK3, P2RX7, CCND1, LRP1, DKK1, BMPER, RGS3, TSC2, LRP6, DGKZ, TGFB1I1, MAPK8IP1, CHRD, NCOR1, IGFBP5	1870	221	13528	1.5385	0.999975	0.138612	4.6786
GOTERM_BP_FAT	GO:0001775~cell activation	58	2.23765	0.00264961	MICB, CD8A, IL21R, SNCA, IL15, CXCL12, TGFB1, FLT3LG, CLCF1, CXCR4, RAB27A, RHOH, ICAM1, CD3G, CD3D, SLA2, EOMES, NFAM1, ZNF3, NCK2, CD80, LCK, PDGFRA, KIR3DL1, LCP2, GPR183, ITGAL, SBNO2, YWHAZ, BLM, COL3A1, IL7R, ITGB1, HSH2D, VCAM1, DOCK2, CHD7, ZAP70, CD2, PPP3CB, NDRG1, ENTPD1, PIK3R1, NKX2-3, MSH6, PTPRC, TNFSF4, MYO1F, ITGA4, FOXP3, FOXP1, VWF, P2RX7, FYN, RPL22, IRF1, TREML2, CLEC7A	1870	287	13528	1.46197	0.999982	0.140918	4.82606
GOTERM_BP_FAT	GO:0007242~intracellular signaling cascade	208	8.02469	0.00274157	EDN3, ADCY1, ADCY2, PLEKHM3, ADCY5, RAB1A, BTK, AGTR1, GAB1, RARA, RAPGEF3, TLK2, DDAH1, MAP2K6, RAB21, RAB27A, DEPDC7, RREB1, RAN, COLEC12, GEM, DEPDC1, PCLO, PPARGC1A, RND2, RAD1, RND3, CRHR2, SIRPG, CD36, SPAG5, MAPK8, TGFB1I1, MAPK7, GRAP2, IRAK1BP1, GNAI1, NFKBIB, PTH1R, CHEK1, MYO9B, AKAP11, DUSP19, KRAS, ZAP70, C16ORF5, CDC42EP5, MAP2K4, SPHK1, NDC80, HOMER1, CNIH2, RGS3, CLEC7A, GRIP1, SH…	1870	1256	13528	1.19802	0.999988	0.1436	4.98953
GOTERM_BP_FAT	GO:0030111~regulation of Wnt receptor signaling pathway	15	0.578704	0.00278095	PPP2R1A, FGF9, NLK, PPM1A, ZEB2, TCF7L1, DKK3, BARX1, CCND1, LRP1, DKK1, TSC2, LRP6, SOX17, AXIN1	1870	46	13528	2.35899	0.99999	0.143689	5.05945
GOTERM_BP_FAT	GO:0002520~immune system development	56	2.16049	0.00288762	BMI1, CD8A, MMP9, IL15, PRDX3, VPS33A, TGFB1, FLT3LG, MEN1, BARX1, CLCF1, CASP8, PMS2, RHOH, CD3D, EOMES, NFAM1, OSTM1, INHBA, G6PD, LCK, SLC25A38, GPR183, BLM, SFXN1, SOX6, IL7R, ITGB1, MLF1, VCAM1, RPA1, DOCK2, CHD7, ZAP70, NKX3-2, PPP3CB, RTKN2, TCEA1, RUNX1, PIK3R1, NKX2-3, MSH6, PTPRC, JARID2, BRCA2, TBX1, ITGA4, FOXP1, SOD2, DNASE2, CXCL13, RPL22, IRF1, PBX1, HEPH, SCAND1	1870	276	13528	1.46781	0.999993	0.146946	5.2486
GOTERM_BP_FAT	GO:0030098~lymphocyte differentiation	26	1.00309	0.00300599	GPR183, CD8A, BLM, IL15, IL7R, ITGB1, TGFB1, FLT3LG, VCAM1, DOCK2, CHD7, CLCF1, ZAP70, PPP3CB, PIK3R1, NKX2-3, RHOH, PTPRC, CD3D, EOMES, NFAM1, ITGA4, FOXP1, RPL22, LCK, IRF1	1870	103	13528	1.82611	0.999996	0.150647	5.4581
GOTERM_BP_FAT	GO:0050854~regulation of antigen receptor-mediated signaling pathway	7	0.270062	0.00301934	PTPRC, ELF1, LCK, UBASH3A, NFAM1, TRAT1, THY1	1870	12	13528	4.21996	0.999996	0.149454	5.4817
GOTERM_BP_FAT	GO:0048514~blood vessel morphogenesis	45	1.73611	0.00302618	RTN4, EMCN, ACVRL1, FGF9, PRRX1, PTEN, CXCL12, SEMA5A, EDNRA, ARHGAP22, TYMP, HEY1, HAND1, CXCR4, PTK2B, FOXF1, CASP8, QKI, NOS2, SOX17, NR2F2, THBS1, FGF1, FGF2, SCG2, IHH, FLT1, EGFL7, MMP19, NOX1, TBX1, ITGA4, PROX1, UBP1, PNPLA6, THY1, SMO, CDH13, SH2D2A, BGN, MEOX2, PLXDC1, GLMN, PLAU, SMARCA4	1870	211	13528	1.54284	0.999996	0.147996	5.49379
GOTERM_BP_FAT	GO:0060537~muscle tissue development	30	1.15741	0.00302679	ZFAND5, CAV2, PTEN, TPM1, ITGB1, APP, HAND1, MYL6B, HLX, DMD, PPP3CB, OBSL1, NR2F2, COL11A1, TBX5, HSPG2, RXRG, MYH7, MYH6, MBNL1, HOMER1, PROX1, FOXP1, XIRP1, MEOX2, PLN, PDGFRB, CHRND, MYH10, IGFBP5	1870	125	13528	1.73621	0.999996	0.146295	5.49487
GOTERM_BP_FAT	GO:0045892~negative regulation of transcription, DNA-dependent	69	2.66204	0.00304538	E2F1, FOXK1, E2F6, CBX2, PAX2, MEN1, KDM1A, PCGF2, HOXC8, SIN3A, HEY1, DDX20, NR2F2, FGF2, ZNF496, KDM5B, TWIST1, NR2F1, CIITA, CTBP1, SLA2, LDB1, ARID5B, STRN3, PKIG, MBD3, PROX1, PKIA, PIAS4, ZNF136, CUX2, KDM6B, SMARCA4, ING4, SBNO2, MTDH, SOX6, TCF7L1, TCF21, VDR, CIR1, OVOL2, HAND1, SKIL, TCF4, DNMT3B, HNRNPAB, DNMT3A, BMP2, TNFSF4, KLF12, JARID2, KLF10, KLF11, ILF3, FOXP3, KAT5, FOXP4, FOXP…	1870	356	13528	1.40214	0.999997	0.145426	5.52771
GOTERM_BP_FAT	GO:0051172~negative regulation of nitrogen compound metabolic process	95	3.66512	0.00310494	E2F1, FOXK1, E2F6, CBX2, ZEB2, PAX2, PDCD4, TGFB1, EDNRA, MEN1, KDM1A, PCGF2, HOXC8, CDC45, SIN3A, HEY1, PBXIP1, ATP8B1, DDX20, NR2F2, BCL7A, FGF2, KDM5B, ZNF496, AKIRIN2, NR2F1, TWIST1, CIITA, CDC6, CTBP1, RCOR2, SLA2, LDB1, ARID5B, STRN3, PKIG, MBD3, PROX1, PKIA, COBRA1, TIMELESS, PIAS4, ZNF136, GRM7, CUX2, KDM6B, SMARCA4, ING4, SBNO2, BCLAF1, MTDH, BLM, SOX6, TCF7L1, TCF21, VDR, CIR1, OVOL2, H…	1870	519	13528	1.32418	0.999997	0.146366	5.63289
GOTERM_BP_FAT	GO:0030097~hemopoiesis	49	1.89043	0.00340528	BMI1, CD8A, MMP9, IL15, PRDX3, VPS33A, TGFB1, FLT3LG, MEN1, CLCF1, CASP8, RHOH, CD3D, EOMES, NFAM1, OSTM1, INHBA, G6PD, LCK, SLC25A38, GPR183, BLM, SFXN1, SOX6, IL7R, ITGB1, MLF1, VCAM1, RPA1, DOCK2, CHD7, PPP3CB, RTKN2, ZAP70, TCEA1, RUNX1, PIK3R1, NKX2-3, PTPRC, BRCA2, ITGA4, FOXP1, SOD2, DNASE2, RPL22, IRF1, PBX1, HEPH, SCAND1	1870	236	13528	1.50202	0.999999	0.157574	6.16152
GOTERM_BP_FAT	GO:0007009~plasma membrane organization	8	0.308642	0.00346542	P2RX7, PLSCR4, MYH2, PLSCR3, SYT7, COL5A1, MYH10, SERP1	1870	16	13528	3.61711	0.999999	0.158358	6.26704
GOTERM_BP_FAT	GO:0001503~ossification	28	1.08025	0.00346561	CASR, OSTF1, FGF9, MMP8, PTH1R, COL2A1, MMP2, TGFB1, MEN1, RUNX2, IHH, BMP2, KLF10, HSPG2, PMF1, SPARC, MMP13, COL5A2, MEF2D, SMO, CTSK, ALOX15, KAZALD1, GNAS, MAPK8, CHRD, CDH11, IGFBP5	1870	115	13528	1.76138	0.999999	0.156637	6.26737
GOTERM_BP_FAT	GO:0060562~epithelial tube morphogenesis	19	0.733025	0.00349592	BBS4, BMP2, HOXA11, VANGL2, PTK7, ZEB2, GREM1, PAX2, TCF21, WNT4, CD44, OVOL2, FOXF1, IFT172, TSC2, CASP8, PBX1, PTCH1, TWIST1	1870	67	13528	2.0515	0.999999	0.15619	6.32051
GOTERM_BP_FAT	GO:0030010~establishment of cell polarity	9	0.347222	0.00350531	IGF1R, LAMA1, CCDC99, DOCK2, CENPA, FOXF1, PTK7, NDC80, BRSK1	1870	20	13528	3.2554	0.999999	0.154904	6.33697
GOTERM_BP_FAT	GO:0035107~appendage morphogenesis	25	0.964506	0.00366198	LMBR1, FGF9, HOXA11, GNA12, PRRX1, COL2A1, GREM1, MSX2, CHD7, CHST11, CYP26B1, DYNC2H1, TWIST1, TBX5, EN1, MBNL1, MECOM, MMP13, DKK1, LRP6, GNAS, PTCH1, PBX1, PBX2, SMARCA4	1870	99	13528	1.82682	1	0.159552	6.61113
GOTERM_BP_FAT	GO:0035108~limb morphogenesis	25	0.964506	0.00366198	LMBR1, FGF9, HOXA11, GNA12, PRRX1, COL2A1, GREM1, MSX2, CHD7, CHST11, CYP26B1, DYNC2H1, TWIST1, TBX5, EN1, MBNL1, MECOM, MMP13, DKK1, LRP6, GNAS, PTCH1, PBX1, PBX2, SMARCA4	1870	99	13528	1.82682	1	0.159552	6.61113
GOTERM_BP_FAT	GO:0051276~chromosome organization	89	3.43364	0.00389155	BMI1, PTGES3, KIFC1, FAM175A, EZH1, EZH2, NAP1L1, CBX2, CBX1, CBX8, CBX6, RCBTB1, MEN1, KDM1A, PCGF2, EPC2, DKC1, SMARCD3, SMARCD1, SETMAR, H2AFZ, TLK2, KDM5B, TOP2A, TADA2A, AIFM1, SGOL2, ESPL1, BANP, H2BFM, H2AFJ, MBD3, HMGA2, SUV420H2, CHRAC1, EYA4, NCAPH2, CARM1, KDM6B, SMARCA4, SUPT3H, ING4, CCDC99, ING2, BLM, SOX6, ARID2, TCF7L1, RPA1, NCAPH, CHD7, SET, CENPA, ACTL6B, SUPT7L, DNMT3B, ASF1A,…	1870	485	13528	1.32752	1	0.166932	7.0115
GOTERM_BP_FAT	GO:0042325~regulation of phosphorylation	86	3.3179	0.00389487	EDN3, ADCY1, ADCY2, GDF6, ADCY5, PRKAG2, ZEB2, PRDX3, PDCD4, PTEN, TGFB1, CCNE2, EDNRA, MEN1, CASP3, APP, SPRY1, CDKN2A, CDKN2B, CLCF1, CXCR4, GAB1, SPRED2, SPRED3, MS4A2, SHC1, RAPGEF3, PDGFD, PRKACB, CDK5RAP1, FGF2, MAP2K6, PPP2R1A, CDC6, MADD, PKIG, PKN1, TNFRSF14, PKIA, IRS1, THY1, ACVR2A, NCK2, TARBP2, INHBA, CCND1, ACVR2B, TNFRSF10B, CD80, PDGFRB, PARD3, BLM, ITGB2, DUSP12, CHEK1, NPRL2, AP…	1870	466	13528	1.33507	1	0.165349	7.01728
GOTERM_BP_FAT	GO:0007162~negative regulation of cell adhesion	14	0.540123	0.00414668	ACVRL1, SRCIN1, PODXL, SIPA1, MYO1F, PTEN, ADIPOQ, TGFB1, CDH13, CDKN2A, TGFBI, THBS1, PIK3R1, ARHGDIB	1870	43	13528	2.35533	1	0.1733	7.45453
GOTERM_BP_FAT	GO:0048557~embryonic digestive tract morphogenesis	5	0.192901	0.0043165	TCF21, OVOL2, HLX, GATA4, TCF7L2	1870	6	13528	6.02852	1	0.177944	7.74831
GOTERM_BP_FAT	GO:0051253~negative regulation of RNA metabolic process	69	2.66204	0.00458769	E2F1, FOXK1, E2F6, CBX2, PAX2, MEN1, KDM1A, PCGF2, HOXC8, SIN3A, HEY1, DDX20, NR2F2, FGF2, ZNF496, KDM5B, TWIST1, NR2F1, CIITA, CTBP1, SLA2, LDB1, ARID5B, STRN3, PKIG, MBD3, PROX1, PKIA, PIAS4, ZNF136, CUX2, KDM6B, SMARCA4, ING4, SBNO2, MTDH, SOX6, TCF7L1, TCF21, VDR, CIR1, OVOL2, HAND1, SKIL, TCF4, DNMT3B, HNRNPAB, DNMT3A, BMP2, TNFSF4, KLF12, JARID2, KLF10, KLF11, ILF3, FOXP3, KAT5, FOXP4, FOXP…	1870	362	13528	1.3789	1	0.186184	8.21563
GOTERM_BP_FAT	GO:0060348~bone development	29	1.11883	0.00468617	CASR, OSTF1, FGF9, HOXA11, MMP8, PTH1R, COL2A1, MMP2, TGFB1, MEN1, RUNX2, IHH, BMP2, KLF10, HSPG2, PMF1, SPARC, MMP13, COL5A2, SMO, MEF2D, CTSK, ALOX15, KAZALD1, GNAS, MAPK8, CHRD, CDH11, IGFBP5	1870	123	13528	1.70563	1	0.187948	8.38477
GOTERM_BP_FAT	GO:0033673~negative regulation of kinase activity	23	0.887346	0.00473106	GPS1, PTPRC, PPP2R1A, PRKAG2, PKIG, PRDX3, NPRL2, PKIA, PDCD4, THY1, CDKN1C, MEN1, TARBP2, CASP3, DUSP19, SPRY1, CDKN2A, RGS3, TSC2, SPRED2, SPRED3, MAPK8IP1, CDK5RAP1	1870	90	13528	1.84875	1	0.187756	8.46179
GOTERM_BP_FAT	GO:0030334~regulation of cell migration	37	1.42747	0.00480925	RTN4, EDN3, ACVRL1, MMP9, ABI3, GREM1, TPM1, PTEN, CXCL12, TGFB1, IGF1R, PRR5, CXCR4, PTK2B, GAB1, UNC5C, THBS1, FGF2, PIK3R1, ICAM1, F10, FLT1, EGFL7, TBX5, SPHK1, MYO1F, IRS1, THY1, CDH13, LAMA1, LAMA4, CLIC4, RRAS2, PDGFRA, PDGFRB, CHRD, IGFBP5	1870	169	13528	1.58382	1	0.188746	8.59576
GOTERM_BP_FAT	GO:0051270~regulation of cell motion	41	1.58179	0.00507473	RTN4, BBS4, EDN3, PARD3, ACVRL1, MMP9, ABI3, GREM1, TPM1, CXCL12, PTEN, TGFB1, IGF1R, PRR5, CXCR4, PTK2B, GAB1, UNC5C, THBS1, FGF2, PIK3R1, ICAM1, F10, FLT1, EGFL7, TBX5, SPHK1, MYO1F, ACTN1, IRS1, THY1, BBS1, CDH13, LAMA1, LAMA4, CLIC4, RRAS2, PDGFRA, PDGFRB, CHRD, IGFBP5	1870	193	13528	1.5368	1	0.196237	9.04929
GOTERM_BP_FAT	GO:0001822~kidney development	24	0.925926	0.00512063	ODC1, BMP2, KIF3A, ARID5B, HOXA11, FBN1, NID1, RRM2B, GREM1, PAX2, PROX1, AGTR1, TCF21, ACVR2B, SPRY1, CD44, LHX1, ALDH1A3, PKD2, GDF11, CEP290, PDGFRB, ROBO2, PBX1	1870	96	13528	1.80856	1	0.196003	9.12748
GOTERM_BP_FAT	GO:0032886~regulation of microtubule-based process	15	0.578704	0.00524922	BBS4, CAV2, DYNC1LI1, ARHGEF2, CEP76, PSRC1, CENPE, TACC2, BBS1, MAPT, MAP2, SKA3, SKA2, MAPRE1, SKA1	1870	49	13528	2.21456	1	0.19858	9.34621
GOTERM_BP_FAT	GO:0030178~negative regulation of Wnt receptor signaling pathway	11	0.424383	0.00534016	DKK3, BARX1, CCND1, LRP1, DKK1, FGF9, NLK, TSC2, LRP6, SOX17, AXIN1	1870	30	13528	2.65255	1	0.199838	9.50059
GOTERM_BP_FAT	GO:0014706~striated muscle tissue development	28	1.08025	0.00568159	CAV2, TPM1, PTEN, ITGB1, APP, HAND1, MYL6B, HLX, DMD, PPP3CB, OBSL1, NR2F2, COL11A1, TBX5, HSPG2, RXRG, MYH7, MYH6, MBNL1, HOMER1, PROX1, FOXP1, MEOX2, XIRP1, PLN, CHRND, IGFBP5, MYH10	1870	119	13528	1.70217	1	0.209321	10.078
GOTERM_BP_FAT	GO:0051338~regulation of transferase activity	70	2.70062	0.0058596	EDN3, ADCY1, ADCY2, ADCY5, PRKAG2, ZEB2, PRDX3, PDCD4, PTEN, TGFB1, CCNE2, EDNRA, MEN1, CASP3, APP, SPRY1, CDKN2A, CDKN2B, CXCR4, GAB1, SPRED2, SPRED3, MS4A2, SHC1, PRKACB, CDK5RAP1, FGF2, MAP2K6, PPP2R1A, CDC6, MADD, PKIG, PKN1, IRS1, PKIA, THY1, NCK2, TARBP2, CCND1, ACVR2B, TNFRSF10B, PARD3, BLM, DUSP12, CHEK1, NPRL2, APLP2, DUSP19, KRAS, DGKD, PTK2B, C1QTNF2, TRAF7, THBS1, GPS1, PTPRC, FLT1, S…	1870	372	13528	1.36128	1	0.21325	10.3777
GOTERM_BP_FAT	GO:0001525~angiogenesis	33	1.27315	0.0060058	RTN4, EMCN, ACVRL1, FGF9, PTEN, CXCL12, SEMA5A, EDNRA, ARHGAP22, TYMP, HAND1, CXCR4, PTK2B, CASP8, SOX17, THBS1, FGF1, FGF2, SCG2, IHH, FLT1, EGFL7, MMP19, NOX1, TBX1, UBP1, PNPLA6, THY1, CDH13, SH2D2A, MEOX2, PLXDC1, PLAU	1870	148	13528	1.61304	1	0.216071	10.6231
GOTERM_BP_FAT	GO:0045786~negative regulation of cell cycle	21	0.810185	0.00610842	BMP2, PLA2G16, AURKAIP1, TP53BP2, SIPA1, DBC1, CENPE, PDCD4, TGFB1, MEN1, INHBA, CASP3, CDKN2A, HDAC2, PRDM4, BUB1, MYO16, DGKZ, CDK5RAP1, APBB1, SMARCA4	1870	81	13528	1.87554	1	0.217456	10.795
GOTERM_BP_FAT	GO:0002521~leukocyte differentiation	30	1.15741	0.00614122	GPR183, CD8A, BLM, MMP9, IL15, IL7R, ITGB1, TGFB1, FLT3LG, VCAM1, DOCK2, CHD7, CLCF1, CASP8, PPP3CB, ZAP70, PIK3R1, NKX2-3, RHOH, PTPRC, CD3D, EOMES, ITGA4, NFAM1, OSTM1, FOXP1, RPL22, LCK, IRF1, SCAND1	1870	131	13528	1.65669	1	0.216634	10.8498
GOTERM_BP_FAT	GO:0000904~cell morphogenesis involved in differentiation	49	1.89043	0.00660002	S100A6, ATL1, UCHL1, PAX2, CXCL12, TGFB1, NRCAM, CUL3, APP, UNC5B, CXCR4, UNC5A, ANK3, ROBO2, UNC5C, EFNB3, EOMES, SLIT1, PROX1, CTNNA2, SLIT3, BBS1, NCAM2, VCAN, C1ORF187, KALRN, PARD3, LPPR4, SEMA5A, IGF1R, B3GNT1, TNN, DCLK1, HNRNPAB, FN1, BMP2, NTF3, CREB1, NTNG2, ISL1, NTN3, SEMA6C, ULK1, MAPK8IP3, ANTXR1, APBB1, CACNA1A, GFRA3, MYH10	1870	244	13528	1.45277	1	0.228915	11.614
GOTERM_BP_FAT	GO:0010605~negative regulation of macromolecule metabolic process	126	4.86111	0.00664284	EIF2C2, XPO5, SNCA, CBX2, TGFB1, KDM1A, HOXC8, CDKN2A, SIN3A, DDX20, BCL7A, AKIRIN2, EIF2B4, TWIST1, CIITA, RCOR2, STRN3, PKIG, SKP2, PROX1, PKIA, TRAT1, EIF2AK1, TIMELESS, PIAS4, BACE2, SMARCA4, BLM, IGF2BP1, IGF2BP3, SOX6, TIMP3, LIN28B, TCF21, VDR, OVOL2, PRKRA, SKIL, TCF4, UBE2D1, RUNX2, DNMT3B, HNRNPAB, ZNF423, DNMT3A, BMP2, KLF12, KLF10, KLF11, BRCA2, CDC20, FOXP3, KAT5, FOXP4, UBP1, FOXP1,…	1870	734	13528	1.24184	1	0.228316	11.685
GOTERM_BP_FAT	GO:0048565~gut development	12	0.462963	0.00741884	ACVR2B, OVOL2, STX2, FGF9, HLX, FOXF1, GATA4, COL3A1, FOXP4, TCF7L2, TGFB1, NKX2-3	1870	36	13528	2.41141	1	0.249386	12.9624
GOTERM_BP_FAT	GO:0046631~alpha-beta T cell activation	8	0.308642	0.00750236	DOCK2, BLM, RPL22, ZAP70, EOMES, IRF1, IL15, NKX2-3	1870	18	13528	3.21521	1	0.249803	13.0988
GOTERM_BP_FAT	GO:0000082~G1/S transition of mitotic cell cycle	16	0.617284	0.0075533	BCAT1, E2F6, SKP2, CDC34, CDK4, RHOU, MARK4, ITGB1, CUL3, INHBA, CCND1, CDKN2A, HINFP, PPP3CB, ID4, CAMK2A	1870	56	13528	2.06692	1	0.249281	13.182
GOTERM_BP_FAT	GO:0045859~regulation of protein kinase activity	65	2.50772	0.00774688	EDN3, ADCY1, ADCY2, ADCY5, PRKAG2, ZEB2, PDCD4, PTEN, TGFB1, CCNE2, EDNRA, MEN1, CASP3, APP, SPRY1, CDKN2A, CDKN2B, CXCR4, GAB1, SPRED2, SPRED3, MS4A2, SHC1, PRKACB, CDK5RAP1, FGF2, MAP2K6, CDC6, PPP2R1A, MADD, PKIG, PKN1, PKIA, THY1, NCK2, TARBP2, CCND1, ACVR2B, TNFRSF10B, PARD3, BLM, CHEK1, APLP2, DUSP19, KRAS, DGKD, PTK2B, C1QTNF2, TRAF7, THBS1, GPS1, PTPRC, FLT1, SPHK1, CENPE, CDKN1C, P2RX7, …	1870	345	13528	1.36297	1	0.252803	13.4971
GOTERM_BP_FAT	GO:0010647~positive regulation of cell communication	62	2.39198	0.00926451	FGF19, ACVRL1, SLC20A1, CD8A, FGF9, GDF6, SNCA, PRRX1, GJA1, SHOC2, ZEB2, TGFB1, MEN1, GPR89B, CDKN2B, CLCF1, CASP8, RHOC, LGI1, AGPAT2, F10, GOLT1B, WLS, NFAM1, TMEM189, ECT2, IRS1, FLNA, TRAT1, ACVR2A, ACVR2B, TNFRSF10B, CD80, LCK, SEMA4C, TGFB1I1, EEF1D, CAV2, ING2, PPM1A, UBE2V1, TRIM13, LIF, KRAS, LANCL2, ZAP70, TRAF7, THBS1, CD27, AXIN1, PTPRC, CFLAR, BMP2, FLT1, LGALS1, ADIPOQ, CDKN1C, TRA…	1870	329	13528	1.36329	1	0.292234	15.9308
GOTERM_BP_FAT	GO:0001667~ameboidal cell migration	12	0.462963	0.00926763	FGF19, EDN3, SMO, ZFAND5, OVOL2, CXCR4, ARID5B, LRP6, TBX1, ZEB2, ISL1, CXCL12	1870	37	13528	2.34624	1	0.290129	15.9357
GOTERM_BP_FAT	GO:0030048~actin filament-based movement	9	0.347222	0.00932055	MYO5A, MYL6B, MYH2, MYH7, MYO9B, MYH6, WIPF1, TPM1, MYH10	1870	23	13528	2.83078	1	0.289359	16.0194
GOTERM_BP_FAT	GO:0001701~in utero embryonic development	37	1.42747	0.00933095	ZFAND5, ACVRL1, GNA12, KEAP1, MED21, ITGB1, TPM1, EDNRA, CUL3, RPA1, KDM1A, PCGF2, PRMT1, CHD7, HAND1, FOXF1, GATA4, HINFP, PKD2, BTF3, ETNK2, GINS1, EOMES, BRCA2, MYH6, MBNL1, MBD3, MECOM, CAPN2, TJP1, PLCG1, ENDOG, PDGFRA, PDGFRB, MAPK8IP3, SMARCA4, MYH10	1870	176	13528	1.52083	1	0.287497	16.0358
GOTERM_BP_FAT	GO:0051302~regulation of cell division	14	0.540123	0.00939967	FGF5, BBS4, S100A6, FGF7, BLM, FGF9, MDK, TGFB1, MACC1, MEN1, PDGFD, FGF1, FGF2, CALM2	1870	47	13528	2.15488	1	0.287169	16.1443
GOTERM_BP_FAT	GO:0007368~determination of left/right symmetry	13	0.501543	0.00942827	DNAH11, KIF3A, DYNC2LI1, TBX1, ACVR2A, SMO, ACVR2B, FOXF1, IFT172, PKD2, NKX3-2, DYNC2H1, PITX2	1870	42	13528	2.23916	1	0.285818	16.1895
GOTERM_BP_FAT	GO:0048617~embryonic foregut morphogenesis	4	0.154321	0.00944384	ACVR2B, FOXF1, GATA4, FOXP4	1870	4	13528	7.23422	1	0.284157	16.214
GOTERM_BP_FAT	GO:0009186~deoxyribonucleoside diphosphate metabolic process	4	0.154321	0.00944384	RRM2, DTYMK, AK5, RRM2B	1870	4	13528	7.23422	1	0.284157	16.214
GOTERM_BP_FAT	GO:0006414~translational elongation	24	0.925926	0.00971765	RPL17, EEF1B2, RPL13, RPL15, RPS2, RPS4X, SELT, RPL28, RPS27, DIO2, RPL23, RPL22, RPL31, RPL34, RPSAP58, TSFM, RPL8, RPLP1, RPL11, RPL4, RPL12, RPL7A, EEF1D, RPS23	1870	101	13528	1.71902	1	0.289026	16.6448
GOTERM_BP_FAT	GO:0048812~neuron projection morphogenesis	43	1.65895	0.0101236	PARD3, S100A6, LPPR4, ATL1, UCHL1, GJA1, PAX2, CXCL12, SEMA5A, NRCAM, IGF1R, APP, UNC5B, CXCR4, ANK3, UNC5A, DMD, B3GNT1, ROBO2, TNN, UNC5C, DCLK1, NTF3, EFNB3, CREB1, NTNG2, ISL1, SLIT1, SLIT3, NTN3, CTNNA2, SMO, NCAM2, SEMA6C, ULK1, MAPK8IP3, VCAN, APBB1, C1ORF187, CACNA1A, GFRA3, KALRN, MYH10	1870	213	13528	1.46043	1	0.297039	17.2795
GOTERM_BP_FAT	GO:0051348~negative regulation of transferase activity	23	0.887346	0.0104663	GPS1, PTPRC, PPP2R1A, PRKAG2, PKIG, PRDX3, NPRL2, PKIA, PDCD4, THY1, CDKN1C, MEN1, TARBP2, CASP3, DUSP19, SPRY1, CDKN2A, RGS3, TSC2, SPRED2, SPRED3, MAPK8IP1, CDK5RAP1	1870	96	13528	1.7332	1	0.303307	17.8117
GOTERM_BP_FAT	GO:0051726~regulation of cell cycle	62	2.39198	0.0105226	E2F1, DYNC1LI1, EDN3, AURKAIP1, CEP76, FAM175A, PDCD4, PTEN, TGFB1, GTSE1, MEN1, CCNE2, APP, CDC45, CASP3, CDKN2A, CDKN2B, FANCG, CDK5RAP1, CDC6, MADD, SKP2, ESPL1, CDK4, PROX1, PKIA, RAD1, INHBA, CCND1, PRDM4, TIMELESS, CHFR, SMARCA4, CAV2, BLM, SIPA1, CHEK1, BRSK1, ZNF655, ITGB1, LIF, OVOL2, BUB1, HINFP, DAZL, PTPRC, PLA2G16, BMP2, TP53BP2, DLGAP5, SPHK1, DBC1, BRCA2, CENPE, CDKN1C, HDAC2, TSC2…	1870	331	13528	1.35505	1	0.302577	17.8989
GOTERM_BP_FAT	GO:0010628~positive regulation of gene expression	101	3.8966	0.0105577	GDF6, RORB, RORA, MED21, CNOT7, TGFB1, APP, SMARCD3, FOXF1, GATA4, SMARCD1, AKIRIN2, CIITA, RAN, STRN3, RXRG, MECOM, PROX1, PPARGC1A, DDIT3, TGFB1I1, SMARCA4, BLM, CYTL1, SOX6, LIF, TCF21, OVOL2, TCF4, RUNX1, DNMT3B, RUNX2, ASF1A, RNF14, ARHGEF10L, ZNF423, HNRNPAB, NKX2-3, SREBF1, YEATS4, BMP2, ESRRA, NTF3, KLF12, MAML2, TEAD2, FOXP3, KAT5, USF1, HDAC2, PSMC5, CSRNP3, GTF2F2, SMARCC2, HIVEP3, E2F…	1870	581	13528	1.25758	1	0.301352	17.9532
GOTERM_BP_FAT	GO:0051216~cartilage development	19	0.733025	0.0105581	BMP2, ESRRA, FGF9, HOXA11, PTH1R, CYTL1, PRRX1, HSPG2, COL2A1, SOX6, MMP13, CHAD, MEF2D, CHST11, ACAN, GNAS, COL11A2, COL11A1, RUNX2	1870	74	13528	1.85744	1	0.299322	17.9538
GOTERM_BP_FAT	GO:0051174~regulation of phosphorus metabolic process	86	3.3179	0.0111447	EDN3, ADCY1, ADCY2, GDF6, ADCY5, PRKAG2, ZEB2, PRDX3, PDCD4, PTEN, TGFB1, CCNE2, EDNRA, MEN1, CASP3, APP, SPRY1, CDKN2A, CDKN2B, CLCF1, CXCR4, GAB1, SPRED2, SPRED3, MS4A2, SHC1, RAPGEF3, PDGFD, PRKACB, CDK5RAP1, FGF2, MAP2K6, PPP2R1A, CDC6, MADD, PKIG, PKN1, TNFRSF14, PKIA, IRS1, THY1, ACVR2A, NCK2, TARBP2, INHBA, CCND1, ACVR2B, TNFRSF10B, CD80, PDGFRB, PARD3, BLM, ITGB2, DUSP12, CHEK1, NPRL2, AP…	1870	485	13528	1.28277	1	0.311026	18.856
GOTERM_BP_FAT	GO:0019220~regulation of phosphate metabolic process	86	3.3179	0.0111447	EDN3, ADCY1, ADCY2, GDF6, ADCY5, PRKAG2, ZEB2, PRDX3, PDCD4, PTEN, TGFB1, CCNE2, EDNRA, MEN1, CASP3, APP, SPRY1, CDKN2A, CDKN2B, CLCF1, CXCR4, GAB1, SPRED2, SPRED3, MS4A2, SHC1, RAPGEF3, PDGFD, PRKACB, CDK5RAP1, FGF2, MAP2K6, PPP2R1A, CDC6, MADD, PKIG, PKN1, TNFRSF14, PKIA, IRS1, THY1, ACVR2A, NCK2, TARBP2, INHBA, CCND1, ACVR2B, TNFRSF10B, CD80, PDGFRB, PARD3, BLM, ITGB2, DUSP12, CHEK1, NPRL2, AP…	1870	485	13528	1.28277	1	0.311026	18.856
GOTERM_BP_FAT	GO:0009855~determination of bilateral symmetry	13	0.501543	0.0114728	DNAH11, KIF3A, DYNC2LI1, TBX1, ACVR2A, SMO, ACVR2B, FOXF1, IFT172, PKD2, NKX3-2, DYNC2H1, PITX2	1870	43	13528	2.18709	1	0.316489	19.3564
GOTERM_BP_FAT	GO:0009799~determination of symmetry	13	0.501543	0.0114728	DNAH11, KIF3A, DYNC2LI1, TBX1, ACVR2A, SMO, ACVR2B, FOXF1, IFT172, PKD2, NKX3-2, DYNC2H1, PITX2	1870	43	13528	2.18709	1	0.316489	19.3564
GOTERM_BP_FAT	GO:0040008~regulation of growth	63	2.43056	0.0132092	RTN4, ACVRL1, FGF9, LTBP4, FGFRL1, IGFBP6, PEX5, DDR2, TGFB1, CHAD, NOV, NRCAM, MEN1, AGTR1, APP, CDKN2A, CD44, HTRA1, MAPT, HLX, GATA4, HTRA4, SHC1, FGF2, EBAG9, PPP2R1A, SOCS7, ESR2, HMGA2, PROX1, INHBA, PRDM4, ING4, DERL2, ING2, IGFBPL1, SIPA1, NEDD9, GREM1, CHD7, FAM107A, PTK2B, TRO, BRMS1L, CRIM1, YEATS4, TBX5, CREB1, SPHK1, PSRC1, NPY1R, KAT5, GAS6, CDH13, ULK1, KAZALD1, PTCH1, PAPPA2, PCSK…	1870	341	13528	1.33653	1	0.352741	21.9569
GOTERM_BP_FAT	GO:0040017~positive regulation of locomotion	23	0.887346	0.0133075	EDN3, ICAM1, F10, FLT1, IL16, MMP9, SPHK1, MYO1F, IRS1, CXCL12, TGFB1, CDH13, IGF1R, PRR5, CCR4, PTK2B, RRAS2, PDGFRA, PDGFRB, THBS1, FGF2, PIK3R1, SCG2	1870	98	13528	1.69783	1	0.352616	22.1016
GOTERM_BP_FAT	GO:0030217~T cell differentiation	17	0.655864	0.0137349	PTPRC, CD3D, CD8A, BLM, EOMES, IL15, IL7R, TGFB1, DOCK2, CHD7, RPL22, LCK, PPP3CB, ZAP70, IRF1, NKX2-3, RHOH	1870	65	13528	1.89203	1	0.359413	22.7283
GOTERM_BP_FAT	GO:0048754~branching morphogenesis of a tube	17	0.655864	0.0137349	BMP2, FLT1, HOXA11, PAX2, GREM1, CXCL12, MYCN, EDNRA, SEMA5A, TCF21, PPP1CA, TIMELESS, CD44, CXCR4, FOXF1, PBX1, IHH	1870	65	13528	1.89203	1	0.359413	22.7283
GOTERM_BP_FAT	GO:0010648~negative regulation of cell communication	48	1.85185	0.0140372	ELF1, FGF9, EZH2, GREM1, PTEN, MEN1, WNT4, BARX1, RGS12, OVOL2, BCHE, HTRA1, CYP26B1, PPP2CB, CHST11, UBASH3A, SOX17, SKIL, THBS1, RUNX2, AXIN1, RHOH, IHH, PTPRC, PPP2R1A, IL1RL1, STRN3, NLK, SLA2, SOCS7, ADIPOQ, IRS1, THY1, DKK3, P2RX7, CCND1, LRP1, DKK1, BMPER, RGS3, TSC2, LRP6, DGKZ, TGFB1I1, MAPK8IP1, CHRD, NCOR1, IGFBP5	1870	248	13528	1.40017	1	0.363465	23.1688
GOTERM_BP_FAT	GO:0007409~axonogenesis	39	1.50463	0.0142385	PARD3, S100A6, LPPR4, ATL1, UCHL1, PAX2, CXCL12, SEMA5A, NRCAM, IGF1R, APP, UNC5B, CXCR4, ANK3, UNC5A, B3GNT1, ROBO2, TNN, UNC5C, DCLK1, NTF3, EFNB3, CREB1, NTNG2, ISL1, SLIT1, SLIT3, NTN3, CTNNA2, NCAM2, SEMA6C, ULK1, MAPK8IP3, VCAN, APBB1, C1ORF187, GFRA3, KALRN, MYH10	1870	193	13528	1.46184	1	0.365371	23.4607
GOTERM_BP_FAT	GO:0045893~positive regulation of transcription, DNA-dependent	84	3.24074	0.0142998	E2F1, ELF1, FOXK1, NIF3L1, GRIP1, RORB, RORA, CNOT7, PAX2, MED21, TGFB1, MEN1, APP, SMARCD3, FOXF1, SMARCD1, GATA4, YAP1, NR2F2, FGF2, AKIRIN2, IHH, CIITA, RAN, STRN3, RXRG, ESR2, MECOM, PROX1, PPARGC1A, MURC, INHBA, TGFB1I1, SMARCA4, PPM1A, CYTL1, NUFIP1, NFYB, EHF, SOX6, SEC14L2, TCF7L2, TCF7L1, LIF, TCF21, OVOL2, HAND1, TCEA1, TCF4, RUNX1, ASF1A, RUNX2, ARHGEF10L, RNF14, HNRNPAB, NKX2-3, SREBF…	1870	477	13528	1.27395	1	0.36441	23.5494
GOTERM_BP_FAT	GO:0010627~regulation of protein kinase cascade	48	1.85185	0.0150534	FGF19, SLC20A1, FGF9, GJA1, ZEB2, PTEN, PDCD4, TGFB1, MEN1, GPR89B, CLCF1, CASP8, GAB1, RHOC, RHOH, PPP2R1A, F10, GOLT1B, PIGU, PKN1, WLS, TMEM189, ECT2, FLNA, TNFRSF10B, SEMA4C, EEF1D, PPM1A, TRIM13, UBE2V1, LIF, PTK2B, TRAF7, CD27, AXIN1, CFLAR, PTPRC, IL1RL1, LGALS1, ADIPOQ, TRAF3IP2, APOL3, P2RX7, NEDD4, TSC2, MAPK8IP3, MAPK8IP1, NCOR1, IL22RA2	1870	249	13528	1.39455	1	0.377274	24.6317
GOTERM_BP_FAT	GO:0001558~regulation of cell growth	39	1.50463	0.0154181	RTN4, DERL2, ACVRL1, IGFBPL1, LTBP4, IGFBP6, SIPA1, FGFRL1, GREM1, DDR2, TGFB1, CHAD, NOV, NRCAM, AGTR1, FAM107A, CDKN2A, CD44, HTRA1, PTK2B, TRO, MAPT, HTRA4, FGF2, CRIM1, EBAG9, PPP2R1A, SPHK1, PSRC1, ESR2, INHBA, CDH13, PRDM4, ULK1, KAZALD1, PAPPA2, APBB1, IGFBP4, IGFBP5	1870	194	13528	1.4543	1	0.382186	25.1504
GOTERM_BP_FAT	GO:0045941~positive regulation of transcription	97	3.74228	0.016026	GDF6, RORB, RORA, MED21, CNOT7, TGFB1, APP, SMARCD3, FOXF1, GATA4, SMARCD1, AKIRIN2, CIITA, RAN, STRN3, RXRG, MECOM, PROX1, PPARGC1A, DDIT3, TGFB1I1, SMARCA4, BLM, CYTL1, SOX6, LIF, TCF21, OVOL2, TCF4, RUNX1, RUNX2, ASF1A, RNF14, ARHGEF10L, ZNF423, HNRNPAB, NKX2-3, SREBF1, YEATS4, BMP2, ESRRA, NTF3, KLF12, MAML2, TEAD2, FOXP3, KAT5, USF1, HDAC2, PSMC5, CSRNP3, GTF2F2, SMARCC2, HIVEP3, E2F1, ELF1,…	1870	564	13528	1.24418	1	0.391631	26.0073
GOTERM_BP_FAT	GO:0050863~regulation of T cell activation	26	1.00309	0.0161676	BLM, IL15, IL7R, TGFB1, VCAM1, CASP3, CDKN2A, HLX, CD2, ZAP70, IL2RG, RARA, CD5, PTPRC, CTLA4, TNFRSF14, FOXP3, PDCD1LG2, THY1, TIGIT, NCK2, SIRPG, TNFSF13B, CD80, LCK, GLMN	1870	117	13528	1.60761	1	0.392063	26.2055
GOTERM_BP_FAT	GO:0030031~cell projection assembly	20	0.771605	0.0167572	BBS4, RAB8A, BBS5, KIF3A, STX2, DYNC2LI1, VANGL2, ITGB4, VAV2, CAPZB, BBS1, NCK2, CDH13, P2RX7, ITGA6, IFT172, DYNC2H1, FGD6, MYH10, THBS4	1870	83	13528	1.74319	1	0.40082	27.0257
GOTERM_BP_FAT	GO:0051173~positive regulation of nitrogen compound metabolic process	109	4.20525	0.0167785	GDF6, RORB, RORA, MED21, CNOT7, TGFB1, APP, SMARCD3, FOXF1, GATA4, SMARCD1, DDAH1, AKIRIN2, CIITA, RAN, STRN3, RXRG, MECOM, PROX1, PPARGC1A, DDIT3, PDGFRA, TGFB1I1, SMARCA4, BLM, CYTL1, SOX6, ABCA1, LIF, TCF21, OVOL2, TCF4, RUNX1, RUNX2, ASF1A, ARHGEF10L, RNF14, HNRNPAB, ZNF423, NKX2-3, SREBF1, YEATS4, BMP2, ESRRA, NTF3, KLF12, MAML2, TEAD2, FOXP3, KAT5, USF1, HDAC2, PSMC5, CSRNP3, GTF2F2, SMARCC…	1870	644	13528	1.22443	1	0.398969	27.0552
GOTERM_BP_FAT	GO:0001657~ureteric bud development	11	0.424383	0.0171095	TCF21, SPRY1, BMP2, CD44, LHX1, HOXA11, GDF11, ROBO2, PBX1, PAX2, GREM1	1870	35	13528	2.27361	1	0.402784	27.5117
GOTERM_BP_FAT	GO:0016358~dendrite development	11	0.424383	0.0171095	BBS1, BBS4, APP, MAP2, ABI2, PRKG1, IGSF9, DCLK1, SCARF1, CACNA1A, CTNNA2	1870	35	13528	2.27361	1	0.402784	27.5117
GOTERM_BP_FAT	GO:0051254~positive regulation of RNA metabolic process	84	3.24074	0.0174335	E2F1, ELF1, FOXK1, NIF3L1, GRIP1, RORB, RORA, CNOT7, PAX2, MED21, TGFB1, MEN1, APP, SMARCD3, FOXF1, SMARCD1, GATA4, YAP1, NR2F2, FGF2, AKIRIN2, IHH, CIITA, RAN, STRN3, RXRG, ESR2, MECOM, PROX1, PPARGC1A, MURC, INHBA, TGFB1I1, SMARCA4, PPM1A, CYTL1, NUFIP1, NFYB, EHF, SOX6, SEC14L2, TCF7L2, TCF7L1, LIF, TCF21, OVOL2, HAND1, TCEA1, TCF4, RUNX1, ASF1A, RUNX2, ARHGEF10L, RNF14, HNRNPAB, NKX2-3, SREBF…	1870	481	13528	1.26336	1	0.406396	27.9558
GOTERM_BP_FAT	GO:0031328~positive regulation of cellular biosynthetic process	115	4.43673	0.0176883	GDF6, RORB, RORA, CNOT7, MED21, TGFB1, APP, SMARCD3, FOXF1, WIBG, GATA4, SMARCD1, DDAH1, AKIRIN2, CIITA, RAN, STRN3, RXRG, MECOM, PPARGC1A, IRS1, PROX1, DDIT3, PDGFRA, TGFB1I1, SMARCA4, BLM, CYTL1, SOX6, ABCA1, LIF, TCF21, OVOL2, TCF4, RUNX1, ASF1A, RUNX2, ARHGEF10L, RNF14, HNRNPAB, ZNF423, NKX2-3, SREBF1, YEATS4, BMP2, ESRRA, NTF3, KLF12, MAML2, TEAD2, FOXP3, KAT5, USF1, HDAC2, PSMC5, CSRNP3, GT…	1870	685	13528	1.2145	1	0.408715	28.3034
GOTERM_BP_FAT	GO:0006325~chromatin organization	68	2.62346	0.017738	BMI1, FAM175A, EZH1, EZH2, NAP1L1, CBX2, CBX1, CBX8, CBX6, RCBTB1, MEN1, KDM1A, PCGF2, EPC2, SMARCD3, SETMAR, SMARCD1, H2AFZ, TLK2, KDM5B, TADA2A, BANP, H2BFM, MBD3, H2AFJ, HMGA2, SUV420H2, CHRAC1, EYA4, CARM1, KDM6B, SMARCA4, SUPT3H, ING4, ING2, SOX6, ARID2, TCF7L1, CHD7, SET, CENPA, ACTL6B, SUPT7L, DNMT3B, ASF1A, CHD4, SETDB1, KAT2A, DNMT3A, YEATS4, FOXP3, KAT5, ATXN7L3, SUV39H2, DOT1L, HDAC2, …	1870	378	13528	1.30139	1	0.407384	28.371
GOTERM_BP_FAT	GO:0002694~regulation of leukocyte activation	34	1.31173	0.0185999	BLM, SNCA, IL15, RORA, IL7R, TGFB1, VCAM1, CASP3, CDKN2A, HLX, ZAP70, CD2, MS4A2, RARA, IL2RG, THBS1, CD5, CD27, PTPRC, SLA2, CTLA4, TNFRSF14, NFAM1, FOXP3, PDCD1LG2, THY1, TIGIT, INHBA, NCK2, SIRPG, TNFSF13B, CD80, LCK, GLMN	1870	166	13528	1.48171	1	0.420162	29.5338
GOTERM_BP_FAT	GO:0070647~protein modification by small protein conjugation or removal	33	1.27315	0.018647	USP7, SUPT3H, DZIP3, UCHL1, UBE2V1, LMO7, UBE2V2, CDC34, CBX8, RNF11, TRAF7, NEDD4L, UBE2D1, RNF14, KAT2A, UBE4B, SOCS7, PCNP, PARK2, TMEM189, UBE2L3, RBBP6, ATXN7L3, WDR48, PIAS4, PIAS3, NEDD4, RNF2, FBXL5, CHFR, FBXL3, FBXO10, RNF41, FBXO11	1870	160	13528	1.49206	1	0.418752	29.5967
GOTERM_BP_FAT	GO:0001702~gastrulation with mouth forming second	8	0.308642	0.0188719	ACVR2A, ACVR2B, LHX1, LDB1, RNF2, GATA4, LRP6, CHRD	1870	21	13528	2.7559	1	0.420373	29.897
GOTERM_BP_FAT	GO:0048667~cell morphogenesis involved in neuron differentiation	41	1.58179	0.0190162	PARD3, S100A6, LPPR4, ATL1, UCHL1, PAX2, CXCL12, SEMA5A, NRCAM, IGF1R, APP, UNC5B, CXCR4, ANK3, UNC5A, B3GNT1, ROBO2, TNN, UNC5C, DCLK1, NTF3, EFNB3, CREB1, NTNG2, ISL1, SLIT1, SLIT3, NTN3, CTNNA2, BBS1, NCAM2, SEMA6C, ULK1, MAPK8IP3, VCAN, APBB1, C1ORF187, CACNA1A, GFRA3, KALRN, MYH10	1870	209	13528	1.41915	1	0.420617	30.089
GOTERM_BP_FAT	GO:0010557~positive regulation of macromolecule biosynthetic process	110	4.24383	0.0194252	GDF6, RORB, RORA, MED21, CNOT7, TGFB1, APP, SMARCD3, FOXF1, WIBG, GATA4, SMARCD1, AKIRIN2, CIITA, RAN, STRN3, RXRG, MECOM, PPARGC1A, IRS1, PROX1, DDIT3, PDGFRA, TGFB1I1, SMARCA4, BLM, CYTL1, SOX6, LIF, TCF21, OVOL2, TCF4, RUNX1, ASF1A, RUNX2, ARHGEF10L, RNF14, HNRNPAB, ZNF423, NKX2-3, SREBF1, YEATS4, BMP2, ESRRA, NTF3, KLF12, MAML2, TEAD2, FOXP3, KAT5, USF1, HDAC2, PSMC5, CSRNP3, GTF2F2, SMARCC2,…	1870	654	13528	1.21677	1	0.425253	30.6303
GOTERM_BP_FAT	GO:0042129~regulation of T cell proliferation	16	0.617284	0.0194964	PTPRC, BLM, CTLA4, TNFRSF14, IL15, FOXP3, PDCD1LG2, TGFB1, VCAM1, NCK2, CASP3, CDKN2A, TNFSF13B, CD80, ZAP70, GLMN	1870	62	13528	1.8669	1	0.424258	30.7242
GOTERM_BP_FAT	GO:0009141~nucleoside triphosphate metabolic process	28	1.08025	0.0201681	ATP5E, ATP6V0E1, ATP1B2, ATP10A, PRKAG2, DTYMK, MYO9B, RRM2B, TGFB1, ATP6V0B, ATP2B3, ATP5S, ATP8B1, ATP8B2, ENTPD1, ATP5I, AK3, OLA1, ATP6V1H, AK5, MYH7, ATP1A2, MYH6, DGUOK, NME7, NME2, SLC25A13, NME1, ATP6V0A1	1870	131	13528	1.54625	1	0.43303	31.6036
GOTERM_BP_FAT	GO:0016192~vesicle-mediated transport	98	3.78086	0.0201866	SEC31A, NRBP1, SRCIN1, RAB9B, SNCA, MEGF10, VPS33A, RAB1A, TAPBP, HOOK2, APP, PICALM, PACSIN2, RAB27A, GOLT1B, COLEC12, PCLO, ERGIC2, ERGIC3, NME2, CD36, LRP10, FNBP1L, NME1, TRAPPC5, TRAPPC1, BIN1, KALRN, CAV2, COPZ1, SNX4, ABCA1, CCL5, RIMS3, KRAS, STX18, FOLR1, BLOC1S1, STX11, RHOBTB3, RAB8A, MRC2, MYO1F, TINAGL1, P2RX7, AKTIP, ULK1, NEDD4, TSC2, CPNE1, SEC13, SYT13, SYTL5, CPNE3, SYTL2, CLEC7…	1870	576	13528	1.23082	1	0.431165	31.6278
GOTERM_BP_FAT	GO:0009891~positive regulation of biosynthetic process	116	4.47531	0.020232	GDF6, RORB, RORA, CNOT7, MED21, TGFB1, APP, SMARCD3, FOXF1, WIBG, GATA4, SMARCD1, DDAH1, AKIRIN2, CIITA, RAN, STRN3, RXRG, MECOM, PPARGC1A, IRS1, PROX1, DDIT3, PDGFRA, TGFB1I1, SMARCA4, BLM, CYTL1, SOX6, ABCA1, LIF, TCF21, OVOL2, TCF4, RUNX1, ASF1A, RUNX2, ARHGEF10L, RNF14, HNRNPAB, ZNF423, NKX2-3, SREBF1, YEATS4, BMP2, ESRRA, NTF3, KLF12, MAML2, TEAD2, FOXP3, KAT5, USF1, HDAC2, PSMC5, CSRNP3, SM…	1870	695	13528	1.20744	1	0.429748	31.6868
GOTERM_BP_FAT	GO:0048738~cardiac muscle tissue development	15	0.578704	0.0207562	TBX5, HSPG2, MYH7, MYH6, PTEN, TPM1, PROX1, ITGB1, FOXP1, HAND1, XIRP1, PLN, OBSL1, COL11A1, MYH10	1870	57	13528	1.90374	1	0.435924	32.365
GOTERM_BP_FAT	GO:0009306~protein secretion	10	0.385802	0.020896	TRAF3IP2, TNFSF13B, BACE2, ERP29, MS4A2, GNAS, ABCA1, SEC61A2, LCP2, SCG2	1870	31	13528	2.33362	1	0.435983	32.5448
GOTERM_BP_FAT	GO:0050857~positive regulation of antigen receptor-mediated signaling pathway	4	0.154321	0.0211852	PTPRC, LCK, NFAM1, TRAT1	1870	5	13528	5.78738	1	0.438356	32.9153
GOTERM_BP_FAT	GO:0035065~regulation of histone acetylation	4	0.154321	0.0211852	SET, SNCA, FOXP3, PPARGC1A	1870	5	13528	5.78738	1	0.438356	32.9153
GOTERM_BP_FAT	GO:0007440~foregut morphogenesis	4	0.154321	0.0211852	ACVR2B, FOXF1, GATA4, FOXP4	1870	5	13528	5.78738	1	0.438356	32.9153
GOTERM_BP_FAT	GO:0006346~methylation-dependent chromatin silencing	4	0.154321	0.0211852	DNMT3A, MBD3, DNMT3B, SMARCA4	1870	5	13528	5.78738	1	0.438356	32.9153
GOTERM_BP_FAT	GO:0060541~respiratory system development	24	0.925926	0.0212273	CAV2, FGF7, FGF9, TBX5, TMBIM6, PROX1, ASAH1, FOXP1, MYCN, TNS3, TCF21, PPP1CA, ACVR2B, CHD7, TIMELESS, CRISPLD2, ALDH1A3, FOXF1, PDGFRA, MAPK8IP3, LOX, FGF1, FGF2, ADAMTS2	1870	108	13528	1.60761	1	0.436897	32.969
GOTERM_BP_FAT	GO:0006351~transcription, DNA-dependent	54	2.08333	0.0213293	TAF1C, POU6F2, PAX2, CDKN2A, MAZ, GTF2A1, GATA4, BATF3, BRF1, PTGER3, TADA2A, POLR1E, RREB1, GTF2H4, PPARGC1A, DDIT3, ELL2, TAF11, ADRM1, PRDM4, ABT1, GTF2I, TGFB1I1, SUPT3H, ETV7, CCRN4L, LCORL, MYEF2, TSC22D1, HAND1, NKX3-2, BTF3, ETV1, GTF3C5, TCEA1, TCEA2, SKIL, GTF3C2, GTF3C3, KAT2A, DTX1, CREB1, KLF11, PMF1, USF1, PSMC5, GTF2F2, TCEB2, IRF1, HIF3A, PARP1, NCOR1, ZNF219, NR5A1	1870	292	13528	1.33784	1	0.43637	33.0991
GOTERM_BP_FAT	GO:0006163~purine nucleotide metabolic process	37	1.42747	0.0213914	ATP5E, ADCY1, ATP6V0E1, ADCY2, ATP1B2, ADCY5, ATP10A, PRKAG2, MYO9B, RORA, PFAS, TGFB1, ATP6V0B, ATP2B3, ATP5S, ATP8B1, ATP8B2, GUCY1A3, PDE8B, ATP5I, ENTPD1, NT5E, AK3, ATP6V1H, OLA1, MYH7, PDE4D, AK5, ATP1A2, MYH6, DGUOK, NME7, NME2, SLC25A13, NME1, ATP6V0A1, GUCY1B3, GUK1	1870	186	13528	1.43907	1	0.435244	33.1783
GOTERM_BP_FAT	GO:0009165~nucleotide biosynthetic process	37	1.42747	0.0213914	ATP5E, ADCY1, ATP6V0E1, ADCY2, ATP1B2, ADCY5, DTYMK, ATP10A, PRKAG2, KMO, CAD, RRM2B, TGFB1, PFAS, ATP6V0B, ATP2B3, ATP5S, ATP8B1, ATP8B2, GUCY1A3, ATP5I, NT5E, NAPRT1, AK3, ATP6V1H, AK5, ATP1A2, NME7, PRPSAP2, NME2, UMPS, SLC25A13, NME1, RRM2, ATP6V0A1, GUCY1B3, DPYD, FLAD1	1870	186	13528	1.43907	1	0.435244	33.1783
GOTERM_BP_FAT	GO:0008284~positive regulation of cell proliferation	73	2.81636	0.0216348	BMI1, EDN3, S100A6, FGF7, OSMR, FGF9, MARCKSL1, PRRX1, NAP1L1, IL15, PRDX3, DDR2, TGFB1, FLT3LG, CUL3, HLX, SHC1, FGF1, FGF2, AKIRIN2, IHH, CDK4, RPS4X, PROX1, MARK4, IRS1, VASH2, PDCD1LG2, MYCN, CIAO1, SMO, TNS3, NCK2, SIRPG, CCND1, NME2, CD80, TNFSF13B, NME1, PDGFRA, PDGFRB, DERL2, BLM, PTH1R, ST8SIA1, CNTFR, ITGB1, VCAM1, RPA1, LIF, IGF1R, KRAS, IL12RB1, LHX1, PTK2B, ZAP70, RTKN2, RUNX2, DNAJA…	1870	414	13528	1.2756	1	0.436874	33.4875
GOTERM_BP_FAT	GO:0010604~positive regulation of macromolecule metabolic process	140	5.40123	0.0216837	AURKAIP1, GDF6, SNCA, RORB, RORA, CNOT7, MED21, TGFB1, AGTR1, APP, SMARCD3, FOXF1, WIBG, SMARCD1, GATA4, AKIRIN2, CIITA, RAN, STRN3, RXRG, TNFRSF14, MECOM, PPARGC1A, IRS1, PROX1, DDIT3, PIAS4, PIAS3, SGSM3, PDGFRA, TGFB1I1, SMARCA4, BLM, CYTL1, SOX6, LIF, TCF21, OVOL2, PEMT, UBE2D1, TCF4, RUNX1, ASF1A, RUNX2, DNMT3B, ARHGEF10L, RNF14, HNRNPAB, ZNF423, AXIN1, NKX2-3, SREBF1, YEATS4, BMP2, ESRRA, K…	1870	857	13528	1.18179	1	0.435559	33.5493
GOTERM_BP_FAT	GO:0046907~intracellular transport	110	4.24383	0.0217739	NCBP2, ENAH, SEC31A, NRBP1, RAB9B, XPO5, TOMM20L, SRP19, TGFB1, TAPBP, STARD3, HOOK2, APP, DDX25, RPL11, RAB27A, NUP133, NUDT4, RAN, ERP29, MYH2, MYH7, MYH6, NUPL2, ERGIC2, AAAS, RPAIN, SLC25A37, MRPL45, TRAPPC1, LRPPRC, BBS4, DERL2, KIF4A, MTX2, COPZ1, MYO9B, CTSA, ABCA1, STX18, BLOC1S1, STX11, SEC61A2, RHOBTB3, RGPD6, RAB8A, NXF5, TINAGL1, HNRNPA1, SLC25A13, KIAA1279, PRICKLE1, AKTIP, NEDD4, ML…	1870	657	13528	1.21121	1	0.434878	33.6634
GOTERM_BP_FAT	GO:0009132~nucleoside diphosphate metabolic process	7	0.270062	0.0219213	ATP5E, NME2, NME1, RRM2, DTYMK, AK5, RRM2B, ENTPD1	1870	17	13528	2.9788	1	0.435056	33.8496
GOTERM_BP_FAT	GO:0045935~positive regulation of nucleobase, nucleoside, nucleotide and nucleic acid metabolic process	105	4.05093	0.021931	GDF6, RORB, RORA, MED21, CNOT7, TGFB1, APP, SMARCD3, FOXF1, GATA4, SMARCD1, AKIRIN2, CIITA, RAN, STRN3, RXRG, MECOM, PROX1, PPARGC1A, DDIT3, PDGFRA, TGFB1I1, SMARCA4, BLM, CYTL1, SOX6, ABCA1, LIF, TCF21, OVOL2, TCF4, RUNX1, RUNX2, ASF1A, RNF14, ARHGEF10L, ZNF423, HNRNPAB, NKX2-3, SREBF1, YEATS4, BMP2, ESRRA, NTF3, KLF12, MAML2, TEAD2, FOXP3, KAT5, USF1, HDAC2, PSMC5, CSRNP3, GTF2F2, SMARCC2, HIVE…	1870	624	13528	1.2173	1	0.433193	33.8618
GOTERM_BP_FAT	GO:0030705~cytoskeleton-dependent intracellular transport	14	0.540123	0.0220039	MYO5A, KIF4A, UCHL1, MYH2, MYO9B, MYH7, MYH6, TPM1, APP, KIF1A, MYL6B, WIPF1, LRPPRC, MYH10	1870	52	13528	1.94768	1	0.432281	33.9537
GOTERM_BP_FAT	GO:0001763~morphogenesis of a branching structure	18	0.694444	0.0220961	BMP2, FLT1, HOXA11, GREM1, PAX2, CXCL12, TGFB1, MYCN, EDNRA, SEMA5A, TCF21, PPP1CA, TIMELESS, CD44, CXCR4, FOXF1, PBX1, IHH	1870	74	13528	1.75968	1	0.431663	34.0697
GOTERM_BP_FAT	GO:0034654~nucleobase, nucleoside, nucleotide and nucleic acid biosynthetic process	38	1.46605	0.0228247	ATP5E, ADCY1, ATP6V0E1, ADCY2, ATP1B2, ADCY5, DTYMK, ATP10A, PRKAG2, CAD, KMO, RRM2B, TGFB1, PFAS, ATP6V0B, ATP2B3, ATP5S, ATP8B1, ATP8B2, GUCY1A3, ATP5I, NT5E, NAPRT1, PRTFDC1, AK3, ATP6V1H, AK5, ATP1A2, NME7, PRPSAP2, NME2, UMPS, SLC25A13, NME1, RRM2, ATP6V0A1, GUCY1B3, DPYD, FLAD1	1870	193	13528	1.42436	1	0.440285	34.9795
GOTERM_BP_FAT	GO:0034404~nucleobase, nucleoside and nucleotide biosynthetic process	38	1.46605	0.0228247	ATP5E, ADCY1, ATP6V0E1, ADCY2, ATP1B2, ADCY5, DTYMK, ATP10A, PRKAG2, CAD, KMO, RRM2B, TGFB1, PFAS, ATP6V0B, ATP2B3, ATP5S, ATP8B1, ATP8B2, GUCY1A3, ATP5I, NT5E, NAPRT1, PRTFDC1, AK3, ATP6V1H, AK5, ATP1A2, NME7, PRPSAP2, NME2, UMPS, SLC25A13, NME1, RRM2, ATP6V0A1, GUCY1B3, DPYD, FLAD1	1870	193	13528	1.42436	1	0.440285	34.9795
GOTERM_BP_FAT	GO:0070507~regulation of microtubule cytoskeleton organization	12	0.462963	0.0242678	DYNC1LI1, CAV2, ARHGEF2, CEP76, MAPT, MAP2, PSRC1, SKA3, CENPE, SKA2, SKA1, MAPRE1	1870	42	13528	2.06692	1	0.458673	36.7466
GOTERM_BP_FAT	GO:0031056~regulation of histone modification	6	0.231481	0.0246362	MEN1, SET, SNCA, FOXP3, PPARGC1A, DNMT3B	1870	13	13528	3.33887	1	0.461739	37.1904
GOTERM_BP_FAT	GO:0030511~positive regulation of transforming growth factor beta receptor signaling pathway	6	0.231481	0.0246362	CDKN1C, MEN1, ING2, CDKN2B, TGFB1I1, THBS1	1870	13	13528	3.33887	1	0.461739	37.1904
GOTERM_BP_FAT	GO:0006357~regulation of transcription from RNA polymerase II promoter	120	4.62963	0.024802	CNOT2, CBX2, RORA, CNOT7, MED21, TGFB1, GABPB1, KDM1A, APP, HOXC8, SIN3A, SMARCD3, GATA4, SMARCD1, DDX20, AKIRIN2, TWIST1, CIITA, STRN3, PKIG, RXRG, MECOM, PPARGC1A, PROX1, PKIA, UHRF1, PIAS4, MED18, SMARCA4, CYTL1, SOX6, LIF, VDR, TEF, SKIL, TCF4, RUNX1, RUNX2, ARHGEF10L, RNF14, NKX2-3, SREBF1, DNMT3A, BMP2, ESRRA, NTF3, KLF12, SUB1, KLF10, KLF11, MAML2, TEAD2, FOXP3, KAT5, USF1, FOXP4, UBP1, FO…	1870	727	13528	1.19409	1	0.462	37.3891
GOTERM_BP_FAT	GO:0016337~cell-cell adhesion	51	1.96759	0.0255699	CLSTN3, LMO7, CHAD, NRCAM, CD44, ESAM, ROBO2, MSN, DLG5, COL11A1, FNDC3A, PCDHGA12, ICAM1, CDHR3, PCDHGB7, PTPRT, PCDH7, CERCAM, GPR98, CTNNA3, CTNNA2, THY1, NCAM2, NPTN, JAM2, ITGAL, PARD3, EMCN, ITGB2, COL2A1, CLDN11, PCDHGC3, ITGB1, DCHS1, VCAM1, TRO, CD2, ACAN, SELPLG, COL8A2, NPHP1, PTPRC, OLR1, PCDH10, ITGA4, PCDH18, CDH13, COL14A1, ITGA5, FREM2, CLEC7A, CDH11	1870	276	13528	1.33676	1	0.470348	38.3019
GOTERM_BP_FAT	GO:0060021~palate development	10	0.385802	0.0256096	MEN1, ACVR2B, CHD7, MEOX2, ARID5B, PRRX1, PDGFRA, TBX1, COL2A1, COL11A2	1870	32	13528	2.2607	1	0.468881	38.3488
GOTERM_BP_FAT	GO:0001764~neuron migration	16	0.617284	0.0256626	CAV2, PEX5, ESR2, PRKG1, CXCL12, NRCAM, CXCR4, FYN, CCR4, NR2F2, APBB1, DCLK1, MYH10, TWIST1, GFRA3, NR2F1	1870	64	13528	1.80856	1	0.467603	38.4112
GOTERM_BP_FAT	GO:0070252~actin-mediated cell contraction	5	0.192901	0.0256835	MYL6B, MYH2, MYH7, MYH6, TPM1	1870	9	13528	4.01901	1	0.465913	38.4358
GOTERM_BP_FAT	GO:0001914~regulation of T cell mediated cytotoxicity	5	0.192901	0.0256835	PTPRC, P2RX7, TAP2, PPP3CB, IL7R	1870	9	13528	4.01901	1	0.465913	38.4358
GOTERM_BP_FAT	GO:0033275~actin-myosin filament sliding	5	0.192901	0.0256835	MYL6B, MYH2, MYH7, MYH6, TPM1	1870	9	13528	4.01901	1	0.465913	38.4358
GOTERM_BP_FAT	GO:0030049~muscle filament sliding	5	0.192901	0.0256835	MYL6B, MYH2, MYH7, MYH6, TPM1	1870	9	13528	4.01901	1	0.465913	38.4358
GOTERM_BP_FAT	GO:0001655~urogenital system development	24	0.925926	0.0259543	ODC1, BMP2, KIF3A, ARID5B, HOXA11, FBN1, NID1, RRM2B, GREM1, PAX2, PROX1, AGTR1, TCF21, ACVR2B, SPRY1, CD44, LHX1, ALDH1A3, PKD2, GDF11, CEP290, PDGFRB, ROBO2, PBX1	1870	110	13528	1.57838	1	0.467521	38.7541
GOTERM_BP_FAT	GO:0009144~purine nucleoside triphosphate metabolic process	26	1.00309	0.0263561	ATP5E, ATP6V0E1, ATP1B2, ATP10A, PRKAG2, MYO9B, TGFB1, ATP6V0B, ATP2B3, ATP5S, ATP8B1, ATP8B2, ENTPD1, ATP5I, AK3, OLA1, ATP6V1H, AK5, MYH7, ATP1A2, MYH6, DGUOK, NME7, NME2, SLC25A13, NME1, ATP6V0A1	1870	122	13528	1.54172	1	0.470806	39.2234
GOTERM_BP_FAT	GO:0007584~response to nutrient	29	1.11883	0.0264414	ARSB, MICB, STAR, ENSA, PTEN, TIMP3, TGFB1, VDR, ACSL1, CD44, CDKN2B, BCHE, PEMT, RARA, MEST, BMP2, CYP11A1, FADS1, BRCA2, CLIC1, PMF1, ADIPOQ, USF1, DDIT3, CCND1, TFRC, PTCH1, ALOX5, VLDLR	1870	140	13528	1.49852	1	0.469968	39.3226
GOTERM_BP_FAT	GO:0006469~negative regulation of protein kinase activity	20	0.771605	0.0267929	GPS1, PTPRC, PPP2R1A, PRKAG2, PKIG, PKIA, PDCD4, THY1, MEN1, TARBP2, CASP3, SPRY1, DUSP19, CDKN2A, RGS3, TSC2, SPRED2, SPRED3, MAPK8IP1, CDK5RAP1	1870	87	13528	1.66304	1	0.472548	39.7298
GOTERM_BP_FAT	GO:0032774~RNA biosynthetic process	54	2.08333	0.0270059	TAF1C, POU6F2, PAX2, CDKN2A, MAZ, GTF2A1, GATA4, BATF3, BRF1, PTGER3, TADA2A, POLR1E, RREB1, GTF2H4, PPARGC1A, DDIT3, ELL2, TAF11, ADRM1, PRDM4, ABT1, GTF2I, TGFB1I1, SUPT3H, ETV7, CCRN4L, LCORL, MYEF2, TSC22D1, HAND1, NKX3-2, BTF3, ETV1, GTF3C5, TCEA1, TCEA2, SKIL, GTF3C2, GTF3C3, KAT2A, DTX1, CREB1, KLF11, PMF1, USF1, PSMC5, GTF2F2, TCEB2, IRF1, HIF3A, PARP1, NCOR1, ZNF219, NR5A1	1870	296	13528	1.31976	1	0.473334	39.9752
GOTERM_BP_FAT	GO:0032582~negative regulation of gene-specific transcription	13	0.501543	0.0271614	CIITA, BMP2, TNFSF4, KAT5, PROX1, CDKN1C, VDR, KDM1A, HDAC2, HAND1, HEY1, NCOR1, SMARCA4	1870	48	13528	1.95927	1	0.473386	40.1538
GOTERM_BP_FAT	GO:0018212~peptidyl-tyrosine modification	13	0.501543	0.0271614	TPST2, FLT1, ABI3, ABI2, DDR2, BTK, IL12RB1, PTK2B, FYN, ZAP70, PDGFRA, PDGFRB, ABL1	1870	48	13528	1.95927	1	0.473386	40.1538
GOTERM_BP_FAT	GO:0030324~lung development	22	0.848765	0.0279412	CAV2, FGF7, FGF9, TBX5, TMBIM6, PROX1, ASAH1, FOXP1, MYCN, TNS3, TCF21, PPP1CA, ACVR2B, TIMELESS, CRISPLD2, FOXF1, PDGFRA, MAPK8IP3, LOX, FGF1, FGF2, ADAMTS2	1870	99	13528	1.60761	1	0.481209	41.0418
GOTERM_BP_FAT	GO:0046034~ATP metabolic process	23	0.887346	0.0283244	ATP5E, ATP6V0E1, ATP1B2, PRKAG2, ATP10A, AK3, ATP6V1H, OLA1, MYH7, MYO9B, AK5, ATP1A2, MYH6, ATP6V0B, TGFB1, ATP2B3, SLC25A13, ATP5S, ATP8B1, ATP8B2, ATP6V0A1, ATP5I, ENTPD1	1870	105	13528	1.58464	1	0.48401	41.4737
GOTERM_BP_FAT	GO:0007265~Ras protein signal transduction	23	0.887346	0.0283244	RSU1, RREB1, MRAS, GNA12, G3BP2, SHOC2, RTKN, MYO9B, ABCA1, RHOU, CDH13, NRAS, DOK2, KRAS, RASGRP3, ULK1, SGSM3, RRAS2, SHC1, GRAP2, FGF2, CDC42EP5, ARHGDIB	1870	105	13528	1.58464	1	0.48401	41.4737
GOTERM_BP_FAT	GO:0009205~purine ribonucleoside triphosphate metabolic process	25	0.964506	0.0287837	ATP5E, ATP6V0E1, ATP1B2, ATP10A, PRKAG2, MYO9B, TGFB1, ATP6V0B, ATP2B3, ATP5S, ATP8B1, ATP8B2, ENTPD1, ATP5I, AK3, OLA1, ATP6V1H, AK5, MYH7, MYH6, ATP1A2, NME7, NME2, SLC25A13, NME1, ATP6V0A1	1870	117	13528	1.54577	1	0.487686	41.9873
GOTERM_BP_FAT	GO:0009628~response to abiotic stimulus	65	2.50772	0.0290034	ARSB, MICB, FAM175A, GJA1, TGFB1, MEN1, APP, CASP3, PLEKHB1, CASP9, XYLT1, CASP7, FANCG, COL11A1, EIF2B4, TRPA1, PKN1, MMP13, GPR98, CCND1, PPM1D, RPAIN, TIMELESS, CCR4, GRM6, HSPB7, MAPK8, BLM, COL3A1, ST8SIA1, KMO, BRSK1, TIMP3, SNN, KRAS, PTK2B, PKD2, THBS1, DNMT3B, NPHP1, GUCA1A, MSH6, PTPRC, BMP2, NOS1, UBE4B, NOX1, BRCA2, ATP1A2, RAD54L, USF1, SOD2, CCL11, NRAS, GNGT2, P2RX7, HDAC2, DIO2, N…	1870	368	13528	1.27778	1	0.488432	42.2314
GOTERM_BP_FAT	GO:0021695~cerebellar cortex development	7	0.270062	0.0291307	SMO, ULK1, LHX1, LDB1, RORA, CACNA1A, MYH10	1870	18	13528	2.81331	1	0.488068	42.3726
GOTERM_BP_FAT	GO:0006366~transcription from RNA polymerase II promoter	44	1.69753	0.029338	SUPT3H, TAF1C, ETV7, CCRN4L, LCORL, POU6F2, MYEF2, PAX2, TSC22D1, MAZ, HAND1, GTF2A1, GATA4, NKX3-2, BTF3, ETV1, TCEA1, SKIL, KAT2A, BATF3, TADA2A, RREB1, DTX1, KLF11, GTF2H4, PMF1, USF1, PPARGC1A, DDIT3, ELL2, TAF11, ADRM1, PSMC5, PRDM4, ABT1, GTF2I, GTF2F2, HIF3A, TCEB2, IRF1, TGFB1I1, PARP1, NCOR1, NR5A1	1870	234	13528	1.36028	1	0.488657	42.6015
GOTERM_BP_FAT	GO:0051249~regulation of lymphocyte activation	30	1.15741	0.0310895	BLM, IL15, IL7R, TGFB1, VCAM1, CASP3, CDKN2A, HLX, CD2, ZAP70, RARA, IL2RG, CD5, CD27, PTPRC, SLA2, CTLA4, TNFRSF14, NFAM1, FOXP3, PDCD1LG2, THY1, TIGIT, INHBA, NCK2, SIRPG, TNFSF13B, CD80, LCK, GLMN	1870	148	13528	1.4664	1	0.507139	44.502
GOTERM_BP_FAT	GO:0051493~regulation of cytoskeleton organization	28	1.08025	0.0314506	DYNC1LI1, CAV2, LIMA1, CEP76, CAPZB, CXCL12, TPM1, PFN2, CDC42EP2, MAPT, SKA3, SKA2, SKA1, ARHGEF10L, CDC42EP5, SYNPO, ARHGEF2, VIL1, PSRC1, MYO1F, TMSB10, CENPE, PROX1, NCK2, P2RX7, TSC2, MAP2, MAPRE1	1870	136	13528	1.4894	1	0.509343	44.8864
GOTERM_BP_FAT	GO:0035051~cardiac cell differentiation	9	0.347222	0.031511	BMP2, XIRP1, TBX5, OBSL1, SOX6, PROX1, ITGB1, FOXP1, MYH10	1870	28	13528	2.32529	1	0.508142	44.9504
GOTERM_BP_FAT	GO:0031032~actomyosin structure organization	9	0.347222	0.031511	XIRP1, LIMCH1, LMO7, OBSL1, MYH6, PROX1, TPM1, ITGB1, MYH10	1870	28	13528	2.32529	1	0.508142	44.9504
GOTERM_BP_FAT	GO:0042384~cilium assembly	9	0.347222	0.031511	BBS1, BBS4, RAB8A, BBS5, KIF3A, VANGL2, DYNC2LI1, IFT172, DYNC2H1	1870	28	13528	2.32529	1	0.508142	44.9504
GOTERM_BP_FAT	GO:0009199~ribonucleoside triphosphate metabolic process	25	0.964506	0.0315616	ATP5E, ATP6V0E1, ATP1B2, ATP10A, PRKAG2, MYO9B, TGFB1, ATP6V0B, ATP2B3, ATP5S, ATP8B1, ATP8B2, ENTPD1, ATP5I, AK3, OLA1, ATP6V1H, AK5, MYH7, MYH6, ATP1A2, NME7, NME2, SLC25A13, NME1, ATP6V0A1	1870	118	13528	1.53267	1	0.50684	45.0041
GOTERM_BP_FAT	GO:0007163~establishment or maintenance of cell polarity	13	0.501543	0.031597	PARD3, CCDC99, CD3G, CAP2, PTK7, NDC80, BRSK1, SFRP5, IGF1R, LAMA1, DOCK2, CENPA, FOXF1	1870	49	13528	1.91928	1	0.505378	45.0414
GOTERM_BP_FAT	GO:0010638~positive regulation of organelle organization	19	0.733025	0.0325763	EDN3, CAV2, DLGAP5, PSRC1, ESPL1, CENPE, FOXP3, PPARGC1A, TPM1, PROX1, MEN1, NCK2, P2RX7, CDC42EP2, MAPT, DNMT3B, ARHGEF10L, CDC42EP5, SYNPO	1870	83	13528	1.65603	1	0.514367	46.0684
GOTERM_BP_FAT	GO:0008283~cell proliferation	75	2.89352	0.0330476	E2F1, STIL, FGF5, OSMR, DTYMK, UCHL1, ZEB2, IL15, PSPH, CXCL12, PTEN, TGFB1, EDNRA, KDM1A, KIF2C, DKC1, CXCR4, GAB1, TGFBI, MS4A2, RAPGEF3, NOS2, LGI1, SKP2, TACC2, ACVR2A, SH2D2A, UHRF1, SERPINF1, PRDM4, TNFSF13B, C2ORF29, TXN, MAPRE2, MAPRE1, BIN1, BCAT1, SIPA1, SPOCK1, UBE2V2, EHF, IL7R, TCF7L2, EPHB4, HDGFRP3, RPS27, DOCK2, PTK2B, PEMT, BUB1, WDR12, COL8A1, CD5, COL8A2, GINS1, PTPRC, TNFSF4, …	1870	436	13528	1.24442	1	0.517644	46.5561
GOTERM_BP_FAT	GO:0030335~positive regulation of cell migration	20	0.771605	0.0332565	EDN3, ICAM1, F10, FLT1, MMP9, SPHK1, MYO1F, IRS1, CXCL12, TGFB1, CDH13, IGF1R, PRR5, PTK2B, RRAS2, PDGFRA, PDGFRB, THBS1, FGF2, PIK3R1	1870	89	13528	1.62567	1	0.518052	46.771
GOTERM_BP_FAT	GO:0008037~cell recognition	14	0.540123	0.0339931	EFNB3, OPCML, ZP3, COLEC12, NRCAM, NCAM2, DOCK2, APP, PECAM1, CNTNAP3, VCAN, CLEC7A, CD5, NTM	1870	55	13528	1.84144	1	0.524068	47.5221
GOTERM_BP_FAT	GO:0060322~head development	6	0.231481	0.0340614	ZFAND5, CHD7, LHX1, ARID5B, PDGFRA, MMP2	1870	14	13528	3.10038	1	0.522955	47.5912
GOTERM_BP_FAT	GO:0046632~alpha-beta T cell differentiation	6	0.231481	0.0340614	BLM, RPL22, ZAP70, EOMES, IRF1, NKX2-3	1870	14	13528	3.10038	1	0.522955	47.5912
GOTERM_BP_FAT	GO:0006417~regulation of translation	28	1.08025	0.0341931	NCBP2, EIF2C2, IGF2BP1, IGF2BP3, PAIP2B, APP, PTK2B, RBM8A, WIBG, DDX25, QKI, DAZL, THBS1, EIF2B4, DDX1, CDK4, RPS4X, SELT, EIF4B, SARNP, EIF4G2, NCK2, TARBP2, EIF2AK1, DIO2, NGDN, EIF4E2, IGFBP5	1870	137	13528	1.47853	1	0.522517	47.7243
GOTERM_BP_FAT	GO:0016567~protein ubiquitination	25	0.964506	0.0345375	DZIP3, LMO7, UBE2V1, UBE2V2, CDC34, CBX8, RNF11, TRAF7, NEDD4L, UBE2D1, RNF14, UBE4B, SOCS7, PCNP, PARK2, UBE2L3, TMEM189, RBBP6, NEDD4, RNF2, FBXL5, CHFR, FBXO10, FBXL3, RNF41, FBXO11	1870	119	13528	1.5198	1	0.524303	48.0707
GOTERM_BP_FAT	GO:0017015~regulation of transforming growth factor beta receptor signaling pathway	11	0.424383	0.0355189	CDKN1C, MEN1, ING2, CDKN2B, HTRA1, LTBP4, CHST11, TGFB1I1, SKIL, THBS1, TGFB1	1870	39	13528	2.04042	1	0.532602	49.0461
GOTERM_BP_FAT	GO:0051781~positive regulation of cell division	11	0.424383	0.0355189	MEN1, FGF5, S100A6, FGF7, FGF9, PDGFD, FGF1, FGF2, MDK, MACC1, TGFB1	1870	39	13528	2.04042	1	0.532602	49.0461
GOTERM_BP_FAT	GO:0050865~regulation of cell activation	34	1.31173	0.037272	BLM, SNCA, IL15, RORA, IL7R, TGFB1, VCAM1, CASP3, CDKN2A, HLX, ZAP70, CD2, MS4A2, RARA, IL2RG, THBS1, CD5, CD27, PTPRC, SLA2, CTLA4, TNFRSF14, NFAM1, FOXP3, PDCD1LG2, THY1, TIGIT, INHBA, NCK2, SIRPG, TNFSF13B, CD80, LCK, GLMN	1870	175	13528	1.40551	1	0.548319	50.7454
GOTERM_BP_FAT	GO:0032446~protein modification by small protein conjugation	27	1.04167	0.0373772	DZIP3, LMO7, UBE2V1, UBE2V2, CDC34, CBX8, RNF11, TRAF7, NEDD4L, UBE2D1, RNF14, UBE4B, SOCS7, PCNP, PARK2, TMEM189, UBE2L3, RBBP6, PIAS4, PIAS3, NEDD4, RNF2, FBXL5, CHFR, FBXO10, FBXL3, RNF41, FBXO11	1870	132	13528	1.47973	1	0.547533	50.8457
GOTERM_BP_FAT	GO:0030323~respiratory tube development	22	0.848765	0.0375879	CAV2, FGF7, FGF9, TBX5, TMBIM6, PROX1, ASAH1, FOXP1, MYCN, TNS3, TCF21, PPP1CA, ACVR2B, TIMELESS, CRISPLD2, FOXF1, PDGFRA, MAPK8IP3, LOX, FGF1, FGF2, ADAMTS2	1870	102	13528	1.56032	1	0.547781	51.0458
GOTERM_BP_FAT	GO:0002710~negative regulation of T cell mediated immunity	4	0.154321	0.038054	PTPRC, PPP3CB, IL7R, FOXP3	1870	6	13528	4.82282	1	0.550494	51.486
GOTERM_BP_FAT	GO:0048567~ectodermal gut morphogenesis	5	0.192901	0.0382102	ACVR2B, FOXF1, GATA4, FOXP4, TCF7L2	1870	10	13528	3.61711	1	0.550203	51.6327
GOTERM_BP_FAT	GO:0007439~ectodermal gut development	5	0.192901	0.0382102	ACVR2B, FOXF1, GATA4, FOXP4, TCF7L2	1870	10	13528	3.61711	1	0.550203	51.6327
GOTERM_BP_FAT	GO:0050856~regulation of T cell receptor signaling pathway	5	0.192901	0.0382102	ELF1, LCK, UBASH3A, TRAT1, THY1	1870	10	13528	3.61711	1	0.550203	51.6327
GOTERM_BP_FAT	GO:0021680~cerebellar Purkinje cell layer development	5	0.192901	0.0382102	LHX1, LDB1, RORA, CACNA1A, MYH10	1870	10	13528	3.61711	1	0.550203	51.6327
GOTERM_BP_FAT	GO:0048535~lymph node development	5	0.192901	0.0382102	CXCL13, IL15, IL7R, TGFB1, NKX2-3	1870	10	13528	3.61711	1	0.550203	51.6327
GOTERM_BP_FAT	GO:0001953~negative regulation of cell-matrix adhesion	5	0.192901	0.0382102	CDKN2A, ACVRL1, THBS1, PTEN, PIK3R1	1870	10	13528	3.61711	1	0.550203	51.6327
GOTERM_BP_FAT	GO:0008285~negative regulation of cell proliferation	63	2.43056	0.0390065	ACVRL1, IL28RA, FGFRL1, IGFBP6, RBM5, GJA1, IL15, PTEN, TGFB1, MEN1, CASP3, CDKN2A, CDKN2B, DLG5, FGF2, CDC6, CTBP1, TNFRSF14, ESR2, PROX1, PDCD1LG2, NCK2, TNFRSF9, SIRPG, NME2, PPM1D, EIF2AK1, XIRP1, NME1, TGFB1I1, EMP3, PMP22, CAV2, ING4, PTH1R, CHEK1, MSX2, VDR, OVOL2, SPEG, PRKRA, PEMT, THBS1, SCG2, DPT, PTPN6, BMP2, JARID2, TBX5, KLF10, KLF11, CTLA4, BRCA2, GAS8, FOXP3, SOD2, CDKN1C, CDH13, …	1870	361	13528	1.26248	1	0.555988	52.3738
GOTERM_BP_FAT	GO:0051495~positive regulation of cytoskeleton organization	12	0.462963	0.0391213	CAV2, NCK2, CDC42EP2, P2RX7, MAPT, PSRC1, CENPE, PROX1, TPM1, ARHGEF10L, CDC42EP5, SYNPO	1870	45	13528	1.92913	1	0.555289	52.4798
GOTERM_BP_FAT	GO:0007051~spindle organization	12	0.462963	0.0391213	SPC25, KIF11, PRC1, SAC3D1, SPAG5, RAN, ESPL1, NDC80, STMN1, TUBG1, NCOR1, TACC2	1870	45	13528	1.92913	1	0.555289	52.4798
GOTERM_BP_FAT	GO:0000279~M phase	58	2.23765	0.0399944	KIFC1, SEPT2, PRC1, TUBB2B, TUBB2A, OSGIN2, KIF2C, CDCA2, TUBG1, CDC6, ARHGEF2, KIF11, RAN, SGOL2, CCNF, ESPL1, HMGA2, TACC2, KLHDC3, RAD1, DCLRE1A, RCC2, TIMELESS, SPAG5, NSL1, MAPRE2, STMN1, MAPRE1, CHFR, KPNA2, CCDC99, NEDD9, CHEK1, RPA1, SPC25, NCAPH, SAC3D1, CYP26B1, BUB1, SKA3, SKA2, SKA1, MSH6, YEATS4, DLGAP5, BRCA2, CDC20, ILF3, NDC80, CENPE, PMF1, RAD54L, SUV39H2, SMC4, FSD1, ZNF318, PES…	1870	329	13528	1.27533	1	0.561645	53.2783
GOTERM_BP_FAT	GO:0000075~cell cycle checkpoint	20	0.771605	0.0408085	CDC6, BLM, FAM175A, CHEK1, CENPE, BRSK1, GTSE1, TGFB1, RAD1, CCNE2, CCND1, CDC45, CDKN2A, CDKN2B, BUB1, HINFP, BRE, DGKZ, FANCG, CHFR	1870	91	13528	1.58994	1	0.567322	54.0115
GOTERM_BP_FAT	GO:0051101~regulation of DNA binding	25	0.964506	0.0411126	MTDH, STK36, CYTL1, UBE2V1, PRDX3, TGFB1, MEN1, KDM1A, CDKN2A, KRAS, NR2F2, CAMK2A, ICAM1, TNFSF4, NFAM1, TMEM189, FOXP3, PROX1, DDIT3, FLNA, SMO, NME2, HDAC2, NME1, PBX1, CALM2, SMARCA4	1870	121	13528	1.49467	1	0.568307	54.2826
GOTERM_BP_FAT	GO:0051090~regulation of transcription factor activity	22	0.848765	0.0412932	ICAM1, MTDH, TNFSF4, STK36, CYTL1, UBE2V1, NFAM1, PRDX3, TMEM189, FOXP3, PROX1, DDIT3, FLNA, TGFB1, MEN1, KDM1A, CDKN2A, HDAC2, KRAS, PBX1, NR2F2, CAMK2A, SMARCA4	1870	103	13528	1.54517	1	0.568174	54.4429
GOTERM_BP_FAT	GO:0051094~positive regulation of developmental process	50	1.92901	0.0414266	STAR, FGF9, TGFB1, NRCAM, MEN1, AGTR1, CDKN2B, MAPT, HLX, GATA4, RARA, ROBO2, DDAH1, FGF2, IHH, PLXNB1, EOMES, VASH2, PROX1, ACVR2A, INHBA, SMO, NME2, ACVR2B, CD36, CD80, SERPINF1, NME1, NPTN, TGIF2, GNAS, TGFB1I1, IRX3, HOXA11, CCL5, IL7R, LIF, ZAP70, IL2RG, RUNX1, THBS1, RUNX2, DNMT3B, CD27, PTPRC, BMP2, NTF3, TBX5, KLF10, SPHK1, P2RX7	1870	278	13528	1.30112	1	0.567621	54.5609
GOTERM_BP_FAT	GO:0030900~forebrain development	30	1.15741	0.0424504	E2F1, BBS4, NDST1, PEX5, ZEB2, PRKG1, APLP2, KDM1A, APP, LHX1, ALDH1A3, DYNC2H1, LHX6, NR2F2, DCLK1, NR2F1, CREB1, MECOM, ISL1, TACC2, NOTCH3, BBS1, DKK1, FYN, MAPK8IP3, ID4, CHRD, C1ORF187, SMARCA4, MYH10	1870	152	13528	1.42781	1	0.574937	55.4572
GOTERM_BP_FAT	GO:0000122~negative regulation of transcription from RNA polymerase II promoter	48	1.85185	0.0434185	E2F1, MTDH, E2F6, CBX2, SOX6, PAX2, MEN1, VDR, KDM1A, PCGF2, HOXC8, SIN3A, HEY1, HAND1, SKIL, DDX20, TCF4, NR2F2, ZNF496, TWIST1, NR2F1, CIITA, DNMT3A, CTBP1, KLF12, JARID2, STRN3, SLA2, KLF10, PKIG, KLF11, MBD3, KAT5, PROX1, PKIA, FOXP4, FOXP1, CDKN1C, HDAC2, PIAS4, NEDD4, ZNF136, RNF2, BCL6B, PHF21A, NCOR1, KDM6B, SMARCA4	1870	266	13528	1.30542	1	0.581592	56.2893
GOTERM_BP_FAT	GO:0032583~regulation of gene-specific transcription	27	1.04167	0.0439693	RORB, TCF7L2, KDM1A, VDR, HAND1, HEY1, GATA4, NR2F2, ARHGEF10L, HNRNPAB, CIITA, BMP2, TNFSF4, TBX5, CREB1, PSRC1, ESR2, FOXP3, KAT5, USF1, PPARGC1A, PROX1, CDKN1C, HDAC2, PSMC5, NCOR1, SMARCA4	1870	134	13528	1.45764	1	0.584562	56.7563
GOTERM_BP_FAT	GO:0042770~DNA damage response, signal transduction	18	0.694444	0.0440837	PGAP2, ING4, MSH6, BLM, FAM175A, AIFM1, BRCA2, CHEK1, BRSK1, KAT5, GTSE1, RAD1, CCND1, HINFP, BRE, DGKZ, ABL1, C16ORF5	1870	80	13528	1.6277	1	0.583806	56.8526
GOTERM_BP_FAT	GO:0031589~cell-substrate adhesion	21	0.810185	0.0452123	EPDR1, COL3A1, ITGB4, ITGA11, ACTN1, ITGB2, NID1, COL5A3, ITGB1, THY1, VWF, SNED1, CD44, ITGA6, PTK2B, FBLN5, ITGB6, PKD2, TNN, ANTXR1, FN1	1870	98	13528	1.55019	1	0.591535	57.7925
GOTERM_BP_FAT	GO:0010810~regulation of cell-substrate adhesion	12	0.462963	0.0452335	CDH13, CDKN2A, EGFLAM, CD36, ACVRL1, TSC2, CCDC80, NID1, COL8A1, THBS1, PTEN, PIK3R1	1870	46	13528	1.88719	1	0.589998	57.81
GOTERM_BP_FAT	GO:0018108~peptidyl-tyrosine phosphorylation	12	0.462963	0.0452335	FLT1, IL12RB1, PTK2B, FYN, ZAP70, ABI3, PDGFRA, ABI2, PDGFRB, ABL1, DDR2, BTK	1870	46	13528	1.88719	1	0.589998	57.81
GOTERM_BP_FAT	GO:0007052~mitotic spindle organization	6	0.231481	0.0454366	SPC25, KIF11, PRC1, RAN, NDC80, STMN1	1870	15	13528	2.89369	1	0.58997	57.977
GOTERM_BP_FAT	GO:0051271~negative regulation of cell motion	15	0.578704	0.0459534	PARD3, ACVRL1, EGFL7, TBX5, ACTN1, GREM1, PTEN, TPM1, TGFB1, THY1, CLIC4, THBS1, CHRD, FGF2, IGFBP5	1870	63	13528	1.72243	1	0.592507	58.3991
GOTERM_BP_FAT	GO:0021549~cerebellum development	9	0.347222	0.0462596	SMO, CYP11A1, ULK1, LHX1, LDB1, MYO16, RORA, CACNA1A, MYH10	1870	30	13528	2.17027	1	0.593305	58.6473
GOTERM_BP_FAT	GO:0009259~ribonucleotide metabolic process	29	1.11883	0.046372	ATP5E, ATP6V0E1, ATP1B2, ATP10A, PRKAG2, MYO9B, PFAS, TGFB1, ATP6V0B, ATP2B3, ATP5S, ATP8B1, ATP8B2, ENTPD1, ATP5I, NT5E, AK3, OLA1, ATP6V1H, MYH7, AK5, ATP1A2, MYH6, NME7, UMPS, NME2, SLC25A13, NME1, ATP6V0A1, DPYD	1870	147	13528	1.42716	1	0.592533	58.7382
GOTERM_BP_FAT	GO:0045597~positive regulation of cell differentiation	42	1.62037	0.0470583	IRX3, STAR, HOXA11, CCL5, IL7R, TGFB1, LIF, MEN1, NRCAM, AGTR1, CDKN2B, MAPT, HLX, ZAP70, RARA, ROBO2, IL2RG, RUNX1, RUNX2, FGF2, DNMT3B, CD27, IHH, PTPRC, BMP2, NTF3, PLXNB1, TBX5, KLF10, EOMES, INHBA, SMO, ACVR2A, ACVR2B, NME2, CD36, SERPINF1, CD80, NME1, NPTN, TGIF2, GNAS, TGFB1I1	1870	229	13528	1.3268	1	0.596365	59.2882
GOTERM_BP_FAT	GO:0010948~negative regulation of cell cycle process	8	0.308642	0.047687	LIF, AURKAIP1, MYO16, BUB1, CENPE, ESPL1, APBB1, SMARCA4	1870	25	13528	2.31495	1	0.599679	59.7861
GOTERM_BP_FAT	GO:0001910~regulation of leukocyte mediated cytotoxicity	8	0.308642	0.047687	ICAM1, PTPRC, P2RX7, SH2D1A, TAP2, PPP3CB, NOS2, IL7R	1870	25	13528	2.31495	1	0.599679	59.7861
GOTERM_BP_FAT	GO:0060349~bone morphogenesis	7	0.270062	0.0478051	MEF2D, HOXA11, HSPG2, GNAS, COL2A1, RUNX2, TGFB1	1870	20	13528	2.53198	1	0.598946	59.879
GOTERM_BP_FAT	GO:0033261~regulation of S phase	7	0.270062	0.0478051	PTPRC, TIMELESS, MYO16, BRCA2, PROX1, APBB1, SMARCA4	1870	20	13528	2.53198	1	0.598946	59.879
GOTERM_BP_FAT	GO:0032507~maintenance of protein location in cell	11	0.424383	0.0485781	KDELR3, BBS4, ANK3, NFKBIB, DMD, G3BP2, GPAA1, SUPT7L, NDC80, FLNA, NR5A1	1870	41	13528	1.94089	1	0.603319	60.4819
GOTERM_BP_FAT	GO:0033043~regulation of organelle organization	40	1.54321	0.0492001	CAV2, EDN3, DYNC1LI1, LIMA1, AURKAIP1, CEP76, SNCA, TPM1, CXCL12, CAPZB, MEN1, CDC42EP2, PFN2, SET, MAPT, BUB1, SKA3, SKA2, TLK2, SKA1, DNMT3B, ARHGEF10L, CDC42EP5, SYNPO, ARHGEF2, DLGAP5, VIL1, PSRC1, MYO1F, TMSB10, CENPE, ESPL1, FOXP3, PROX1, PPARGC1A, NCK2, P2RX7, MAP2, TSC2, MAPRE1	1870	217	13528	1.3335	1	0.606457	60.9608
GOTERM_BP_FAT	GO:0016331~morphogenesis of embryonic epithelium	14	0.540123	0.0500666	BBS4, VANGL2, PTK7, ZEB2, WNT4, PGP, OVOL2, ALDH1A3, CASP8, TSC2, IFT172, PTCH1, TGFB1I1, TWIST1	1870	58	13528	1.74619	1	0.61139	61.6188
GOTERM_BP_FAT	GO:0010608~posttranscriptional regulation of gene expression	39	1.50463	0.0502955	NCBP2, EIF2C2, IGF2BP1, IGF2BP3, LIN28B, PTEN, PAIP2B, TNFRSF1B, APP, CDKN2A, PTK2B, RBM8A, WIBG, DDX25, PRKRA, HNRNPD, QKI, DAZL, SOX17, THBS1, EIF2B4, BRF1, DDX1, RPS4X, CDK4, SELT, PPARGC1A, HNRNPU, FLNA, EIF4B, SARNP, TARBP2, NCK2, EIF4G2, EIF2AK1, DIO2, NGDN, EIF4E2, IGFBP5	1870	211	13528	1.33713	1	0.611473	61.7909
GOTERM_BP_FAT	GO:0010740~positive regulation of protein kinase cascade	32	1.23457	0.0509777	FGF19, SLC20A1, FGF9, PPM1A, UBE2V1, TRIM13, GJA1, TGFB1, LIF, GPR89B, CLCF1, CASP8, RHOC, TRAF7, CD27, AXIN1, CFLAR, PTPRC, F10, GOLT1B, LGALS1, WLS, TMEM189, ADIPOQ, ECT2, FLNA, TRAF3IP2, APOL3, P2RX7, TNFRSF10B, NEDD4, SEMA4C, EEF1D	1870	167	13528	1.3862	1	0.614925	62.2993
GOTERM_BP_FAT	GO:0051301~cell division	52	2.00617	0.0513743	KIFC1, SEPT4, SEPT2, PRC1, CCNE2, CDKN2A, RNF103, CDCA2, CDC6, ARHGEF2, KIF11, STX2, RAN, SGOL2, CCNF, ESPL1, PPP1CC, CDK4, HMGA2, TACC1, PPP1CA, CCND1, DCLRE1A, RCC2, TIMELESS, SPAG5, NSL1, MAPRE2, CDCA7L, MAPRE1, CHFR, SPAST, SEPT9, BBS4, PARD3, NEDD9, SPC25, NCAPH, SAC3D1, BUB1, SKA3, SKA2, SKA1, BRCA2, NDC80, CENPE, CDC20, PMF1, SEPT11, SMC4, FSD1, MYH10	1870	295	13528	1.27519	1	0.616226	62.592
GOTERM_BP_FAT	GO:0009116~nucleoside metabolic process	15	0.578704	0.0516348	PRTFDC1, ERH, DTYMK, DGUOK, NME7, PRPSAP2, TYMP, UMPS, NME2, PANK3, PANK1, NME1, PEMT, DPYD, DNMT3B, NT5E	1870	64	13528	1.69552	1	0.616519	62.783
GOTERM_BP_FAT	GO:0043407~negative regulation of MAP kinase activity	10	0.385802	0.051918	GPS1, PPP2R1A, SPRY1, DUSP19, RGS3, TSC2, SPRED2, SPRED3, MAPK8IP1, PDCD4	1870	36	13528	2.00951	1	0.616976	62.9897
GOTERM_BP_FAT	GO:0006220~pyrimidine nucleotide metabolic process	10	0.385802	0.051918	TYMP, NME2, UMPS, NME1, DTYMK, TDG, AK5, CAD, DPYD, NTHL1, NME7	1870	36	13528	2.00951	1	0.616976	62.9897
GOTERM_BP_FAT	GO:0010741~negative regulation of protein kinase cascade	10	0.385802	0.051918	MEN1, PPP2R1A, P2RX7, IL1RL1, TSC2, MAPK8IP1, NCOR1, ADIPOQ, PTEN, RHOH	1870	36	13528	2.00951	1	0.616976	62.9897
GOTERM_BP_FAT	GO:0031342~negative regulation of cell killing	3	0.115741	0.0519695	PTPRC, PPP3CB, IL7R	1870	3	13528	7.23422	1	0.615749	63.0271
GOTERM_BP_FAT	GO:0001911~negative regulation of leukocyte mediated cytotoxicity	3	0.115741	0.0519695	PTPRC, PPP3CB, IL7R	1870	3	13528	7.23422	1	0.615749	63.0271
GOTERM_BP_FAT	GO:0050765~negative regulation of phagocytosis	3	0.115741	0.0519695	ADIPOQ, PTEN, TGFB1	1870	3	13528	7.23422	1	0.615749	63.0271
GOTERM_BP_FAT	GO:0010800~positive regulation of peptidyl-threonine phosphorylation	3	0.115741	0.0519695	PRKAG2, TGFB1, AXIN1	1870	3	13528	7.23422	1	0.615749	63.0271
GOTERM_BP_FAT	GO:0001915~negative regulation of T cell mediated cytotoxicity	3	0.115741	0.0519695	PTPRC, PPP3CB, IL7R	1870	3	13528	7.23422	1	0.615749	63.0271
GOTERM_BP_FAT	GO:0045198~establishment of epithelial cell apical/basal polarity	3	0.115741	0.0519695	LAMA1, FOXF1, PTK7	1870	3	13528	7.23422	1	0.615749	63.0271
GOTERM_BP_FAT	GO:0045842~positive regulation of mitotic metaphase/anaphase transition	3	0.115741	0.0519695	DLGAP5, CENPE, ESPL1	1870	3	13528	7.23422	1	0.615749	63.0271
GOTERM_BP_FAT	GO:0007229~integrin-mediated signaling pathway	16	0.617284	0.0527731	ADAMTS18, ITGAL, ADAM11, ADAM23, COL3A1, ITGA11, ITGB4, NEDD9, ITGB2, ITGA4, COL16A1, ITGB1, ADAMTS7, ITGA6, ITGA5, ITGB6	1870	70	13528	1.65354	1	0.619949	63.6071
GOTERM_BP_FAT	GO:0050870~positive regulation of T cell activation	17	0.655864	0.0535584	PTPRC, BLM, IL15, IL7R, PDCD1LG2, THY1, VCAM1, NCK2, SIRPG, TNFSF13B, CD80, HLX, LCK, ZAP70, RARA, IL2RG, CD5	1870	76	13528	1.61818	1	0.623944	64.1655
GOTERM_BP_FAT	GO:0060324~face development	5	0.192901	0.0536367	ZFAND5, CHD7, ARID5B, PDGFRA, MMP2	1870	11	13528	3.28828	1	0.622914	64.2208
GOTERM_BP_FAT	GO:0010812~negative regulation of cell-substrate adhesion	5	0.192901	0.0536367	CDKN2A, ACVRL1, THBS1, PTEN, PIK3R1	1870	11	13528	3.28828	1	0.622914	64.2208
GOTERM_BP_FAT	GO:0006379~mRNA cleavage	5	0.192901	0.0536367	EIF2C2, CSTF2, RNASE4, CPSF3, CSTF1	1870	11	13528	3.28828	1	0.622914	64.2208
GOTERM_BP_FAT	GO:0002696~positive regulation of leukocyte activation	22	0.848765	0.0540017	PTPRC, BLM, IL15, IL7R, PDCD1LG2, TGFB1, THY1, VCAM1, NCK2, SIRPG, TNFSF13B, CD80, HLX, LCK, CD2, ZAP70, MS4A2, RARA, IL2RG, THBS1, CD5, CD27	1870	106	13528	1.50144	1	0.623903	64.4771
GOTERM_BP_FAT	GO:0022411~cellular component disassembly	13	0.501543	0.0545259	AIFM1, CYCS, GZMB, MTRF1L, GFM2, KIF2C, CASP3, SET, MAZ, CDKN2A, ENDOG, ICT1, STMN1	1870	53	13528	1.77443	1	0.625989	64.8423
GOTERM_BP_FAT	GO:0032268~regulation of cellular protein metabolic process	79	3.04784	0.0546056	NCBP2, EIF2C2, AURKAIP1, GDF6, PRKAG2, SNCA, ZEB2, PDCD4, TGFB1, EDNRA, MEN1, AGTR1, APP, CDKN2A, CLCF1, RBM8A, WIBG, DDX25, GAB1, PSMD3, QKI, RAPGEF3, PDGFD, FGF2, EIF2B4, PPP2R1A, PKN1, TNFRSF14, CDK4, RPS4X, PPARGC1A, SARNP, ACVR2A, EIF4G2, NCK2, TARBP2, CCND1, EIF2AK1, G6PD, PSME1, PIAS4, CD80, PIAS3, PDGFRB, IGF2BP1, ITGB2, IGF2BP3, TIMP3, PAIP2B, LIF, SET, PTK2B, PEMT, DAZL, UBE2D1, THBS1, …	1870	474	13528	1.2057	1	0.62498	64.8976
GOTERM_BP_FAT	GO:0007167~enzyme linked receptor protein signaling pathway	59	2.27623	0.0547625	FGF5, FGF7, ACVRL1, NDST1, CD8A, FGF9, GDF6, SHOC2, FSTL1, PTEN, DDR2, TGFB1, INSRR, ZFYVE9, GAB1, SHC1, FGF1, FGF2, EFNB3, ARID5B, SOCS7, PTPRT, IRS1, FLNA, ACVR2A, NCK2, ACVR2B, DOK2, DOK5, PDGFRA, PDGFRB, TGFB1I1, LCP2, WFIKKN2, ZFAND5, ADCYAP1R1, COL3A1, GREM2, EPHB4, MSX2, LIF, IGF1R, DGKD, PTK2B, PIK3R3, UBE2D1, PIK3R1, PTPRD, BMP2, FLT1, KLF10, NLK, CREB1, AXL, TSC2, GDF10, BAMBI, CHRD, CA…	1870	342	13528	1.24801	1	0.62451	65.006
GOTERM_BP_FAT	GO:0050920~regulation of chemotaxis	9	0.347222	0.0550817	EDN3, CDH13, IL16, CCR4, GREM1, THBS1, CXCL12, TGFB1, SCG2	1870	31	13528	2.10026	1	0.62516	65.2256
GOTERM_BP_FAT	GO:0031110~regulation of microtubule polymerization or depolymerization	9	0.347222	0.0550817	CAV2, ARHGEF2, MAPT, MAP2, PSRC1, SKA3, SKA2, SKA1, MAPRE1	1870	31	13528	2.10026	1	0.62516	65.2256
GOTERM_BP_FAT	GO:0009314~response to radiation	37	1.42747	0.0558647	BLM, FAM175A, COL3A1, BRSK1, TGFB1, MEN1, CASP3, APP, KRAS, PLEKHB1, CASP9, CASP7, FANCG, DNMT3B, NPHP1, GUCA1A, MSH6, PTPRC, UBE4B, BRCA2, ATP1A2, USF1, RAD54L, SOD2, CCL11, NRAS, GNGT2, CCND1, PPM1D, RPAIN, CCR4, NEDD4, GRM6, BRE, MAPK8, SCARA3, APBB1	1870	200	13528	1.33833	1	0.628962	65.759
GOTERM_BP_FAT	GO:0001649~osteoblast differentiation	11	0.424383	0.0561751	MEN1, MEF2D, SMO, BMP2, FGF9, PTH1R, PMF1, RUNX2, CHRD, IHH, IGFBP5	1870	42	13528	1.89468	1	0.629524	65.9683
GOTERM_BP_FAT	GO:0009411~response to UV	14	0.540123	0.0564208	MSH6, UBE4B, BRCA2, BRSK1, USF1, MEN1, CCND1, CASP3, RPAIN, CASP9, NEDD4, CASP7, MAPK8, SCARA3	1870	59	13528	1.7166	1	0.629647	66.1331
GOTERM_BP_FAT	GO:0006913~nucleocytoplasmic transport	30	1.15741	0.0566372	NCBP2, XPO5, FGF9, TGFB1, SET, ZFYVE9, DDX25, ANP32A, PPP3CB, FGF2, NUP133, TMCO6, RAN, IPO13, NXF5, NXF2B, IPO9, IPO8, NUP155, NUPL2, HNRNPA1, AAAS, RPAIN, PRICKLE1, RPL23, MLX, TSC2, NUP107, KPNA3, KPNA2	1870	156	13528	1.3912	1	0.629574	66.2775
GOTERM_BP_FAT	GO:0035137~hindlimb morphogenesis	8	0.308642	0.05776	CHD7, LRP6, GNAS, PTCH1, MECOM, MMP13, SMARCA4, TWIST1	1870	26	13528	2.22592	1	0.635495	67.018
GOTERM_BP_FAT	GO:0050678~regulation of epithelial cell proliferation	16	0.617284	0.0587121	FGF7, FGF9, BRCA2, ESR2, TGFB1, FOXP1, EDNRA, CDKN1C, LAMA1, NME2, CDKN2B, NME1, TSC2, PTCH1, FGF1, FGF2, IHH	1870	71	13528	1.63025	1	0.640182	67.6339
GOTERM_BP_FAT	GO:0007411~axon guidance	22	0.848765	0.0587948	EFNB3, NTF3, ISL1, CXCL12, SLIT1, NTN3, SLIT3, SEMA5A, APP, SEMA6C, UNC5B, CXCR4, UNC5A, ANK3, B3GNT1, MAPK8IP3, ROBO2, UNC5C, APBB1, C1ORF187, MYH10, GFRA3	1870	107	13528	1.48741	1	0.639212	67.6868
GOTERM_BP_FAT	GO:0002698~negative regulation of immune effector process	6	0.231481	0.0588086	TARBP2, PTPRC, MICB, PPP3CB, IL7R, FOXP3	1870	16	13528	2.71283	1	0.637803	67.6957
GOTERM_BP_FAT	GO:0060350~endochondral bone morphogenesis	6	0.231481	0.0588086	MEF2D, HOXA11, HSPG2, GNAS, COL2A1, RUNX2	1870	16	13528	2.71283	1	0.637803	67.6957
GOTERM_BP_FAT	GO:0021696~cerebellar cortex morphogenesis	6	0.231481	0.0588086	SMO, ULK1, LHX1, LDB1, RORA, CACNA1A	1870	16	13528	2.71283	1	0.637803	67.6957
GOTERM_BP_FAT	GO:0006200~ATP catabolic process	6	0.231481	0.0588086	ATP5E, OLA1, MYH7, MYO9B, MYH6, ENTPD1	1870	16	13528	2.71283	1	0.637803	67.6957
GOTERM_BP_FAT	GO:0045185~maintenance of protein location	12	0.462963	0.0593418	KDELR3, BBS4, ANK3, NFKBIB, DMD, G3BP2, GPAA1, TMSB10, SUPT7L, NDC80, FLNA, NR5A1	1870	48	13528	1.80856	1	0.639733	68.0352
GOTERM_BP_FAT	GO:0030239~myofibril assembly	7	0.270062	0.0593784	XIRP1, OBSL1, MYH6, PROX1, TPM1, ITGB1, MYH10	1870	21	13528	2.41141	1	0.638482	68.0584
GOTERM_BP_FAT	GO:0007160~cell-matrix adhesion	19	0.733025	0.0596438	EPDR1, COL3A1, ITGB4, ITGA11, ACTN1, ITGB2, NID1, COL5A3, ITGB1, THY1, SNED1, ITGA6, CD44, PTK2B, FBLN5, ITGB6, PKD2, TNN, FN1	1870	89	13528	1.54439	1	0.638693	68.2259
GOTERM_BP_FAT	GO:0009150~purine ribonucleotide metabolic process	27	1.04167	0.0596505	ATP5E, ATP6V0E1, ATP1B2, ATP10A, PRKAG2, MYO9B, PFAS, TGFB1, ATP6V0B, ATP2B3, ATP5S, ATP8B1, ATP8B2, ENTPD1, ATP5I, NT5E, AK3, OLA1, ATP6V1H, AK5, MYH7, MYH6, ATP1A2, NME7, NME2, SLC25A13, NME1, ATP6V0A1	1870	138	13528	1.41539	1	0.637261	68.2302
GOTERM_BP_FAT	GO:0051319~G2 phase	4	0.154321	0.0598653	APP, BLM, KPNA2, GTSE1	1870	7	13528	4.13384	1	0.637157	68.3652
GOTERM_BP_FAT	GO:0045059~positive thymic T cell selection	4	0.154321	0.0598653	PTPRC, DOCK2, CD3D, ZAP70	1870	7	13528	4.13384	1	0.637157	68.3652
GOTERM_BP_FAT	GO:0040036~regulation of fibroblast growth factor receptor signaling pathway	4	0.154321	0.0598653	WNT4, FGF9, THBS1, RUNX2	1870	7	13528	4.13384	1	0.637157	68.3652
GOTERM_BP_FAT	GO:0033627~cell adhesion mediated by integrin	4	0.154321	0.0598653	ICAM1, ITGA6, ITGA5, ITGB1	1870	7	13528	4.13384	1	0.637157	68.3652
GOTERM_BP_FAT	GO:0002704~negative regulation of leukocyte mediated immunity	4	0.154321	0.0598653	PTPRC, PPP3CB, IL7R, FOXP3	1870	7	13528	4.13384	1	0.637157	68.3652
GOTERM_BP_FAT	GO:0009304~tRNA transcription	4	0.154321	0.0598653	BRF1, GTF3C5, GTF3C2, GTF3C3	1870	7	13528	4.13384	1	0.637157	68.3652
GOTERM_BP_FAT	GO:0031057~negative regulation of histone modification	4	0.154321	0.0598653	SET, SNCA, FOXP3, DNMT3B	1870	7	13528	4.13384	1	0.637157	68.3652
GOTERM_BP_FAT	GO:0002063~chondrocyte development	4	0.154321	0.0598653	CHST11, ACAN, COL11A1, RUNX2	1870	7	13528	4.13384	1	0.637157	68.3652
GOTERM_BP_FAT	GO:0000085~G2 phase of mitotic cell cycle	4	0.154321	0.0598653	APP, BLM, KPNA2, GTSE1	1870	7	13528	4.13384	1	0.637157	68.3652
GOTERM_BP_FAT	GO:0002707~negative regulation of lymphocyte mediated immunity	4	0.154321	0.0598653	PTPRC, PPP3CB, IL7R, FOXP3	1870	7	13528	4.13384	1	0.637157	68.3652
GOTERM_BP_FAT	GO:0031058~positive regulation of histone modification	4	0.154321	0.0598653	MEN1, FOXP3, PPARGC1A, DNMT3B	1870	7	13528	4.13384	1	0.637157	68.3652
GOTERM_BP_FAT	GO:0006412~translation	57	2.19907	0.0604191	MRPS36, RPL17, EIF2C2, PSTK, RPL13, RPL15, HBS1L, QARS, RPS2, FDXACB1, RPLP1, RPL11, RPL12, POLG2, EIF2B4, MRPL52, MRPL4, BRF1, DARS, MRPS7, RPS4X, SARS2, RSL1D1, EIF4G2, MRPS9, EEF1D, MRPL45, EEF1B2, IGF2BP3, KARS, GFM2, RPS27, MRPL13, PARS2, RPL31, RPSAP58, ICT1, RPL34, RPL8, LARS, RPL7A, RPL4, RPS23, MARS, MRPS25, MTRF1L, MRPS21, MRPL30, SELT, RPL28, EIF4B, DIO2, RPL23, MRPL28, RPL22, TSFM, EI…	1870	331	13528	1.24577	1	0.639188	68.7108
GOTERM_BP_FAT	GO:0060429~epithelium development	41	1.58179	0.0606394	FRAS1, BBS4, HOXA11, PTK7, EHF, ZEB2, PAX2, GREM1, TCF21, GSTM3, CASP3, PGP, WNT4, BARX1, CD44, OVOL2, FOXF1, UPK1A, PPL, ALDH1A3, CASP8, NR2F2, UPK2, TWIST1, NKX2-3, BMP2, STX2, TBX5, VANGL2, MECOM, PROX1, LAMA1, TIMELESS, FREM2, HOXB5, IFT172, TSC2, PBX1, PTCH1, TGFB1I1, SMARCA4	1870	227	13528	1.30662	1	0.639113	68.8474
GOTERM_BP_FAT	GO:0007264~small GTPase mediated signal transduction	53	2.04475	0.0610242	RAB9B, GNA12, RGL3, SHOC2, RASGEF1C, RHOU, RAB1A, RASL10B, SHC1, RHOC, RAPGEF3, RAB6A, FGF2, RAB21, RAB27A, RHOH, ARL2, ARL1, RSU1, RREB1, G3BP2, GEM, RND2, SH2D3C, RND3, ARHGAP31, DOK2, RASGRF2, SGSM3, RRAS2, GRAP2, NKIRAS2, RAB3B, MRAS, RTKN, MYO9B, ABCA1, RRAGC, KRAS, RASGRP3, RHOBTB1, KNDC1, CDC42EP5, ARHGDIB, RAB8A, VAV2, RASL11B, NRAS, CDH13, RAB31, ULK1, YWHAQ, EPOR	1870	305	13528	1.25709	1	0.640063	69.0844
GOTERM_BP_FAT	GO:0016569~covalent chromatin modification	25	0.964506	0.0615115	ING4, SUPT3H, EZH2, CBX8, MEN1, KDM1A, PCGF2, SUPT7L, DNMT3B, KAT2A, YEATS4, DNMT3A, TADA2A, MBD3, KAT5, ATXN7L3, SUV39H2, SUV420H2, HDAC2, RNF2, PHF15, CARM1, APBB1, KDM6B, SMARCA4	1870	126	13528	1.43536	1	0.641638	69.3821
GOTERM_BP_FAT	GO:0007612~learning	14	0.540123	0.0632982	PARK2, ATP1A2, VDAC1, NRAS, APP, AAAS, KRAS, CHST10, FYN, BCHE, GRM7, DLG4, PLCB1, APBB1	1870	60	13528	1.68799	1	0.651071	70.4509
GOTERM_BP_FAT	GO:0040007~growth	34	1.31173	0.0635119	ATP6V0E1, GDF6, HOXA11, FHL1, IL7R, TIMP3, TGFB1, RRAGC, APP, DGKD, CHST11, TNN, ETNK2, DCLK1, GINS1, INA, BMP2, ST6GAL2, ARID5B, BRCA2, PLAUR, NOTCH3, BBS1, INHBA, SMO, ACVR2B, ULK1, GDF11, CHRND, EMP3, CACNA1A, PLAU, SMARCA4, IGFBP5	1870	183	13528	1.34406	1	0.650918	70.5763
GOTERM_BP_FAT	GO:0033273~response to vitamin	15	0.578704	0.0644075	MICB, BMP2, FADS1, PMF1, TIMP3, TGFB1, VDR, CCND1, TFRC, CD44, BCHE, PEMT, RARA, PTCH1, MEST	1870	66	13528	1.64414	1	0.654809	71.0965
GOTERM_BP_FAT	GO:0001838~embryonic epithelial tube formation	11	0.424383	0.0645112	BBS4, WNT4, OVOL2, VANGL2, TSC2, IFT172, CASP8, PTK7, ZEB2, PTCH1, TWIST1	1870	43	13528	1.85062	1	0.653999	71.1561
GOTERM_BP_FAT	GO:0007389~pattern specification process	47	1.81327	0.0645607	BMI1, DNAH11, HOXA11, DYNC2LI1, ZEB2, GREM1, CXCL12, TCF7L1, SEMA5A, EDNRA, PCGF2, BARX1, HOXC8, OVOL2, CXCR4, LHX1, FOXF1, CYP26B1, GATA4, NKX3-2, DYNC2H1, PKD2, NR2F2, AXIN1, PITX2, IHH, KAT2A, FLT1, KIF3A, TBX5, LDB1, TBX1, EN1, SMO, ACVR2A, ACVR2B, MEOX2, SFRP2, HOXB5, RNF2, IFT172, GDF11, LRP6, PBX1, PTCH1, PBX2, CHRD	1870	267	13528	1.27344	1	0.652875	71.1846
GOTERM_BP_FAT	GO:0051169~nuclear transport	30	1.15741	0.0648852	NCBP2, XPO5, FGF9, TGFB1, SET, ZFYVE9, DDX25, ANP32A, PPP3CB, FGF2, NUP133, TMCO6, RAN, IPO13, NXF5, NXF2B, IPO9, IPO8, NUP155, NUPL2, HNRNPA1, AAAS, RPAIN, PRICKLE1, RPL23, MLX, TSC2, NUP107, KPNA3, KPNA2	1870	158	13528	1.37359	1	0.653369	71.3704
GOTERM_BP_FAT	GO:0007015~actin filament organization	16	0.617284	0.0650906	ARHGEF2, LIMA1, SHROOM4, WASF1, CALD1, FSCN1, PDLIM3, ABI2, NEDD9, ACTN1, PROX1, FLNA, NCK2, CDC42EP2, PTK2B, WIPF1	1870	72	13528	1.60761	1	0.653166	71.4874
GOTERM_BP_FAT	GO:0048285~organelle fission	41	1.58179	0.0677157	KIFC1, CCDC99, SEPT2, TUBB2B, TUBB2A, NEDD9, PEX11G, KIF2C, SPC25, NCAPH, SAC3D1, BUB1, CDCA2, SKA3, SKA2, SKA1, YEATS4, CDC6, ARHGEF2, DNM1L, KIF11, RAN, DLGAP5, CCNF, CDC20, CENPE, NDC80, ESPL1, PMF1, HMGA2, SMC4, FSD1, DCLRE1A, RCC2, TIMELESS, SPAG5, NSL1, MAPRE2, MAPRE1, CHFR, PES1	1870	229	13528	1.29521	1	0.66678	72.9436
GOTERM_BP_FAT	GO:0001952~regulation of cell-matrix adhesion	8	0.308642	0.069049	CDH13, CDKN2A, CD36, ACVRL1, TSC2, THBS1, PTEN, PIK3R1	1870	27	13528	2.14347	1	0.672784	73.656
GOTERM_BP_FAT	GO:0042130~negative regulation of T cell proliferation	8	0.308642	0.069049	CASP3, CDKN2A, CTLA4, GLMN, TNFRSF14, FOXP3, PDCD1LG2, TGFB1	1870	27	13528	2.14347	1	0.672784	73.656
GOTERM_BP_FAT	GO:0009262~deoxyribonucleotide metabolic process	8	0.308642	0.069049	RRM2, DTYMK, TDG, AK5, RRM2B, DGUOK, NTHL1, TK2	1870	27	13528	2.14347	1	0.672784	73.656
GOTERM_BP_FAT	GO:0042098~T cell proliferation	8	0.308642	0.069049	PTPRC, P2RX7, DOCK2, TNFSF4, CXCR4, FYN, IL15, CXCL12	1870	27	13528	2.14347	1	0.672784	73.656
GOTERM_BP_FAT	GO:0000375~RNA splicing, via transesterification reactions	29	1.11883	0.0707919	FUS, NCBP2, CRNKL1, TRA2B, SNRPB2, RBM5, HNRNPK, RBM8A, HNRNPF, PCBP2, DNAJC8, HNRNPD, DDX20, HNRNPC, NOVA1, CSTF2, DDX1, YTHDC1, RNPS1, MBNL1, HNRNPA1, HNRNPU, SNRNP200, GTF2F2, CELF3, SNRPC, CPSF3, SNRPE, CSTF1	1870	153	13528	1.37119	1	0.680841	74.5605
GOTERM_BP_FAT	GO:0000398~nuclear mRNA splicing, via spliceosome	29	1.11883	0.0707919	FUS, NCBP2, CRNKL1, TRA2B, SNRPB2, RBM5, HNRNPK, RBM8A, HNRNPF, PCBP2, DNAJC8, HNRNPD, DDX20, HNRNPC, NOVA1, CSTF2, DDX1, YTHDC1, RNPS1, MBNL1, HNRNPA1, HNRNPU, SNRNP200, GTF2F2, CELF3, SNRPC, CPSF3, SNRPE, CSTF1	1870	153	13528	1.37119	1	0.680841	74.5605
GOTERM_BP_FAT	GO:0000377~RNA splicing, via transesterification reactions with bulged adenosine as nucleophile	29	1.11883	0.0707919	FUS, NCBP2, CRNKL1, TRA2B, SNRPB2, RBM5, HNRNPK, RBM8A, HNRNPF, PCBP2, DNAJC8, HNRNPD, DDX20, HNRNPC, NOVA1, CSTF2, DDX1, YTHDC1, RNPS1, MBNL1, HNRNPA1, HNRNPU, SNRNP200, GTF2F2, CELF3, SNRPC, CPSF3, SNRPE, CSTF1	1870	153	13528	1.37119	1	0.680841	74.5605
GOTERM_BP_FAT	GO:0048566~embryonic gut development	5	0.192901	0.0719215	OVOL2, FGF9, HLX, FOXF1, GATA4	1870	12	13528	3.01426	1	0.685453	75.1309
GOTERM_BP_FAT	GO:0060420~regulation of heart growth	5	0.192901	0.0719215	FGF9, TBX5, GATA4, PROX1, FGF2	1870	12	13528	3.01426	1	0.685453	75.1309
GOTERM_BP_FAT	GO:0001958~endochondral ossification	5	0.192901	0.0719215	MEF2D, HSPG2, GNAS, COL2A1, RUNX2	1870	12	13528	3.01426	1	0.685453	75.1309
GOTERM_BP_FAT	GO:0021697~cerebellar cortex formation	5	0.192901	0.0719215	ULK1, LHX1, LDB1, RORA, CACNA1A	1870	12	13528	3.01426	1	0.685453	75.1309
GOTERM_BP_FAT	GO:0001658~branching involved in ureteric bud morphogenesis	7	0.270062	0.0724733	TCF21, BMP2, CD44, HOXA11, PBX1, PAX2, GREM1	1870	22	13528	2.3018	1	0.686975	75.4051
GOTERM_BP_FAT	GO:0006221~pyrimidine nucleotide biosynthetic process	7	0.270062	0.0724733	NME2, UMPS, NME1, DTYMK, AK5, CAD, DPYD, NME7	1870	22	13528	2.3018	1	0.686975	75.4051
GOTERM_BP_FAT	GO:0060675~ureteric bud morphogenesis	7	0.270062	0.0724733	TCF21, BMP2, CD44, HOXA11, PBX1, PAX2, GREM1	1870	22	13528	2.3018	1	0.686975	75.4051
GOTERM_BP_FAT	GO:0035148~tube lumen formation	11	0.424383	0.0736004	BBS4, WNT4, OVOL2, VANGL2, TSC2, IFT172, CASP8, PTK7, ZEB2, PTCH1, TWIST1	1870	44	13528	1.80856	1	0.691441	75.9564
GOTERM_BP_FAT	GO:0001656~metanephros development	11	0.424383	0.0736004	TCF21, SPRY1, BMP2, CD44, LHX1, HOXA11, GDF11, ROBO2, PBX1, PAX2, GREM1	1870	44	13528	1.80856	1	0.691441	75.9564
GOTERM_BP_FAT	GO:0043405~regulation of MAP kinase activity	27	1.04167	0.0737609	EDN3, ZEB2, PDCD4, TGFB1, SPRY1, DUSP19, KRAS, CXCR4, PTK2B, C1QTNF2, GAB1, SPRED2, SPRED3, SHC1, THBS1, FGF2, MAP2K6, GPS1, PPP2R1A, PTPRC, MADD, PKN1, P2RX7, RGS3, TSC2, MAPK8IP3, MAPK8IP1	1870	141	13528	1.38528	1	0.69091	76.0339
GOTERM_BP_FAT	GO:0051051~negative regulation of transport	26	1.00309	0.0752394	EDN3, NFKBIB, SNCA, PTEN, TGFB1, LIF, PACSIN2, PKD2, PDE8B, NEDD4L, THBS1, TNFSF4, NOS1, PKIG, G3BP2, NPY1R, FOXP3, ADIPOQ, PKIA, TRAT1, FLNA, ABCG8, INHBA, NEDD4, GRM7, CALM2	1870	135	13528	1.39326	1	0.697043	76.7372
GOTERM_BP_FAT	GO:0060271~cilium morphogenesis	9	0.347222	0.0757465	BBS1, BBS4, RAB8A, BBS5, KIF3A, VANGL2, DYNC2LI1, IFT172, DYNC2H1	1870	33	13528	1.97297	1	0.698233	76.9739
GOTERM_BP_FAT	GO:0006195~purine nucleotide catabolic process	9	0.347222	0.0757465	ATP5E, OLA1, PDE8B, PDE4D, MYH7, MYO9B, MYH6, ENTPD1, NT5E	1870	33	13528	1.97297	1	0.698233	76.9739
GOTERM_BP_FAT	GO:0051272~positive regulation of cell motion	20	0.771605	0.0769538	EDN3, ICAM1, F10, FLT1, MMP9, SPHK1, MYO1F, IRS1, CXCL12, TGFB1, CDH13, IGF1R, PRR5, PTK2B, RRAS2, PDGFRA, PDGFRB, THBS1, FGF2, PIK3R1	1870	98	13528	1.47637	1	0.702846	77.5282
GOTERM_BP_FAT	GO:0021915~neural tube development	15	0.578704	0.079131	BBS4, VANGL2, PTK7, EN1, ZEB2, PROX1, TCF7L2, SMO, OVOL2, CASP8, TSC2, IFT172, PTCH1, CHRD, TWIST1	1870	68	13528	1.59578	1	0.711977	78.4961
GOTERM_BP_FAT	GO:0008213~protein amino acid alkylation	10	0.385802	0.0803512	SUV420H2, MEN1, PRMT3, RAB3B, PRMT1, EZH2, PCMT1, RAB6A, CARM1, SUV39H2	1870	39	13528	1.85493	1	0.71638	79.0212
GOTERM_BP_FAT	GO:0006479~protein amino acid methylation	10	0.385802	0.0803512	SUV420H2, MEN1, PRMT3, RAB3B, PRMT1, EZH2, PCMT1, RAB6A, CARM1, SUV39H2	1870	39	13528	1.85493	1	0.71638	79.0212
GOTERM_BP_FAT	GO:0050867~positive regulation of cell activation	22	0.848765	0.0809257	PTPRC, BLM, IL15, IL7R, PDCD1LG2, TGFB1, THY1, VCAM1, NCK2, SIRPG, TNFSF13B, CD80, HLX, LCK, CD2, ZAP70, MS4A2, RARA, IL2RG, THBS1, CD5, CD27	1870	111	13528	1.43381	1	0.717734	79.2642
GOTERM_BP_FAT	GO:0031341~regulation of cell killing	8	0.308642	0.0815616	ICAM1, PTPRC, P2RX7, SH2D1A, TAP2, PPP3CB, NOS2, IL7R	1870	28	13528	2.06692	1	0.719353	79.53
GOTERM_BP_FAT	GO:0046320~regulation of fatty acid oxidation	8	0.308642	0.0815616	CPT2, CAB39L, ACSL1, C1QTNF2, PRKAB2, PRKAG2, PPARGC1A, IRS1	1870	28	13528	2.06692	1	0.719353	79.53
GOTERM_BP_FAT	GO:0000280~nuclear division	39	1.50463	0.0836864	KIFC1, CCDC99, SEPT2, TUBB2B, TUBB2A, NEDD9, KIF2C, SPC25, NCAPH, SAC3D1, BUB1, CDCA2, SKA3, SKA2, SKA1, YEATS4, CDC6, ARHGEF2, KIF11, RAN, DLGAP5, CCNF, CDC20, CENPE, NDC80, ESPL1, PMF1, HMGA2, SMC4, FSD1, DCLRE1A, RCC2, TIMELESS, SPAG5, NSL1, MAPRE2, MAPRE1, CHFR, PES1	1870	220	13528	1.28243	1	0.727614	80.3951
GOTERM_BP_FAT	GO:0007067~mitosis	39	1.50463	0.0836864	KIFC1, CCDC99, SEPT2, TUBB2B, TUBB2A, NEDD9, KIF2C, SPC25, NCAPH, SAC3D1, BUB1, CDCA2, SKA3, SKA2, SKA1, YEATS4, CDC6, ARHGEF2, KIF11, RAN, DLGAP5, CCNF, CDC20, CENPE, NDC80, ESPL1, PMF1, HMGA2, SMC4, FSD1, DCLRE1A, RCC2, TIMELESS, SPAG5, NSL1, MAPRE2, MAPRE1, CHFR, PES1	1870	220	13528	1.28243	1	0.727614	80.3951
GOTERM_BP_FAT	GO:0048762~mesenchymal cell differentiation	12	0.462963	0.0854485	FGF19, EDNRA, EDN3, SMO, BMP2, OVOL2, EOMES, TBX1, ZEB2, ISL1, TGFB1, HNRNPAB	1870	51	13528	1.70217	1	0.734038	81.0862
GOTERM_BP_FAT	GO:0014031~mesenchymal cell development	12	0.462963	0.0854485	FGF19, EDNRA, EDN3, SMO, BMP2, OVOL2, EOMES, TBX1, ZEB2, ISL1, TGFB1, HNRNPAB	1870	51	13528	1.70217	1	0.734038	81.0862
GOTERM_BP_FAT	GO:0043193~positive regulation of gene-specific transcription	18	0.694444	0.0855542	TBX5, CREB1, PSRC1, RORB, ESR2, FOXP3, PPARGC1A, USF1, PROX1, TCF7L2, HDAC2, PSMC5, HAND1, GATA4, NR2F2, ARHGEF10L, SMARCA4, HNRNPAB	1870	87	13528	1.49674	1	0.733228	81.1269
GOTERM_BP_FAT	GO:0021692~cerebellar Purkinje cell layer morphogenesis	4	0.154321	0.086187	LHX1, LDB1, RORA, CACNA1A	1870	8	13528	3.61711	1	0.734684	81.369
GOTERM_BP_FAT	GO:0040001~establishment of mitotic spindle localization	4	0.154321	0.086187	CCDC99, CENPA, ESPL1, NDC80	1870	8	13528	3.61711	1	0.734684	81.369
GOTERM_BP_FAT	GO:0051893~regulation of focal adhesion formation	4	0.154321	0.086187	ACVRL1, TSC2, THBS1, PTEN	1870	8	13528	3.61711	1	0.734684	81.369
GOTERM_BP_FAT	GO:0021694~cerebellar Purkinje cell layer formation	4	0.154321	0.086187	LHX1, LDB1, RORA, CACNA1A	1870	8	13528	3.61711	1	0.734684	81.369
GOTERM_BP_FAT	GO:0009263~deoxyribonucleotide biosynthetic process	4	0.154321	0.086187	RRM2, DTYMK, AK5, RRM2B	1870	8	13528	3.61711	1	0.734684	81.369
GOTERM_BP_FAT	GO:0021702~cerebellar Purkinje cell differentiation	4	0.154321	0.086187	LHX1, LDB1, RORA, CACNA1A	1870	8	13528	3.61711	1	0.734684	81.369
GOTERM_BP_FAT	GO:0050900~leukocyte migration	13	0.501543	0.0866217	EDN3, ICAM1, IL16, PODXL, ITGB2, CCL5, VCAM1, DOCK2, ITGA6, MSN, SELPLG, NKX2-3, SCG2	1870	57	13528	1.64991	1	0.735282	81.5335
GOTERM_BP_FAT	GO:0030336~negative regulation of cell migration	13	0.501543	0.0866217	ACVRL1, EGFL7, TBX5, GREM1, PTEN, TPM1, TGFB1, THY1, CLIC4, THBS1, CHRD, FGF2, IGFBP5	1870	57	13528	1.64991	1	0.735282	81.5335
GOTERM_BP_FAT	GO:0030522~intracellular receptor-mediated signaling pathway	16	0.617284	0.0869457	FLT1, GRIP1, RAN, SLA2, ESR2, KAT5, PPARGC1A, VDR, NEDD4, CYP26B1, RARA, NOS2, TGFB1I1, CARM1, PMEPA1, RNF14	1870	75	13528	1.5433	1	0.735407	81.6553
GOTERM_BP_FAT	GO:0055007~cardiac muscle cell differentiation	7	0.270062	0.087082	XIRP1, TBX5, OBSL1, PROX1, ITGB1, FOXP1, MYH10	1870	23	13528	2.20172	1	0.734738	81.7062
GOTERM_BP_FAT	GO:0001755~neural crest cell migration	7	0.270062	0.087082	FGF19, EDN3, SMO, OVOL2, TBX1, ZEB2, ISL1	1870	23	13528	2.20172	1	0.734738	81.7062
GOTERM_BP_FAT	GO:0009154~purine ribonucleotide catabolic process	7	0.270062	0.087082	ATP5E, OLA1, MYH7, MYO9B, MYH6, ENTPD1, NT5E	1870	23	13528	2.20172	1	0.734738	81.7062
GOTERM_BP_FAT	GO:0045619~regulation of lymphocyte differentiation	14	0.540123	0.0871712	PTPRC, CTLA4, NFAM1, IL15, IL7R, INHBA, CDKN2A, CD80, HLX, CD2, ZAP70, IL2RG, RARA, CD27	1870	63	13528	1.60761	1	0.733874	81.7395
GOTERM_BP_FAT	GO:0006915~apoptosis	96	3.7037	0.0872624	FASTKD3, RTN4, E2F1, STEAP3, FASTKD2, RBM5, GJA1, RNF216, PDCD4, PTEN, BAG4, CASP3, APP, CDKN2A, UNC5B, CASP9, UNC5A, CXCR4, CASP7, CASP8, NGFRAP1, UNC5C, FGF2, TOP2A, API5, EBAG9, TWIST1, ARHGEF2, MADD, AIFM1, CYCS, ESPL1, TNFRSF14, GZMB, ECT2, ZDHHC16, TNFRSF10B, RASGRF2, LCK, MFSD10, MAPK8, MAPK7, PEG3, KALRN, ING4, PRF1, XIAP, PPP3R1, RTKN, ITGB2, GREM1, ITM2B, RRAGC, TNFRSF1B, PLEKHG2, KRAS,…	1870	602	13528	1.15363	1	0.733021	81.7735
GOTERM_BP_FAT	GO:0048585~negative regulation of response to stimulus	20	0.771605	0.0903041	PTPRC, MICB, COL3A1, CTLA4, ESR2, GREM1, IL7R, FOXP3, IRS1, ADIPOQ, TGFB1, CTNNA2, MEN1, TARBP2, TNFRSF1B, SERPINF1, PPP3CB, MAPK8IP1, NT5E, NCOR1	1870	100	13528	1.44684	1	0.744384	82.8732
GOTERM_BP_FAT	GO:0009303~rRNA transcription	6	0.231481	0.0915042	BRF1, CDKN2A, POLR1E, GTF3C5, GTF3C2, GTF3C3	1870	18	13528	2.41141	1	0.74799	83.2896
GOTERM_BP_FAT	GO:0035116~embryonic hindlimb morphogenesis	6	0.231481	0.0915042	CHD7, LRP6, GNAS, MECOM, MMP13, SMARCA4	1870	18	13528	2.41141	1	0.74799	83.2896
GOTERM_BP_FAT	GO:0002285~lymphocyte activation during immune response	6	0.231481	0.0915042	ICAM1, GPR183, ITGAL, EOMES, RAB27A, NKX2-3	1870	18	13528	2.41141	1	0.74799	83.2896
GOTERM_BP_FAT	GO:0001841~neural tube formation	10	0.385802	0.0915722	BBS4, OVOL2, VANGL2, TSC2, IFT172, CASP8, PTK7, ZEB2, PTCH1, TWIST1	1870	40	13528	1.80856	1	0.747052	83.3129
GOTERM_BP_FAT	GO:0034504~protein localization in nucleus	19	0.733025	0.0917271	BBS4, TMCO6, RAN, IPO13, FGF9, IPO9, IPO8, TGFB1, RPAIN, PRICKLE1, RPL23, ZFYVE9, TSC2, PPP3CB, SUPT7L, KPNA3, KPNA2, FGF2, NR5A1	1870	94	13528	1.46224	1	0.746463	83.3659
GOTERM_BP_FAT	GO:0034612~response to tumor necrosis factor	5	0.192901	0.0929372	CASP3, ENDOG, CASP8, CCL5, ADIPOQ	1870	13	13528	2.78239	1	0.750042	83.7742
GOTERM_BP_FAT	GO:0046640~regulation of alpha-beta T cell proliferation	5	0.192901	0.0929372	PTPRC, BLM, CD80, ZAP70, TNFRSF14	1870	13	13528	2.78239	1	0.750042	83.7742
GOTERM_BP_FAT	GO:0021533~cell differentiation in hindbrain	5	0.192901	0.0929372	ULK1, LHX1, LDB1, RORA, CACNA1A	1870	13	13528	2.78239	1	0.750042	83.7742
GOTERM_BP_FAT	GO:0016044~membrane organization	63	2.43056	0.092963	SEC31A, AP2S1, SNCA, PEX5, SYT7, MEGF10, NRCAM, HOOK2, APP, PICALM, PACSIN2, ZFYVE9, DLG4, SEC23A, STX3, STX2, MYH2, ATP6V1H, COLEC12, NME2, CD36, LRP10, NME1, FNBP1L, BIN1, EPN1, SERP1, CAV2, COPZ1, SNX4, ABCA1, SCARF1, ELMOD3, DOCK2, KRAS, FOLR1, BLOC1S1, CD2, STX11, THBS1, UPK2, RAB8A, DNM1L, MRC2, RUFY1, COL5A1, MARCH3, PREB, NRAS, P2RX7, LRP1, PLSCR4, TFRC, ULK1, NEDD4, PLSCR3, TSC2, LRP6, S…	1870	381	13528	1.19621	1	0.74895	83.7828
GOTERM_BP_FAT	GO:0051146~striated muscle cell differentiation	18	0.694444	0.0930359	CAV2, NOS1, TBX5, MYH6, CAPN2, HOMER1, TPM1, PROX1, ITGB1, FOXP1, NRAS, APP, KRAS, XIRP1, PPP3CB, OBSL1, ADAM12, MYH10	1870	88	13528	1.47973	1	0.748045	83.8071
GOTERM_BP_FAT	GO:0006397~mRNA processing	54	2.08333	0.0931688	NCBP2, HNRNPA1L2, RALY, RNASEL, EIF2C2, CRNKL1, RBM5, WBP4, APP, RBM8A, PCBP2, DNAJC8, LSM5, QKI, PTBP2, DDX20, CSDC2, KHDRBS3, MBNL1, PPARGC1A, HNRNPU, SNRNP200, CELF3, ESRP1, CPSF6, SNRPC, CPSF3, SNRPE, FUS, PPIL1, TRA2B, SNRPB2, ZCRB1, WBP11, HNRNPK, CIR1, HNRNPF, HNRNPD, SCNM1, HNRNPC, NOVA1, TSEN34, CSTF2, ADARB2, RNASE4, DDX1, YTHDC1, RNPS1, HNRNPA1, GTF2F2, ZRANB2, PAPOLG, CSTF1, ADAR	1870	321	13528	1.21697	1	0.747378	83.8513
GOTERM_BP_FAT	GO:0009119~ribonucleoside metabolic process	11	0.424383	0.0940678	NME2, UMPS, PANK3, PRTFDC1, NME1, PANK1, PEMT, DPYD, DGUOK, NT5E, DNMT3B, NME7	1870	46	13528	1.72992	1	0.749698	84.1472
GOTERM_BP_FAT	GO:0048558~embryonic gut morphogenesis	3	0.115741	0.0944952	OVOL2, HLX, GATA4	1870	4	13528	5.42567	1	0.750173	84.286
GOTERM_BP_FAT	GO:0030859~polarized epithelial cell differentiation	3	0.115741	0.0944952	LAMA1, FOXF1, PTK7	1870	4	13528	5.42567	1	0.750173	84.286
GOTERM_BP_FAT	GO:0010799~regulation of peptidyl-threonine phosphorylation	3	0.115741	0.0944952	PRKAG2, TGFB1, AXIN1	1870	4	13528	5.42567	1	0.750173	84.286
GOTERM_BP_FAT	GO:0050921~positive regulation of chemotaxis	8	0.308642	0.0952903	EDN3, CDH13, IL16, CCR4, THBS1, CXCL12, TGFB1, SCG2	1870	29	13528	1.99565	1	0.752051	84.5413
GOTERM_BP_FAT	GO:0060485~mesenchyme development	12	0.462963	0.095503	FGF19, EDNRA, EDN3, SMO, BMP2, OVOL2, EOMES, TBX1, ZEB2, ISL1, TGFB1, HNRNPAB	1870	52	13528	1.66944	1	0.751696	84.6089
GOTERM_BP_FAT	GO:0031570~DNA integrity checkpoint	12	0.462963	0.095503	RAD1, CDC6, CCND1, CDC45, BLM, FAM175A, BRE, HINFP, DGKZ, CHEK1, BRSK1, GTSE1	1870	52	13528	1.66944	1	0.751696	84.6089
GOTERM_BP_FAT	GO:0043122~regulation of I-kappaB kinase/NF-kappaB cascade	21	0.810185	0.0956917	CFLAR, SLC20A1, GOLT1B, IL1RL1, LGALS1, PPM1A, UBE2V1, GJA1, TRIM13, WLS, TMEM189, ECT2, ADIPOQ, FLNA, TRAF3IP2, APOL3, GPR89B, TNFRSF10B, CASP8, RHOC, EEF1D, RHOH	1870	107	13528	1.4198	1	0.751252	84.6687
GOTERM_BP_FAT	GO:0046822~regulation of nucleocytoplasmic transport	13	0.501543	0.0961579	NCBP2, NUDT4, NFKBIB, PKIG, G3BP2, PKIA, FLNA, TGFB1, SMO, AAAS, CDKN2A, NEDD4, CD27	1870	58	13528	1.62146	1	0.751861	84.8153
GOTERM_BP_FAT	GO:0002697~regulation of immune effector process	20	0.771605	0.097507	PTPRC, ICAM1, MICB, TNFSF4, C3, AP2S1, IL28RA, ATP6V1H, IL15, FOXP3, IL7R, TGFB1, FOXP1, TARBP2, SH2D1A, P2RX7, TAP2, PPP3CB, MS4A2, NOS2	1870	101	13528	1.43252	1	0.75577	85.2324
GOTERM_BP_FAT	GO:0000165~MAPKKK cascade	33	1.27315	0.098077	NDST1, MEN1, DUSP19, RASGRP3, CXCR4, PTK2B, GAB1, C1QTNF2, SPRED2, SPRED3, TNFRSF19, SHC1, TRAF7, THBS1, FGF2, MAP2K6, CDC42EP5, SCG2, GPS1, PPP2R1A, PTPRC, FLT1, MADD, MAP2K4, PKN1, SH2D3C, P2RX7, RGS3, DOK5, MAPK8IP3, MAPK8, MAPK8IP1, MAPK7	1870	184	13528	1.29744	1	0.756738	85.4053
GOTERM_BP_FAT	GO:0045165~cell fate commitment	26	1.00309	0.0982638	HOXA11, POU6F2, MYEF2, SOX6, PAX2, TCF7L2, ITGB1, MEN1, CASP3, SPRY1, CYP26B1, LHX6, FGF1, NR2F2, FGF2, RUNX2, BMP2, NTF3, TBX1, ISL1, PROX1, FOXN4, NOTCH3, SMO, TGFB1I1, SMARCA4	1870	139	13528	1.35316	1	0.756286	85.4616
