# Supplementary material for: miR-509-3p is clinically significant and strongly attenuates cellular migration and multi-cellular spheroids in ovarian cancer
Source: Oncotarget. 2016 Mar 27;7(18):25930–48. doi: 10.18632/oncotarget.8412 (PMC5041955; doi:10.18632/oncotarget.8412)
Supplement: Supplementary file 5 [file oncotarget-07-25930-s005.xls]

## Sheet: Contents
miR_M
mRNA_M
miR_C
mRNA_C
miR_sur_qval
PathwayAnalysis
SigmRNAs_IC5_alpha3
SigmiRNAs_IC5_alpha1
miR-506-514 target enrichment
miR-506-514_targets
Survival_Groups
ProgressionRecurrence_Groups

## Sheet: miR_M
	IC1	IC2	IC3	IC4	IC5
TCGA-09-0364-01A-02R-1564-13	4.46913	-0.835215	0.56417	2.07301	1.35034
TCGA-13-0801-01A-01R-1564-13	5.06839	1.66795	1.83675	0.771674	1.97255
TCGA-24-1428-01A-01R-1564-13	5.22993	1.48166	1.57652	0.481819	1.43891
TCGA-13-0890-01A-01R-1564-13	5.2344	1.27384	0.525305	1.2947	0.864935
TCGA-09-0366-01A-01R-1564-13	4.20916	0.834678	2.00136	0.826418	-0.0815416
TCGA-23-1023-01A-02R-1564-13	4.72812	-0.521917	0.157323	1.53564	1.31902
TCGA-23-1109-01A-01R-1564-13	4.95639	1.32732	0.585195	0.818718	1.36946
TCGA-09-0367-01A-01R-1564-13	4.50156	0.793933	2.38109	0.960871	-0.19728
TCGA-10-0936-01A-01R-1564-13	4.51096	-0.138392	1.26098	0.0934738	1.82897
TCGA-13-0913-01A-01R-1564-13	4.36253	-0.0966523	1.5063	1.26273	1.86284
TCGA-13-0899-01A-01R-1564-13	4.46186	1.29695	1.74053	2.05955	-0.216058
TCGA-13-0916-01A-01R-1564-13	4.42547	1.90296	2.23979	0.577159	1.73241
TCGA-23-1027-01A-02R-1564-13	4.92613	1.41489	0.843764	0.486912	1.36678
TCGA-13-0799-01A-01R-1564-13	4.2209	1.0558	2.24782	0.500733	0.155522
TCGA-13-0800-01A-01R-1564-13	3.8665	-0.618092	1.26532	1.6526	1.68687
TCGA-10-0928-01A-02R-1564-13	4.42063	0.148168	1.51339	1.61916	2.07786
TCGA-13-0920-01A-01R-1564-13	4.31671	-0.54415	1.15865	1.25552	1.90392
TCGA-20-1682-01A-01R-1564-13	4.89781	0.744647	0.67201	1.20787	1.31648
TCGA-04-1357-01A-01R-1565-13	4.89519	0.0705682	1.38987	0.560449	1.53002
TCGA-24-1413-01A-01R-1565-13	4.7801	-0.618257	1.36951	0.447805	1.78034
TCGA-25-1319-01A-01R-1565-13	4.57787	1.05445	1.33119	1.35691	1.92316
TCGA-25-1328-01A-01R-1565-13	5.13191	0.357139	0.52693	0.363004	1.4802
TCGA-13-1506-01A-01R-1565-13	4.63692	0.779727	1.49392	1.34588	1.76029
TCGA-24-1418-01A-01R-1565-13	4.89145	0.979953	0.241209	0.970637	1.14633
TCGA-23-1120-01A-02R-1565-13	4.60408	0.166623	0.76649	1.00098	1.7319
TCGA-24-1103-01A-01R-1565-13	4.25638	-0.3816	1.21101	1.10338	1.96936
TCGA-13-0893-01B-01R-1565-13	4.62437	0.7467	0.878758	0.683984	1.41112
TCGA-13-1405-01A-01R-1565-13	5.22027	1.39477	0.0139496	0.988586	0.975233
TCGA-25-1312-01A-01R-1565-13	4.64905	0.80663	1.24229	1.28663	1.94011
TCGA-25-1320-01A-01R-1565-13	4.70495	1.24483	0.636123	0.954734	1.39486
TCGA-25-1329-01A-01R-1565-13	4.74407	0.95266	0.84921	0.864823	1.20817
TCGA-13-1497-01A-01R-1565-13	4.65801	1.03748	1.3955	0.886605	1.88078
TCGA-13-1507-01A-01R-1565-13	5.03263	1.33865	0.771801	0.918118	1.3626
TCGA-24-1419-01A-01R-1565-13	4.57915	-0.417328	1.11618	0.723305	1.66552
TCGA-23-1122-01A-01R-1565-13	4.50943	0.516112	0.651162	1.08291	1.82604
TCGA-25-1313-01A-01R-1565-13	4.50495	0.135487	1.10279	1.09399	1.10084
TCGA-25-1321-01A-01R-1565-13	4.32247	-0.346546	1.42255	0.84077	1.92058
TCGA-13-1498-01A-01R-1565-13	4.81566	0.692078	1.06665	0.612409	1.67767
TCGA-24-1422-01A-01R-1565-13	4.90399	0.785881	0.507008	0.612972	1.18141
TCGA-23-1123-01A-01R-1565-13	4.33203	0.88223	1.58637	1.37028	2.17086
TCGA-04-1362-01A-01R-1565-13	4.63529	-0.120587	1.12989	1.35299	1.81457
TCGA-25-1314-01A-01R-1565-13	4.66561	1.35592	1.2176	1.01199	1.51305
TCGA-25-1322-01A-01R-1565-13	4.36092	0.353987	0.820601	0.896108	1.61168
TCGA-13-1481-01A-01R-1565-13	4.80514	1.11348	0.314477	0.971841	1.40977
TCGA-24-1423-01A-01R-1565-13	4.52827	0.449195	1.25531	1.24607	1.85197
TCGA-04-1348-01A-01R-1565-13	5.10936	0.954326	1.14884	0.544086	1.38933
TCGA-04-1364-01A-01R-1565-13	4.16055	-0.49378	0.472781	1.99718	1.53382
TCGA-25-1315-01A-01R-1565-13	4.03992	-0.056059	1.61223	1.39198	1.70106
TCGA-25-1323-01A-01R-1565-13	4.49375	-0.45305	0.604711	1.2135	1.69602
TCGA-13-1511-01A-01R-1565-13	5.05691	1.57677	0.649623	0.726704	1.52902
TCGA-24-1424-01A-01R-1565-13	4.51304	-0.128224	1.00803	0.964008	1.77077
TCGA-04-1365-01A-01R-1565-13	4.68194	1.94447	1.49537	1.33424	1.92928
TCGA-13-1410-01A-01R-1565-13	4.64384	1.14036	1.04002	1.06883	1.46155
TCGA-25-1316-01A-01R-1565-13	4.84607	0.431819	0.389943	1.23446	1.44163
TCGA-25-1324-01A-01R-1565-13	4.20875	1.20849	1.78449	0.818471	1.99559
TCGA-13-1512-01A-01R-1565-13	4.49913	1.43167	1.21325	1.15423	-0.139734
TCGA-13-1411-01A-01R-1565-13	4.89885	1.54547	0.676791	0.682894	-0.333504
TCGA-25-1317-01A-01R-1565-13	4.29157	-0.429974	1.5972	0.814193	0.0426088
TCGA-24-1416-01A-01R-1565-13	4.6104	-0.859099	1.17071	0.673306	1.85376
TCGA-24-1427-01A-01R-1565-13	5.1311	1.04893	0.331692	1.27566	1.36766
TCGA-13-1403-01A-01R-1565-13	4.83787	1.02267	0.717273	1.14564	1.19983
TCGA-25-1318-01A-01R-1565-13	4.75758	0.766183	0.931877	1.04337	1.61781
TCGA-25-1326-01A-01R-1565-13	5.02137	0.616639	0.274572	0.82616	1.40032
TCGA-13-1505-01A-01R-1565-13	4.79311	0.947042	0.774697	0.965142	1.58006
TCGA-24-1417-01A-01R-1565-13	4.36237	1.10317	1.17258	0.360048	1.48892
TCGA-24-1474-01A-01R-1566-13	4.60279	1.60237	1.62465	0.836715	1.79575
TCGA-24-1563-01A-01R-1566-13	5.03067	0.921622	0.319006	1.04212	1.22928
TCGA-09-1667-01C-01R-1566-13	4.38145	1.43693	1.40304	0.978691	1.71086
TCGA-24-1557-01A-01R-1566-13	4.32003	0.235185	1.47749	1.1596	1.99834
TCGA-25-1628-01A-01R-1566-13	4.66691	1.00918	0.576381	1.1776	1.47879
TCGA-36-1570-01A-01R-1566-13	4.38611	-0.404097	1.59803	0.750983	1.63313
TCGA-36-1581-01A-01R-1566-13	4.95058	0.962707	0.888144	0.767751	1.73286
TCGA-09-1673-01A-01R-1566-13	4.23266	1.55419	1.85465	0.794609	1.93396
TCGA-20-1687-01A-01R-1566-13	5.05841	0.896283	1.1933	0.563507	1.51049
TCGA-24-1430-01A-01R-1566-13	4.43997	1.10296	1.13031	1.02312	1.90687
TCGA-24-1467-01A-01R-1566-13	4.46665	-0.395845	1.84048	0.709622	1.9557
TCGA-24-1549-01A-01R-1566-13	4.77846	0.25803	1.43756	1.1221	1.89549
TCGA-24-1564-01A-01R-1566-13	4.83828	0.668522	0.740939	0.852837	1.50662
TCGA-09-1668-01B-01R-1566-13	4.71291	1.33962	0.696548	1.14097	1.70873
TCGA-24-1558-01A-01R-1566-13	4.5049	0.726075	1.5752	1.1307	1.90629
TCGA-25-1630-01A-01R-1566-13	4.67731	-0.382848	0.863149	0.6346	1.70285
TCGA-36-1571-01A-01R-1566-13	4.04114	0.00915061	1.53751	0.666843	2.05092
TCGA-57-1582-01A-01R-1566-13	4.63576	0.756078	1.12236	1.51707	1.63338
TCGA-09-1674-01A-01R-1566-13	3.91417	0.925471	1.02599	2.13895	2.06043
TCGA-23-1114-01B-01R-1566-13	4.5368	0.673313	1.03567	2.38749	1.82496
TCGA-04-1514-01A-01R-1566-13	3.91057	-0.511462	0.319305	1.51174	1.7128
TCGA-24-1550-01A-01R-1566-13	4.74765	0.546261	-0.681672	2.21501	1.08436
TCGA-09-1669-01A-01R-1566-13	4.59214	-0.381524	0.786743	1.18615	1.67722
TCGA-24-1560-01A-01R-1566-13	4.5405	-0.182295	1.73577	1.22812	2.04084
TCGA-25-1632-01A-01R-1566-13	4.50882	0.60664	1.49766	1.27463	1.77254
TCGA-36-1574-01A-01R-1566-13	5.04889	1.00791	0.431435	0.361366	1.4037
TCGA-57-1583-01A-01R-1566-13	5.03845	1.35793	1.20996	0.900848	1.6441
TCGA-23-1809-01A-01R-1566-13	4.70523	-0.614832	0.452305	0.921403	1.47557
TCGA-24-1434-01A-01R-1566-13	5.11227	0.671272	0.0701505	1.06402	1.10018
TCGA-24-1551-01A-01R-1566-13	4.96386	0.769828	0.867573	0.0526496	1.52342
TCGA-24-1603-01A-01R-1566-13	4.64619	1.08805	1.29986	1.13703	1.80696
TCGA-24-1544-01A-01R-1566-13	4.40264	0.905437	1.73714	1.94557	1.85681
TCGA-24-1567-01A-01R-1566-13	4.40629	0.0347261	0.762678	1.77012	1.20205
TCGA-25-1633-01A-01R-1566-13	4.68843	0.2182	0.238734	1.61077	1.0731
TCGA-36-1575-01A-01R-1566-13	4.33933	0.322054	0.734105	0.89247	0.843482
TCGA-57-1584-01A-01R-1566-13	4.85469	-0.625988	1.61084	0.777388	1.67379
TCGA-24-1847-01A-01R-1566-13	4.34925	-0.210666	1.02627	0.465226	1.76378
TCGA-24-1435-01A-01R-1566-13	4.68291	1.0681	0.889827	1.08932	1.69203
TCGA-24-1425-01A-02R-1566-13	5.31838	1.14106	0.720589	2.09696	0.986148
TCGA-24-1552-01A-01R-1566-13	4.7794	1.49119	1.17142	0.756303	1.65176
TCGA-24-1604-01A-01R-1566-13	4.50682	0.495715	1.39904	0.84821	1.80145
TCGA-24-1545-01A-01R-1566-13	4.76408	1.58145	0.678466	1.32494	1.39622
TCGA-25-1623-01A-01R-1566-13	4.90793	1.5097	0.218909	0.946898	1.12221
TCGA-25-1634-01A-01R-1566-13	5.02989	0.115687	1.37576	1.40122	1.78321
TCGA-36-1576-01A-01R-1566-13	4.79854	1.22697	0.430713	0.968004	1.56223
TCGA-20-1683-01A-01R-1566-13	4.56836	1.68469	1.11216	1.43501	1.6239
TCGA-29-1688-01A-01R-1566-13	4.86525	1.28834	0.771322	0.411684	1.66791
TCGA-24-1436-01A-01R-1566-13	4.68829	1.26169	0.78064	1.17642	1.57876
TCGA-24-1469-01A-01R-1566-13	4.23022	1.66289	1.72523	0.988423	2.13624
TCGA-24-1553-01A-01R-1566-13	4.77473	0.66222	1.56071	0.7966	1.69775
TCGA-09-1662-01A-01R-1566-13	5.0096	0.659799	0.803474	0.568158	1.37936
TCGA-24-1546-01A-01R-1566-13	5.21558	0.925969	0.364311	0.944253	1.25602
TCGA-25-1625-01A-01R-1566-13	4.52267	-0.336133	0.925531	0.817333	1.39533
TCGA-25-1635-01A-01R-1566-13	4.96552	1.21603	0.122053	0.716711	1.29764
TCGA-36-1577-01A-01R-1566-13	4.59858	-0.248253	0.682624	1.58786	1.6988
TCGA-20-1684-01A-01R-1566-13	4.03678	0.80125	2.03812	1.03913	0.100054
TCGA-29-1690-01A-01R-1566-13	5.01344	0.180727	1.82748	0.691085	-0.344059
TCGA-24-1463-01A-01R-1566-13	4.57375	1.1235	1.20865	0.874252	-0.178038
TCGA-24-1555-01A-01R-1566-13	4.39699	0.309462	2.41979	0.746694	-0.0500037
TCGA-24-1616-01A-01R-1566-13	4.17948	-0.103675	2.05465	1.33894	0.297089
TCGA-24-1548-01A-01R-1566-13	4.47607	1.16632	2.0748	0.697334	0.268762
TCGA-25-1626-01A-01R-1566-13	4.97438	0.956821	0.774282	1.26246	-0.550057
TCGA-36-1568-01A-01R-1566-13	4.58804	0.130612	1.45291	0.627888	0.10634
TCGA-36-1578-01A-01R-1566-13	4.63411	1.6295	2.15383	0.188585	-0.0163026
TCGA-09-1670-01A-01R-1566-13	4.79505	0.283638	1.50393	0.4022	1.91863
TCGA-20-1685-01A-01R-1566-13	4.49161	-0.113537	1.28814	0.595407	2.01858
TCGA-29-1691-01A-01R-1566-13	4.78909	1.10208	0.823108	0.475767	1.526
TCGA-24-1562-01A-01R-1566-13	5.10533	0.879648	1.03033	0.432883	1.67907
TCGA-09-1666-01A-01R-1566-13	4.657	0.964967	1.75061	0.249928	1.97441
TCGA-24-1556-01A-01R-1566-13	4.8814	0.832959	0.61872	0.218251	1.58464
TCGA-25-1627-01A-01R-1566-13	4.67104	0.0250794	1.22406	0.643707	1.70718
TCGA-36-1569-01A-01R-1566-13	4.7772	0.621228	1.25947	0.569162	1.81102
TCGA-36-1580-01A-01R-1566-13	4.39094	-0.176403	0.878797	0.928602	1.68457
TCGA-29-1693-01A-01R-1567-13	4.69109	0.995964	0.988257	0.85349	1.64412
TCGA-29-1702-01A-01R-1567-13	4.82288	0.465089	-0.0901365	1.21384	1.28176
TCGA-29-1761-01A-01R-1567-13	4.2453	-0.0216745	1.71417	1.23186	0.549362
TCGA-23-1111-01A-01R-1567-13	4.57077	-0.208263	1.3113	0.703201	1.91447
TCGA-61-1725-01A-01R-1567-13	4.59474	-0.250801	1.12067	0.368436	1.59001
TCGA-24-1924-01A-01R-1567-13	4.5172	0.955068	1.56435	0.481895	1.85827
TCGA-29-1694-01A-01R-1567-13	4.66871	-0.0416337	0.985035	0.582164	1.68228
TCGA-29-1703-01A-01R-1567-13	4.73038	0.612079	1.15009	0.528773	1.68903
TCGA-29-1762-01A-01R-1567-13	4.33817	-0.193529	0.769655	1.00941	1.75013
TCGA-29-1781-01A-01R-1567-13	4.24936	0.384165	1.71488	0.803181	1.43916
TCGA-24-1842-01A-01R-1567-13	4.78006	0.491165	0.048837	1.27903	1.36694
TCGA-25-1870-01A-01R-1567-13	4.29917	-0.0311113	1.85504	1.05028	2.24183
TCGA-29-1695-01A-01R-1567-13	4.86265	1.14535	0.57255	0.819693	1.45616
TCGA-29-1705-01A-01R-1567-13	5.07517	0.692114	0.779901	0.647868	1.43196
TCGA-29-1763-01A-02R-1567-13	4.45861	-0.321652	1.01655	0.985103	1.75836
TCGA-29-1783-01A-01R-1567-13	4.64084	-0.319311	1.23658	1.21197	1.70434
TCGA-24-1843-01A-01R-1567-13	5.00707	0.63971	0.92057	0.644995	1.87503
TCGA-29-1776-01A-01R-1567-13	4.96506	1.17409	1.52194	1.46765	1.12285
TCGA-61-1900-01A-01R-1567-13	4.49458	-0.714346	0.414608	1.23729	1.66857
TCGA-61-1914-01A-01R-1567-13	4.11149	0.162452	1.14932	0.833297	1.65005
TCGA-24-1928-01A-01R-1567-13	4.62454	0.924451	0.549078	0.869393	0.977707
TCGA-25-1871-01A-01R-1567-13	4.49619	0.314638	1.55628	1.89415	1.98455
TCGA-29-1696-01A-01R-1567-13	4.53491	-0.344528	1.82682	1.42017	1.73636
TCGA-29-1784-01A-02R-1567-13	4.50534	0.619078	1.35144	0.587217	1.98176
TCGA-24-1844-01A-01R-1567-13	4.41251	-0.618872	1.38564	0.634838	2.0294
TCGA-61-1733-01A-01R-1567-13	4.85143	1.08798	0.69875	0.884071	1.40542
TCGA-24-1930-01A-01R-1567-13	4.97332	0.82057	1.05465	0.0145175	1.35624
TCGA-29-1697-01A-01R-1567-13	4.1457	1.24994	1.75973	0.549124	2.06459
TCGA-29-1785-01A-01R-1567-13	5.03046	1.07324	1.18565	0.39168	1.56005
TCGA-29-1778-01A-01R-1567-13	4.73224	0.490865	1.6018	0.82667	1.85844
TCGA-61-1737-01A-01R-1567-13	4.92142	0.0900363	0.624039	0.702992	1.47828
TCGA-24-2020-01A-01R-1567-13	4.8477	0.103477	-0.718888	1.39396	0.952566
TCGA-29-1698-01A-01R-1567-13	4.77472	1.14907	0.29673	0.929394	1.39737
TCGA-24-1846-01A-01R-1567-13	4.85469	1.04741	0.637803	0.123278	1.49212
TCGA-30-1855-01A-01R-1567-13	4.71195	1.04633	0.977563	0.824485	0.495773
TCGA-24-2023-01A-01R-1567-13	4.96371	-0.156984	1.26978	0.500222	1.68553
TCGA-29-1710-01A-02R-1567-13	4.9013	0.870344	0.870448	0.420322	0.374363
TCGA-29-1770-01A-01R-1567-13	4.86958	1.02491	1.12218	0.674824	-0.0957951
TCGA-30-1718-01A-01R-1567-13	4.75974	0.82181	1.37219	0.687754	0.355227
TCGA-24-1849-01A-01R-1567-13	4.9532	0.740543	0.640938	0.539361	0.039898
TCGA-61-1740-01A-01R-1567-13	4.70839	1.1565	1.70424	0.58907	-0.0126614
TCGA-61-1907-01A-01R-1567-13	4.23824	1.77534	2.62525	0.246884	0.580687
TCGA-29-1701-01A-01R-1567-13	4.39691	1.14665	1.0424	1.37279	-0.0451454
TCGA-29-1711-01A-01R-1567-13	4.69429	1.65778	1.32594	0.508893	-0.0600938
TCGA-23-1029-01B-01R-1567-13	4.19498	-0.631173	1.35437	0.839206	2.03682
TCGA-24-1850-01A-01R-1567-13	4.95871	0.36198	0.209644	0.375936	1.53304
TCGA-61-1741-01A-02R-1567-13	4.37761	0.597192	1.35991	0.888799	1.72671
TCGA-61-1910-01A-01R-1567-13	4.7057	1.33716	1.6802	0.110125	1.73262
TCGA-24-2027-01A-01R-1567-13	4.38349	-1.08675	0.755544	0.833874	1.66552
TCGA-30-1860-01A-01R-1568-13	4.92351	0.983258	0.578543	0.145106	1.18362
TCGA-31-1956-01A-01R-1568-13	5.25709	0.598527	0.530124	0.437015	1.41039
TCGA-61-1917-01A-01R-1568-13	4.77197	0.150001	0.99481	0.807575	1.7204
TCGA-23-2078-01A-01R-1568-13	4.96107	0.577634	0.537709	1.154	1.69526
TCGA-24-2035-01A-01R-1568-13	5.07356	0.6177	0.385677	0.585154	1.38886
TCGA-61-1995-01A-01R-1568-13	4.85307	0.561077	1.29128	0.452542	1.97462
TCGA-61-2012-01A-01R-1568-13	4.70993	0.844461	1.33715	0.612032	1.65089
TCGA-61-2095-01A-01R-1568-13	4.83439	-0.816714	0.666085	0.319014	1.52879
TCGA-61-2110-01A-01R-1568-13	4.56451	-0.162987	0.893301	0.368791	1.92473
TCGA-09-2051-01A-01R-1568-13	4.67961	0.296225	1.1685	0.372706	1.85645
TCGA-24-2289-01A-01R-1568-13	4.5347	0.579678	0.596798	0.619393	1.38671
TCGA-31-1959-01A-01R-1568-13	4.67363	0.250372	0.113486	0.859468	1.03849
TCGA-61-1918-01A-01R-1568-13	4.31169	0.00124518	1.17486	0.307285	1.841
TCGA-24-2036-01A-01R-1568-13	4.43787	-0.588123	1.0428	0.499936	1.8433
TCGA-61-1998-01A-01R-1568-13	4.67019	0.158628	0.69707	1.35818	1.76
TCGA-61-2016-01A-01R-1568-13	4.79683	-0.292688	0.981907	0.875043	1.82262
TCGA-61-2111-01A-01R-1568-13	4.43033	0.721413	0.994723	0.245905	1.21155
TCGA-13-2060-01A-01R-1568-13	4.83879	1.05865	0.660583	0.455983	1.64159
TCGA-24-2290-01A-01R-1568-13	4.62572	0.779263	1.0441	-0.168448	1.49442
TCGA-30-1862-01A-02R-1568-13	5.20742	0.717731	0.570331	0.572519	1.38429
TCGA-31-1944-01A-01R-1568-13	4.55172	-0.00956421	1.11505	0.648869	1.14795
TCGA-61-1919-01A-01R-1568-13	5.11561	0.588842	0.334769	0.75147	1.4046
TCGA-23-2081-01A-01R-1568-13	4.87988	0.805874	0.790592	0.826042	1.57088
TCGA-24-2038-01A-01R-1568-13	5.14846	-0.5972	0.950142	0.185347	1.68338
TCGA-61-2000-01A-01R-1568-13	4.77805	1.26599	1.18338	0.346157	1.6688
TCGA-61-2097-01A-02R-1568-13	4.59769	-0.77565	1.06938	0.56109	1.11653
TCGA-61-2113-01A-01R-1568-13	4.86222	0.765485	0.671854	0.802836	1.58809
TCGA-24-2262-01A-01R-1568-13	5.031	1.00154	0.517853	-0.169048	1.495
TCGA-24-2293-01A-01R-1568-13	4.97062	0.353393	0.109736	0.29788	1.1194
TCGA-31-1946-01A-01R-1568-13	5.20067	0.496359	0.436095	0.568243	1.47498
TCGA-57-1993-01A-01R-1568-13	4.52199	-0.853542	0.694757	0.513967	1.85248
TCGA-23-2084-01A-02R-1568-13	4.69894	0.00882168	1.18569	0.627416	1.75354
TCGA-24-2254-01A-01R-1568-13	4.56107	-1.01569	0.750172	0.390944	1.59849
TCGA-61-2002-01A-01R-1568-13	5.13962	0.344899	0.446379	0.438294	1.16888
TCGA-61-2098-01A-01R-1568-13	4.16259	-0.949242	0.805812	0.821095	1.70362
TCGA-24-2267-01A-01R-1568-13	4.83153	0.133357	1.08252	-0.148612	1.47501
TCGA-31-1950-01A-01R-1568-13	4.60639	0.386067	1.38707	0.658882	2.18474
TCGA-57-1994-01A-01R-1568-13	4.15672	-0.218124	1.37889	0.378788	1.86815
TCGA-09-2054-01A-01R-1568-13	4.4112	0.540748	0.244138	1.09044	1.4779
TCGA-24-2019-01A-02R-1568-13	4.33126	-0.580608	0.78274	0.934456	1.83125
TCGA-61-2003-01A-01R-1568-13	4.71126	0.0724752	0.660389	0.762435	1.57516
TCGA-61-2101-01A-01R-1568-13	4.76911	0.7526	0.514141	0.980995	1.59953
TCGA-09-2044-01B-01R-1568-13	4.41899	0.356626	1.6436	0.259631	2.04719
TCGA-24-2271-01A-01R-1568-13	4.747	0.396973	1.13447	-0.034645	0.582415
TCGA-24-2297-01A-01R-1568-13	4.33977	-0.496484	1.22585	0.412371	1.6504
TCGA-31-1951-01A-01R-1568-13	4.85258	0.982425	0.63683	0.617706	1.26689
TCGA-61-1724-01A-01R-1568-13	4.69246	0.926975	1.054	-0.289799	1.5051
TCGA-09-2056-01B-01R-1568-13	5.17454	-0.308299	1.01293	0.525342	1.50972
TCGA-24-2024-01A-02R-1568-13	4.96839	0.913959	0.341274	0.531462	1.60735
TCGA-24-2261-01A-01R-1568-13	5.05671	1.19387	0.630308	0.394527	1.39636
TCGA-61-2008-01A-02R-1568-13	5.04267	-0.64086	1.24397	1.00596	1.60322
TCGA-61-2088-01A-01R-1568-13	4.41912	0.543301	1.34363	0.0469897	1.83858
TCGA-61-2102-01A-01R-1568-13	4.4726	1.28698	0.596692	1.12252	0.860118
TCGA-09-2045-01A-01R-1568-13	4.69354	-0.585024	1.48998	0.390489	1.83675
TCGA-25-2042-01A-01R-1568-13	4.85197	0.369374	0.202022	0.826955	0.508074
TCGA-31-1953-01A-01R-1568-13	5.32845	0.729307	0.577088	-0.0227406	1.6214
TCGA-61-1728-01A-01R-1568-13	5.14174	-0.791602	0.910848	0.400396	1.58919
TCGA-61-2092-01A-01R-1568-13	5.13371	-0.220516	1.27648	-0.568163	1.64039
TCGA-61-2104-01A-01R-1568-13	4.88733	0.396251	1.03285	0.488426	1.74586
TCGA-09-2048-01A-01R-1568-13	3.93873	-0.248819	1.13804	1.57702	0.726732
TCGA-24-2281-01A-01R-1568-13	4.96848	1.10851	1.277	0.326745	0.162277
TCGA-61-1743-01A-01R-1568-13	4.33641	0.748413	1.7683	0.955895	0.814692
TCGA-23-2077-01A-01R-1568-13	4.03277	-0.417183	1.72708	0.726925	0.386538
TCGA-24-2033-01A-01R-1568-13	4.64301	0.706593	1.02411	0.86363	0.167713
TCGA-61-1736-01B-01R-1568-13	4.36021	-0.780247	1.53346	0.283577	0.778732
TCGA-61-2009-01A-01R-1568-13	4.67713	0.743791	0.579794	0.896369	0.564519
TCGA-61-2094-01A-01R-1568-13	4.68835	-0.0621882	1.45704	-0.0254808	0.586305
TCGA-61-2109-01A-01R-1568-13	4.42959	0.395611	1.78678	0.284782	0.747582
TCGA-24-2288-01A-01R-1568-13	4.53852	0.596299	1.46048	0.0524279	0.029163
TCGA-25-2391-01A-01R-1569-13	4.62517	-0.0624967	1.27619	0.222489	1.88523
TCGA-25-2404-01A-01R-1569-13	4.5523	-0.183212	0.938204	0.354528	1.09074
TCGA-25-2392-01A-01R-1569-13	4.07478	0.463634	1.73366	0.622046	0.954169
TCGA-59-2350-01A-01R-1569-13	4.49408	1.4086	1.11464	0.102583	1.81355
TCGA-24-2298-01A-01R-1569-13	4.90202	0.468834	0.727341	0.259444	0.589689
TCGA-25-2393-01A-01R-1569-13	4.41462	0.397194	1.03082	0.670175	1.4969
TCGA-29-2414-01A-02R-1569-13	4.83577	0.738662	0.557671	0.993944	1.75609
TCGA-59-2351-01A-01R-1569-13	4.74618	-0.54081	0.977467	1.18859	1.28345
TCGA-13-0883-01A-02R-1569-13	4.8401	0.681334	1.25137	1.15982	1.76466
TCGA-25-1631-01A-01R-1569-13	4.85057	-0.553832	0.891282	1.08652	1.72338
TCGA-25-2396-01A-01R-1569-13	4.85953	0.652049	0.751755	0.109319	1.49685
TCGA-25-2401-01A-01R-1569-13	4.72523	0.957426	0.377831	0.689113	1.261
TCGA-25-2397-01A-01R-1569-13	4.63307	1.23026	1.72973	0.278841	1.51993
TCGA-29-2425-01A-01R-1569-13	4.53647	1.1557	1.40838	0.601187	1.8445
TCGA-59-2354-01A-01R-1569-13	4.60463	0.723842	0.188002	0.435003	1.05786
TCGA-25-2409-01A-01R-1569-13	4.63081	0.824421	0.784681	0.39096	1.37994
TCGA-25-2398-01A-01R-1569-13	5.06926	0.808861	0.16482	0.408946	1.42895
TCGA-29-2427-01A-01R-1569-13	5.27045	0.888395	0.420879	-0.0751833	1.48891
TCGA-59-2355-01A-01R-1569-13	4.41874	-0.3398	1.15364	0.643457	1.56917
TCGA-23-1026-01B-01R-1569-13	4.62401	0.552682	0.775115	0.477208	1.48262
TCGA-25-2399-01A-01R-1569-13	4.63537	0.567056	0.811663	0.0774645	1.46282
TCGA-29-2428-01A-01R-1569-13	4.70547	1.21154	1.03969	0.318247	1.64555
TCGA-59-2363-01A-01R-1569-13	4.12904	-0.661604	0.485496	0.700662	1.54972
TCGA-61-1721-01A-01R-1569-13	5.14983	-0.252729	0.222082	0.669293	1.18874
TCGA-25-2400-01A-01R-1569-13	4.19454	-0.152929	1.28738	0.732633	1.98976
TCGA-59-2348-01A-01R-1569-13	4.63092	1.20888	1.08666	0.422573	0.903588
TCGA-57-1585-01A-01R-1566-13	4.98969	0.566237	0.525962	0.950001	1.13563

## Sheet: mRNA_M
	IC1	IC2	IC3	IC4	IC5
TCGA-09-0364-01A-02R-1564-13	2.27784	-0.850826	0.540184	0.48744	0.797837
TCGA-13-0801-01A-01R-1564-13	2.57196	0.86624	0.572618	0.812248	1.16798
TCGA-24-1428-01A-01R-1564-13	2.53461	0.5983	0.52089	0.70527	0.906257
TCGA-13-0890-01A-01R-1564-13	2.36069	0.234882	0.538037	0.595267	0.406704
TCGA-09-0366-01A-01R-1564-13	2.32061	0.458264	0.417466	0.466146	1.07758
TCGA-23-1023-01A-02R-1564-13	2.43646	0.393615	0.436719	0.295751	0.704291
TCGA-23-1109-01A-01R-1564-13	2.55838	0.292116	0.546812	0.514435	0.612043
TCGA-09-0367-01A-01R-1564-13	2.5454	0.576886	0.552762	0.299228	1.17942
TCGA-10-0936-01A-01R-1564-13	2.17062	0.274207	0.39803	0.496179	1.49432
TCGA-13-0913-01A-01R-1564-13	2.32439	-0.208649	0.467014	0.434456	1.2395
TCGA-13-0899-01A-01R-1564-13	2.47321	0.126573	0.537278	0.524111	0.901136
TCGA-13-0916-01A-01R-1564-13	2.31774	0.104254	0.499337	0.608489	1.07792
TCGA-23-1027-01A-02R-1564-13	2.73078	0.577489	0.517946	0.328105	0.781067
TCGA-13-0799-01A-01R-1564-13	2.38669	0.0273413	0.469196	0.511511	1.27757
TCGA-13-0800-01A-01R-1564-13	2.19712	-0.717974	0.433917	0.427713	1.08116
TCGA-10-0928-01A-02R-1564-13	2.29604	-0.146983	0.553615	0.237753	0.958954
TCGA-13-0920-01A-01R-1564-13	2.16366	-0.264101	0.505235	0.856822	0.968683
TCGA-20-1682-01A-01R-1564-13	2.34388	0.556947	0.615365	0.591919	0.45639
TCGA-04-1357-01A-01R-1565-13	2.41654	0.71399	0.512663	0.397054	0.849828
TCGA-24-1413-01A-01R-1565-13	2.34177	0.173167	0.546158	0.0813032	1.28249
TCGA-25-1319-01A-01R-1565-13	2.25877	0.124555	0.471694	0.505492	1.07579
TCGA-25-1328-01A-01R-1565-13	2.56809	0.300093	0.474151	-0.201612	0.406343
TCGA-13-1506-01A-01R-1565-13	2.20725	0.145181	0.586918	0.8353	1.00719
TCGA-24-1418-01A-01R-1565-13	2.53195	0.107091	0.58998	0.446222	0.338966
TCGA-23-1120-01A-02R-1565-13	2.47246	0.450442	0.44397	0.510825	0.714283
TCGA-24-1103-01A-01R-1565-13	2.41419	0.246353	0.569862	0.258911	1.31404
TCGA-13-0893-01B-01R-1565-13	2.51153	0.558062	0.520297	0.54837	0.858975
TCGA-13-1405-01A-01R-1565-13	2.58582	0.602265	0.425166	0.291572	0.381416
TCGA-25-1312-01A-01R-1565-13	2.30928	-0.0225203	0.587843	0.475968	0.823855
TCGA-25-1320-01A-01R-1565-13	2.39131	0.23836	0.439302	0.316026	0.359552
TCGA-25-1329-01A-01R-1565-13	2.54221	0.356778	0.40006	0.265148	0.406338
TCGA-13-1497-01A-01R-1565-13	2.47817	0.251411	0.555648	0.707397	0.825459
TCGA-13-1507-01A-01R-1565-13	2.38543	0.671923	0.519587	1.04471	0.567316
TCGA-24-1419-01A-01R-1565-13	2.53006	-0.20731	0.617009	0.458405	1.14348
TCGA-23-1122-01A-01R-1565-13	2.31329	0.09542	0.465998	0.500406	0.685632
TCGA-25-1313-01A-01R-1565-13	2.34501	0.495086	0.475889	0.221538	0.803962
TCGA-25-1321-01A-01R-1565-13	2.28543	0.00551623	0.590618	0.304724	1.08634
TCGA-13-1498-01A-01R-1565-13	2.53009	0.462974	0.567202	0.487706	0.859906
TCGA-24-1422-01A-01R-1565-13	2.42051	0.498761	0.54797	0.293315	0.406771
TCGA-23-1123-01A-01R-1565-13	2.26932	0.212454	0.542078	0.802347	0.956225
TCGA-04-1362-01A-01R-1565-13	2.26883	0.253715	0.561977	0.279602	0.99847
TCGA-25-1314-01A-01R-1565-13	2.58555	0.297444	0.579756	0.236083	0.583033
TCGA-25-1322-01A-01R-1565-13	2.30434	0.419996	0.575754	0.269705	0.628306
TCGA-13-1481-01A-01R-1565-13	2.32836	0.0270506	0.537044	0.530573	0.317188
TCGA-24-1423-01A-01R-1565-13	2.31862	0.195695	0.514603	0.119043	0.759413
TCGA-04-1348-01A-01R-1565-13	2.42928	0.538799	0.563104	0.866994	0.980386
TCGA-04-1364-01A-01R-1565-13	2.23495	-0.529863	0.43664	0.738597	1.12611
TCGA-25-1315-01A-01R-1565-13	2.24678	-0.417111	0.528549	0.471929	1.03249
TCGA-25-1323-01A-01R-1565-13	2.18094	-0.274172	0.514969	0.486648	0.510971
TCGA-13-1511-01A-01R-1565-13	2.54739	0.478696	0.515134	0.351256	0.705359
TCGA-24-1424-01A-01R-1565-13	2.3487	-0.135736	0.526342	0.556931	0.474213
TCGA-04-1365-01A-01R-1565-13	2.36902	0.40357	0.536782	0.674584	0.998538
TCGA-13-1410-01A-01R-1565-13	2.48725	0.390475	0.508534	0.698681	0.4865
TCGA-25-1316-01A-01R-1565-13	2.57975	-0.147588	0.646789	0.431279	0.474908
TCGA-25-1324-01A-01R-1565-13	2.30051	-0.406891	0.523979	0.506453	0.805878
TCGA-13-1512-01A-01R-1565-13	2.59769	0.408981	0.514108	0.694501	0.641276
TCGA-13-1411-01A-01R-1565-13	2.64071	0.581367	0.56619	0.549375	0.156418
TCGA-25-1317-01A-01R-1565-13	2.29643	-0.140207	0.516442	0.0893574	0.518186
TCGA-24-1416-01A-01R-1565-13	2.20438	0.263679	0.496762	0.0556346	1.36266
TCGA-24-1427-01A-01R-1565-13	2.51795	0.331336	0.573494	0.257361	0.197982
TCGA-13-1403-01A-01R-1565-13	2.48656	0.345915	0.51973	0.42386	0.808501
TCGA-25-1318-01A-01R-1565-13	2.43031	0.415805	0.468935	0.0601985	0.603961
TCGA-25-1326-01A-01R-1565-13	2.38352	0.478631	0.538685	0.528868	0.415969
TCGA-13-1505-01A-01R-1565-13	2.32532	-0.0115569	0.514456	0.426797	0.427359
TCGA-24-1417-01A-01R-1565-13	2.47622	0.640675	0.507491	0.4186	0.607899
TCGA-24-1474-01A-01R-1566-13	2.45525	0.0798022	0.503722	0.603951	0.797824
TCGA-24-1563-01A-01R-1566-13	2.4984	0.55993	0.561018	0.210297	0.450665
TCGA-09-1667-01C-01R-1566-13	2.52155	0.46341	0.574475	0.648495	0.709163
TCGA-24-1557-01A-01R-1566-13	2.30216	0.208118	0.440652	0.288698	1.03872
TCGA-25-1628-01A-01R-1566-13	2.41725	0.138397	0.492632	0.290351	0.216686
TCGA-36-1570-01A-01R-1566-13	2.34768	0.2747	0.521247	0.235644	1.33997
TCGA-36-1581-01A-01R-1566-13	2.25389	0.540209	0.483819	0.718036	0.739762
TCGA-09-1673-01A-01R-1566-13	2.37246	-0.157238	0.498887	0.456585	0.829095
TCGA-20-1687-01A-01R-1566-13	2.66519	0.603661	0.504789	0.0701131	0.761352
TCGA-24-1430-01A-01R-1566-13	2.4608	-0.139351	0.508408	0.104801	0.77151
TCGA-24-1467-01A-01R-1566-13	2.37774	0.0755299	0.482072	-0.00177236	1.36515
TCGA-24-1549-01A-01R-1566-13	2.32161	0.265959	0.484008	0.771006	0.906046
TCGA-24-1564-01A-01R-1566-13	2.46659	0.416316	0.555313	0.334329	0.308966
TCGA-09-1668-01B-01R-1566-13	2.41229	0.52517	0.507947	0.433204	0.63836
TCGA-24-1558-01A-01R-1566-13	2.44384	0.0270784	0.563166	0.606689	0.905141
TCGA-25-1630-01A-01R-1566-13	2.37738	0.440773	0.56168	0.252273	0.793186
TCGA-36-1571-01A-01R-1566-13	2.29196	-0.269811	0.559173	0.310729	1.0755
TCGA-57-1582-01A-01R-1566-13	2.57846	0.21555	0.535585	0.63189	0.738479
TCGA-09-1674-01A-01R-1566-13	2.11365	-0.712106	0.467543	0.707155	0.527286
TCGA-23-1114-01B-01R-1566-13	2.26328	-0.400274	0.413265	0.302749	0.586074
TCGA-04-1514-01A-01R-1566-13	2.22994	-0.737853	0.47933	0.308164	0.668915
TCGA-24-1550-01A-01R-1566-13	2.19253	0.00569246	0.518454	0.682078	0.0370826
TCGA-09-1669-01A-01R-1566-13	2.36301	0.0374639	0.596015	0.388228	0.760286
TCGA-24-1560-01A-01R-1566-13	2.3432	-0.04688	0.624084	0.341495	1.17737
TCGA-25-1632-01A-01R-1566-13	2.52581	-0.27914	0.537321	0.0673543	0.951313
TCGA-36-1574-01A-01R-1566-13	2.59045	0.695863	0.513782	0.483948	0.804204
TCGA-57-1583-01A-01R-1566-13	2.50726	0.116511	0.614985	0.525943	0.893824
TCGA-23-1809-01A-01R-1566-13	2.19595	-0.20264	0.468559	0.649031	0.4924
TCGA-24-1434-01A-01R-1566-13	2.44395	0.420997	0.572707	0.481904	0.0915944
TCGA-24-1551-01A-01R-1566-13	2.4295	0.619024	0.500501	0.466636	0.802301
TCGA-24-1603-01A-01R-1566-13	2.39372	0.215995	0.617284	0.373368	0.922217
TCGA-24-1544-01A-01R-1566-13	2.37857	-0.552269	0.464244	0.470527	0.905336
TCGA-24-1567-01A-01R-1566-13	2.29135	-0.432351	0.55414	0.390705	0.724051
TCGA-25-1633-01A-01R-1566-13	2.32242	0.121851	0.578455	0.43359	0.18836
TCGA-36-1575-01A-01R-1566-13	2.25354	-0.451999	0.519878	0.383419	0.824354
TCGA-57-1584-01A-01R-1566-13	2.456	0.459901	0.514219	0.0437449	1.15529
TCGA-24-1847-01A-01R-1566-13	2.4052	0.708472	0.5017	0.186159	0.844843
TCGA-24-1435-01A-01R-1566-13	2.52278	0.597716	0.492418	0.421074	0.589776
TCGA-24-1425-01A-02R-1566-13	2.43365	0.486465	0.419635	0.117393	0.20456
TCGA-24-1552-01A-01R-1566-13	2.6715	0.363913	0.575554	0.643915	0.905969
TCGA-24-1604-01A-01R-1566-13	2.529	0.268251	0.515407	0.209708	0.849688
TCGA-24-1545-01A-01R-1566-13	-0.454514	0.148253	5.66018	-0.551	0.0367028
TCGA-25-1623-01A-01R-1566-13	2.35597	0.381656	0.568653	0.627679	0.013581
TCGA-25-1634-01A-01R-1566-13	2.77229	-0.666109	0.631369	0.385304	0.82319
TCGA-36-1576-01A-01R-1566-13	2.46239	0.311477	0.591131	0.44524	0.186875
TCGA-20-1683-01A-01R-1566-13	2.48039	0.144891	0.501722	0.62743	0.606809
TCGA-29-1688-01A-01R-1566-13	2.53351	0.753296	0.487452	0.430132	0.894055
TCGA-24-1436-01A-01R-1566-13	2.47842	0.510082	0.525152	0.537004	0.700213
TCGA-24-1469-01A-01R-1566-13	2.08412	-1.23631e-06	0.491013	0.878872	0.846698
TCGA-24-1553-01A-01R-1566-13	2.51122	0.43751	0.525651	0.259396	0.674491
TCGA-09-1662-01A-01R-1566-13	2.67823	0.464296	0.583512	0.130752	0.610596
TCGA-24-1546-01A-01R-1566-13	2.55286	0.507971	0.461677	0.0524838	0.337232
TCGA-25-1625-01A-01R-1566-13	2.52465	0.614356	0.446886	-0.0137813	0.606581
TCGA-25-1635-01A-01R-1566-13	2.47381	0.437359	0.511729	0.368068	0.434325
TCGA-36-1577-01A-01R-1566-13	2.35048	-0.333895	0.537096	0.441495	0.657144
TCGA-20-1684-01A-01R-1566-13	2.41096	-0.209293	0.553785	0.50195	1.22663
TCGA-29-1690-01A-01R-1566-13	2.48885	0.61029	0.556928	-0.049133	0.75935
TCGA-24-1463-01A-01R-1566-13	2.35615	0.377408	0.475579	0.203469	0.362248
TCGA-24-1555-01A-01R-1566-13	2.52786	0.194338	0.582566	0.254819	1.26672
TCGA-24-1616-01A-01R-1566-13	2.59103	0.083929	0.56489	0.261608	1.0273
TCGA-24-1548-01A-01R-1566-13	2.29964	-0.0236803	0.621923	0.74665	0.928077
TCGA-25-1626-01A-01R-1566-13	2.30362	0.273927	0.493599	0.29101	-0.0782925
TCGA-36-1568-01A-01R-1566-13	2.50166	0.5469	0.527593	0.203588	0.654622
TCGA-36-1578-01A-01R-1566-13	2.50984	0.703931	0.586407	0.49961	0.914518
TCGA-09-1670-01A-01R-1566-13	2.3502	0.257027	0.561336	0.245255	1.08768
TCGA-20-1685-01A-01R-1566-13	2.407	0.198522	0.556819	0.382732	1.15066
TCGA-29-1691-01A-01R-1566-13	2.27793	0.089708	0.488255	0.854263	0.768736
TCGA-24-1562-01A-01R-1566-13	2.50418	0.41068	0.564031	0.190341	0.638922
TCGA-09-1666-01A-01R-1566-13	2.49181	0.44374	0.50652	0.40064	1.05924
TCGA-24-1556-01A-01R-1566-13	2.31696	0.419442	0.454897	0.424433	0.956067
TCGA-25-1627-01A-01R-1566-13	2.35777	0.0857371	0.570168	0.566767	0.689045
TCGA-36-1569-01A-01R-1566-13	2.59686	0.36257	0.54706	0.137348	0.281627
TCGA-36-1580-01A-01R-1566-13	2.48379	0.356656	0.590328	0.291882	0.317797
TCGA-29-1693-01A-01R-1567-13	2.61249	0.58604	0.595984	0.5192	0.600145
TCGA-29-1702-01A-01R-1567-13	2.38273	-0.356101	0.516852	0.429652	0.787874
TCGA-29-1761-01A-01R-1567-13	2.29111	0.305759	0.556631	0.984018	0.886288
TCGA-23-1111-01A-01R-1567-13	2.55464	0.0705119	0.532795	0.203348	0.750735
TCGA-61-1725-01A-01R-1567-13	2.54813	0.534658	0.551809	0.499833	0.838157
TCGA-24-1924-01A-01R-1567-13	2.3348	0.613227	0.512496	0.673896	0.918444
TCGA-29-1694-01A-01R-1567-13	2.4087	0.63293	0.447204	-0.0131529	0.684869
TCGA-29-1703-01A-01R-1567-13	2.46153	0.119569	0.411938	0.472029	0.915678
TCGA-29-1762-01A-01R-1567-13	2.29522	-0.326273	0.587682	0.564285	0.922431
TCGA-29-1781-01A-01R-1567-13	2.47931	0.591366	0.579416	0.698875	0.788683
TCGA-24-1842-01A-01R-1567-13	2.52702	0.706806	0.601507	0.636791	0.715147
TCGA-25-1870-01A-01R-1567-13	2.41617	-0.0672168	0.446771	0.173663	0.925954
TCGA-29-1695-01A-01R-1567-13	2.61911	0.445803	0.564842	0.629915	0.335335
TCGA-29-1705-01A-01R-1567-13	2.60744	0.459414	0.540624	0.286043	0.538656
TCGA-29-1763-01A-02R-1567-13	2.27353	-0.0666163	0.406756	0.161158	0.771588
TCGA-29-1783-01A-01R-1567-13	2.31316	0.122805	0.560667	0.263238	0.653901
TCGA-24-1843-01A-01R-1567-13	2.21013	0.325692	0.588509	1.04704	0.855453
TCGA-29-1776-01A-01R-1567-13	2.54915	0.40279	0.526961	0.0558866	0.771213
TCGA-61-1900-01A-01R-1567-13	2.35026	-0.365394	0.482454	0.382336	0.573824
TCGA-61-1914-01A-01R-1567-13	2.3292	0.4244	0.555098	0.649326	0.970944
TCGA-24-1928-01A-01R-1567-13	2.50957	0.36592	0.511949	0.299625	0.368843
TCGA-25-1871-01A-01R-1567-13	2.33296	-0.78054	0.516466	0.343934	0.794428
TCGA-29-1696-01A-01R-1567-13	2.35912	0.384193	0.506789	0.200738	1.49957
TCGA-29-1784-01A-02R-1567-13	2.23532	0.57187	0.534829	0.760472	1.14324
TCGA-24-1844-01A-01R-1567-13	2.23858	-0.105139	0.471444	0.138003	1.14848
TCGA-61-1733-01A-01R-1567-13	2.62391	0.0025515	0.548481	0.4045	0.49799
TCGA-24-1930-01A-01R-1567-13	2.50709	0.738308	0.578092	0.430793	0.628544
TCGA-29-1697-01A-01R-1567-13	2.11501	-0.14267	0.550263	0.722316	0.943071
TCGA-29-1785-01A-01R-1567-13	2.59213	0.661086	0.62521	0.690351	0.768378
TCGA-29-1778-01A-01R-1567-13	2.47943	0.271853	0.514165	0.361101	1.03037
TCGA-61-1737-01A-01R-1567-13	2.5843	0.493177	0.494274	0.479308	0.416346
TCGA-24-2020-01A-01R-1567-13	2.37969	-0.262394	0.529538	0.768854	0.617144
TCGA-29-1698-01A-01R-1567-13	2.46899	0.180157	0.476483	0.502204	0.443453
TCGA-24-1846-01A-01R-1567-13	2.50684	0.631528	0.602332	0.471323	0.750129
TCGA-30-1855-01A-01R-1567-13	2.31307	0.395506	0.540334	0.478171	0.471759
TCGA-24-2023-01A-01R-1567-13	2.55594	0.538617	0.540028	0.428185	1.09542
TCGA-29-1710-01A-02R-1567-13	2.44426	0.672664	0.519161	0.64168	0.333697
TCGA-29-1770-01A-01R-1567-13	2.67997	0.433208	0.485914	0.347	0.461471
TCGA-30-1718-01A-01R-1567-13	2.62552	0.57764	0.543665	0.55447	0.599246
TCGA-24-1849-01A-01R-1567-13	2.38366	0.588111	0.43947	0.227141	0.156607
TCGA-61-1740-01A-01R-1567-13	2.39837	0.675241	0.552483	0.698749	0.691703
TCGA-61-1907-01A-01R-1567-13	2.39987	0.65177	0.679482	0.767468	1.33714
TCGA-29-1701-01A-01R-1567-13	2.30948	0.456086	0.663352	1.07022	0.587263
TCGA-29-1711-01A-01R-1567-13	2.69559	0.657953	0.446823	0.497289	0.73175
TCGA-23-1029-01B-01R-1567-13	2.26442	0.122186	0.551063	0.201928	0.962181
TCGA-24-1850-01A-01R-1567-13	2.2477	0.0443798	0.51235	0.823465	0.345254
TCGA-61-1741-01A-02R-1567-13	2.12405	-0.177826	0.476351	0.650151	0.670286
TCGA-61-1910-01A-01R-1567-13	2.67629	0.284086	0.521727	0.344608	1.01003
TCGA-24-2027-01A-01R-1567-13	2.07236	-0.315209	0.565772	0.327409	0.756264
TCGA-30-1860-01A-01R-1568-13	2.44733	0.726486	0.578899	0.856607	0.756469
TCGA-31-1956-01A-01R-1568-13	2.60106	0.921972	0.527803	0.44828	0.36862
TCGA-61-1917-01A-01R-1568-13	2.43402	0.140594	0.587997	0.649081	0.720771
TCGA-23-2078-01A-01R-1568-13	2.42649	0.22974	0.487669	0.316909	0.291658
TCGA-24-2035-01A-01R-1568-13	2.46341	0.47941	0.53445	0.292118	0.217765
TCGA-61-1995-01A-01R-1568-13	2.39412	0.233847	0.641577	0.254332	0.863733
TCGA-61-2012-01A-01R-1568-13	2.12556	0.354562	0.52796	0.695255	0.602504
TCGA-61-2095-01A-01R-1568-13	2.32626	0.264389	0.451165	-0.114311	0.375407
TCGA-61-2110-01A-01R-1568-13	2.38842	0.0560496	0.625208	0.106858	0.860437
TCGA-09-2051-01A-01R-1568-13	2.4437	0.553089	0.44395	0.487051	0.956637
TCGA-24-2289-01A-01R-1568-13	2.38306	0.365932	0.4895	0.399087	0.326947
TCGA-31-1959-01A-01R-1568-13	2.32655	0.306033	0.487188	0.41176	0.197647
TCGA-61-1918-01A-01R-1568-13	2.41484	0.342163	0.503416	0.31406	0.989497
TCGA-24-2036-01A-01R-1568-13	2.25789	-0.100701	0.346322	-0.0716422	1.11382
TCGA-61-1998-01A-01R-1568-13	2.47527	0.183629	0.55897	0.286201	0.584076
TCGA-61-2016-01A-01R-1568-13	2.31324	0.407782	0.502225	0.186846	0.821725
TCGA-61-2111-01A-01R-1568-13	2.3246	0.0484236	0.48013	0.571691	0.622252
TCGA-13-2060-01A-01R-1568-13	2.42526	0.417595	0.615485	1.12428	0.779278
TCGA-24-2290-01A-01R-1568-13	2.57544	0.662283	0.542988	0.463828	0.797618
TCGA-30-1862-01A-02R-1568-13	2.59104	0.35938	0.489459	0.250337	0.473991
TCGA-31-1944-01A-01R-1568-13	2.49983	0.431872	0.463715	0.313783	0.780326
TCGA-61-1919-01A-01R-1568-13	2.48983	0.465195	0.5866	0.744197	0.309201
TCGA-23-2081-01A-01R-1568-13	2.55353	0.355227	0.473228	0.178101	0.838723
TCGA-24-2038-01A-01R-1568-13	2.55163	0.147629	0.494682	-0.220224	0.999452
TCGA-61-2000-01A-01R-1568-13	2.55071	0.466058	0.521873	0.731382	0.704086
TCGA-61-2097-01A-02R-1568-13	2.40784	0.364015	0.504731	0.0658518	0.676352
TCGA-61-2113-01A-01R-1568-13	2.43434	0.337702	0.453606	0.471974	0.342663
TCGA-24-2262-01A-01R-1568-13	2.49977	0.588168	0.536014	0.527999	0.495691
TCGA-24-2293-01A-01R-1568-13	2.40318	0.507573	0.535189	0.205846	0.217427
TCGA-31-1946-01A-01R-1568-13	2.47361	0.65009	0.494434	0.341769	0.64226
TCGA-57-1993-01A-01R-1568-13	2.07157	0.111219	0.483055	0.341419	0.91945
TCGA-23-2084-01A-02R-1568-13	2.63365	0.553764	0.580346	0.383187	0.862243
TCGA-24-2254-01A-01R-1568-13	2.37602	0.126589	0.346635	-0.00952819	0.607119
TCGA-61-2002-01A-01R-1568-13	2.4868	0.717253	0.584429	0.411386	0.536933
TCGA-61-2098-01A-01R-1568-13	2.14778	-0.610529	0.488868	0.261802	0.589492
TCGA-24-2267-01A-01R-1568-13	2.44415	0.61984	0.498211	0.380274	0.814491
TCGA-31-1950-01A-01R-1568-13	2.30251	0.354368	0.51467	0.737369	1.10054
TCGA-57-1994-01A-01R-1568-13	2.18003	0.177924	0.517211	0.399382	0.791372
TCGA-09-2054-01A-01R-1568-13	2.30401	-0.405949	0.504781	0.58654	0.364459
TCGA-24-2019-01A-02R-1568-13	2.07106	0.10282	0.474094	0.498368	0.871569
TCGA-61-2003-01A-01R-1568-13	2.51296	0.353304	0.51961	0.26249	0.223286
TCGA-61-2101-01A-01R-1568-13	2.60252	0.172421	0.560826	0.226047	0.517156
TCGA-09-2044-01B-01R-1568-13	2.43311	0.381633	0.57538	0.854456	0.837255
TCGA-24-2271-01A-01R-1568-13	2.39756	0.575027	0.513827	0.0974419	0.583969
TCGA-24-2297-01A-01R-1568-13	2.19311	0.114033	0.418194	0.201118	1.09104
TCGA-31-1951-01A-01R-1568-13	2.48576	0.561521	0.480465	0.299462	0.400931
TCGA-61-1724-01A-01R-1568-13	2.45758	0.476553	0.436321	0.338906	0.81091
TCGA-09-2056-01B-01R-1568-13	2.51491	0.657819	0.583392	0.547667	0.948804
TCGA-24-2024-01A-02R-1568-13	2.49135	0.230314	0.511297	0.20552	0.742277
TCGA-24-2261-01A-01R-1568-13	2.37551	0.575326	0.555285	0.650951	0.537758
TCGA-61-2008-01A-02R-1568-13	2.52817	0.257121	0.464529	0.104283	0.711642
TCGA-61-2088-01A-01R-1568-13	2.30332	-0.419126	0.395582	0.149415	0.957044
TCGA-61-2102-01A-01R-1568-13	2.512	-0.397666	0.454963	0.544238	0.0671914
TCGA-09-2045-01A-01R-1568-13	2.57918	0.434909	0.467353	-0.00399201	1.01718
TCGA-25-2042-01A-01R-1568-13	2.48935	0.474354	0.465786	-0.0339293	0.0102141
TCGA-31-1953-01A-01R-1568-13	2.52849	0.720341	0.465855	0.409342	0.626173
TCGA-61-1728-01A-01R-1568-13	2.24622	0.108333	0.462694	0.313022	0.906533
TCGA-61-2092-01A-01R-1568-13	2.47506	0.238356	0.541571	0.57071	1.4221
TCGA-61-2104-01A-01R-1568-13	2.41767	0.481188	0.429185	0.229926	0.906048
TCGA-09-2048-01A-01R-1568-13	2.36712	-0.503988	0.52897	0.711586	0.926997
TCGA-24-2281-01A-01R-1568-13	2.35889	0.461443	0.542281	0.684022	0.808748
TCGA-61-1743-01A-01R-1568-13	2.51155	0.0303504	0.46226	0.503811	0.957306
TCGA-23-2077-01A-01R-1568-13	2.45705	0.172232	0.421615	0.346327	0.793156
TCGA-24-2033-01A-01R-1568-13	2.49493	0.111336	0.567244	0.392983	0.649601
TCGA-61-1736-01B-01R-1568-13	2.35463	0.412196	0.527079	0.0228379	1.13072
TCGA-61-2009-01A-01R-1568-13	2.43518	0.324015	0.544385	0.591707	0.44503
TCGA-61-2094-01A-01R-1568-13	2.4198	0.710848	0.524504	0.37078	0.828253
TCGA-61-2109-01A-01R-1568-13	2.38809	0.348133	0.567523	0.227157	1.00789
TCGA-24-2288-01A-01R-1568-13	2.36688	0.490777	0.53138	0.406367	0.485546
TCGA-25-2391-01A-01R-1569-13	2.40901	0.383033	0.508255	0.274532	0.992984
TCGA-25-2404-01A-01R-1569-13	2.45643	0.512521	0.479981	0.22525	0.617564
TCGA-25-2392-01A-01R-1569-13	2.33551	0.423557	0.5317	0.339453	0.793139
TCGA-59-2350-01A-01R-1569-13	2.42033	0.137296	0.61058	0.582656	0.78979
TCGA-24-2298-01A-01R-1569-13	2.53156	0.556075	0.536756	0.246532	0.551502
TCGA-25-2393-01A-01R-1569-13	2.36074	-0.191555	0.510732	0.771064	0.58196
TCGA-29-2414-01A-02R-1569-13	2.48692	-0.18686	0.503821	0.290993	0.598249
TCGA-59-2351-01A-01R-1569-13	2.38344	0.401591	0.594665	0.467289	0.786835
TCGA-13-0883-01A-02R-1569-13	2.40974	0.305037	0.517243	-0.0375556	0.522774
TCGA-25-1631-01A-01R-1569-13	2.39726	0.130183	0.512248	0.190592	0.850907
TCGA-25-2396-01A-01R-1569-13	2.37353	0.400317	0.540041	0.62108	0.915781
TCGA-25-2401-01A-01R-1569-13	2.58118	0.61068	0.515813	0.428446	0.417241
TCGA-25-2397-01A-01R-1569-13	2.51154	0.440985	0.4315	0.256138	0.980236
TCGA-29-2425-01A-01R-1569-13	2.63802	0.0158174	0.577725	0.373583	0.814219
TCGA-59-2354-01A-01R-1569-13	2.2824	0.449492	0.509939	0.170622	0.519075
TCGA-25-2409-01A-01R-1569-13	2.57549	0.583397	0.476825	0.0989193	0.766649
TCGA-25-2398-01A-01R-1569-13	2.4234	0.0124144	0.516631	0.268552	0.134368
TCGA-29-2427-01A-01R-1569-13	2.45091	0.880558	0.461445	0.52537	0.704973
TCGA-59-2355-01A-01R-1569-13	2.3962	0.397142	0.531412	0.113231	0.844175
TCGA-23-1026-01B-01R-1569-13	2.54821	0.70037	0.507849	0.279564	0.773232
TCGA-25-2399-01A-01R-1569-13	2.31725	0.358958	0.511706	0.40528	0.676293
TCGA-29-2428-01A-01R-1569-13	2.41976	0.335342	0.614544	0.596665	0.730872
TCGA-59-2363-01A-01R-1569-13	2.34699	-0.223443	0.607331	0.329734	0.664006
TCGA-61-1721-01A-01R-1569-13	2.62497	0.171556	0.548931	0.0762481	0.143986
TCGA-25-2400-01A-01R-1569-13	2.21155	-0.0153838	0.532414	0.529182	0.967434
TCGA-59-2348-01A-01R-1569-13	2.54692	0.521972	0.577144	0.389517	0.630082
TCGA-57-1585-01A-01R-1566-13	2.55726	0.463913	0.434381	0.324005	0.215208

## Sheet: miR_C
	IC1	IC2	IC3	IC4	IC5
hsa-let-7a-2.MIMAT0010195	-0.1736	0.425155	-0.348244	1.16287	-0.0820692
hsa-let-7a.MIMAT0000062	2.68241	-0.189676	0.563058	-0.359494	0.294727
hsa-let-7b.MIMAT0000063	2.61716	-0.0333662	0.577863	0.0736663	0.129671
hsa-let-7b.MIMAT0004482	0.831794	0.1897	0.0771527	0.183644	-0.353829
hsa-let-7c.MIMAT0000064	1.87573	-0.113671	0.823046	0.312932	0.706937
hsa-let-7d.MIMAT0000065	1.08982	0.44005	0.292369	-0.488677	0.354139
hsa-let-7d.MIMAT0004484	1.71894	0.324344	0.6708	0.614041	-0.0512638
hsa-let-7e.MIMAT0000066	1.78765	-0.0779254	0.225844	-0.0194607	0.33936
hsa-let-7e.MIMAT0004485	0.536338	0.405921	0.296846	1.02083	0.086311
hsa-let-7f.MIMAT0000067	1.74926	-0.195016	0.244522	-1.57378	0.392254
hsa-let-7g.MIMAT0000414	1.02816	-0.0507183	0.356987	-1.1846	0.349763
hsa-let-7g.MIMAT0004584	-0.289145	0.556321	0.50442	0.604219	-0.0468674
hsa-let-7i.MIMAT0000415	1.03654	0.155642	0.113462	-0.87551	0.171588
hsa-let-7i.MIMAT0004585	0.66222	0.907852	0.392795	0.537624	-0.126289
hsa-mir-100.MIMAT0000098	1.6501	-0.105259	0.0736342	0.0574254	0.28192
hsa-mir-101.MIMAT0000099	0.752395	0.124449	0.632088	-0.804696	0.0668412
hsa-mir-103.MIMAT0000101	2.0045	-0.0789176	0.807656	-0.106119	0.621791
hsa-mir-105.MIMAT0000102	-1.06705	0.234431	0.362553	2.46612	0.234912
hsa-mir-106a.MIMAT0000103	-0.166562	-0.193162	-0.213425	-1.3166	0.460829
hsa-mir-106b.MIMAT0000680	0.135477	0.394284	0.362939	-0.352195	0.460643
hsa-mir-106b.MIMAT0004672	1.11153	0.348131	0.660154	0.774439	0.276725
hsa-mir-107.MIMAT0000104	0.384024	0.229748	0.486422	-0.304122	0.494948
hsa-mir-10a.MIMAT0000253	2.0822	0.371095	0.716353	-1.0449	0.164903
hsa-mir-10a.MIMAT0004555	-0.701273	1.00245	-0.211473	-2.21975	0.577228
hsa-mir-10b.MIMAT0000254	2.0508	0.00748347	1.35954	-0.220249	0.411828
hsa-mir-10b.MIMAT0004556	-0.186779	0.109514	0.513641	-1.39455	0.805708
hsa-mir-1180.MIMAT0005825	0.501043	0.160289	0.548244	1.30129	0.419501
hsa-mir-1181.MIMAT0005826	-1.23221	0.397971	0.0865713	-0.214283	0.513048
hsa-mir-1224.MIMAT0005458	-0.714124	-0.171673	-0.454139	1.63395	0.352056
hsa-mir-1226.MIMAT0005577	-0.0883282	0.485435	0.459917	1.73997	0.201022
hsa-mir-1227.MIMAT0005580	-1.41266	0.837879	0.0371295	1.97449	0.816887
hsa-mir-1228.MIMAT0005582	-0.269128	0.863639	-1.15341	0.495125	-0.412695
hsa-mir-1228.MIMAT0005583	-0.250572	0.890372	-0.637257	1.09264	-0.421698
hsa-mir-1229.MIMAT0005584	-0.644855	0.674813	0.655135	1.43729	0.0409557
hsa-mir-1247.MIMAT0005899	0.414713	-0.152364	-1.20615	0.510937	-0.605268
hsa-mir-1249.MIMAT0005901	-0.182901	0.618099	-0.30686	-0.333765	0.0655566
hsa-mir-1251.MIMAT0005903	-1.93105	0.857541	1.19393	3.26401	0.741169
hsa-mir-1254.MIMAT0005905	-0.194754	0.340309	0.266214	-0.000279365	0.332852
hsa-mir-1258.MIMAT0005909	-1.5057	0.36757	-0.820991	-1.1119	1.33317
hsa-mir-125a.MIMAT0000443	1.65608	0.0124494	0.604739	0.549292	0.0582671
hsa-mir-125a.MIMAT0004602	0.319841	0.369033	-0.0811116	0.502843	0.12458
hsa-mir-125b-1.MIMAT0004592	-0.213745	-0.207283	-0.550365	1.16616	0.0768974
hsa-mir-125b-2.MIMAT0004603	0.512277	0.0996876	0.509891	0.101936	0.523223
hsa-mir-125b.MIMAT0000423	1.49448	-0.220351	0.549656	0.699698	0.273431
hsa-mir-126.MIMAT0000444	-0.280912	0.0521604	-0.166977	-1.89317	-0.639359
hsa-mir-126.MIMAT0000445	0.73186	0.436746	0.13622	-0.35403	0.00453453
hsa-mir-1262.MIMAT0005914	-0.427743	-0.528711	-0.898141	-0.906616	0.470063
hsa-mir-1266.MIMAT0005920	0.352582	0.465981	0.79795	0.00709708	0.16737
hsa-mir-1269.MIMAT0005923	0.137933	1.23904	1.16768	2.46875	0.700429
hsa-mir-127.MIMAT0000446	1.92341	-0.993534	-1.07768	1.07394	-0.238394
hsa-mir-127.MIMAT0004604	0.621853	-0.883873	-1.12273	0.979923	-0.695454
hsa-mir-1270.MIMAT0005924	-0.155121	-0.188735	0.784056	0.578898	0.34195
hsa-mir-1271.MIMAT0005796	-0.189386	0.0331202	-0.343375	0.355407	-0.154292
hsa-mir-1275.MIMAT0005929	-0.815454	-0.0590253	0.34341	0.974163	0.133732
hsa-mir-1276.MIMAT0005930	-1.59123	-0.0530661	0.502997	0.61581	0.686315
hsa-mir-128.MIMAT0000424	0.768001	0.255195	0.356154	-0.189225	0.408792
hsa-mir-1283.MIMAT0005799	-1.65176	0.25317	1.36824	-0.977324	-1.59085
hsa-mir-1287.MIMAT0005878	0.161801	0.419162	0.376069	0.405425	0.478551
hsa-mir-1288.MIMAT0005942	-1.19344	0.896353	-0.816836	0.0372611	0.670876
hsa-mir-129-1.MIMAT0004548	-1.79705	-0.289789	0.65538	-0.630357	1.63772
hsa-mir-129-2.MIMAT0004605	-1.31017	0.13196	-0.609371	0.0435362	0.924145
hsa-mir-129.MIMAT0000242	-0.0386467	0.0901605	0.557698	0.906149	0.366476
hsa-mir-1292.MIMAT0005943	-0.300963	0.331407	0.377237	0.393327	0.225021
hsa-mir-1295.MIMAT0005885	-0.133038	0.316229	-1.14786	0.165714	-0.272243
hsa-mir-1296.MIMAT0005794	0.305259	0.498325	-0.0970866	0.987663	0.124305
hsa-mir-1298.MIMAT0005800	-2.4348	0.444746	-0.398554	-0.052523	0.781624
hsa-mir-1301.MIMAT0005797	0.238014	0.503807	0.423339	0.934177	0.426797
hsa-mir-1304.MIMAT0005892	-0.176037	-0.533798	-0.594651	-2.35051	-0.19526
hsa-mir-1306.MIMAT0005950	-0.176022	0.312232	-0.0926729	0.177867	0.0768205
hsa-mir-1307.MIMAT0005951	1.6115	0.274379	0.818486	1.05373	0.268439
hsa-mir-130a.MIMAT0000425	0.315455	0.348553	0.427986	0.0660758	0.326684
hsa-mir-130b.MIMAT0000691	-0.0109828	0.534014	-0.142075	-0.0541506	0.400768
hsa-mir-130b.MIMAT0004680	0.272793	0.417938	0.150023	0.765812	0.108894
hsa-mir-132.MIMAT0000426	1.10885	-0.00221129	-0.338804	-0.423858	-7.43194e-05
hsa-mir-133a.MIMAT0000427	0.0374247	0.188324	-1.19921	0.0390737	-0.133822
hsa-mir-133b.MIMAT0000770	-1.27747	-0.0103275	-1.73846	0.188222	0.0454513
hsa-mir-134.MIMAT0000447	1.37987	-0.722636	-1.2725	0.983087	-0.264924
hsa-mir-135a-1.MIMAT0004595	-1.71097	-0.953104	0.874276	2.09096	1.99066
hsa-mir-135a.MIMAT0000428	-1.77847	0.298674	0.81696	-0.197484	1.20296
hsa-mir-135b.MIMAT0000758	-0.496889	0.182397	0.857446	-1.18736	0.761687
hsa-mir-136.MIMAT0000448	-0.657434	-1.80167	-0.138459	0.864663	-3.43396
hsa-mir-139.MIMAT0000250	0.542856	-0.0223317	-0.0261793	0.393447	-0.054473
hsa-mir-139.MIMAT0004552	0.538453	-0.0728127	-0.252984	0.392817	0.0244498
hsa-mir-140.MIMAT0000431	-0.0576821	-0.490248	-0.893372	-2.52737	-0.461403
hsa-mir-140.MIMAT0004597	1.52119	-0.194934	-0.0139735	-0.212476	0.0295839
hsa-mir-141.MIMAT0000432	0.189801	0.0844097	0.759843	-0.717502	0.125704
hsa-mir-141.MIMAT0004598	0.412086	0.192447	0.898846	-0.428724	0.298638
hsa-mir-142.MIMAT0000434	0.0773083	0.931847	-0.253142	-1.66101	-1.29906
hsa-mir-143.MIMAT0000435	1.90336	-0.23213	0.266573	-0.0548588	-0.00466017
hsa-mir-143.MIMAT0004599	-0.300646	-0.157967	-0.704459	0.568907	-0.263901
hsa-mir-144.MIMAT0004600	-0.376287	-0.234221	1.03283	-1.79981	-3.01521
hsa-mir-145.MIMAT0000437	1.57496	-0.449919	-0.214764	0.386902	-0.126362
hsa-mir-145.MIMAT0004601	0.0246653	-0.747173	-0.769412	-0.589013	-0.483838
hsa-mir-1468.MIMAT0006789	0.28318	-0.353261	0.141244	-0.242926	0.266163
hsa-mir-146a.MIMAT0000449	0.601698	0.723691	-0.200324	-1.92856	0.139719
hsa-mir-146b.MIMAT0002809	0.973405	0.261156	0.421245	-1.00587	0.6184
hsa-mir-146b.MIMAT0004766	1.14288	0.333603	0.673581	0.531427	0.223029
hsa-mir-148a.MIMAT0000243	1.55243	0.163837	0.533909	-0.274435	0.247371
hsa-mir-148a.MIMAT0004549	0.230605	0.315753	0.205944	-0.31134	0.273728
hsa-mir-148b.MIMAT0000759	0.695692	0.273973	0.638302	0.298522	0.297337
hsa-mir-149.MIMAT0000450	0.626363	0.280019	0.483724	1.9634	0.177267
hsa-mir-149.MIMAT0004609	-0.63213	-0.428473	-0.949003	2.01437	-0.0210252
hsa-mir-150.MIMAT0000451	1.44486	0.925141	-0.238083	-0.589093	-0.288584
hsa-mir-150.MIMAT0004610	-0.125005	1.49061	-1.03212	-1.00791	-0.130825
hsa-mir-151.MIMAT0000757	1.56336	0.184203	0.561418	-0.292464	0.261702
hsa-mir-151.MIMAT0004697	0.749046	0.26784	0.357743	-0.431133	0.116277
hsa-mir-152.MIMAT0000438	0.631937	0.216058	-0.77833	-0.772674	-0.159997
hsa-mir-154.MIMAT0000452	0.223817	-1.51767	-2.15692	0.152845	-0.373023
hsa-mir-155.MIMAT0000646	0.974557	0.825797	0.287771	-1.01234	0.165494
hsa-mir-15a.MIMAT0000068	0.340693	0.329583	-0.171187	-1.6031	0.216225
hsa-mir-15b.MIMAT0000417	1.34377	0.431441	0.503018	0.190245	0.342334
hsa-mir-15b.MIMAT0004586	0.0577893	0.634587	-0.097195	-0.597998	0.370491
hsa-mir-16-2.MIMAT0004518	-0.429652	0.728858	-0.29696	-1.31571	0.530053
hsa-mir-16.MIMAT0000069	0.613099	0.622277	0.313973	-0.890791	0.304339
hsa-mir-17.MIMAT0000070	0.728624	0.0184028	0.326023	-0.57524	0.356512
hsa-mir-17.MIMAT0000071	0.796998	0.0093246	0.419888	-0.235795	0.280751
hsa-mir-181a-1.MIMAT0000270	0.888754	0.300325	-0.597182	-0.5074	-0.192224
hsa-mir-181a-2.MIMAT0004558	1.30719	0.0826974	0.268628	1.01572	0.300141
hsa-mir-181a.MIMAT0000256	1.71749	0.00670684	0.229138	0.483144	0.056694
hsa-mir-181b.MIMAT0000257	1.0555	0.0665351	0.202128	0.254233	0.301852
hsa-mir-181c.MIMAT0000258	0.314174	0.10739	0.550867	-0.136877	0.412669
hsa-mir-181c.MIMAT0004559	0.397666	0.188807	0.274504	0.170345	0.496531
hsa-mir-181d.MIMAT0002821	0.263806	0.059814	0.286691	-0.559729	0.544771
hsa-mir-182.MIMAT0000259	1.49196	0.185763	1.03408	-0.372838	0.704006
hsa-mir-183.MIMAT0000261	1.64384	0.230325	1.00276	0.621432	0.667829
hsa-mir-183.MIMAT0004560	-1.00173	0.55631	0.163293	-0.0219902	0.833689
hsa-mir-184.MIMAT0000454	-0.165207	-0.647747	0.0446632	-0.259112	0.456851
hsa-mir-185.MIMAT0000455	0.309118	0.258123	-0.221735	-1.00687	-0.0108529
hsa-mir-185.MIMAT0004611	-0.0188088	0.610885	0.053088	0.465947	0.105096
hsa-mir-186.MIMAT0000456	0.749347	0.238829	0.470381	-0.538932	0.150203
hsa-mir-187.MIMAT0000262	0.0123137	0.388718	1.27159	0.488013	0.668695
hsa-mir-187.MIMAT0004561	-1.6151	0.848292	1.05282	1.0329	0.89759
hsa-mir-188.MIMAT0000457	-1.11037	-0.231147	-0.485895	-2.33229	1.2865
hsa-mir-18a.MIMAT0002891	-0.261673	0.388386	0.285529	0.961148	0.107932
hsa-mir-18b.MIMAT0004751	-1.41119	0.0370682	0.172559	1.30201	0.353387
hsa-mir-191.MIMAT0000440	1.09284	0.355081	0.904493	0.198474	0.517403
hsa-mir-191.MIMAT0001618	-0.341431	0.529995	0.476632	1.09787	0.368435
hsa-mir-1910.MIMAT0007884	-1.9497	0.158263	0.0465416	2.69436	0.514927
hsa-mir-1911.MIMAT0007885	-2.40402	-0.241334	0.132648	2.20609	1.32411
hsa-mir-1912.MIMAT0007887	-2.30423	0.404544	-0.271927	-0.60693	0.192826
hsa-mir-1914.MIMAT0007889	-1.69701	1.12504	0.326266	1.97647	0.823929
hsa-mir-1915.MIMAT0007891	-2.50764	1.91628	0.840902	2.37802	1.80088
hsa-mir-1915.MIMAT0007892	-2.4867	1.85923	0.984892	1.38544	2.15723
hsa-mir-192.MIMAT0000222	0.455295	0.328451	0.567813	-0.931726	0.52143
hsa-mir-192.MIMAT0004543	-0.946084	0.573089	0.20679	-1.47938	1.21795
hsa-mir-193a.MIMAT0000459	-0.69494	1.0251	-0.0956206	-1.73119	0.629445
hsa-mir-193a.MIMAT0004614	1.5186	0.221516	0.350003	0.163364	0.166929
hsa-mir-193b.MIMAT0002819	0.79583	0.299848	0.414433	0.200108	0.12671
hsa-mir-193b.MIMAT0004767	0.410346	0.300805	-0.0468545	0.275166	0.102672
hsa-mir-194-2.MIMAT0004671	-0.106994	0.240409	0.189011	0.0799954	0.414234
hsa-mir-194.MIMAT0000460	0.435949	0.106369	0.489699	-1.06625	0.546207
hsa-mir-195.MIMAT0000461	-0.209863	0.020673	-0.196281	-2.7516	0.330632
hsa-mir-195.MIMAT0004615	0.0777949	0.135522	-0.110821	-0.366189	0.069997
hsa-mir-196a.MIMAT0000226	-0.0307782	0.0903371	-2.40713	-2.2903	0.61027
hsa-mir-196b.MIMAT0001080	0.377673	1.25642	-1.7305	-0.18535	-0.246712
hsa-mir-197.MIMAT0000227	1.56003	0.275267	0.644429	1.20599	0.00372081
hsa-mir-1976.MIMAT0009451	0.392178	0.416976	0.203733	0.350583	-0.335232
hsa-mir-199a.MIMAT0000231	1.43663	-0.601322	-0.893179	-0.099626	-0.452986
hsa-mir-199a.MIMAT0000232	1.27152	-0.202685	-0.711907	-0.298272	-0.255829
hsa-mir-199b.MIMAT0000263	0.468115	-0.419947	-1.61158	-0.884422	-0.491853
hsa-mir-199b.MIMAT0004563	1.26989	-0.20197	-0.711229	-0.295434	-0.257063
hsa-mir-19b-1.MIMAT0004491	-0.425637	0.103575	-0.43476	-2.81571	0.419736
hsa-mir-200a.MIMAT0000682	0.260566	-0.0228585	0.876514	-0.866862	0.321282
hsa-mir-200a.MIMAT0001620	1.01209	0.0309395	0.857063	0.322637	0.258733
hsa-mir-200b.MIMAT0000318	1.25902	-0.245019	0.81547	-0.587788	0.305814
hsa-mir-200b.MIMAT0004571	0.619943	0.0740437	0.66586	0.0734516	0.208132
hsa-mir-200c.MIMAT0000617	2.36427	-0.205616	1.37757	0.138136	0.511327
hsa-mir-200c.MIMAT0004657	0.241638	0.158424	0.621123	-0.236245	0.426853
hsa-mir-202.MIMAT0002811	-0.55944	-6.25731	1.94695	0.983161	1.46028
hsa-mir-203.MIMAT0000264	1.35673	-0.317863	0.522754	-0.158582	0.0416326
hsa-mir-204.MIMAT0000265	0.130798	0.336154	-0.331089	-0.242637	0.12876
hsa-mir-205.MIMAT0000266	1.26743	-0.386321	0.728981	0.721679	-0.261857
hsa-mir-206.MIMAT0000462	-1.83817	0.125367	0.19743	0.402863	1.87442
hsa-mir-20a.MIMAT0000075	0.297209	-0.128402	0.0488504	-1.10692	0.314812
hsa-mir-20b.MIMAT0001413	-0.335484	-0.333665	0.0257572	-0.830247	0.125603
hsa-mir-20b.MIMAT0004752	-1.40991	-0.112991	-0.208004	-0.743575	0.757794
hsa-mir-21.MIMAT0000076	2.19486	-0.00190149	0.0111683	-1.61423	-0.115668
hsa-mir-21.MIMAT0004494	1.23842	0.623275	-0.00618439	0.258256	-0.197826
hsa-mir-210.MIMAT0000267	0.83327	0.57302	0.556595	0.624549	-0.0200026
hsa-mir-211.MIMAT0000268	-1.34993	1.39535	0.168071	-1.38923	0.682832
hsa-mir-2110.MIMAT0010133	0.257367	-0.156915	0.0374818	-0.244547	0.0714161
hsa-mir-2115.MIMAT0011158	-2.1863	0.497762	-0.669302	-0.799641	0.220886
hsa-mir-2115.MIMAT0011159	-2.09396	0.946271	-0.481348	-1.47134	0.191573
hsa-mir-2116.MIMAT0011161	-0.36635	0.493578	-0.531616	-0.0729691	-0.169495
hsa-mir-212.MIMAT0000269	-0.1274	0.625458	-0.937653	-0.784726	0.385077
hsa-mir-214.MIMAT0000271	0.562596	-0.199834	-1.3756	0.2086	-0.444456
hsa-mir-214.MIMAT0004564	0.571564	-0.227046	-1.30743	0.245736	-0.488879
hsa-mir-217.MIMAT0000274	-0.00183255	0.859946	-2.17202	-2.18908	-0.925436
hsa-mir-218-1.MIMAT0004565	-0.18387	0.746608	-1.50615	-0.311421	-0.384661
hsa-mir-218.MIMAT0000275	-0.225803	0.35654	-0.459956	-0.389292	0.401774
hsa-mir-219-1.MIMAT0004567	-0.0648959	0.0640236	0.285623	0.0847774	0.385273
hsa-mir-219-2.MIMAT0004675	-1.97045	-0.347435	-0.675862	-0.174286	0.712332
hsa-mir-22.MIMAT0000077	2.18276	0.310571	-0.124321	-0.373683	-0.160635
hsa-mir-22.MIMAT0004495	0.160493	0.875217	-1.68606	-1.8346	-0.528247
hsa-mir-221.MIMAT0000278	1.14365	-0.00744083	0.237269	-0.568124	0.0957157
hsa-mir-221.MIMAT0004568	-0.0138925	0.324597	-0.580841	-0.356283	0.0971734
hsa-mir-222.MIMAT0000279	0.821482	0.0583721	0.212063	-0.360697	-0.00779031
hsa-mir-222.MIMAT0004569	-0.10425	-0.0129241	-1.00223	-1.57772	-0.178435
hsa-mir-223.MIMAT0000280	0.823386	0.149999	-0.59537	-1.3076	-0.273765
hsa-mir-224.MIMAT0000281	0.827674	0.23522	-0.271628	-1.49474	-0.364738
hsa-mir-224.MIMAT0009198	0.117538	0.431274	-1.19965	-2.85641	-0.980311
hsa-mir-2277.MIMAT0011777	-0.634047	0.515548	-0.000779269	0.21195	0.261596
hsa-mir-2355.MIMAT0016895	-0.377339	0.863343	-0.301657	-1.57177	-0.0559778
hsa-mir-23a.MIMAT0000078	1.58522	0.212826	0.546697	-0.262739	0.2062
hsa-mir-23a.MIMAT0004496	-0.0785965	0.593684	-0.254937	0.65231	-0.298731
hsa-mir-23b.MIMAT0000418	1.45325	0.379246	0.3799	-0.280887	0.152819
hsa-mir-23b.MIMAT0004587	-0.173904	0.597158	-0.466853	-0.110851	-0.0348238
hsa-mir-23c.MIMAT0018000	-0.97401	0.336708	-0.384787	-1.64574	0.521846
hsa-mir-24-1.MIMAT0000079	-0.418119	0.925376	0.00691328	-1.18348	0.343717
hsa-mir-24-2.MIMAT0004497	-0.365635	0.419028	0.106244	-0.76717	0.131114
hsa-mir-24.MIMAT0000080	1.34481	0.362323	0.441303	-0.264337	0.329328
hsa-mir-25.MIMAT0000081	1.95075	0.12634	0.902974	0.25938	0.414739
hsa-mir-25.MIMAT0004498	-0.309601	0.0714198	-0.136423	-0.549041	0.427722
hsa-mir-26a.MIMAT0000082	1.26104	0.0527543	0.542961	-0.646679	0.298013
hsa-mir-26b.MIMAT0000083	0.610175	0.333345	0.482948	-0.571712	0.195853
hsa-mir-26b.MIMAT0004500	0.0118958	0.451708	0.444326	0.371082	0.235752
hsa-mir-27a.MIMAT0000084	1.01023	0.427351	0.423533	0.0710304	0.161898
hsa-mir-27a.MIMAT0004501	0.142725	0.510529	-0.559156	-0.463382	0.233603
hsa-mir-27b.MIMAT0000419	1.31627	0.466509	0.270147	-0.191419	0.14472
hsa-mir-27b.MIMAT0004588	0.274722	0.448704	-0.188619	-1.31757	0.161147
hsa-mir-28.MIMAT0000085	0.473543	0.298762	-0.050769	-0.671089	0.143356
hsa-mir-28.MIMAT0004502	1.72493	0.242447	0.58242	0.31193	0.0997704
hsa-mir-296.MIMAT0000690	0.178474	0.743678	0.543855	1.46334	0.192056
hsa-mir-296.MIMAT0004679	-0.388873	0.783596	0.207324	1.15321	-0.0897903
hsa-mir-299.MIMAT0002890	0.365833	-0.982381	-1.58562	0.415847	-0.400356
hsa-mir-29a.MIMAT0000086	1.91036	0.127086	0.875203	-0.561065	0.138982
hsa-mir-29b-1.MIMAT0004514	-0.011899	0.276177	0.206667	-1.25729	0.134276
hsa-mir-29b-2.MIMAT0004515	0.238905	0.314464	0.703242	-0.226197	0.213907
hsa-mir-29b.MIMAT0000100	0.0212012	0.5163	0.521308	-1.73814	-0.177739
hsa-mir-29c.MIMAT0000681	0.534819	0.428807	0.391487	-1.09237	0.108264
hsa-mir-29c.MIMAT0004673	-0.00918313	0.413546	0.512293	-0.37361	0.143868
hsa-mir-3065.MIMAT0015066	-0.740663	-0.17555	-0.439514	-3.08744	0.15358
hsa-mir-3065.MIMAT0015378	0.110907	0.112989	0.0746027	-0.616031	0.190378
hsa-mir-30a.MIMAT0000087	1.68393	-0.206587	0.680303	-0.317561	0.310027
hsa-mir-30a.MIMAT0000088	1.66402	0.0132467	0.6741	0.342511	0.255544
hsa-mir-30b.MIMAT0000420	0.39932	0.337337	0.587205	-0.649538	0.275738
hsa-mir-30b.MIMAT0004589	-0.274309	0.312482	0.212656	0.0587492	0.177543
hsa-mir-30c-1.MIMAT0004674	-0.52974	0.330223	0.186708	0.342366	0.365252
hsa-mir-30c-2.MIMAT0004550	0.694484	-0.0837873	0.0219757	-0.0835841	0.362083
hsa-mir-30c.MIMAT0000244	1.20038	-0.0181039	0.61506	-0.19979	0.416724
hsa-mir-30d.MIMAT0000245	1.92569	-0.0204282	1.03979	0.0466908	0.410075
hsa-mir-30d.MIMAT0004551	-0.54224	-0.453953	-0.31975	-2.39399	-0.168754
hsa-mir-30e.MIMAT0000692	0.845453	0.239443	0.847582	-0.170421	0.285175
hsa-mir-30e.MIMAT0000693	1.55475	0.25067	0.903213	0.313725	0.316519
hsa-mir-31.MIMAT0000089	0.234746	1.01585	-1.70781	-1.58778	-0.171108
hsa-mir-31.MIMAT0004504	-0.473178	1.0532	-2.15576	-3.07654	0.573429
hsa-mir-3127.MIMAT0014990	0.163467	0.316105	0.44303	0.612617	0.147243
hsa-mir-3130.MIMAT0014995	-0.0676983	0.651819	0.21732	0.624143	-0.31746
hsa-mir-3131.MIMAT0014996	-2.18382	-0.721997	-0.048419	0.741043	0.364219
hsa-mir-3150b.MIMAT0018194	-0.218313	-0.154263	-0.517315	-0.296262	-0.293863
hsa-mir-3161.MIMAT0015035	-1.89653	1.02986	0.0485723	0.134192	-0.318107
hsa-mir-3170.MIMAT0015045	-0.657162	0.96074	-0.383111	0.545317	-0.0318377
hsa-mir-3177.MIMAT0015054	-0.863034	0.195033	-0.753136	0.542378	0.45282
hsa-mir-3187.MIMAT0015069	-1.04978	1.37939	0.0846136	1.51933	0.607879
hsa-mir-3188.MIMAT0015070	-0.928277	0.918046	-0.260854	0.196559	0.583872
hsa-mir-3197.MIMAT0015082	-2.30503	1.11066	0.964172	-0.752655	0.809119
hsa-mir-3199.MIMAT0015084	-0.39266	0.814202	-0.964272	-0.493394	0.344258
hsa-mir-3200.MIMAT0015085	-0.0115654	0.472839	0.372357	1.54826	0.562296
hsa-mir-320a.MIMAT0000510	1.34058	0.34624	0.623659	0.387731	0.402504
hsa-mir-320b.MIMAT0005792	-0.0774784	0.705963	0.447029	0.508585	0.402195
hsa-mir-320c.MIMAT0005793	-0.266521	0.414066	0.349128	-0.154308	0.22493
hsa-mir-320d.MIMAT0006764	-0.652863	0.567582	0.549034	-0.243313	0.478046
hsa-mir-323.MIMAT0000755	0.49478	-1.56646	-2.205	1.33957	-0.779638
hsa-mir-323.MIMAT0004696	-0.403444	-2.29637	-2.93564	3.05989	-1.36065
hsa-mir-323b.MIMAT0015050	0.353142	-1.20477	-2.11898	1.67416	-0.872309
hsa-mir-324.MIMAT0000761	0.0291999	0.639352	0.561328	0.888312	0.372394
hsa-mir-324.MIMAT0000762	0.398595	0.43626	0.486128	0.977395	0.284252
hsa-mir-326.MIMAT0000756	-0.0132075	0.851347	0.123151	1.35723	-0.226808
hsa-mir-328.MIMAT0000752	0.702085	0.269292	0.826709	1.28889	0.07784
hsa-mir-329.MIMAT0001629	0.194976	-1.71731	-3.47719	0.358566	-0.534851
hsa-mir-330.MIMAT0000751	-0.0353715	0.371139	-0.0970777	-0.0138801	0.0957827
hsa-mir-330.MIMAT0004693	0.254928	0.557775	0.275795	0.485501	-0.159567
hsa-mir-331.MIMAT0000760	0.181863	0.62392	0.319776	1.31443	0.0221069
hsa-mir-331.MIMAT0004700	-0.351217	0.375899	-0.127861	0.0699796	0.322451
hsa-mir-335.MIMAT0004703	0.380824	0.0738295	0.271996	-0.00990178	0.0438529
hsa-mir-337.MIMAT0000754	0.437526	-0.838083	-1.29574	0.361913	-0.860208
hsa-mir-338.MIMAT0000763	0.209732	-0.324059	0.139363	-0.477979	-0.0280032
hsa-mir-338.MIMAT0004701	-0.233902	-0.429521	-0.231335	-0.427259	0.021699
hsa-mir-339.MIMAT0000764	0.486396	0.46795	0.376177	0.39388	0.113499
hsa-mir-339.MIMAT0004702	-0.0431463	0.433409	0.0567113	0.322758	0.348616
hsa-mir-340.MIMAT0000750	-0.456427	0.214489	-0.304482	-0.209664	0.236403
hsa-mir-342.MIMAT0000753	0.98279	0.123898	-0.0137663	-0.273926	0.0848976
hsa-mir-342.MIMAT0004694	0.205555	0.254259	-0.126818	0.037714	0.0193506
hsa-mir-345.MIMAT0000772	0.100911	0.529706	0.373414	0.776186	0.18589
hsa-mir-346.MIMAT0000773	-1.29743	0.972213	-0.879441	0.804211	-0.300658
hsa-mir-34a.MIMAT0000255	0.551251	0.143961	-0.152762	-0.846031	0.0988874
hsa-mir-34b.MIMAT0004676	-0.468491	-0.819366	0.589676	-0.285226	0.803182
hsa-mir-34c.MIMAT0000686	-0.622258	-0.913972	0.494371	-1.88545	1.17189
hsa-mir-34c.MIMAT0004677	0.00334212	-0.601905	0.637475	-0.200303	0.536008
hsa-mir-3605.MIMAT0017982	-0.114941	0.478183	0.372549	0.857765	0.068589
hsa-mir-3607.MIMAT0017985	-0.0452458	0.49639	0.384768	-0.204992	0.108476
hsa-mir-361.MIMAT0000703	0.977207	0.152357	0.476845	-0.233378	0.357533
hsa-mir-361.MIMAT0004682	1.11998	0.225648	0.452921	-0.39151	0.254253
hsa-mir-3610.MIMAT0017987	-0.42819	0.630966	-0.0400914	0.399176	0.211609
hsa-mir-3614.MIMAT0017992	-0.173866	0.371152	0.618046	-0.574439	0.263028
hsa-mir-3615.MIMAT0017994	0.30808	0.421931	0.00519916	0.355227	-0.125766
hsa-mir-362.MIMAT0000705	0.067416	0.0706283	0.318969	-0.594324	0.463769
hsa-mir-3620.MIMAT0018001	-1.03748	0.543428	0.0740627	2.2627	-0.0215877
hsa-mir-3622a.MIMAT0018003	-1.08369	0.896141	0.0175724	-2.85139	0.506914
hsa-mir-3622a.MIMAT0018004	-0.186396	0.469714	0.465811	-0.201458	0.230554
hsa-mir-363.MIMAT0000707	-0.039501	0.157053	-0.0424894	0.0149526	0.305223
hsa-mir-3648.MIMAT0018068	-0.222659	0.637782	-0.107143	0.593684	0.00419517
hsa-mir-365-2.MIMAT0009199	-0.2189	0.393162	-0.0745315	0.0271622	-0.0340533
hsa-mir-365.MIMAT0000710	0.659754	0.328595	0.330967	-0.124642	0.195878
hsa-mir-3651.MIMAT0018071	-0.43471	0.675105	-0.478647	0.340532	0.234844
hsa-mir-3652.MIMAT0018072	-0.552907	0.142788	-0.300999	0.0472162	0.196137
hsa-mir-3653.MIMAT0018073	0.0574791	0.584857	-0.180646	0.244834	-0.180318
hsa-mir-3677.MIMAT0018101	-1.22639	1.57533	0.0886267	0.684092	0.464651
hsa-mir-3687.MIMAT0018115	-0.081639	0.67206	0.0266645	0.751478	0.183312
hsa-mir-369.MIMAT0000721	-0.984224	-0.219133	-1.21344	-0.86286	-2.02693
hsa-mir-369.MIMAT0001621	0.240041	-1.47645	-1.89118	-0.327217	-0.704108
hsa-mir-3690.MIMAT0018119	-0.0190787	0.06763	-1.19577	-2.76488	-0.474059
hsa-mir-3691.MIMAT0018120	-0.762397	0.36603	-0.705764	-0.432692	0.318284
hsa-mir-370.MIMAT0000722	0.680323	-1.08611	-1.84065	1.20347	-0.482864
hsa-mir-372.MIMAT0000724	-1.13385	-0.86477	1.46475	-0.506863	-2.9029
hsa-mir-374a.MIMAT0004688	-0.108741	-0.0544695	-0.15829	-0.4589	-1.92159
hsa-mir-374b.MIMAT0004955	-0.0772308	0.446442	0.130109	-1.02767	0.220168
hsa-mir-375.MIMAT0000728	1.16919	-0.717232	1.28483	0.737114	0.250056
hsa-mir-377.MIMAT0004689	0.423406	-0.841988	-1.59702	1.05249	-0.341767
hsa-mir-378.MIMAT0000731	1.12062	0.344917	0.636138	-0.226212	0.176736
hsa-mir-378.MIMAT0000732	1.62816	0.0848914	0.605525	-0.70049	0.37519
hsa-mir-378c.MIMAT0016847	0.176049	0.243857	0.541468	-1.16258	0.314099
hsa-mir-379.MIMAT0000733	1.13621	-0.69944	-1.08674	0.223374	-0.3957
hsa-mir-379.MIMAT0004690	0.0163785	-1.33971	-3.55068	-0.743209	-1.19646
hsa-mir-381.MIMAT0000736	0.588359	-1.04249	-1.1928	0.109332	-0.521319
hsa-mir-382.MIMAT0000737	0.761502	-0.761265	-1.65308	0.11484	-0.426622
hsa-mir-383.MIMAT0000738	-0.992128	-3.37348	-0.667133	-1.24894	0.630074
hsa-mir-3913.MIMAT0018187	-1.15779	-0.287647	0.433809	-2.13777	0.932882
hsa-mir-3917.MIMAT0018191	-0.052286	0.494921	0.0408367	0.973803	0.224784
hsa-mir-3928.MIMAT0018205	-0.220934	0.82482	0.201876	0.561078	0.0175803
hsa-mir-3929.MIMAT0018206	-2.25878	0.37183	-0.406769	-0.615654	-0.130747
hsa-mir-3934.MIMAT0018349	-0.175249	-0.128724	-0.40717	-1.96857	0.0947629
hsa-mir-3937.MIMAT0018352	-1.99946	0.429749	-0.738602	-0.396957	0.611732
hsa-mir-3940.MIMAT0018356	-0.531819	0.786105	0.084361	0.817037	0.0021566
hsa-mir-3944.MIMAT0018360	-0.948716	0.310442	0.140893	0.256328	0.671426
hsa-mir-409.MIMAT0001638	0.117819	-0.218811	-1.65734	0.490013	-0.0852215
hsa-mir-409.MIMAT0001639	0.925084	-0.669035	-1.6691	0.641558	-0.444285
hsa-mir-410.MIMAT0002171	0.715051	-1.35275	-1.77522	0.825026	-0.534538
hsa-mir-411.MIMAT0004813	-0.00954794	-1.54439	-3.08406	0.298092	-1.04667
hsa-mir-421.MIMAT0003339	-0.689984	0.163799	-0.256979	-1.4224	0.578572
hsa-mir-423.MIMAT0001340	0.996261	0.164844	0.49601	0.272972	0.137209
hsa-mir-423.MIMAT0004748	0.953705	0.168129	0.150405	-0.124344	0.300104
hsa-mir-424.MIMAT0001341	-0.0796258	-0.396967	0.589389	-0.376998	-1.19379
hsa-mir-424.MIMAT0004749	0.0395446	-0.274248	-0.121142	0.791441	-0.00877863
hsa-mir-425.MIMAT0001343	-0.0556495	0.485527	0.671256	0.654342	0.447656
hsa-mir-425.MIMAT0003393	0.766351	0.282786	0.612148	-0.111449	0.598544
hsa-mir-4286.MIMAT0016916	-1.42773	1.0346	0.0405454	0.836612	-0.115189
hsa-mir-429.MIMAT0001536	-0.227617	-0.270618	0.522851	-1.09698	0.404378
hsa-mir-431.MIMAT0001625	0.0517274	-0.397495	-2.38452	0.905951	-0.57805
hsa-mir-431.MIMAT0004757	0.616215	-1.28072	-1.44371	1.83945	-0.469628
hsa-mir-432.MIMAT0002814	0.696896	-1.18917	-1.72633	0.935234	-0.337143
hsa-mir-4326.MIMAT0016888	-0.357852	0.42137	0.0244834	0.619852	0.76988
hsa-mir-433.MIMAT0001627	0.417389	-1.33933	-1.98544	1.29057	-0.465576
hsa-mir-449a.MIMAT0001541	-1.58152	-1.71872	2.19742	-1.80657	1.31553
hsa-mir-449b.MIMAT0003327	-2.28371	-0.87148	1.86094	-1.50407	0.862518
hsa-mir-449b.MIMAT0009203	-1.40443	-1.73432	1.51647	0.594653	1.51105
hsa-mir-449c.MIMAT0010251	-1.91084	-1.28291	1.98477	-1.14567	1.28477
hsa-mir-449c.MIMAT0013771	-2.38862	-0.770467	0.836481	-0.0416057	0.465679
hsa-mir-451.MIMAT0001631	0.492338	0.333182	-0.125528	-0.24471	-0.636935
hsa-mir-452.MIMAT0001635	0.644812	0.208388	-0.318438	-2.66061	-0.534951
hsa-mir-455.MIMAT0004784	0.977396	0.0374884	-0.310769	0.799905	-0.23836
hsa-mir-483.MIMAT0002173	0.559232	0.340755	-0.898959	2.86986	-0.721626
hsa-mir-483.MIMAT0004761	0.61056	0.0972752	-1.30138	1.84561	-0.847193
hsa-mir-484.MIMAT0002174	0.649546	0.446676	0.565373	0.833063	0.223238
hsa-mir-485.MIMAT0002175	0.445784	-1.85747	-3.02039	-0.247294	-0.253143
hsa-mir-485.MIMAT0002176	0.858685	-0.941375	-1.73353	1.30725	-0.533006
hsa-mir-486.MIMAT0002177	1.13667	0.20215	-0.19713	1.0291	-0.386011
hsa-mir-486.MIMAT0004762	-0.458088	0.117607	-1.34974	0.833219	0.0143178
hsa-mir-487a.MIMAT0002178	-1.4084	-0.869012	-2.16491	0.271261	-0.507219
hsa-mir-487b.MIMAT0003180	0.350798	-1.25624	-2.10163	0.591092	-0.689905
hsa-mir-488.MIMAT0002804	-2.06445	-0.744612	0.433495	-0.0170647	0.519951
hsa-mir-490.MIMAT0002806	-2.18841	-0.505474	0.887066	0.346648	0.418489
hsa-mir-490.MIMAT0004764	-2.25745	0.228606	-0.206843	0.120553	0.115023
hsa-mir-491.MIMAT0002807	-0.181563	0.431613	-0.135409	0.209523	0.0109484
hsa-mir-493.MIMAT0002813	0.591379	-0.624656	-1.68428	0.641273	-0.600438
hsa-mir-493.MIMAT0003161	0.382262	-1.33418	-2.47455	0.0399051	-0.38222
hsa-mir-494.MIMAT0002816	-0.560402	-1.606	-2.67758	-0.706497	-0.240717
hsa-mir-495.MIMAT0002817	0.393761	-2.17114	-2.30097	-0.800444	-1.37079
hsa-mir-496.MIMAT0002818	0.629914	-1.96867	-3.40431	-0.766935	-1.63589
hsa-mir-497.MIMAT0002820	-0.0359792	0.138679	0.170431	-0.625569	0.211728
hsa-mir-500a.MIMAT0002871	1.00953	-0.0956553	0.541099	0.31907	0.376802
hsa-mir-500a.MIMAT0004773	-0.203233	-0.0731556	0.00214168	-0.57135	0.432595
hsa-mir-500b.MIMAT0016925	-0.19969	-0.0772629	0.0373335	-0.560086	0.394874
hsa-mir-501.MIMAT0002872	-0.0992244	0.0913387	0.228859	0.0360665	0.342015
hsa-mir-501.MIMAT0004774	0.673394	0.188802	0.268988	0.516299	0.371907
hsa-mir-502.MIMAT0004775	0.0925055	0.0652989	0.0565201	-0.252872	0.482308
hsa-mir-503.MIMAT0002874	-0.0860702	-0.0258001	-0.313129	-0.306733	0.00964406
hsa-mir-504.MIMAT0002875	-0.504629	0.11018	0.508343	1.49488	-0.0627613
hsa-mir-505.MIMAT0002876	0.573357	0.381388	0.442251	0.324625	0.0279253
hsa-mir-505.MIMAT0004776	0.147157	0.472966	0.368702	0.173074	0.0901078
hsa-mir-506.MIMAT0002878	-0.588054	-5.34992	1.95329	-0.423793	1.21565
hsa-mir-508.MIMAT0002880	0.379808	-4.42734	2.32572	0.43958	1.07688
hsa-mir-508.MIMAT0004778	-0.186746	-4.53931	2.12636	0.687469	1.28918
hsa-mir-509-3.MIMAT0004975	-0.475643	-6.28848	2.59124	-0.491039	0.724288
hsa-mir-509.MIMAT0002881	0.395019	-3.9036	2.06337	0.516246	0.882675
hsa-mir-509.MIMAT0004779	-1.55564	-4.74512	1.42722	-1.56223	0.863506
hsa-mir-511.MIMAT0002808	-0.0488687	0.313436	-0.49373	-0.507179	-0.207316
hsa-mir-512.MIMAT0002823	-1.00631	0.362121	1.42476	0.237404	-4.9762
hsa-mir-513a.MIMAT0002877	-1.614	-5.19756	1.85908	-0.0549409	0.837467
hsa-mir-513c.MIMAT0005789	-1.36548	-5.62684	3.45361	1.08103	0.577137
hsa-mir-514.MIMAT0002883	-0.520553	-5.6829	2.26006	-1.41288	1.07972
hsa-mir-514b.MIMAT0015087	-1.80437	-4.06454	1.09863	-0.0290489	0.360082
hsa-mir-516a.MIMAT0004770	-1.02984	-0.204451	2.63819	-0.217797	-3.45431
hsa-mir-516b.MIMAT0002859	-1.17413	0.220565	1.57844	-0.0322035	-4.6786
hsa-mir-517.MIMAT0002851	-1.11584	0.271212	1.9582	0.0489261	-4.93034
hsa-mir-517a.MIMAT0002852	-0.728136	0.234509	2.2906	-0.00281632	-6.17523
hsa-mir-517b.MIMAT0002857	-0.82935	0.289826	2.45306	0.21991	-6.13654
hsa-mir-518b.MIMAT0002844	-0.576246	0.101031	1.83565	-0.443673	-5.58602
hsa-mir-518c.MIMAT0002847	-1.19724	0.142043	2.03893	0.0204131	-4.78104
hsa-mir-518c.MIMAT0002848	-1.28211	0.158852	1.92136	0.0738124	-4.67141
hsa-mir-519a-1.MIMAT0005452	-0.606185	0.371326	1.20477	1.03967	-0.778519
hsa-mir-520a.MIMAT0002834	-0.698458	-0.0569096	2.0548	-0.742776	-5.41046
hsa-mir-521.MIMAT0002854	-1.49348	-0.118987	1.07664	-1.2562	-1.67045
hsa-mir-522.MIMAT0002868	-0.992798	0.123436	0.741318	-0.76609	-1.40793
hsa-mir-525.MIMAT0002838	-1.10936	0.324159	1.97583	0.471496	-5.21712
hsa-mir-526b.MIMAT0002835	-0.718963	0.315798	2.44978	0.431607	-6.13125
hsa-mir-532.MIMAT0002888	1.27159	-0.310118	0.65734	-0.120031	0.460126
hsa-mir-532.MIMAT0004780	0.750385	0.0971777	0.601399	1.04158	0.203107
hsa-mir-539.MIMAT0003163	0.117676	-0.87686	-1.71606	0.818349	-0.541905
hsa-mir-541.MIMAT0004919	-1.82649	-0.799647	-1.27146	1.09404	-0.0646848
hsa-mir-541.MIMAT0004920	0.244311	-1.65189	-4.52152	1.34402	-0.56538
hsa-mir-542.MIMAT0003340	-0.613784	-0.362058	-0.654935	0.737385	0.459711
hsa-mir-542.MIMAT0003389	-0.177971	-0.919926	0.26461	-0.114765	-1.62312
hsa-mir-543.MIMAT0004954	0.285684	-2.18783	-2.15369	0.204714	-0.755828
hsa-mir-550a.MIMAT0003257	-0.294849	0.638511	-0.0279298	0.492313	0.0115859
hsa-mir-550a.MIMAT0004800	-0.176451	0.755054	0.11416	0.419235	0.323359
hsa-mir-551a.MIMAT0003214	-1.11249	0.94038	0.22473	1.75928	0.166318
hsa-mir-551b.MIMAT0003233	-2.20321	1.31172	-0.880375	1.73035	0.230201
hsa-mir-574.MIMAT0003239	0.96367	0.168068	0.167496	0.761321	-0.130871
hsa-mir-576.MIMAT0003241	-0.0248	0.215693	-0.0722242	-0.779602	-0.15664
hsa-mir-582.MIMAT0003247	-0.817477	0.50949	-0.270227	-1.41039	0.376595
hsa-mir-582.MIMAT0004797	-0.244751	0.533599	-0.226282	-0.473335	0.0103467
hsa-mir-584.MIMAT0003249	0.402133	0.0283704	0.033797	0.417026	-0.24327
hsa-mir-589.MIMAT0003256	-0.383706	0.580199	-0.472419	-1.03793	0.221938
hsa-mir-589.MIMAT0004799	0.68493	0.408286	0.0765887	0.549905	0.160768
hsa-mir-598.MIMAT0003266	-0.11542	0.247914	0.0716037	0.102849	0.191136
hsa-mir-605.MIMAT0003273	-0.277368	0.724784	-1.88278	0.518046	-1.16295
hsa-mir-615.MIMAT0003283	-0.0431364	0.198216	-0.322068	1.07426	0.194091
hsa-mir-616.MIMAT0003284	-0.566146	0.640232	0.215751	-0.153921	-0.182039
hsa-mir-616.MIMAT0004805	-0.700537	1.07846	0.0829383	-0.489152	0.00521054
hsa-mir-625.MIMAT0003294	-0.376022	0.356467	0.213189	-1.00545	0.617488
hsa-mir-625.MIMAT0004808	1.20913	0.119579	0.793361	-0.0592293	0.382188
hsa-mir-629.MIMAT0003298	-0.0962347	0.769816	-0.0819691	0.132699	-0.113251
hsa-mir-629.MIMAT0004810	0.533872	0.381495	0.0925451	-0.309098	-0.0312565
hsa-mir-632.MIMAT0003302	-1.07517	1.03822	0.244322	-0.111571	0.417189
hsa-mir-636.MIMAT0003306	-1.14152	0.832013	0.550668	1.55632	0.232716
hsa-mir-639.MIMAT0003309	-0.862758	0.696517	0.474364	-0.771076	0.887406
hsa-mir-642a.MIMAT0003312	-0.111251	0.607834	-0.434176	-0.810094	-0.820752
hsa-mir-652.MIMAT0003322	0.525412	0.473505	0.483261	0.303855	0.289975
hsa-mir-654.MIMAT0003330	0.353205	-0.897324	-1.89804	0.758116	-0.27205
hsa-mir-654.MIMAT0004814	0.724984	-0.782821	-1.5223	0.956979	-0.458643
hsa-mir-658.MIMAT0003336	-0.941786	1.20127	0.239772	-0.546531	-0.0297522
hsa-mir-660.MIMAT0003338	-0.169706	-0.406597	0.400549	-1.54114	0.468396
hsa-mir-662.MIMAT0003325	-1.91262	0.877683	0.559186	-0.186897	0.815827
hsa-mir-663.MIMAT0003326	-1.07024	1.03497	-0.234691	0.767465	0.543651
hsa-mir-664.MIMAT0005948	-0.0873979	0.154761	0.103341	-1.27713	0.256608
hsa-mir-664.MIMAT0005949	0.552615	0.0500622	0.539015	-0.466142	0.00583734
hsa-mir-665.MIMAT0004952	-1.14742	-0.605834	-3.23987	1.43009	-0.249573
hsa-mir-668.MIMAT0003881	-0.845949	-2.29442	-3.00142	0.809565	-0.0613708
hsa-mir-671.MIMAT0004819	0.224057	0.544669	0.104494	0.891808	0.144592
hsa-mir-675.MIMAT0004284	-1.26473	0.506134	-1.15209	-0.44773	-0.441368
hsa-mir-675.MIMAT0006790	0.882795	0.0284441	-0.165118	0.97012	-0.839887
hsa-mir-676.MIMAT0018203	-0.95304	0.193888	-0.373104	-0.25868	0.408205
hsa-mir-676.MIMAT0018204	-1.72364	0.51938	-0.331903	-0.503298	1.41919
hsa-mir-7-1.MIMAT0004553	-0.337032	0.796924	0.245775	-1.46217	0.165989
hsa-mir-708.MIMAT0004926	0.117623	0.0753863	0.133469	-0.426742	-0.0965894
hsa-mir-708.MIMAT0004927	-0.135077	-0.0279301	0.228259	0.0613037	-0.218565
hsa-mir-744.MIMAT0004945	0.548282	0.335369	0.267835	0.836615	0.146841
hsa-mir-744.MIMAT0004946	-0.379117	0.746754	0.422421	0.985442	0.204619
hsa-mir-758.MIMAT0003879	0.473532	-1.15007	-2.15656	1.07572	-0.749216
hsa-mir-760.MIMAT0004957	-0.276812	0.606462	0.540072	1.76208	0.505224
hsa-mir-766.MIMAT0003888	0.274239	0.527586	-0.238055	0.882562	-0.094843
hsa-mir-767.MIMAT0003882	-0.819354	-0.00905358	-0.583899	2.31928	0.43579
hsa-mir-767.MIMAT0003883	-2.31935	0.312761	-0.250349	1.27761	0.306298
hsa-mir-769.MIMAT0003886	0.0219564	0.30836	0.108781	0.0563953	0.339449
hsa-mir-769.MIMAT0003887	-0.394731	0.462699	0.114975	0.56889	0.335797
hsa-mir-770.MIMAT0003948	-1.57313	-1.36701	-1.91592	1.56041	-0.10226
hsa-mir-874.MIMAT0004911	0.5348	0.242398	0.257563	0.830163	0.139394
hsa-mir-877.MIMAT0004949	0.173642	0.314292	0.157373	0.750666	0.236402
hsa-mir-877.MIMAT0004950	-0.926554	0.621797	0.318222	1.64918	0.303814
hsa-mir-885.MIMAT0004947	0.244504	0.0676033	0.977785	0.0668619	0.210323
hsa-mir-885.MIMAT0004948	-0.78663	-0.138497	0.31679	-0.708178	0.694742
hsa-mir-887.MIMAT0004951	-0.447017	-0.484988	-0.263346	0.0395968	0.264909
hsa-mir-888.MIMAT0004916	-2.27308	0.500714	-0.589627	-0.726969	0.185015
hsa-mir-889.MIMAT0004921	0.0923899	-1.86729	-1.61147	-0.757952	-1.92589
hsa-mir-891a.MIMAT0004902	0.0230892	0.602547	-0.235692	0.262251	0.695966
hsa-mir-892a.MIMAT0004907	-2.19447	0.703509	-0.547051	-0.779738	0.474502
hsa-mir-892b.MIMAT0004918	-2.37575	0.745583	-0.376716	-0.659766	0.53731
hsa-mir-9.MIMAT0000441	0.303918	-0.176728	0.517142	0.409134	0.380315
hsa-mir-92a-1.MIMAT0004507	0.255673	0.187322	0.014862	0.588842	0.126131
hsa-mir-92a-2.MIMAT0004508	-2.16823	0.700533	-1.21913	0.712328	0.464891
hsa-mir-92a.MIMAT0000092	2.45967	-0.113814	0.992883	1.01383	0.174046
hsa-mir-92b.MIMAT0003218	1.16118	0.110899	0.937306	1.24412	0.341995
hsa-mir-92b.MIMAT0004792	-0.111132	-0.159761	0.205739	0.116916	0.440639
hsa-mir-93.MIMAT0000093	1.66963	0.0941442	0.806267	-0.0510888	0.537743
hsa-mir-93.MIMAT0004509	0.109527	0.489562	0.464653	0.320759	0.418823
hsa-mir-935.MIMAT0004978	0.0577019	0.477509	0.661975	1.017	0.399503
hsa-mir-937.MIMAT0004980	0.0169599	0.814323	0.775695	1.35043	0.275949
hsa-mir-939.MIMAT0004982	-0.533701	0.722076	0.00176608	0.335136	0.25743
hsa-mir-940.MIMAT0004983	-0.281742	0.86799	-0.000811873	1.55903	0.246555
hsa-mir-942.MIMAT0004985	0.0128653	0.222394	0.0404511	-1.24451	-0.0931872
hsa-mir-95.MIMAT0000094	-0.219234	-0.586085	-0.399279	-1.09954	-0.0432535
hsa-mir-96.MIMAT0000095	-0.64282	-0.0507522	0.569321	-1.08535	0.343202
hsa-mir-98.MIMAT0000096	0.0335234	0.197504	0.148835	-1.67413	0.465463
hsa-mir-99a.MIMAT0000097	1.03293	-0.0244487	0.742355	-0.303181	0.513138
hsa-mir-99a.MIMAT0004511	-0.391628	-0.0517044	0.0896229	-0.563534	0.506686
hsa-mir-99b.MIMAT0000689	2.58501	0.280307	1.07559	1.53625	0.160992
hsa-mir-99b.MIMAT0004678	0.850023	0.393402	0.465929	1.1006	0.221345

## Sheet: mRNA_C
	IC1	IC2	IC3	IC4	IC5
TTLL10	-1.69153	-0.452928	-0.829057	-1.39911	1.9726
VWA1	0.990763	0.802785	-0.417022	-0.51474	0.240299
ATAD3A	0.288501	-0.13789	-0.247952	0.531199	0.270123
MIB2	0.38081	-0.513557	-0.527177	-0.288587	-0.0708257
PRKCZ	0.407395	-0.420031	-0.307602	-0.0269362	0.382788
FAM213B	0.46061	0.143557	-0.581721	-0.326027	0.324425
TP73	-1.3567	-0.854412	-0.984309	-1.01702	1.69235
AJAP1	0.100928	-0.922333	-0.190245	-1.47093	-4.51286
KCNAB2	0.0982464	1.12032	-0.428462	-0.185796	-0.647091
THAP3	-0.129554	0.0363174	-0.259235	0.564362	0.484196
CAMTA1	0.767253	0.0328766	-0.189785	1.34881	0.688161
PARK7	1.52272	-0.033054	-0.104004	0.809514	0.69816
TMEM201	0.252196	-0.339241	-0.324	0.207713	0.252765
UBE4B	0.578031	-0.759007	-0.24627	-0.15984	-0.0549513
KIF1B	0.41797	-0.672326	-0.429964	-0.242203	-0.282525
FBXO44	0.067375	0.0124194	-0.356725	-0.214431	0.293859
AGTRAP	0.923473	0.317337	-0.257856	0.879238	0.661433
CLCN6	0.0687127	-0.474664	-0.850089	-0.451933	-0.384622
MFN2	0.64061	-0.0504106	-0.527002	0.190468	0.0129486
VPS13D	-0.313393	0.384668	-0.474139	-0.949392	-0.0719917
PDPN	1.12539	-0.479899	-0.279897	-0.365562	-3.44519
KAZN	0.468188	0.037669	-0.326292	-0.843904	0.538646
TMEM51	0.229584	0.572819	-0.467583	0.623788	-0.0954483
FBLIM1	1.02898	-0.587224	-0.249025	-0.201419	-1.53924
SZRD1	1.14679	-0.085878	-0.393301	0.54657	0.113779
NECAP2	0.796414	0.269014	-0.49683	0.660526	-0.0267119
ARHGEF10L	0.112416	0.33868	-0.390723	-0.598449	-0.489132
PQLC2	0.0480828	-0.0358312	-0.333178	0.926757	-0.00672474
MINOS1	-0.0337505	0.315262	-0.608377	0.796731	0.517745
C1orf151-NBL1	-0.758557	1.33776	-1.33453	1.49938	-0.227825
NBL1	1.90552	0.991605	-0.290804	-1.09822	-2.32575
ALPL	0.687933	-2.07251	-0.0842347	0.909963	0.638896
CDC42	1.30255	-0.00935019	-0.176784	1.02069	0.191191
ZBTB40	-0.0764726	-0.58825	-0.610715	-0.511081	-0.4675
C1QC	1.5591	2.58766	-0.183712	1.23346	-0.657887
EPHB2	0.665849	-0.42092	-0.255556	0.394581	-1.21485
KDM1A	0.925293	-1.0003	-0.232872	0.76931	0.158367
RPL11	2.86721	-0.541514	-0.0171182	0.158585	0.82607
GRHL3	-0.79337	0.62539	-0.332023	-0.381101	0.225768
RCAN3	-0.359133	-0.00355081	-0.253034	0.51656	0.621146
SEPN1	1.3088	-0.158222	-0.165051	-0.428923	-0.148968
MTFR1L	0.655409	-0.139163	-0.239647	0.0496336	0.407563
DHDDS	0.189273	0.215551	-0.435399	0.0914697	0.0946646
RPS6KA1	0.267518	0.705607	-0.355175	0.266914	-0.0871644
ARID1A	0.809242	-0.708843	-0.314191	-0.23563	-0.00564805
PIGV	-0.0263433	0.201977	-0.579895	-0.194209	0.495288
SYTL1	-0.130925	0.656105	-0.55239	-0.78322	1.68638
PPP1R8	0.450042	-0.170953	-0.361115	0.86626	0.307024
THEMIS2	0.663537	0.86248	-1.37155	1.67051	-0.109591
SMPDL3B	0.557715	-0.172011	-0.487168	0.865101	0.47705
ATPIF1	1.41493	0.248782	-0.313316	1.23887	1.24969
MED18	-0.214403	0.0951774	-0.287491	0.804302	0.613186
PHACTR4	0.490892	-0.328381	-0.46064	0.404971	0.189508
RCC1	0.198416	0.294315	-0.298157	1.31632	0.604976
YTHDF2	0.546916	-0.294447	1.08539	0.327001	0.262472
EPB41	0.141966	-0.551558	-0.375233	0.448348	-0.149646
PTPRU	0.887929	-0.13137	-0.392237	-1.68291	-0.0981407
SERINC2	1.18994	0.522734	-0.735127	-0.228232	0.386582
TINAGL1	0.521827	0.83982	-0.533495	-0.0423654	-0.741366
IQCC	-0.667919	-0.301272	-0.4364	0.485332	0.905498
RBBP4	0.340709	-0.485181	-0.425031	0.984672	0.342032
KIAA1522	1.14973	0.140863	-0.183243	0.217131	0.354105
S100PBP	-0.0924486	-0.112179	-0.44016	0.414892	-0.00709343
C1orf94	-2.49254	-0.322519	-0.777019	-2.2168	-1.36126
GJB3	-0.0944404	0.887904	-0.612828	-1.28883	-0.0419733
NCDN	0.381996	-0.0845197	-0.430899	-0.387862	0.551727
AGO3	-0.5891	-0.278764	-0.554271	0.890581	-0.000131177
SH3D21	-0.240516	-0.0144443	-0.781023	0.109244	-0.13522
MANEAL	-0.605875	0.410297	-0.38067	-0.635956	0.882565
C1orf122	0.815555	0.178755	-0.167369	1.08045	0.697711
AKIRIN1	0.773971	-0.860114	-0.18848	0.86549	0.0623832
NDUFS5	1.44986	-0.157896	-0.0268599	1.25903	1.01489
PPIE	0.419208	-0.0207538	-0.205932	0.68512	0.708899
MFSD2A	-0.410025	-0.113742	-0.410774	1.05775	-0.442372
CAP1	1.11302	0.323836	0.853045	0.729274	0.0362527
SMAP2	0.388637	0.668177	-0.305426	0.318929	-0.138495
NFYC	0.872981	-0.244331	-0.333809	0.605088	0.303618
KCNQ4	-1.16829	-0.032893	-0.652615	-1.04514	1.42639
PPCS	0.797944	0.27836	-0.483903	0.835987	0.722459
ERMAP	-0.0341512	0.0983677	-0.381812	-0.349651	0.0541187
ZNF691	0.0846499	-0.137966	-0.2888	0.640139	0.590579
WDR65	-1.65252	-1.85496	-1.21689	-1.64016	2.31733
TIE1	-0.0787959	-0.248356	-0.462246	-0.0132268	-1.31896
PTPRF	1.52814	-0.206981	-0.251619	-0.330178	0.297855
ST3GAL3	0.0908876	-0.253553	-0.987716	0.385986	-0.340844
ARTN	-1.07497	0.723179	-0.565553	0.498104	0.897091
DPH2	0.289242	0.0317323	-0.639416	0.850068	0.620401
ATP6V0B	1.29215	0.620364	-0.152705	1.38284	0.875963
B4GALT2	0.93717	-0.129007	-0.510388	0.519201	0.0984203
DMAP1	0.531555	-0.211351	-0.203036	0.377354	0.373001
AKR1A1	1.05639	0.45075	-0.160049	0.462947	0.513949
NASP	0.610036	-0.418144	-0.583803	0.902718	0.352747
RAD54L	-0.680395	-0.0420187	-0.198971	2.01812	0.305152
NSUN4	-0.285063	0.302461	-0.317809	0.261266	0.505683
DMBX1	-2.06761	0.947437	-0.537602	1.82674	-1.20624
CYP4B1	-0.810996	3.69801	-0.908481	-1.41479	3.86582
CMPK1	0.853832	0.475639	-0.54025	0.035852	0.172106
CDKN2C	-0.0912225	1.65281	-0.378185	1.02708	0.37668
OSBPL9	0.39739	-0.308994	0.674938	0.282706	0.209976
BTF3L4	0.689045	-0.163122	-1.8487	0.835333	0.467345
ZFYVE9	-0.127156	-0.521631	-0.315702	-0.154467	0.127836
SCP2	-0.070405	0.438204	1.22792	-0.166445	0.516943
PODN	0.961437	0.801157	-0.335835	-1.02748	-3.95854
DIO1	-2.92316	1.76287	-0.818308	0.649023	2.15102
LRRC42	0.666171	-0.172103	-1.03352	1.12243	0.497645
ACOT11	-0.405895	-0.244006	-0.35338	-0.120116	-0.105376
FGGY	-0.476911	0.172541	-0.363692	-0.0283015	0.812923
NFIA	0.206412	-0.252403	-0.340797	-1.05481	0.274054
USP1	0.51316	0.179515	-1.00643	0.493652	0.378503
PGM1	0.823887	0.35931	-0.170709	0.279928	-0.150408
ROR1	0.130162	-0.580751	-0.57416	-1.45485	-1.23219
AK4	-0.236292	0.694189	1.02452	-0.897692	0.537731
LEPROT	0.730061	0.641793	-0.271751	-0.347161	-0.094898
LEPR	-0.48909	-0.02461	-0.723413	-1.19928	-0.167107
PDE4B	-0.573495	2.06922	-0.358927	0.570796	-1.48573
MIER1	0.398647	0.227516	-1.75756	0.571317	0.331906
GADD45A	0.782939	0.668933	-0.433189	-0.55174	0.315255
SRSF11	0.839014	-0.24835	-0.247043	0.287727	0.431585
HHLA3	0.0888977	-0.0675811	-0.445432	0.358504	0.624538
TYW3	-0.181269	0.12063	-0.358669	-0.0792404	0.442451
ACADM	0.449952	-0.0633033	-0.827059	0.64889	0.465124
ST6GALNAC3	-0.899936	-1.87924	-0.207152	0.72147	-0.913708
NEXN	-0.151806	0.827219	-0.422222	-0.0801669	-2.31225
PRKACB	-0.0652869	-0.305559	-0.378375	0.718962	-0.883212
SH3GLB1	0.458624	0.405668	-0.687073	-0.108555	-0.216082
HS2ST1	0.186773	-0.246506	-0.310641	-0.301551	-0.33458
LRRC8D	0.305753	0.0635751	-0.349714	0.209019	0.43816
ZNF326	0.300038	-0.15771	-1.57259	0.111748	0.155048
CDC7	-0.513951	-0.785196	-1.04587	1.70163	0.218653
MTF2	-0.0219641	-0.599521	-0.383036	0.200848	-0.0487608
FNBP1L	0.708638	-0.59219	-0.642756	-0.187867	-0.17793
ABCD3	0.0718848	-0.118525	-0.249897	0.479621	0.165766
SLC44A3	-0.475972	-0.169378	-0.345629	-0.310089	0.0708373
RWDD3	-0.256873	-0.00874769	-0.449089	0.174525	0.38502
SNX7	0.200081	0.316769	-0.323272	0.193323	-0.352209
RTCA	0.161184	0.221408	-0.541028	0.537223	0.188753
VCAM1	0.513658	2.17462	-0.197841	0.14624	-3.24976
AMY1A	-1.14963	1.93427	-0.86919	-2.16302	2.4274
AMPD2	0.680931	-0.452568	-0.428807	-0.720067	0.0830152
GSTM4	0.152373	-0.385119	-0.442512	0.22829	0.413041
GSTM2	0.606938	-1.01246	-0.601711	0.294806	0.6952
GSTM1	0.243732	-0.853937	-0.178814	0.621725	0.66778
CSF1	0.497137	2.35289	-0.46042	-0.185643	0.286194
AHCYL1	1.14315	0.0928787	-0.95153	-0.00370315	0.630508
KCNC4	-0.512518	0.0247586	-0.435587	-1.17735	0.501354
CD53	0.385767	2.93713	-0.700571	0.978471	-0.884556
CEPT1	0.117386	0.470777	-0.277216	0.0965358	0.459566
CHI3L2	-1.71876	3.08822	-0.498058	-0.182876	0.0817559
CHIA	-3.83507	-0.86232	-0.665161	-0.365695	0.794837
RAP1A	0.522279	0.485765	0.652001	0.337122	0.0908467
WNT2B	-0.809592	-2.34369	-0.998385	-2.16954	0.591777
MOV10	0.502963	0.00892	-0.236018	0.234168	0.684991
FAM19A3	-1.4445	-0.166808	-0.296093	0.373662	-0.416398
MAGI3	-0.535957	-0.0249763	-0.287815	0.0543939	0.0164999
HIPK1	0.234107	-0.41863	-0.316011	-0.77289	0.24008
VANGL1	0.181982	0.114524	-0.593117	-0.138695	0.286601
ATP1A1	1.97453	-0.225942	-0.503526	-0.357074	0.435252
PEX11B	0.711455	0.0103832	-0.877924	0.176404	0.556043
PDZK1	-1.58651	-0.527167	-0.554734	-0.588415	-0.156519
CHD1L	0.265833	-0.396643	-0.299441	0.261952	0.138247
MRPS21	1.41019	-0.0418018	-0.338071	1.04511	1.03858
ECM1	1.12996	1.1632	-1.16059	0.254604	-3.2388
ADAMTSL4	0.0362939	-0.312395	-1.00059	-0.292669	-1.33221
SETDB1	0.548971	-0.744816	-0.59566	0.340753	0.298349
BNIPL	-1.32782	0.0934566	-0.260013	0.762314	2.00638
SCNM1	0.211077	-0.226455	-0.32162	1.29102	0.449196
PIP5K1A	0.675476	-0.437459	0.465662	0.329802	-0.0248649
TUFT1	0.0880745	-0.0440317	-0.355125	0.257228	-0.107618
SPRR1A	-2.71526	-2.27527	-0.750125	0.59729	-0.971459
CHTOP	1.02059	-0.260614	-1.00511	0.646779	0.500203
CREB3L4	0.308334	-0.391082	-0.344605	0.188587	0.841705
UBAP2L	1.38508	-0.527493	-0.296581	0.245954	0.331466
HAX1	1.20594	0.0120483	-0.63687	1.09578	0.518547
ATP8B2	0.329681	-1.26009	-0.381561	0.00112765	-1.31135
IL6R	-0.469503	1.2174	-0.397241	0.125687	1.0433
FLAD1	0.765542	-0.115632	-0.560803	0.844644	0.530483
ZBTB7B	0.569579	0.180905	-0.345104	-0.106535	0.38789
ADAM15	0.807965	0.441512	-0.32191	0.100994	1.07073
EFNA4	0.53007	-1.10506	-0.164637	0.901452	-0.0903031
EFNA1	0.891346	0.946427	-0.328543	0.221379	0.408261
SLC50A1	0.807205	0.568075	-0.362106	1.18964	0.723127
MTX1	0.521197	-0.230173	-0.422096	1.03211	0.478561
FDPS	1.26548	0.129481	-0.372063	0.514229	0.651224
RUSC1	0.7344	-0.00352481	-0.542572	0.639344	0.354845
DAP3	0.861095	0.0331129	-0.143573	0.385314	0.484517
LAMTOR2	1.11683	0.35827	-0.72502	0.782697	0.566503
LMNA	1.70425	0.845911	-0.272332	-0.744684	-0.0512542
SEMA4A	-0.000679127	1.00624	-0.338257	-0.0565756	0.169108
PMF1	1.02007	-0.322122	-0.160268	0.8851	0.473772
PMF1-BGLAP	0.00500732	-0.806826	-0.350707	0.401474	0.494137
BCAN	-2.04277	0.844048	-0.922764	-0.877485	0.312674
RRNAD1	0.114947	0.0636767	-0.402355	-0.0312345	0.770337
CD1E	-1.67672	3.97205	-0.6031	-1.15779	-1.78801
IFI16	0.852103	1.55078	-0.451689	-0.200896	0.850577
CADM3	0.490541	1.29333	-0.800849	-2.76468	-3.23018
DARC	-0.174156	1.6843	-0.56283	-1.51986	-1.87901
NIT1	0.460936	-0.297632	-0.811742	0.564364	0.474789
USP21	0.721847	-0.909698	-0.311621	0.181536	0.371812
PPOX	-0.000594038	-0.372832	-0.544942	-0.104797	0.994128
NDUFS2	0.950768	-0.040784	-0.21222	0.155189	0.544178
SDHC	0.474264	0.0206359	-0.202015	0.633127	0.522864
FCGR2A	0.666762	2.39912	-1.00319	0.506634	-1.16337
FCGR2B	-0.165025	3.21333	-0.232801	0.667685	-1.21097
C1orf226	-0.0551414	-0.781579	-0.440289	-0.155391	-0.0215397
UHMK1	0.237705	0.383738	-0.605006	-0.185867	0.203527
DDR2	0.141274	-0.265332	-0.480176	-0.504925	-2.12319
RGS4	0.243242	0.838708	-0.309695	-0.397678	-3.19648
NUF2	-0.345546	-0.457903	-0.207631	2.39924	0.213797
PBX1	0.986527	-1.03846	-0.52561	-0.0185867	0.345461
MPZL1	0.916891	-0.369115	-0.256127	-0.0627612	-0.244255
DCAF6	0.459556	-0.0156801	-0.391029	0.131454	0.501352
TIPRL	0.698778	-0.224414	-1.32296	0.838028	0.282604
GORAB	-0.39031	0.0625226	-0.665431	0.437834	-0.0644265
PRRX1	0.81438	1.81957	-0.386267	0.0898483	-5.16527
FMO3	-1.8633	2.55136	-0.732403	0.620379	-1.47783
METTL13	0.371983	-0.184404	-0.267864	0.0052342	0.465113
SUCO	0.396792	-0.681207	-0.637061	-0.203129	-0.058211
RABGAP1L	0.0602845	0.228957	-0.871213	-0.123182	0.620669
CACYBP	0.416262	-0.292359	-0.250873	0.695486	0.461714
PAPPA2	-2.4218	-1.66552	-1.23847	-0.75635	-1.8438
SOAT1	-0.403326	0.29563	-0.443716	0.8766	-0.236723
QSOX1	1.3964	-0.339794	-0.228085	-0.164037	-0.037918
XPR1	0.718925	0.104497	-0.388414	-0.166322	0.134463
NPL	-0.493187	1.66707	-0.436137	0.897681	-0.841015
LAMC2	0.966634	0.788311	-0.659113	-1.66355	-0.0904337
SMG7	0.824487	-0.325777	-0.341037	-0.3244	0.322097
TSEN15	0.426673	-0.41205	-0.205556	1.09515	0.3886
SWT1	-0.654349	-0.720858	-0.517734	0.27227	0.0184477
PRG4	-1.07964	1.03997	-0.775092	-0.513222	-3.85735
C1orf27	-0.0716541	-0.195163	-0.452871	-0.0275438	0.290452
CFH	0.872034	1.17815	-0.716165	-1.71295	-1.40289
PTPRC	-0.438206	3.18707	-0.295533	0.602101	-1.36076
NR5A2	-1.43622	0.161916	-0.653799	0.159754	-0.992566
C1orf106	0.797304	-0.051329	-0.421925	-1.31938	0.133101
PKP1	-1.18838	-0.74795	-0.25379	-1.47083	-2.02175
NAV1	0.220174	-1.15378	-0.314937	-0.592053	-1.74937
ELF3	1.11616	1.47496	-0.312201	-0.230509	1.33753
LGR6	1.21039	-0.215177	-1.42976	-4.15391	0.294645
PPP1R12B	-0.0107765	-0.188552	-0.593444	-1.3296	-0.882247
ADORA1	-0.178574	0.599669	-0.675405	-1.33255	-0.311136
PRELP	0.762445	-0.0221552	-0.683701	-2.9385	-0.470039
ATP2B4	1.33275	-0.586333	-0.418603	-0.512564	-0.0530949
MDM4	-0.307686	-0.288159	-1.10195	-1.07335	0.301626
NFASC	-1.05809	0.421477	-0.605817	-0.83499	0.0842817
TMCC2	-0.237443	-0.971407	-0.313271	-0.586592	-0.379848
CDK18	0.506331	0.061114	-0.295372	-0.769937	0.494822
CTSE	-1.50463	2.13292	-0.376804	-0.0941007	-0.954487
SRGAP2	0.498915	-0.663413	-0.330143	0.142717	-0.470199
IKBKE	-0.296202	1.31968	-0.474007	-0.146605	0.622362
RASSF5	0.0688831	1.79951	-0.77027	-1.83288	-0.294034
DYRK3	-0.279693	0.234881	-0.605335	-0.625431	0.740214
MAPKAPK2	1.05925	-0.296268	-0.254487	-0.122122	-0.0252387
CD55	0.966655	1.02205	-0.456264	-0.268805	0.232063
CD46	0.978167	0.18505	-0.393841	0.0801031	0.732438
HSD11B1	-0.696526	0.0123439	-0.685828	-0.655468	-0.268377
RCOR3	0.429104	-0.434794	-0.513059	-0.464525	0.160416
TRAF5	-0.0394626	-0.331755	-0.509615	-0.822558	0.0495645
PPP2R5A	0.551347	0.364396	-0.401589	0.0551285	0.377545
ATF3	0.564333	0.120847	-0.802847	-0.207472	0.148687
RPS6KC1	-0.139695	-0.327444	-0.144718	0.453424	-0.19013
TGFB2	0.0843593	-1.12359	-0.384869	-1.25844	-1.00491
CAPN2	1.37643	0.339281	-0.297322	-1.28995	0.209274
FBXO28	0.128334	-0.0809198	-0.513965	-0.184018	0.148623
DNAH14	-0.719325	-0.31062	-0.337703	1.38617	0.316143
SRP9	1.26578	-0.708779	1.91076	0.759844	0.398672
EPHX1	1.54711	0.403937	-0.298428	-0.0103855	0.619586
PSEN2	-0.0449426	-0.453507	-0.62886	0.443315	0.312827
ARF1	2.11324	0.027628	-0.298582	0.502322	0.495798
GUK1	1.87642	0.346006	-0.605787	0.427932	0.671718
OBSCN	-0.320623	-0.514312	-0.556973	-1.22879	-0.0980976
COG2	0.354565	-0.49358	-0.322776	0.159395	0.397185
CAPN9	-1.4812	-0.675834	-0.314235	-0.433774	1.88844
DISC1	-0.639038	-0.209118	-0.604778	-1.10333	-0.700212
COA6	0.605098	0.312102	-0.151523	0.991587	0.798942
TBCE	0.151903	-0.505696	-0.503219	0.828599	0.181817
EDARADD	1.19722	0.113651	-0.397583	0.710484	0.377431
LGALS8	0.336438	-0.196046	-0.648731	-0.635235	0.233886
EXO1	-0.745787	-0.346889	-0.47656	2.04182	0.0761556
ZBTB18	-0.195673	0.678401	-1.23858	-0.809415	-0.0743744
CNST	-0.0474921	-0.392026	-0.719149	0.0637341	-0.0228863
HES4	0.213248	-0.326497	-0.40515	0.863621	0.280537
TNFRSF18	-1.36408	3.20893	-1.07974	0.370734	0.471821
SDF4	1.40732	-0.115208	-0.855057	0.723767	0.189995
UBE2J2	0.627045	-0.208433	-0.465211	0.917061	0.324944
CPSF3L	0.797806	-0.121958	-0.432946	0.190173	0.646597
AURKAIP1	1.24044	0.0172584	-0.526679	1.14024	0.854061
CCNL2	0.877697	-0.397971	-0.575292	-0.105934	0.189116
ANKRD65	0.65465	0.194058	-0.47312	-1.10398	1.16876
CDK11B	0.378431	-0.390088	-0.952753	0.219664	0.03038
CDK11A	0.433058	-0.382455	-0.302375	0.189949	0.0204256
SLC35E2	0.408089	-0.711704	-0.453844	-0.556741	-0.128594
NADK	0.549312	0.00438903	-0.255379	0.355129	0.220622
C1orf86	1.3793	-0.403647	-0.606386	0.873446	0.307451
PEX10	0.323521	-0.0756068	-0.373736	0.469341	0.561842
ACOT7	0.253477	-0.109633	-0.305746	1.10041	0.0911329
TNFRSF25	0.0842655	0.153494	-0.770554	-0.531402	0.534776
PLEKHG5	0.224348	-0.307611	-0.700852	-0.777955	-0.0209174
UTS2	-3.39049	3.45014	-0.601429	2.48387	-0.666911
RERE	1.21728	-1.06432	-0.388802	-0.196194	0.0886548
ENO1	2.32125	0.0181141	-0.000565254	0.843306	0.502345
SLC2A5	-0.549963	2.32879	-0.330837	0.712102	-1.13265
CLSTN1	1.39042	-0.185238	-0.226159	-0.55848	0.250836
CTNNBIP1	0.326067	-0.180066	-0.432262	0.498221	0.399286
DFFA	0.474231	-0.406598	-0.237921	0.525921	0.218004
CASZ1	-0.323043	0.279738	-0.454207	-0.149223	0.461144
EXOSC10	0.615105	-0.382842	-0.198372	0.524829	0.17864
MAD2L2	0.806328	-0.915317	-0.508991	1.72395	0.179566
CASP9	0.00399445	-0.495003	-0.486359	0.325473	0.312268
ZBTB17	0.170971	-0.365194	-0.271582	0.357309	-0.169642
MFAP2	2.46984	-2.68776	-1.07201	1.75749	-2.73526
ATP13A2	0.614758	-0.344864	-0.308305	0.426564	-0.181257
RCC2	1.08627	-0.540682	0.0649057	0.496682	0.294029
ALDH4A1	-0.105527	-0.368357	-0.571154	0.507602	0.108097
CAPZB	1.74003	0.0720541	-0.113921	0.794727	-0.103457
PLA2G2A	-0.0840837	1.00083	-0.584083	0.255345	-3.47559
EIF4G3	0.494222	-0.614642	-0.408187	-0.065286	-0.358153
ECE1	0.873592	0.0167697	-0.467752	0.0424617	-0.302957
RAP1GAP	0.445783	-0.139824	-0.749029	-0.0986911	0.305901
USP48	0.312243	0.0295877	-0.458945	0.254074	0.0458291
LUZP1	0.246592	-0.251025	-0.893283	-0.26711	-1.03409
HNRNPR	0.958773	-0.41856	0.450471	0.432341	0.238002
ZNF436	0.0710271	-0.34813	-0.264402	0.0410351	-0.177758
ASAP3	0.427195	-0.36438	-0.316619	-0.580859	-0.69687
GALE	0.255576	0.414658	-0.418044	0.613713	0.713146
HMGCL	0.306847	0.465303	-0.286877	0.589947	0.723821
SRSF10	0.714353	-0.214661	-0.685084	0.582048	0.283971
IFNLR1	-0.719066	-0.887547	-0.513769	0.0350538	0.13421
STPG1	-0.332731	-0.443024	-0.403283	-0.314779	0.550514
RUNX3	-0.00795835	1.76406	-0.48379	-0.812597	-0.511921
SYF2	0.826315	-0.0252029	-0.644523	0.123319	0.443552
STMN1	1.50603	-1.41269	-0.0562071	2.44761	0.0628756
SLC30A2	-1.44853	-0.744706	-0.320887	1.25685	0.32798
UBXN11	0.154816	-0.556381	-0.317073	0.405606	1.29215
ZNF683	-1.75354	5.32446	-1.06468	0.949726	-0.404994
WASF2	1.15044	-0.149076	-0.668771	0.074417	-0.0672633
FGR	-0.638178	2.23851	-0.41827	0.308116	-0.971815
IFI6	1.81528	0.490101	-0.370973	2.7501	1.48077
PTAFR	-0.284711	2.45123	-0.39091	-0.193137	-0.557028
TAF12	0.378681	0.555609	-0.401321	0.619334	0.448491
TMEM200B	-0.504003	0.169784	-0.550214	-0.0056647	-1.22386
MECR	0.0295585	0.230158	-0.370111	0.0773457	0.585597
PUM1	0.845306	-0.358549	-0.265545	-0.0941792	0.221033
PTP4A2	0.770504	0.153725	0.694341	0.645426	0.329246
BSDC1	0.894841	-0.0373337	-0.858533	0.38763	0.349664
SYNC	-0.471417	0.429363	0.10593	0.54587	-0.127958
RNF19B	0.3053	1.15112	-0.525643	0.568804	0.47037
AK2	0.677106	0.646166	-0.203619	0.721027	0.657837
PHC2	1.25501	-0.277663	-0.566582	0.453027	-0.0444296
SMIM12	-0.314396	0.34152	-0.371088	0.80105	0.392781
PSMB2	0.612591	0.180368	-0.135638	1.11886	0.616049
OSCP1	-0.230468	-0.280374	-0.488674	0.35641	1.43522
CSF3R	-0.486922	2.11445	-0.462815	0.334307	-0.537582
RSPO1	0.0345522	1.68933	-0.748834	-5.41729	1.38653
FHL3	0.955968	-0.291577	-0.172303	0.359412	-1.20445
PABPC4	1.2834	-0.340543	0.0492468	-0.101866	0.540101
MYCL1	-0.367776	0.279693	-0.146537	1.39477	1.44974
PPT1	1.29163	-0.299034	-0.289286	1.10993	0.220598
SCMH1	0.391736	-0.0198649	-0.488559	0.0176323	0.348328
FOXJ3	0.422422	-0.296711	-0.346125	0.0887627	0.0918438
ZMYND12	-0.791655	-0.166987	-0.36729	-0.120918	1.63697
CLDN19	-1.83649	-5.88815	-0.0324792	1.89789	-1.77822
LEPRE1	0.96234	-0.431915	-0.360295	0.385886	-1.45562
EBNA1BP2	1.01854	0.00955938	-0.541685	0.979921	0.86051
C1orf210	-0.0174487	0.788328	-0.239603	0.611182	1.24093
ELOVL1	1.07447	0.721746	-0.366203	0.458057	0.532733
MED8	0.674827	0.115585	-0.218721	1.02856	0.188054
HYI	0.328228	-0.184439	-0.402724	0.792548	0.16133
SLC6A9	0.072528	-0.391847	-0.399037	0.401896	0.394555
EIF2B3	0.0436985	0.44239	-0.78996	0.836603	0.568607
MUTYH	-0.266823	-0.101315	-0.241413	0.851239	0.989995
PRDX1	1.85582	0.176145	-0.729485	1.29407	0.811032
CCDC17	-1.86934	0.0580348	-0.813958	-1.97379	1.94158
IPP	-0.426149	0.0467107	-0.523281	0.0782661	0.274804
PIK3R3	0.00369767	0.726856	-0.916956	0.146497	0.742374
POMGNT1	0.810817	0.0527666	-0.557833	0.368746	0.382722
MKNK1	0.207721	0.62191	-0.511417	0.185609	0.205062
MOB3C	-0.108982	1.20628	-0.558776	0.0618356	0.411575
ATPAF1	0.666443	0.492151	-0.33812	0.904184	0.948737
STIL	-0.623115	0.226969	-0.379579	1.38101	0.398403
TTC39A	-0.839955	0.0719385	-0.374853	1.26484	1.37202
EPS15	0.26681	0.301977	-0.388054	0.263413	0.0241868
NRD1	0.726081	-0.041911	-0.244126	0.391982	0.148008
ORC1	-0.879495	-0.092993	-0.371214	1.85774	0.119581
ZCCHC11	0.0945681	-0.714136	-0.985861	0.111303	0.0822622
ECHDC2	0.0306496	0.713	-0.48084	-0.263077	1.22829
LRP8	-0.653052	1.18714	-0.526265	-0.111897	0.722295
TMEM48	0.209617	-0.0835888	-0.784111	0.742779	0.23155
SSBP3	0.782624	-0.663081	-0.355232	0.520296	0.174535
TTC22	-0.418176	1.17348	-0.537283	-1.01335	1.18182
ITGB3BP	-0.212776	0.721041	-1.05691	0.417522	0.648016
WDR78	-0.852114	0.0515287	-0.651617	-0.845013	1.30084
SERBP1	0.969468	-0.255335	-0.661019	0.163628	0.455931
WLS	1.1117	-1.70607	-0.322502	0.0612703	-0.22274
DEPDC1	-0.988327	0.172823	-0.213753	2.4366	0.369556
PTGER3	-0.126411	2.93682	-0.426602	-0.421434	-4.02693
ZRANB2	0.651628	-0.114753	-0.817469	0.183191	0.587843
CRYZ	0.174482	0.563997	-0.346388	-0.124018	0.811577
SLC44A5	-1.44647	-2.01129	-0.266179	1.28929	-0.0999248
USP33	0.164385	0.0656987	-0.211197	0.500695	0.334866
SSX2IP	-0.35721	-0.549508	-0.280338	0.579355	0.468193
MCOLN3	-1.04626	-0.580434	-0.467255	1.24032	-0.10923
DDAH1	0.541859	-0.484483	-1.10119	-0.358558	0.455728
ODF2L	-0.327141	-0.0639612	-0.624233	-0.104747	0.370199
SEP15	1.37372	0.289371	-0.210454	0.487386	0.518762
CCBL2	0.251282	-0.0298633	-0.29466	-0.285286	0.467208
RBMXL1	0.426273	-0.454331	-0.175564	0.216079	0.3751
GBP5	-1.12593	4.22149	-0.305721	1.20621	-0.244475
ZNF644	0.279103	-0.156617	-0.623006	0.169583	0.446149
TGFBR3	-0.261635	-0.194622	-0.464612	-0.491373	0.344077
FAM69A	-0.155817	0.414053	-0.707797	0.611993	-0.930329
TMED5	0.120474	0.305889	-0.504065	0.590174	-0.0384248
F3	0.237033	0.402793	-0.35939	-1.13372	-1.18338
DPYD	-0.43073	2.77768	-0.483739	-0.392778	-1.19447
EXTL2	0.227687	-0.922568	-0.472418	0.0952713	-0.341632
DPH5	0.323612	-0.24906	-0.605476	0.223655	0.587168
COL11A1	1.27589	1.57873	-0.263281	-0.325833	-7.21827
VAV3	-0.595927	2.6048	-0.25665	1.48699	-0.443281
SLC25A24	0.653254	0.0568301	-0.816156	0.211303	0.240757
HENMT1	-0.145595	-0.983725	-0.435028	1.76674	-0.102811
CLCC1	0.0913232	0.114462	-0.621664	-0.119032	0.284324
PSRC1	0.0313097	-0.490187	-1.0314	1.82051	0.607951
SORT1	0.879931	0.006091	-0.536476	-0.16634	0.362537
PSMA5	0.316818	0.489373	-0.370806	0.874198	0.851957
SLC16A4	-0.533915	-0.564247	-0.644667	-0.744497	-0.0646359
LRIF1	0.0759983	-0.185678	-0.731704	0.496075	0.244968
ADORA3	-0.47335	2.4181	-0.339346	-0.0822403	-0.0980183
RHOC	1.5744	0.142925	-0.152056	0.556045	0.433035
SLC16A1	0.30287	-1.16442	-0.337292	0.652298	0.266395
AP4B1	-0.0591187	0.303183	-0.892477	-0.225953	0.419225
TRIM33	0.104053	-0.403936	-0.313168	-0.0845312	0.167701
CSDE1	1.63204	-0.466262	-0.13551	0.0291909	0.0809974
SIKE1	0.158113	-0.592612	-0.337706	0.390104	0.0794489
CD58	-0.114969	1.20325	-0.59961	0.442761	0.238388
IGSF3	-0.306719	-1.20396	-0.373456	0.479815	-0.727307
TRIM45	-0.554773	-0.868023	-0.41805	0.1264	0.528487
VTCN1	-0.266625	3.30418	-0.400728	1.03934	1.82515
GDAP2	-0.494674	0.126568	-0.453193	0.854628	0.126753
WARS2	-0.0278381	-0.198523	-0.383103	0.0851379	0.527836
HMGCS2	-3.58119	-0.102824	-0.789293	0.821863	4.3585
REG4	-3.25677	-1.48587	-0.683747	0.26155	1.29688
NOTCH2	0.945952	-0.104717	-0.556511	-0.413144	-0.297797
PDE4DIP	0.497172	0.39496	-0.973146	0.166029	-0.177103
GPR89A	0.127115	-0.502046	-0.23464	0.776911	0.319945
GJA5	-0.0525271	1.73713	-0.601416	-1.15386	-1.09818
HIST2H2BF	-0.494409	0.216436	-0.672901	-0.139467	0.175246
MTMR11	-0.157231	-0.0253347	-0.36717	-0.389251	-0.549554
ANP32E	0.52054	-0.55292	-0.407286	0.93727	0.0112279
APH1A	1.61469	-0.0234671	-0.561358	0.492138	0.463676
MCL1	1.437	0.358519	-0.276481	-0.00731158	-0.0877088
ENSA	0.912309	0.215778	1.11773	0.817169	0.539604
CTSS	0.0107397	2.69856	-0.170812	1.09831	-0.259296
ARNT	0.526243	-0.259095	-0.529067	-0.0580991	-0.308981
CERS2	1.27725	-0.2826	-0.120446	0.469877	0.193438
FAM63A	0.278986	-0.302182	-0.481047	-0.720745	0.0600096
CDC42SE1	0.979991	-0.0919338	-0.539424	0.667905	-0.186863
SEMA6C	-0.0364433	-1.958	-0.200835	0.869769	-0.878498
LYSMD1	-0.117683	-0.433163	-0.280156	0.731431	0.270044
PI4KB	0.891367	-0.130599	-0.797409	0.0894173	0.195802
RFX5	0.318131	0.396532	-0.333618	0.488752	0.662556
POGZ	0.853594	-0.915897	-0.631423	-0.391213	-0.137499
TDRKH	-0.121442	-0.229481	-0.338384	1.05768	-0.27768
RORC	-0.66637	0.777866	-0.567801	-1.08604	1.96755
S100A4	1.80631	0.92493	-0.117953	0.172364	-0.0124811
S100A13	1.70707	0.955421	-0.915662	0.601088	1.06081
TPM3	1.43506	-0.00431055	-0.543827	0.94644	0.280355
C1orf43	1.49997	0.111738	-0.495174	0.764773	0.64156
ADAR	1.32859	-0.0578132	-0.359694	0.272515	0.319823
SHC1	1.36028	-0.0440241	-0.625178	-0.100295	-0.363746
DPM3	1.10004	0.258164	-0.144384	1.17843	1.12347
MUC1	1.67364	1.83405	-0.44133	-0.254122	1.49091
THBS3	0.744626	-1.01156	-0.253105	-0.189326	-0.346227
GBA	0.706134	0.176704	-0.152836	0.994817	0.063694
FAM189B	0.67978	-0.540537	-0.165904	0.395705	0.296145
SCAMP3	1.23776	-0.0352738	-0.454536	0.864752	0.286373
YY1AP1	0.844224	0.00450978	-0.226508	-0.030461	0.239581
GON4L	0.387638	-0.393149	-0.671242	-0.291824	-0.0351661
ARHGEF2	0.930077	-0.153411	-0.497931	-0.111575	0.335206
CCT3	1.59377	-0.475318	-0.117626	0.574638	0.592832
GPATCH4	0.395003	-0.0708561	-0.341565	-0.0605763	0.196006
CRABP2	2.13534	0.286552	-0.235977	0.338983	0.618869
MRPL24	1.16943	0.384573	-0.802957	0.464767	1.03227
HDGF	2.1205	-0.45647	-1.04846	0.907646	0.479161
SH2D2A	-0.832593	0.512344	-0.278475	1.42862	0.454452
ARHGEF11	0.538743	-0.461258	-0.619141	-0.354107	-0.0450785
ETV3	0.122844	-0.242842	-0.300823	-0.905168	-0.339243
IGSF9	0.719593	-1.24721	-0.409804	-0.195526	0.407211
IGSF8	0.958616	-0.514509	-0.236145	0.0199496	0.641889
PEX19	0.851186	-0.762452	-0.81362	0.536803	0.331058
COPA	1.20906	-0.236441	-0.316761	0.0967498	0.00948414
CD48	-0.292244	3.28336	-0.182803	1.74693	-0.897354
TSTD1	1.21281	0.37858	-0.579125	0.265457	1.26403
USF1	0.563484	0.00904746	-0.225855	0.726562	0.44479
ARHGAP30	-0.280846	1.63419	-0.480551	-0.169828	-0.747047
DEDD	0.679844	-0.146484	-0.208108	0.257758	0.175656
B4GALT3	0.750828	-0.20672	-0.966665	0.419331	0.250722
FCGR3A	0.530263	2.71005	-0.347072	1.07104	-1.14345
FCGR3B	-0.514666	2.82751	-0.487439	0.638455	-1.58258
RGS5	0.709457	-0.247002	-1.88968	-0.0998904	-0.728093
RXRG	-1.69616	-3.41139	-0.234563	-0.766427	1.4653
TMCO1	0.51146	-0.0449	-0.362457	0.426022	0.454065
NME7	0.2064	-0.804956	-0.245172	0.156936	0.508307
KIFAP3	0.554864	-0.298006	-1.04752	0.0121332	-0.195518
PIGC	0.634981	-0.43124	-0.160876	0.632422	0.493727
CENPL	-0.485645	-0.325229	-0.157728	1.71308	0.154753
KIAA0040	0.389318	0.735098	-0.304811	-0.633187	0.237207
RFWD2	0.570394	-0.478407	-0.428159	0.45601	0.263819
ASTN1	-1.06801	-2.65927	-0.46289	-2.31644	0.591078
TOR1AIP2	0.317199	-0.597256	-0.317039	-0.0734434	-0.0589849
GLUL	1.45022	0.0752576	-0.144043	0.135376	0.140358
NMNAT2	-0.584475	1.24084	-0.677878	-2.25486	0.316886
NCF2	-0.468725	2.16588	-0.334925	0.393343	-0.866482
TRMT1L	-0.208672	-0.520758	-0.353925	0.0258489	0.605383
UCHL5	0.0364211	0.0776246	-0.222635	0.313894	0.430423
GLRX2	-0.15347	0.667798	-0.323222	0.599059	0.625166
TNNT2	0.292737	-1.8135	-0.534023	-4.14267	-0.681194
CSRP1	1.89163	-0.164518	-0.68386	-0.0173458	0.456375
ARL8A	1.07327	-0.108438	-0.283156	0.194696	0.473862
PTPN7	-0.845309	2.11374	-1.2347	0.884051	-0.533923
SYT2	-1.92084	-0.452428	-0.818248	0.386816	-0.0400341
CHIT1	-2.0032	1.784	-0.406465	0.401742	-0.528366
LRRN2	1.09986	-0.882432	-0.157145	0.0520631	-1.05115
RBBP5	0.00161056	-0.371713	-0.477064	0.122562	0.100751
LEMD1	0.182291	0.654729	-0.743842	-3.14036	1.32886
ELK4	-0.272301	0.165804	-0.67741	-0.20108	0.0178589
RAB7L1	0.015334	-0.335888	-0.276493	0.291643	-0.192682
SLC26A9	-2.09208	2.11044	-0.521465	-0.403895	1.31377
EIF2D	0.579314	-0.0072522	-0.410796	-0.0169363	0.838401
C1orf116	-0.054987	1.8809	-0.709792	-2.92573	-0.14403
CD34	0.51831	0.417385	-0.637389	-0.0934672	-0.573236
LAMB3	0.802503	-0.0163689	-0.288716	-1.17299	-0.323605
IRF6	0.140441	0.09389	-0.555029	-0.266117	1.03982
NEK2	-0.30719	-0.420303	-0.848724	2.12812	0.824065
INTS7	-0.0175631	-0.290484	-1.26537	0.844059	0.210984
TMEM206	-0.218129	-0.600596	-0.304082	1.2969	-0.274924
DUSP10	-0.390037	2.09635	-0.489491	-0.201207	-0.00547012
SUSD4	0.487049	1.07016	-0.554177	-0.736789	0.161722
TP53BP2	0.659651	-0.75224	-0.562899	-0.065989	-0.454887
NVL	0.124126	-0.313263	-0.618687	0.338504	0.300321
WDR26	0.686428	-0.282972	-0.771382	-0.0948962	0.0634397
LBR	0.305511	-0.929294	-0.563456	1.24307	-0.535494
ENAH	0.498319	-1.12801	-0.349622	0.0466334	-0.598532
LEFTY2	-1.16799	-3.573	-0.350318	0.503377	-1.10404
CDC42BPA	0.196803	0.137616	-0.383397	-0.735329	-0.141633
JMJD4	0.0280597	-0.0543644	-0.288852	0.427352	0.433596
MRPL55	0.828817	-0.0385858	-0.354479	1.00626	0.710957
TRIM17	-0.538957	0.784631	-0.284161	0.695362	0.684952
TAF5L	0.303099	0.127179	-0.658976	-0.0169812	0.0744835
C1orf198	1.124	-0.738275	-0.32407	-0.235702	-0.649551
TTC13	-0.190846	-0.0914931	-0.340194	0.243066	-0.106607
IRF2BP2	1.46396	-0.637805	-0.359086	-1.58068e-05	-0.00184953
RBM34	0.498433	-0.146018	-0.392773	0.204432	0.196534
ARID4B	0.247823	-0.36019	-0.481232	-0.422793	-0.174005
GNG4	-0.818813	-1.39547	-0.548457	-1.57142	-0.748709
CEP170	0.0539633	-0.538587	-0.393016	-0.0477636	-1.09963
AKT3	0.00616474	0.406468	-0.481605	-0.930232	-2.20037
HNRNPU	1.20507	-0.558593	-0.427472	0.0538283	0.255842
SMYD3	0.428929	-0.391628	-0.486305	0.356295	-0.185621
ZNF692	0.340989	-0.531545	-0.325867	-0.376882	0.558818
ZMYND11	0.221865	-0.225112	2.05939	-0.262578	-0.142906
PFKP	0.419027	0.939963	2.28369	-0.0699792	0.436991
AKR1C3	-0.574785	-0.657424	2.09761	0.135341	0.284235
NET1	0.559731	0.442448	2.12423	-0.378252	-0.436666
FBXO18	0.176162	-0.104802	2.10812	0.270539	0.0243876
RBM17	0.0872865	-0.145898	2.059	0.549835	0.232426
PFKFB3	0.104029	0.684284	1.54884	-0.891122	0.0909552
ATP5C1	1.10477	0.137016	2.76766	0.792462	0.675119
GATA3	-1.27199	2.4861	1.25879	-0.219882	-1.85509
CELF2	-0.510126	0.831875	1.38198	-1.59749	-1.24243
SEC61A2	-0.769818	-0.816684	1.62133	1.26479	-0.219263
CAMK1D	-0.313141	-0.32342	1.59018	-0.194058	-0.692129
OPTN	0.0900505	1.09069	2.22011	0.553048	0.0708226
MCM10	-1.28656	-0.304802	1.39974	2.59502	-0.385889
RPP38	-0.0422892	0.00448374	2.07314	0.543698	0.597223
PTER	-0.871164	0.788903	1.48064	0.137849	0.191973
MLLT10	-0.370443	0.116586	1.81143	0.543046	0.252273
SPAG6	-3.26606	-2.12554	0.0604733	0.989741	1.94235
KIAA1217	0.333275	0.00178713	2.05487	-0.939664	-0.151818
MASTL	-0.748966	0.0337421	1.55052	1.35251	0.0172731
RAB18	0.00608864	0.210882	1.97641	0.0433806	0.00119084
WAC	0.21048	-0.10433	2.05482	-0.138866	-0.131976
MAP3K8	-0.57579	0.364958	1.5482	-0.554568	-0.0635098
ZEB1	-0.334409	0.336094	1.41432	-1.0364	-2.62722
CREM	-0.227586	0.135157	1.95728	0.910915	-0.177585
CCNY	0.333072	-0.231692	2.15977	-0.00171045	-0.0735913
ZNF33A	-0.203806	-0.348271	1.74243	-0.889317	0.0283849
ZNF37A	-0.653797	-0.193609	1.4476	-0.822173	-0.184683
RET	-1.40818	0.392335	1.02494	-1.2081	0.327145
FXYD4	-2.38379	-1.03198	1.72502	0.90606	0.801633
ALOX5	-0.422159	2.84275	1.89769	-0.804971	-0.343248
FAM21C	-0.405238	-0.0954847	1.78096	-0.394927	-0.0590746
MAPK8	-0.273144	-0.47663	1.84285	0.0116591	-0.236751
MSMB	-4.58078	2.02325	0.327377	2.09225	2.22134
NCOA4	0.64891	0.15642	2.41396	-0.169548	0.0606933
UBE2D1	-0.206493	0.11748	1.88326	0.172704	-0.163795
PHYHIPL	-1.65282	0.41228	1.09184	0.251108	0.298498
CDK1	-0.138841	-0.0317918	2.15838	1.78526	0.427302
ARID5B	0.26101	0.221974	1.93724	-1.05866	-0.894131
SIRT1	-0.361923	-0.367139	1.73254	-0.346706	-0.22824
HNRNPH3	0.593491	-0.703304	2.25138	-0.104506	0.145357
VPS26A	0.270322	0.000893992	2.2116	0.235803	0.0727352
HK1	0.413727	0.0894309	1.95747	-0.506949	-0.120269
COL13A1	-0.408295	0.0314903	1.35395	-1.94663	-1.26988
ADAMTS14	-0.456946	1.07422	1.29304	-1.61101	-2.36912
UNC5B	0.547537	0.490194	2.0647	-2.00398	-1.59933
SLC29A3	-0.290439	0.218435	2.01764	-0.331792	0.0570521
CDH23	-0.491503	-0.39913	1.40793	-0.772824	-1.3972
ANAPC16	0.183391	-0.0401807	2.15236	-0.0230629	0.394551
SEC24C	0.412367	-0.148914	2.1145	-0.280549	-0.135249
ZSWIM8	0.102236	-0.51431	1.75677	-0.682254	-0.56675
PLAU	0.708485	2.25946	2.30297	-0.118612	-2.92772
VCL	0.922736	0.0332706	2.33716	-0.922198	-0.642739
ADK	-0.180341	0.683884	1.76286	0.117501	0.239297
KAT6B	-0.106627	-0.655222	1.67607	-0.896733	-0.23139
VDAC2	0.806969	0.154437	2.32495	0.260374	0.413802
RPS24	2.20314	-0.2298	3.20375	-0.172467	0.582766
C10orf58	0.51285	-0.205874	2.3073	0.122339	0.0311096
TSPAN14	0.318464	0.218373	2.15517	0.00815327	-0.0923569
CDHR1	-1.39457	0.0197643	0.485534	-2.7208	2.07243
RGR	-3.75532	0.552566	-0.278816	-0.85953	0.295193
OPN4	-3.36732	1.41062	0.111105	0.648489	-1.39802
MINPP1	-0.426227	-0.326271	1.81449	0.290265	-0.197397
PAPSS2	-0.27798	0.853167	1.48614	-0.895309	-1.82465
FAS	-0.252815	1.57782	1.68131	-0.944788	-0.766678
IFIT3	-0.344718	1.96618	2.30534	0.705936	0.934645
RPP30	-0.282146	-0.204676	1.96895	0.540843	0.241386
PCGF5	-0.609764	0.608169	1.7722	-0.500581	0.223258
HECTD2	-0.803144	-0.421857	1.44742	-0.337184	-0.307905
EXOC6	-0.787649	0.282579	1.58889	-0.146485	-0.0425791
CEP55	-0.553379	0.398908	2.04822	1.83526	0.090749
PLCE1	-0.695713	-1.13475	1.41142	-1.77791	-0.242694
ENTPD1	-0.817815	0.351066	1.44858	-0.0703042	-0.863666
LCOR	-0.729065	-0.615651	1.54674	-0.261339	-0.0959363
ZDHHC16	0.0801429	-0.136155	2.209	0.49846	0.103735
ANKRD2	-1.82094	1.18112	0.944472	-0.0753677	-0.332561
ZFYVE27	-0.224616	-0.155325	1.83714	-0.465633	0.259421
PAX2	-0.709413	-5.8014	0.612454	-0.934027	-1.8234
FAM178A	-0.615314	-0.22581	1.57273	-0.202891	-0.0488731
SEMA4G	-0.806774	-1.36946	1.36025	-0.239802	-0.192378
C10orf2	-0.512092	-0.435167	1.73402	-0.198528	0.373358
BTRC	-0.533196	-0.536516	1.62419	-0.589519	-0.340874
GBF1	0.208253	-0.116965	2.0233	-0.595502	-0.394294
NFKB2	0.115533	0.607672	2.07612	0.140644	-0.0825391
SUFU	-0.0769435	-0.485885	1.82147	-0.685328	-0.671694
WBP1L	0.291393	-0.0125713	2.23063	-0.415396	-0.716339
C10orf32	-0.322656	-0.234841	1.88397	-0.51241	0.0273504
CNNM2	-0.602478	-0.328377	1.67003	-0.572464	-0.282316
SFR1	-0.696433	-0.0558473	1.74953	0.494789	0.116473
GSTO1	0.381184	0.522274	2.38702	0.750391	0.263692
GSTO2	-0.292742	0.147531	2.0922	0.203371	0.974771
ADD3	0.108378	-0.0383351	2.18328	0.122877	0.0970228
MXI1	0.154803	-0.369025	1.99482	-0.603984	0.123668
PDCD4	0.245625	-0.661594	2.1632	-0.790968	0.556285
ACSL5	-0.552738	2.47417	1.84127	-1.34199	0.981402
TCF7L2	0.0240095	-0.345433	1.76113	-0.635782	0.0240299
CASP7	-0.333919	0.746481	1.81908	-0.264248	0.193396
PLEKHS1	-1.6735	5.39411	0.0774002	-4.04406	2.45658
FAM160B1	-0.485989	-0.160291	1.61499	-0.566691	-0.365745
EMX2	0.944204	-1.74399	2.55751	-1.57113	-0.466613
INPP5F	-0.271638	0.133743	1.69362	-0.696717	-0.728428
TACC2	-0.293759	-0.517217	1.70603	-1.11195	0.0147531
PLEKHA1	0.00491274	-0.500203	2.00461	-0.32966	-0.305598
DMBT1	-2.4566	2.29375	0.140335	-3.60467	2.08455
BUB3	0.29315	-0.00325794	2.26454	0.705878	0.381342
LHPP	0.168109	-0.0602065	2.06313	0.145469	-0.181944
C10orf137	-0.744592	-0.424016	1.57072	-0.0978979	0.0347606
BCCIP	0.216028	-0.177747	2.21018	0.543861	0.426613
PTPRE	-0.582195	1.11262	1.32869	-1.33493	-0.880391
GLRX3	0.0260875	-0.0644439	2.15066	0.856485	0.326669
PWWP2B	-0.191344	0.0844204	1.79799	-0.453452	0.425213
PRAP1	-1.68499	-2.85472	1.83262	0.0248266	0.805556
PAOX	-0.834537	0.441538	1.61489	-0.250013	0.414756
PITRM1	0.136077	0.202139	2.13963	0.488153	0.508235
KLF6	0.628715	0.851352	2.01178	-0.806103	-0.864369
TUBAL3	-2.92853	0.975026	0.0882604	-0.54676	0.0747829
GDI2	0.93855	-0.0937752	2.56138	0.737367	0.118379
ANKRD16	-0.604605	-0.175317	1.6902	0.363412	0.424364
IL15RA	-1.02894	3.18239	1.56986	0.282892	0.544212
PRKCQ	-1.00218	0.44882	1.6671	-0.223478	0.585494
ITIH5	-0.0178095	-0.325987	1.87552	-2.46741	-1.33018
USP6NL	-0.334902	-0.518508	1.69024	-0.106874	0.0250248
UPF2	-0.257956	-0.0895577	1.83493	-0.12018	0.0992396
PHYH	-0.152143	-0.28533	1.99484	0.821502	0.130679
SEPHS1	0.0975782	-0.991919	2.03151	0.713456	-0.0578257
BEND7	-0.665505	-0.497353	1.60422	-0.015255	0.69952
DCLRE1C	-0.792472	0.224458	1.6664	0.696544	0.222757
RSU1	0.113535	0.70692	1.98754	0.321181	-0.37855
NEBL	-1.23133	-0.236731	1.54297	-0.54523	-0.362811
ABI1	0.0710611	0.418364	2.13899	0.0421348	0.152022
YME1L1	0.436306	-0.184052	2.20509	0.0863554	-0.0149533
ACBD5	-0.605703	0.234407	1.67839	0.193708	0.11327
MKX	-1.325	-0.260597	0.738226	-0.824821	0.241943
SVIL	0.186919	-0.0605922	1.78508	-1.09166	-0.978997
ZNF438	-0.863665	0.262911	1.45948	0.0614641	-0.136327
ITGB1	1.1417	-0.235505	2.49063	0.150321	-0.972703
NRP1	0.0420808	0.694209	1.73045	-0.619734	-1.1978
PARD3	0.211454	-0.236161	2.03433	-0.252771	-0.348626
CUL2	-0.277819	0.135069	1.87172	0.414971	-0.111923
HNRNPF	0.799435	0.168134	2.46197	-0.206847	0.576913
ZNF239	-0.584859	-0.26313	1.61191	-0.263286	0.566465
ZNF32	0.188412	-0.302754	2.19315	0.450115	0.399714
CXCL12	1.01297	0.878973	2.39382	0.141553	-3.89092
MARCH8	-0.39655	0.0340448	1.78797	-0.62354	-0.224169
ZFAND4	-1.08755	-0.56404	1.50048	-0.2895	0.177602
VSTM4	-0.42062	-0.784878	1.09922	-2.77383	-1.19195
OGDHL	-0.365291	-0.165897	1.81984	-0.938627	0.187574
ZWINT	-0.196788	-0.10912	1.98009	1.44652	0.25954
ANK3	-0.744102	-0.252782	1.50838	-1.36728	0.387438
EGR2	-0.153068	1.13052	1.29595	-1.20785	-1.80198
JMJD1C	-0.308329	-0.385554	1.62103	-1.04071	-0.46746
DNAJC12	-0.961607	-0.478577	1.13181	-0.16946	-0.693765
HERC4	-0.415863	0.218426	1.7202	-0.479043	0.120913
PBLD	-1.08123	0.0650901	1.31836	-0.281036	0.399531
RUFY2	-0.750892	0.0970593	1.50843	-0.500165	-0.0833132
AIFM2	-0.840432	0.713591	1.6733	-0.0862414	0.262932
TYSND1	-0.62077	0.352428	1.72789	-0.263088	0.852987
SAR1A	0.312595	-0.0674878	2.16775	0.0464011	-0.112131
LRRC20	-0.457782	-0.578878	1.7878	0.344258	-0.246503
PRF1	-1.68765	3.54484	1.44931	1.15933	-1.06053
PSAP	1.80427	0.342218	3.10082	0.168927	-0.190323
SPOCK2	0.986945	0.246225	2.49395	-2.31837	-0.725463
ASCC1	-0.0549063	-0.327589	2.0095	0.103009	0.0669619
DNAJB12	0.0353961	0.308399	1.96603	-0.302701	0.174732
MICU1	0.254836	0.0241389	2.21167	0.314939	-0.0906192
P4HA1	0.480508	-0.254252	2.22281	0.0797527	-0.451269
ECD	0.00301949	-0.095796	1.9745	0.00853899	0.0583244
ANXA7	0.379276	0.575152	2.25476	0.146341	0.213979
PPP3CB	-0.0249126	-0.110071	1.91029	-0.115624	-0.350669
CAMK2G	-0.139239	0.0184178	1.69786	-0.203752	-0.419768
AP3M1	-0.0120779	-0.197336	1.94827	0.0127111	-0.0603253
KCNMA1	-0.304282	0.373201	1.65966	-1.53478	-0.837021
ANXA11	1.05265	0.334039	2.65716	-0.25625	0.161702
RNLS	-0.732952	0.0593732	1.78658	-0.0549696	0.144296
ACTA2	1.84987	0.844143	2.81042	-0.392878	-3.29292
LIPA	0.248143	0.899582	2.22088	0.0804446	-0.218855
IDE	-0.472935	0.136131	1.89034	0.0596793	-0.0785846
MYOF	0.391845	1.26509	2.1902	-1.75464	-0.121188
SORBS1	-0.335403	0.209748	1.51772	-1.38583	-1.00874
ALDH18A1	0.416389	-0.200826	2.17227	-0.232742	0.0951033
TCTN3	0.282503	-0.367174	2.15783	-0.264338	0.0348453
BLNK	-0.982439	1.29111	1.68149	-0.102587	-0.216782
ARHGAP19	-0.913136	-0.0457588	1.4609	-0.555449	-0.430004
RRP12	-0.222482	-0.446278	1.78559	-0.442664	0.18909
MORN4	-0.68912	-0.92655	1.5508	-0.346718	0.240156
CRTAC1	-0.144554	-1.2573	2.3186	-2.45996	0.164858
HPS1	0.0115239	0.428775	2.123	-0.184726	0.0865958
HPSE2	-2.75172	-3.48408	0.213722	-1.48945	0.224952
COX15	-0.558354	-0.239715	1.71527	0.00998133	0.0607953
ERLIN1	0.0137173	-0.210224	2.05233	-0.216033	-0.117825
MRPL43	0.453661	-0.079523	2.47815	0.792967	0.405511
PDZD7	-1.63599	-1.32642	1.22269	-0.529437	-0.263262
POLL	-0.432755	-0.45828	1.75199	-0.132705	0.042577
FGF8	-3.22858	-1.57796	-0.753443	0.654053	-0.0412224
MGEA5	0.195333	-0.183723	2.00971	-0.901027	0.0372072
KCNIP2	-1.39117	0.240206	0.952759	-0.646166	-0.342806
LDB1	0.830903	-0.741986	2.39954	-0.388396	0.128308
NT5C2	0.237729	-0.19051	2.12699	-0.547727	0.0259137
USMG5	0.806659	0.113862	2.67893	0.998672	0.747714
SORCS1	-1.52746	-2.24534	0.423035	-3.02462	-1.43419
XPNPEP1	0.178432	-0.171111	2.12054	0.0912429	-0.167153
BBIP1	-0.656499	-0.177684	1.60438	0.102599	0.0117327
GPAM	-0.839709	-0.843349	1.54954	-0.0668013	-0.582169
AFAP1L2	0.236306	-1.22612	1.68999	-1.05088	-1.25271
ABLIM1	0.650465	-0.809591	2.37563	-1.43003	-0.468997
GFRA1	-0.382612	-0.103607	1.21047	-1.41851	-5.95179
KIAA1598	-0.392243	0.218133	1.83287	-0.0725558	0.342255
FAM204A	-0.30117	-0.31302	1.91451	0.229823	0.129397
PRDX3	0.784674	-0.204145	2.68525	0.620019	0.599819
RGS10	0.380176	0.873245	2.33335	0.249346	0.510427
TIAL1	0.0629097	-0.270004	2.02928	0.150106	0.0837721
MCMBP	0.0266005	-0.177835	2.11638	0.231231	0.0666327
FGFR2	0.114021	-0.204195	2.26025	-0.810851	0.00928899
ATE1	-0.614261	-0.326447	1.68203	-0.306944	-0.191288
NSMCE4A	-0.0974722	-0.308045	2.17982	0.708725	0.306752
CHST15	0.450692	0.391336	1.91777	-1.52088	-1.89821
OAT	0.319074	0.352812	2.31942	-0.0934482	-0.0168383
CTBP2	0.371226	-0.430531	2.182	-0.319217	0.133871
ADAM12	0.0897522	1.57632	1.68622	-0.710379	-4.91042
MKI67	-0.349844	-0.190539	1.84494	0.857901	-0.190566
ADAM8	-0.373854	1.94256	1.816	-0.0469666	-0.526922
FUOM	-0.419515	0.586383	2.01388	1.2911	0.421238
SYCE1	-2.37707	0.2853	0.0984835	-1.07207	-0.808179
PSMD13	0.353875	-0.100621	2.28269	0.753629	0.301406
RASSF7	0.273765	0.43645	2.20415	-0.431389	1.06994
TMEM80	-0.307188	0.00875718	1.61099	-0.141533	0.668028
CD151	1.17837	0.242775	2.68074	-0.202794	0.433026
TSPAN4	0.521186	0.166621	2.08554	-0.430587	-0.607501
AP2A2	0.141771	-0.0897906	1.93701	-0.366881	-0.261986
LSP1	0.117811	2.30182	2.26265	0.0725389	-0.619797
TNNT3	-1.26211	-3.6013	0.822707	-1.08076	-1.06588
SLC22A18	-0.0246689	1.34437	1.64856	-1.22104	0.892111
PGAP2	-0.242585	-0.0451842	1.86756	-0.639912	0.573029
TRIM6	-1.04641	-0.460471	1.48989	-0.427296	-0.756237
TRIM34	-0.940457	0.993576	1.49754	-0.397529	0.214331
TRIM22	-0.278466	2.31162	1.9976	0.17362	-0.144748
SMPD1	0.121785	0.470256	1.97049	-0.462595	-0.599182
ILK	0.772097	0.118155	2.42381	0.0979159	-0.0761861
PPFIBP2	-0.307105	0.537665	1.90328	-0.407243	0.281683
AKIP1	-0.431043	0.526024	1.71369	0.130671	-0.0923289
WEE1	-0.0393195	-0.466382	1.91742	-0.0154935	0.136672
AMPD3	-0.913592	1.19204	1.4953	-0.884553	-0.0865769
ARNTL	-0.563621	0.745454	1.49392	-0.848741	-0.473376
SAA1	-0.728562	5.0541	1.54406	-1.64832	0.253706
GTF2H1	-0.332072	0.0930985	1.78473	0.0239751	0.0120968
LDHA	1.31013	0.405824	2.79066	0.43841	0.387933
LDHC	-2.2846	-0.599574	1.13793	1.99958	-0.0437371
ZDHHC13	-0.238579	0.19768	1.83411	0.0328634	0.572634
NAV2	-0.475451	-0.484984	1.43976	-0.824271	-0.171698
HTATIP2	-0.487788	1.5602	1.90731	0.608924	1.02944
PRMT3	-0.591419	-0.0605296	1.61941	0.0948103	0.509182
NELL1	-1.66877	-3.34388	0.522489	-0.783746	-2.50438
GAS2	-1.78861	-1.98	0.297163	-0.252991	-0.724566
HIPK3	-0.244314	0.499022	1.725	-0.849728	-0.051065
CAPRIN1	0.692686	-0.100369	2.28839	-0.102681	0.213281
NAT10	-0.00925147	-0.0286355	1.86722	-0.355544	0.495881
EHF	-0.0626008	1.75578	2.02439	-1.24804	1.59081
PDHX	-0.444779	0.136503	1.74661	0.377573	0.382852
CD44	-0.0225742	1.74254	2.03928	-0.10215	-0.785587
PRR5L	-0.871052	0.497194	1.40678	-0.72429	0.693878
API5	0.12857	0.0105142	2.05505	0.19898	0.480527
ACCS	-0.914266	0.466609	1.10474	-0.863756	0.99083
EXT2	0.160843	-0.113031	2.06045	0.288583	-0.243918
CD82	0.389387	1.35443	2.08425	-1.53193	0.778213
SLC35C1	-0.0382478	0.239718	1.86613	-0.583401	0.0495256
CRY2	-0.228035	-0.106496	1.61784	-1.17374	-0.157079
DGKZ	-0.602066	0.234967	1.55477	0.0411181	0.00544698
MDK	1.73556	-1.14794	3.15101	1.62355	0.771514
ATG13	0.150444	-0.127551	2.01913	-0.0805393	0.119662
ZNF408	-0.43759	0.123481	1.55777	-0.292465	0.407559
C11orf49	0.296307	-0.581401	2.12187	0.129337	0.552185
NR1H3	-0.396336	0.956026	1.80379	0.568697	0.275812
MADD	-0.197369	-0.127791	1.62884	-0.928076	-0.114395
SLC39A13	0.410073	0.113705	2.00819	-0.353076	-0.4159
PTPMT1	-0.14181	0.234977	1.96823	0.34388	0.704087
PTPRJ	-0.375658	0.505512	1.68119	-0.622999	-0.652387
SERPING1	1.73101	0.174299	2.95763	-0.255386	-0.459777
CLP1	-0.507783	-0.0182642	1.67926	0.433061	0.198448
TMX2	0.105443	0.827661	2.09115	-0.000323804	0.505552
CTNND1	0.835	-0.187782	2.21919	-0.763831	0.0979951
ZFP91	0.0763291	0.0748028	1.88088	-0.34503	-0.0848416
FAM111B	-1.14142	0.50207	1.28058	0.672863	0.0144128
FAM111A	-0.459748	0.572487	1.59982	0.0324708	0.553608
STX3	-0.567703	0.0804277	1.63194	0.0804128	0.138408
MS4A4A	-0.535562	2.2374	1.98217	0.338153	-1.4881
MS4A7	-0.563817	2.10612	1.78544	-0.127433	-1.14496
MS4A15	-2.12131	-1.98969	1.53889	1.78449	0.102023
TMEM132A	0.500163	-0.733322	2.0207	0.0848163	-0.875959
CD6	-1.58402	2.08187	1.58235	0.585941	-0.601808
TMEM216	-0.00380524	-0.222642	1.92961	0.174085	0.345602
PPP1R32	-1.40635	-0.688689	0.74379	-2.04867	1.94111
MYRF	0.283454	-1.11089	2.24373	-0.874304	-0.776058
INCENP	-0.361982	-0.153298	1.72693	0.374905	-0.104611
ASRGL1	-0.153266	0.716158	1.97424	-0.891153	1.82672
SLC3A2	0.646563	0.320045	2.30479	-0.0875248	0.39292
RTN3	0.800978	-0.088623	2.48118	-0.0469965	0.459104
MARK2	0.291245	0.0667435	2.0281	-0.636336	0.253723
FERMT3	-0.560318	2.59611	1.8608	0.319141	-0.790988
NUDT22	0.143801	0.824159	2.10176	-0.281175	0.65795
VEGFB	0.702763	0.225567	2.37827	-0.0464239	0.0383871
FKBP2	0.801317	0.235177	2.58782	0.245059	0.751809
PLCB3	-0.251326	0.359883	1.67622	-0.625533	-0.141878
GPR137	0.253364	-0.371751	2.07685	0.0606434	0.290477
PRDX5	1.20924	0.0703484	2.76439	0.0169386	0.950255
RPS6KA4	-0.0650638	0.689172	1.94722	-0.389133	0.0854374
ARL2	0.754875	-0.371459	2.56605	0.627274	0.22108
CAPN1	1.07625	0.59128	2.50039	-0.848682	0.417404
SCYL1	0.530206	-0.0459876	2.23878	-0.00655201	0.222051
FAM89B	0.709764	0.111204	2.35146	0.126532	0.0551465
SIPA1	-0.00560571	0.739771	1.9522	0.0789404	-0.194362
KAT5	0.150715	-0.154071	2.14676	-0.244019	0.464756
BANF1	0.926135	0.0925029	2.66216	0.726363	0.856717
KLC2	-0.0146137	-0.293033	1.87	0.0814701	0.0821538
PELI3	-0.633267	0.540772	1.56462	-0.194004	0.189444
DPP3	0.148146	0.120966	2.07528	0.33392	0.37718
RBM14	0.101036	-0.288906	1.91925	-0.280719	0.145385
RBM14-RBM4	-0.809659	0.515503	1.57111	0.30794	0.281437
RBM4	0.714959	-0.325553	2.39209	0.261199	0.455994
RCE1	0.0582121	0.362173	1.98413	0.142515	0.467952
SYT12	-1.09669	1.77691	0.684996	-2.02415	1.11683
KDM2A	0.472953	0.105976	2.165	-0.72781	0.158367
RAD9A	-0.370307	-0.145118	1.65445	0.225287	0.453994
TBC1D10C	-1.3878	1.61108	1.60713	0.894796	0.0154843
NDUFV1	0.703404	0.413578	2.40664	-0.0608688	0.831456
ALDH3B1	-0.0214207	0.709997	1.92112	-2.10359	1.08493
TCIRG1	0.0902831	1.43163	2.20025	-0.445725	0.418211
PPP6R3	0.0964576	-0.0865499	2.15605	-0.308045	0.091836
PPFIA1	-0.0555747	-0.0159616	1.98217	-0.383652	-0.104725
CTTN	0.596176	0.332973	2.33807	-0.78459	0.414731
FAM86C1	-0.6502	0.311565	1.57882	-0.326454	0.717171
IL18BP	-0.564478	2.01813	2.11129	0.255341	-0.277742
LRTOMT	-0.725888	-0.152137	1.64988	-0.425106	1.12885
FOLR1	0.926047	1.15735	2.91508	-1.60385	2.44581
FOLR2	-0.062461	1.25767	2.13071	-0.0948797	-1.28789
P2RY2	-0.659776	0.425635	1.35149	-0.544348	-0.357258
P2RY6	-0.596159	2.62732	1.60511	-0.923516	-0.268204
RELT	-0.914557	0.283166	1.54538	0.815192	-0.531573
PLEKHB1	0.212388	-1.11387	2.17189	-0.144944	0.736533
SLCO2B1	-0.149397	2.1932	2.04027	-0.447784	-1.33705
SERPINH1	1.55074	-0.447025	2.70878	0.0650814	-0.935341
DGAT2	-0.753011	-0.664387	1.64245	0.320837	0.464628
MYO7A	-1.49398	0.476436	1.15447	0.140785	-0.219302
TMEM126B	0.0313582	0.396511	2.1824	0.437467	0.487161
TMEM126A	-0.0794779	0.385737	2.11666	0.308214	0.531961
EED	-0.458082	0.0707234	1.88182	0.246236	0.510432
CCDC81	-2.26355	-0.802414	0.374402	-1.86528	1.78307
CEP57	-0.14187	-0.114401	1.94288	-0.19255	0.1994
C11orf70	-1.24345	-0.790932	1.2341	-0.420849	1.67789
YAP1	0.627912	-0.752245	2.33409	-0.850219	0.0554462
BIRC3	-1.34643	3.15652	1.4206	-0.438576	0.233898
C11orf88	-2.48792	-1.79878	-0.25571	-4.29987	4.61781
C11orf57	-0.241815	-0.234942	1.83953	-0.203809	0.424794
NCAM1	-0.196941	-1.89271	2.20516	-1.67998	-1.37988
HTR3A	-1.791	4.774	1.46582	-0.0515462	2.31885
ZBTB16	-1.48706	1.97571	0.955275	-1.91791	-0.78231
PAFAH1B2	0.407323	-0.184791	2.16763	-0.386262	0.0858397
TAGLN	2.0286	0.649888	2.80335	-0.728285	-2.67989
RNF214	-0.276035	-0.158605	1.60718	-0.544161	-0.00830805
TMPRSS4	-0.528189	2.54596	1.83458	-0.250422	0.674534
UBE4A	-0.12645	-0.130554	1.84712	-0.504176	-0.00359761
MLL	-0.243866	-0.2711	1.54753	-1.60116	-0.11898
TMEM25	-0.206631	-0.266563	1.81755	-0.301272	0.412478
ARCN1	0.747642	-0.0564859	2.28729	-0.439151	-0.105171
PHLDB1	0.474026	-0.754047	2.02706	-0.786487	-1.10123
HMBS	-0.192838	0.00550854	1.92429	0.343679	0.534541
HINFP	-0.362233	-0.0179728	1.71773	-0.0144054	0.448179
NLRX1	-0.367478	0.41918	1.64842	-1.44039	0.376603
POU2F3	-1.3091	2.50419	1.55568	-0.646413	1.66846
TMEM136	-0.86852	-0.17355	1.46958	-0.277963	-0.112474
ARHGEF12	0.164417	0.0270236	1.95519	-1.37306	-0.0152627
TBCEL	-0.635247	-0.282163	1.54174	-0.614698	-0.303888
SC5DL	-0.410758	0.174477	1.79725	0.0644688	0.168809
VWA5A	-0.456462	1.12605	1.79611	-0.988528	0.548109
NRGN	-0.210055	-0.970012	1.87166	-0.423255	0.218862
SLC37A2	-1.06808	2.24876	1.41103	-0.283098	-0.75504
EI24	0.562951	0.157111	2.31268	-0.219899	0.429997
CHEK1	-0.765487	-0.236781	1.59056	1.12646	0.0102961
HYLS1	-0.883661	-0.0153784	1.68534	0.458698	0.766297
TIRAP	-0.91374	0.481825	1.44412	-0.882589	0.09617
ST3GAL4	-0.0238939	0.259432	1.91028	-0.481212	-0.0811518
FLI1	-0.759056	1.40647	1.54664	-0.439936	-1.41628
APLP2	1.29451	-0.159233	2.67027	-0.753504	0.00496004
NTM	-0.189403	3.37453	1.6172	-0.542458	-6.16173
JAM3	-0.10776	-0.473101	1.67089	-0.839913	-1.83975
BET1L	0.376222	0.00724853	2.0717	-0.613514	-0.00951357
SIRT3	-0.416319	-0.378747	1.59433	-0.622864	0.282896
SIGIRR	0.120229	0.37366	2.12586	-0.0440101	0.646411
RNH1	0.635737	0.305361	2.27641	-0.120247	0.210024
HRAS	-0.0185579	0.0747438	1.93749	0.382877	0.223982
IRF7	-0.329559	1.55272	2.03258	0.606541	0.694144
SLC25A22	-0.066876	0.0877576	1.81282	-0.121265	0.381814
PIDD	-0.608214	-0.214528	1.36516	-0.321761	0.420847
CHID1	0.114074	-0.193367	2.01704	-0.0839668	0.376836
MOB2	-0.114129	0.0893722	1.87418	-0.144162	0.16286
IGF2	1.30582	-1.70213	2.81891	-1.75985	-1.84528
CDKN1C	0.295616	-1.40046	2.06965	0.605027	-0.553693
CARS	-0.134393	0.15408	1.89373	0.277394	0.160247
OSBPL5	-0.206742	0.295894	1.59042	-1.34261	-0.773538
ZNF195	-0.44864	0.133277	1.69846	-0.253846	0.316434
NUP98	0.0112432	-0.22853	1.97093	-0.0625822	0.0373751
TRIM5	-0.435785	0.291951	1.71518	-0.110742	0.0279768
FAM160A2	-0.157886	-0.323885	1.75151	-0.614459	0.161377
APBB1	0.0236295	-0.631864	1.55508	-1.04947	-0.601656
TRIM3	-0.79576	0.476658	1.39263	-0.314935	-0.0804481
ARFIP2	-0.162937	0.0576277	1.83499	0.0529266	0.394345
RIC3	-1.54679	-1.21625	1.07556	-2.64175	0.406733
ST5	0.48594	0.199078	2.0725	-0.850566	0.107615
SCUBE2	-0.737878	-0.0614142	1.28707	-1.5987	-1.69633
DENND5A	-0.0236649	0.193259	1.81891	-0.364482	-0.57361
TMEM41B	-0.489081	0.120174	1.65103	-0.0897285	0.14684
MRVI1	-0.198347	0.889715	1.49395	-1.47126	-2.7482
EIF4G2	1.39506	-0.439353	2.77666	0.401991	-0.128068
ZBED5	-0.0472743	-0.341211	1.89629	0.0164567	0.135214
DKK3	0.51586	-1.25559	1.80431	-0.921115	-1.25487
RRAS2	-0.274608	-0.135763	1.78778	-0.0052385	0.124482
COPB1	0.412935	0.0084692	2.2109	0.0928379	0.138419
PSMA1	0.662659	0.139863	2.43226	0.546671	0.606921
USH1C	-2.53448	-3.17987	0.682408	1.23864	0.222918
SAA2	-1.50633	5.51837	0.982731	-1.27102	0.529872
HPS5	-0.70414	0.491005	1.57502	-0.103851	-0.304746
UEVLD	-0.701131	0.452812	1.59166	-0.233707	0.0471958
E2F8	-1.15127	0.301644	1.38391	1.27188	0.513357
MUC15	-1.9659	-0.188361	1.05062	-0.870728	1.16894
CCDC34	-0.323433	-0.490642	1.82429	0.593918	0.760279
MPPED2	-0.922612	0.520914	1.36364	0.948997	0.965096
PAX6	-2.34982	0.999251	0.56284	1.41623	0.238628
WT1	0.29053	0.685518	2.36829	-0.324723	1.59845
CSTF3	-0.0855707	0.0845621	1.97239	0.742458	0.844937
CD59	0.260501	0.888776	2.06832	-0.0751281	0.419681
FBXO3	-0.235539	0.409548	1.77546	-0.432521	0.126457
LMO2	-0.37647	0.870893	1.65776	-0.40388	-0.416272
PAMR1	-0.903321	0.797313	1.31202	-0.375794	-1.56628
COMMD9	-0.189063	0.189033	1.87963	0.57246	0.272429
TP53I11	0.592203	-0.137802	2.19809	-0.740256	-0.160469
SYT13	-0.598277	-2.10673	1.35661	-0.918979	-0.477981
PEX16	-0.334814	0.389931	1.78668	0.0150961	0.648116
PHF21A	-0.225367	-0.489678	1.61373	-0.843943	-0.243263
CKAP5	0.0445637	-0.42469	1.96628	0.26524	0.143695
ARFGAP2	0.116359	0.125526	2.00043	-0.270408	0.435716
PACSIN3	-0.0118203	-0.319429	1.78064	-0.528884	0.523289
ACP2	0.209968	0.347142	2.19665	0.383339	-0.0971605
SPI1	0.0642387	2.67219	2.15476	0.311268	-0.768278
RAPSN	-1.90812	-2.4058	0.321425	0.491275	-1.26853
CELF1	0.289309	-0.242733	2.02205	-0.422542	0.117288
KBTBD4	-0.366792	-0.113267	1.74253	-0.483816	0.18983
FOLH1	-0.961878	-0.430211	1.5489	-0.485976	-0.629413
SLC43A3	0.221778	1.30033	1.97	0.185392	-0.188428
SLC43A1	-0.668049	-0.285965	1.42885	-0.217321	-1.10077
UBE2L6	0.424284	1.59378	2.53075	1.13482	1.02787
LPXN	-0.640828	1.76752	1.79551	0.0796802	-0.335336
MS4A6A	-0.134697	2.82853	2.23052	0.428396	-1.10731
CYBASC3	0.0830044	0.513696	1.86842	-0.452285	0.0366011
CPSF7	0.449045	-0.255933	2.0947	-0.0990067	0.162948
SYT7	-0.592314	0.529431	1.09041	-1.46819	-1.16859
AHNAK	0.777403	0.856628	2.1763	-2.00455	0.0290707
GANAB	1.12704	-0.28409	2.61476	0.0514041	0.257308
BSCL2	-0.00992739	0.462488	2.11133	0.504479	1.12555
NXF1	0.355953	-0.206007	2.06717	-0.354896	0.255782
STX5	0.343312	0.182959	2.18319	0.257627	0.1792
PLA2G16	-0.185946	1.11138	2.02084	-0.600962	1.41254
TRPT1	0.141712	0.286089	2.09569	0.305688	0.586716
BAD	0.518415	0.109252	2.35586	0.317493	0.485474
NRXN2	-1.0196	-1.55572	1.73778	0.0194513	0.339348
PYGM	-1.58511	-0.457837	1.00573	-0.549837	-0.850231
SF1	0.90484	-0.317516	2.36249	-0.322424	0.263499
MEN1	0.242931	-0.341303	2.09258	0.016451	0.43424
SYVN1	0.362879	0.372287	2.14552	-0.535073	0.244935
SLC25A45	-1.24796	0.503851	1.42881	-0.138655	-0.4398
LTBP3	1.04261	-0.576575	2.38449	-1.14278	-0.161712
RELA	0.616762	0.37776	2.29802	-0.0493061	0.499059
FIBP	0.627525	-0.0519418	2.43789	0.412095	0.529539
C11orf68	0.502689	0.152108	2.19846	-0.410386	0.333518
EIF1AD	-0.309093	0.196014	1.81465	0.0235308	0.257921
BRMS1	-0.0268904	0.228936	2.04653	0.508413	0.404713
MRPL11	0.128447	0.105534	2.17923	0.993284	0.755373
PC	-0.562839	0.405182	1.37709	-0.128647	-0.165435
CLCF1	0.133142	0.277482	1.98398	-0.762	-0.0827956
PPP1CA	0.964856	0.311057	2.66466	0.733447	0.587173
CORO1B	0.662225	0.237724	2.39088	0.0215483	0.395213
TMEM134	0.300689	0.315597	2.18947	0.220634	0.954105
PITPNM1	0.218742	-0.224677	1.95752	-0.627068	0.352781
NUDT8	-0.540711	1.27578	1.71996	0.0805947	0.913578
ALDH3B2	-0.475291	1.991	1.83711	-0.873341	1.52521
CHKA	-0.305142	-0.37099	1.78273	0.277346	0.250754
SUV420H1	-0.149189	-0.462399	1.96589	-0.140149	0.259006
MTL5	-0.826117	0.023697	1.68817	-0.163425	1.25678
CPT1A	-0.246344	0.243454	1.87801	-0.314661	0.539502
MRPL21	0.429923	0.196636	2.46106	0.536863	0.958036
MRGPRF	0.0296316	-0.221111	1.60971	-1.6227	-1.99612
DHCR7	0.313849	0.317583	2.12759	-0.0374534	0.237449
PDE2A	-1.04121	-0.068997	1.06164	-1.06318	-1.25718
ARAP1	0.414198	-0.0188695	2.24684	-0.94023	-0.0898377
RAB6A	0.534927	0.111709	2.41855	0.112347	0.389847
ARRB1	-0.7378	0.683066	1.43213	-0.404318	-0.67519
MAP6	-1.16016	-0.821843	1.59103	-1.23049	0.970311
LRRC32	0.328127	0.525488	1.87697	-1.94249	-1.35045
PAK1	-0.086104	-0.109835	2.13807	0.458557	0.679436
NDUFC2-KCTD14	-0.0662152	-0.0554521	2.18891	-0.171021	1.01271
NDUFC2	0.287158	0.47019	2.45947	1.03272	1.07484
ALG8	0.132681	0.118594	2.23644	0.376204	0.778176
GAB2	0.109024	0.792086	2.12775	-1.30088	0.481154
NARS2	-0.329996	-0.166166	1.99115	0.26993	0.677285
PRCP	0.49396	0.18284	2.43613	-0.0308126	0.279676
SYTL2	-0.440933	0.873554	1.52235	-0.653741	-1.80872
PICALM	0.567526	0.211774	2.21717	-0.542049	-0.305633
ME3	-0.835136	0.698646	1.50684	-0.295357	0.924052
CTSC	0.448413	0.617175	2.55361	1.0366	-0.116627
NOX4	-1.46077	1.53486	1.16518	1.39273	-2.38891
CHORDC1	-0.668399	0.277171	1.58325	-0.262111	0.23017
MRE11A	-0.703545	-0.115095	1.6334	-0.392107	0.129594
MTMR2	-0.217833	-0.494938	1.91527	0.0473192	-0.152988
MMP1	-1.14324	0.723555	1.02972	2.13685	-2.69369
PDGFD	-0.218819	-0.00219694	1.64024	-0.730408	-2.19195
CASP4	0.360589	1.30681	2.3092	-0.502783	0.250538
CASP1	-0.766213	2.93631	1.84809	-0.0453711	0.221602
CARD16	-0.543755	2.09492	1.86131	-0.187308	0.347452
GUCY1A2	-1.04053	0.139943	0.647773	-2.75401	-1.54748
PPP2R1B	-0.548358	0.144157	1.51924	-0.00993833	-0.0584285
ALG9	-0.70688	-0.139989	1.57367	-0.143002	0.1354
PIH1D2	-1.4365	-0.711201	1.06981	-0.205553	1.37432
IL18	-0.402061	2.29792	2.13616	-0.791348	0.187214
CADM1	0.286684	-0.429121	1.96633	-0.901838	-0.269907
BUD13	-0.257478	-0.381852	1.84423	0.119024	0.14143
BACE1	0.141088	0.345464	1.87201	-0.992094	-0.0163327
FXYD2	-2.45109	1.9577	1.09098	1.80413	-0.934841
FXYD6	0.652707	-2.46476	2.12171	-0.638735	-0.59965
TMPRSS13	-1.25297	0.995098	0.903271	-0.424344	0.797974
AMICA1	-1.15113	2.74781	1.48769	-0.306418	-1.77484
MPZL2	0.131937	0.802242	2.04325	-1.34762	0.936605
CD3D	-1.73879	4.48904	1.81463	1.82452	-0.956045
IFT46	-0.0126825	-0.463421	2.06391	-0.0994416	0.49984
SLC37A4	-0.0105858	-0.21276	1.99658	-0.123466	0.6356
HYOU1	0.69197	-0.27479	2.26062	0.0777009	-0.0273824
PVRL1	0.040051	-0.805831	1.70184	-1.10979	-0.661052
HSPA8	1.63638	-0.00143268	2.98227	0.388208	0.366783
SIAE	-0.114613	0.812842	1.86883	-1.70747	0.548858
FEZ1	-0.423803	-0.20164	1.5267	-0.411991	-1.64985
CDON	-0.233051	-1.2726	1.39928	-1.59129	-0.762918
RPUSD4	-0.366441	0.0282695	1.71511	-0.449771	0.226048
SRPR	0.727782	0.198934	2.42525	-0.178986	0.207688
KIRREL3	-1.69282	-1.84626	0.362163	-2.67904	-0.269307
ETS1	-0.14153	0.996724	1.75964	-0.608755	-1.35087
TP53AIP1	-2.5803	0.414829	0.0133024	-1.80772	2.90829
ARHGAP32	-0.574992	0.0498135	1.42506	-1.42886	0.208247
NFRKB	-0.249111	-0.18356	1.66143	-0.741648	0.214965
THYN1	0.280447	-0.515162	2.22584	0.086464	0.757676
B3GAT1	-1.34703	-0.511316	1.09691	-2.43837	-1.40769
IQSEC3	-0.826656	-0.440845	1.96661	-1.49143	0.359873
CCDC77	-0.766495	-0.927846	1.67393	0.699089	0.167489
WNK1	0.455985	-0.282372	2.35555	-0.727771	-0.290498
ERC1	-0.124848	-0.785336	1.94386	-0.964838	-0.550214
WNT5B	-0.861224	-0.868807	1.41893	-0.565619	-1.08204
LRTM2	-2.54569	-3.58722	0.569747	-1.46141	-1.30489
RHNO1	-0.0370955	-0.574501	2.29858	0.911517	0.421979
TULP3	0.0982876	-0.674856	2.06417	-0.204047	0.122008
TEAD4	0.0620594	-0.108248	2.25029	-0.185578	-0.157874
TSPAN9	0.342877	-0.323819	1.97836	-1.03756	-0.800683
RAD51AP1	-0.738149	-0.611941	1.95555	2.05334	0.229538
NTF3	-0.419415	-2.96189	1.96941	0.19768	-2.1739
PLEKHG6	-0.575382	-1.12108	1.43792	0.59929	-0.490304
COPS7A	0.415743	-0.0190974	2.41203	0.00621718	0.368435
CD4	0.0602213	1.97639	2.19522	0.0403731	-0.669894
GPR162	-0.959077	-1.20192	1.57665	-0.724114	0.521423
USP5	0.431218	-0.840226	2.36611	0.432799	0.165171
LRRC23	-0.635468	-0.889669	1.67548	-0.820175	1.2527
ATN1	1.19986	-0.862828	2.58402	-0.668748	0.221393
PTPN6	0.0301747	0.40233	2.19087	0.270941	0.304558
C1S	1.09257	1.97681	2.65304	-0.150246	-1.9664
PEX5	-0.067369	-0.59063	2.04701	-0.273818	0.233147
CLEC4A	-1.31581	2.52547	1.45753	0.391775	-1.10919
CLEC2D	-0.603699	0.144781	1.52725	-0.2862	0.387656
CLEC12A	-1.84839	2.39186	1.67415	0.275488	-1.22738
BCL2L14	-2.37343	1.07922	1.48242	0.456615	2.20685
APOLD1	-0.713157	-0.0164497	1.36843	0.046528	-0.910456
DDX47	0.298267	-0.527918	2.32508	0.592645	0.243338
PTPRO	-1.43692	1.05375	1.38745	0.304315	-0.853225
MGST1	0.642678	-0.163343	2.14535	0.508445	-0.128901
PLEKHA5	-0.333521	-0.794189	1.92233	-0.180706	-0.285353
AEBP2	-0.245904	-0.565208	1.86909	-0.322757	-0.0612505
PDE3A	-0.602303	-1.11571	1.87486	-0.0340564	-0.682454
ETNK1	-0.333003	-0.61946	1.83942	0.206811	-0.00857715
RASSF8	-0.394972	0.228609	1.34025	-0.722335	-1.30067
SSPN	-0.127389	0.849401	1.9718	-0.576309	0.0969943
FGFR1OP2	-0.097216	-0.279604	2.08571	0.413484	-0.447127
ARNTL2	-1.45869	0.519322	1.39392	1.36735	-0.48451
PPFIBP1	0.403976	0.0348736	2.11801	-0.542755	-0.947296
MRPS35	0.309914	-0.0514192	2.38081	0.749705	0.409944
DDX11	-0.295676	-0.497441	1.69749	-0.00305585	0.41365
BICD1	-0.251609	-0.428592	1.92411	-0.600527	0.164748
DNM1L	-0.0988388	-0.532208	2.19774	0.535893	0.298534
CNTN1	-0.0262904	0.16552	1.38752	-3.26364	-2.6996
PPHLN1	0.143101	-0.513641	2.00125	0.396588	0.308014
IRAK4	-0.74043	0.326422	1.51278	0.0968688	0.0196032
ANO6	0.00655755	0.0349448	1.79897	-0.484913	-0.390974
TMEM106C	0.433117	-0.479455	2.502	1.09646	0.692412
PFKM	0.147186	-1.18882	2.00762	-0.363807	0.372104
CACNB3	0.0101133	-0.785352	1.98024	-0.0841405	-0.34602
TROAP	-0.612777	-0.416487	2.03716	2.76185	0.529355
PRPF40B	-0.227427	-0.892904	1.76439	-0.57694	0.0908585
TMBIM6	1.44928	-0.0825315	3.04283	0.236985	0.645603
ASIC1	-0.687496	-1.06192	1.01748	-1.57865	-1.45347
SMARCD1	0.361667	-1.17058	2.18683	0.224161	0.110414
LARP4	-0.595781	0.0086825	1.74082	0.185865	0.16629
LETMD1	-0.488803	-1.04126	1.92288	-0.635664	-0.358955
DAZAP2	0.941882	-0.0257118	2.66971	0.257813	0.523023
ACVRL1	-0.69429	0.921739	1.4544	-0.213566	-1.3792
ACVR1B	-0.0363472	-0.885153	2.07886	-0.0842614	0.307775
NR4A1	0.787501	-0.270649	1.54664	-1.44834	-0.905921
C12orf44	0.178203	0.0800288	2.21923	0.52871	0.628676
KRT18	1.38561	-0.0472074	2.77812	-0.303534	0.922361
TENC1	0.454336	-0.00477366	1.76793	-1.6865	-0.485725
MFSD5	0.0563041	0.14303	2.12397	0.205304	0.324885
PFDN5	1.37965	-0.33043	2.90827	0.599389	0.754125
SP1	0.112817	0.0692065	1.98487	-0.547826	0.276441
AMHR2	-2.19274	-3.82701	0.130653	-2.31363	2.24148
PRR13	0.52157	0.363678	2.50975	0.281347	0.827334
PCBP2	1.046	-0.655273	2.70249	0.331997	0.450673
TARBP2	-0.0310748	-0.610351	2.24509	0.824509	0.648826
HOXC6	-0.758358	-0.459288	1.41437	0.440147	-1.00314
HOXC4	-0.506096	-0.803358	1.98494	0.0429275	1.42007
HNRNPA1	0.912914	-0.626693	2.3226	0.0144305	0.54628
NCKAP1L	-0.847315	2.81292	1.75431	0.169662	-1.07451
PDE1B	-1.01434	0.527013	1.21039	-0.178798	-0.871058
RDH5	-1.36989	1.6326	1.18803	-1.39919	2.13604
DGKA	-0.406348	0.584129	1.76372	-0.669598	-0.408158
CDK2	0.085633	-0.466058	2.15202	0.814427	0.109244
RAB5B	0.53094	-0.00401831	2.42915	-0.146748	0.42428
SUOX	-0.230435	-0.113115	1.88587	-0.0380718	0.389452
ERBB3	-0.161191	0.830064	1.91291	-0.0790566	1.15603
RPL41	2.25891	-0.347794	3.08395	0.437792	1.03996
ESYT1	0.455314	-0.546637	2.35083	0.292542	0.274378
MYL6B	0.344112	-1.04766	2.22892	0.949594	0.506977
MYL6	1.96663	-0.0900011	3.27042	0.997991	0.707239
SLC39A5	-2.40853	-2.96877	0.243191	0.356572	-0.503618
COQ10A	-0.900467	-0.271815	1.58788	0.681681	0.299513
SHMT2	0.532084	-0.596976	2.41239	0.48295	0.519321
PIP4K2C	0.0337398	-0.420472	2.21383	0.130529	0.4816
ARHGEF25	-0.00791188	-1.41217	1.76495	-0.403606	-0.809357
OS9	0.886282	-0.296069	2.4784	-0.227752	0.14779
METTL21B	-0.47964	-0.0174488	1.59773	-0.869299	0.253086
TSFM	-0.201402	-0.145501	2.07119	0.741368	0.691536
USP15	-0.691656	0.497793	1.6582	0.212629	-0.0361953
LEMD3	-0.426928	-0.484285	1.7386	-0.216941	0.0138279
MSRB3	0.159481	0.220741	1.60383	-1.55655	-2.80414
HMGA2	0.0854342	-4.66788	1.51381	0.100076	-1.23649
DYRK2	-0.114593	-0.246194	2.00949	-0.366093	-0.303033
RAP1B	0.263718	-0.036712	2.18309	0.500593	0.0971481
FRS2	-0.312782	-0.663965	1.80484	-0.149897	-0.129669
CCT2	0.686873	-0.695203	2.49769	0.723338	0.480271
RAB3IP	-0.952773	-0.528965	1.53969	0.400788	0.266682
CNOT2	0.180112	-0.565534	2.13578	0.0953983	0.135639
TBC1D15	-0.549903	-0.164823	1.75336	0.29751	0.141967
NUDT4	-0.470355	-0.867422	1.70208	-0.316039	0.0246372
MRPL42	-0.193433	-0.439472	2.06835	0.744501	0.376248
NEDD1	-0.573287	-0.198379	1.72545	0.169354	0.0463532
TMPO	0.130232	-0.654336	2.38042	1.15648	0.0891746
SLC25A3	1.27274	-0.435401	2.94578	0.19416	0.521438
APAF1	-0.730869	-0.395484	1.52874	-0.237617	-0.425081
TXNRD1	0.128768	-0.299604	2.21547	0.318238	0.367458
CHST11	-0.345379	0.985358	1.71123	0.27404	-1.87733
POLR3B	-0.785435	-0.730469	1.66109	-0.00880267	0.181642
BTBD11	-1.19541	-1.4242	1.27949	0.425633	-2.14123
ISCU	0.623369	-0.366248	2.50425	0.345159	0.511959
UNG	0.243645	-0.626593	2.30812	0.551082	0.611446
UBE3B	-0.193523	-0.266123	1.88221	-0.525285	0.104383
MVK	-0.468763	0.175038	1.79695	0.247207	0.212132
TCHP	-0.573741	-0.413666	1.70745	-0.229258	0.153928
IFT81	-0.544359	-1.45082	1.60052	-0.138727	0.379954
ATP2A2	0.550437	-0.0950512	2.31537	-0.349819	0.0683846
TCTN1	-0.122456	-0.628503	1.84419	-0.31168	0.649654
ACAD10	-0.437745	-0.376521	1.79607	-0.78973	0.491195
ALDH2	0.400479	0.588346	2.25193	0.128889	-0.180477
MAPKAPK5	-0.208922	-0.335261	1.93629	0.517904	0.347169
ERP29	0.630013	-0.338753	2.44829	0.284703	0.599181
TRAFD1	-0.15888	-0.262727	2.03625	0.357615	0.100117
OAS1	-0.210113	1.87199	2.3147	0.843893	1.2097
OAS2	-0.320464	1.84861	2.29004	1.01276	0.864932
TPCN1	0.103187	0.37831	1.77491	-0.978055	-0.135376
PLBD2	0.305303	-0.0643045	2.06777	-0.619957	-0.686555
FBXW8	-0.288105	-0.786702	1.70269	-0.595161	-0.0640278
RFC5	-0.262885	-0.453598	1.89633	0.568231	0.349482
DYNLL1	1.36617	-0.351384	2.91349	0.887396	0.671579
RNF34	-0.0344672	-0.305102	2.09604	0.250544	0.333118
WDR66	-1.44937	-0.79011	0.7505	-1.16568	0.717766
BCL7A	-0.163246	-0.835937	1.83347	-0.765946	-0.0411806
LRRC43	-2.00719	-1.23955	1.11093	-0.0261887	1.78369
ARL6IP4	0.789008	-0.248015	2.58656	0.248224	0.679808
C12orf65	-0.367487	-0.276534	1.96181	0.355595	0.433701
SNRNP35	-0.0336105	-0.346121	2.01709	0.0916349	0.280914
TCTN2	-0.238985	-1.26963	1.93151	0.18828	0.318548
ZNF664	0.586589	-0.844463	2.44346	-0.201311	0.3567
PUS1	-0.322063	-0.185224	1.88036	-0.0833876	0.724981
P2RX2	-2.65374	-2.12015	0.427002	-0.175141	-0.0878849
PGAM5	-0.139648	-0.306941	2.08537	0.771654	0.520401
ZNF26	-0.767783	-0.510941	1.51928	-0.199861	0.137
ZNF84	-0.570485	-1.12811	1.58782	-0.710829	-0.0933656
ZNF268	-0.69759	-0.557729	1.21456	-0.184226	-0.00815724
SLC6A12	-0.664467	0.721598	1.92852	-0.952931	-0.592849
SLC6A13	-1.57106	-2.92076	1.77765	-0.71272	0.82605
FOXM1	-0.026519	-0.490936	2.33045	1.76275	0.12224
SCNN1A	0.777998	0.558288	2.7734	-0.59918	1.01073
VAMP1	-0.730825	0.111866	1.58044	-0.465773	0.374645
NOP2	0.016514	-0.368466	2.16655	0.12539	0.466254
LPAR5	-0.834068	1.15567	1.66579	-0.288436	-0.443527
ING4	0.235666	-0.587155	2.38304	0.432187	0.497782
ZNF384	0.444721	-0.731174	2.32181	-0.236775	0.143313
PIANP	-0.702544	-2.73286	1.3373	-0.773132	-1.40082
SPSB2	-0.670336	-0.0825916	1.89677	0.309922	0.628819
CD163	-0.260286	2.49611	1.96499	0.182852	-1.70088
M6PR	0.540969	-0.118349	2.58867	0.337365	0.229245
CLEC7A	-1.02785	3.07635	1.65342	0.499702	-0.992292
OLR1	-0.822162	3.38005	1.70566	-0.138881	-1.28946
CSDA	0.871199	0.0543577	2.56077	-0.254613	0.619842
MGP	0.829979	0.327501	2.1404	-0.424046	-0.863653
RERG	-1.04114	0.551131	2.05448	-0.504815	1.45527
LMO3	-0.741061	-1.15821	1.21232	1.33354	-2.65806
RECQL	-0.18014	-0.316788	2.03472	0.580153	-0.660591
LDHB	1.31734	-1.31437	2.90072	0.486842	0.252559
ABCC9	-1.2055	0.823134	1.05417	-0.92599	-1.94065
SOX5	-1.05753	-1.0348	1.43381	-1.47569	0.000634719
BCAT1	0.536143	-1.06578	1.61009	-1.28909	-1.2725
CASC1	-1.58575	-1.47373	1.01637	-1.18539	2.00278
KRAS	-0.073558	-0.708628	1.94889	0.522375	-0.373928
PTHLH	-0.9129	0.596329	0.956362	-0.629855	-2.06042
TMTC1	-0.211934	0.15412	2.21064	-1.19044	-0.496044
IPO8	-0.165316	-0.278703	2.00241	-0.0214404	-0.016271
FAM60A	0.657863	-0.960467	2.49782	0.371987	0.330428
PKP2	0.106862	-1.00647	2.15735	-0.940703	0.641595
KIF21A	-0.99976	-0.0728472	1.41082	-0.454037	0.47724
PRICKLE1	0.323752	-0.76318	1.36828	-2.43439	-2.30737
TWF1	0.132318	-0.1034	2.12548	0.655071	0.472199
NELL2	-1.12549	-1.39002	1.23816	0.265797	-0.594898
SLC38A1	0.208906	-0.285474	2.20879	0.256926	-0.1039
AMIGO2	-0.358122	0.530846	1.42745	-0.763501	-1.36564
RPAP3	-0.495836	-0.382111	1.80619	0.409696	0.302571
ENDOU	-2.00849	0.971974	0.258264	-1.70595	0.336204
RAPGEF3	-0.433736	1.4503	1.67055	-1.44784	0.475291
HDAC7	0.685552	0.00742825	2.29975	-0.691608	0.0998092
VDR	-0.460935	1.72847	1.62867	-0.858245	-0.811396
COL2A1	-1.55722	-6.24799	0.66409	-2.38818	1.36664
ZNF641	-0.376274	-0.259445	1.77902	-0.398767	-0.0559212
ADCY6	-0.284298	-0.554964	1.50296	-0.984751	-0.250237
FKBP11	0.089545	0.569756	2.45698	0.606719	-0.402283
PRKAG1	0.23218	-0.188764	2.32517	0.448994	0.511609
MCRS1	0.21645	-0.646816	2.29926	0.71612	0.446283
FMNL3	-0.546808	-0.102284	1.80734	0.308605	-0.276545
RACGAP1	-0.333909	-0.282882	2.06117	1.56927	0.369934
LIMA1	0.0772799	0.255645	1.92808	-0.189846	-0.988179
SLC11A2	0.133539	-0.0496093	2.09143	-0.407941	0.4255
TFCP2	-0.104358	-0.51761	2.01296	-0.270277	0.280606
SMAGP	-0.302641	-0.851648	1.90515	1.16513	-0.0684046
KRT80	0.0513292	0.885906	1.42854	-2.19232	-0.494463
KRT8	1.53942	-0.414595	2.95751	0.169369	0.790117
CSAD	-0.417959	0.184737	1.42333	-0.787095	0.662591
RARG	0.396953	0.364841	2.17849	-0.623712	0.279813
AAAS	0.255995	-0.69943	2.18481	0.228285	0.51034
MAP3K12	-0.352528	-0.192255	1.64291	-0.945624	0.167612
ATF7	-0.0123705	-0.166362	1.94362	-0.201968	0.00824527
ATP5G2	1.1312	-0.212026	2.72029	0.298218	1.05028
CALCOCO1	0.440332	-0.266581	2.04782	-0.77402	-0.0975305
SMUG1	-0.237399	0.00241376	2.15057	0.8667	0.763696
CBX5	0.167109	-1.14318	1.86659	0.0783001	-0.100783
NFE2	-1.32178	-0.667014	1.70055	0.369891	0.602111
ZNF385A	-0.0706343	0.148211	2.07555	0.914724	-0.174392
ITGA7	-0.433938	-0.94216	1.34069	-0.914449	0.0782978
CD63	1.61445	0.14344	2.99813	0.23937	0.457694
WIBG	0.0411392	-0.0372045	2.13839	0.313813	0.638594
SMARCC2	0.330425	-0.295067	2.15664	-0.268853	0.353833
RNF41	-0.0747991	-0.441268	1.95787	0.121987	0.0683022
CNPY2	0.594907	-0.259678	2.47525	0.508401	0.784196
PAN2	-0.43079	-0.705352	1.72961	-0.267542	0.471396
STAT2	0.300126	0.298661	2.14464	-0.283686	-0.0622697
NACA	1.16264	-0.290784	2.54446	-0.498623	0.931093
TAC3	-2.67037	-3.30791	-0.419113	0.601962	0.127883
TMEM194A	-0.576313	-0.579131	1.70867	0.7272	0.0404238
STAT6	0.494981	0.241055	2.27799	-0.686278	0.549156
ARHGAP9	-1.07039	2.87091	1.53644	-0.0885758	-0.853127
DDIT3	-0.107335	0.14255	2.0943	0.856368	0.763709
METTL1	-0.232037	-0.146264	1.92937	0.458927	0.711277
LRIG3	-0.219445	-0.926111	1.7488	-0.145233	-0.650267
C12orf56	-1.87375	-0.46463	1.44476	2.00301	0.625747
MDM1	-0.772312	-0.681696	1.66599	0.00279364	0.578534
CPM	-0.978576	0.942229	1.7305	0.510356	-0.00206254
PTPRR	-1.74007	1.31706	0.424444	-2.67779	0.389531
NAP1L1	0.730425	-0.993223	2.49377	-0.0622847	0.247497
OSBPL8	-0.32355	-0.235985	1.74862	-0.0822159	-0.615004
PPP1R12A	-0.17606	-0.27353	1.90493	-0.0848908	-0.219732
SLC6A15	-2.58073	-1.72461	0.114614	3.97711	-0.934661
KITLG	-1.11362	0.113194	1.15475	-0.646911	-0.564067
DUSP6	0.541035	-0.0136512	2.07101	-1.16379	0.05019
POC1B	-0.898208	0.289737	1.51521	-0.504271	1.08505
POC1B-GALNT4	-2.13027	0.680897	0.937571	0.162791	2.12157
ATP2B1	-0.190235	-0.11973	1.97985	-0.724751	0.171902
DCN	2.05923	0.878807	2.77385	-0.925156	-3.72263
CCDC41	-1.01905	-0.443064	1.39625	-0.663836	0.325716
NR2C1	-0.569333	-0.212899	1.7907	0.0269685	0.161633
CDK17	-0.501646	-0.164673	1.81983	-0.224982	-0.0690334
IKBIP	-0.13505	0.0711593	2.00002	0.28863	-0.969273
UHRF1BP1L	-0.935133	0.0934505	1.55536	0.344433	-0.259977
IGF1	-0.0629384	0.603382	2.25978	0.030417	-2.02443
APPL2	-0.0584859	-0.977281	2.04593	0.290688	-0.113866
MTERFD3	-0.833531	-0.315606	1.6303	0.0947703	0.695407
CMKLR1	-1.02905	1.37296	1.51947	0.115594	-1.53214
SELPLG	-0.588522	2.50885	1.88603	-0.0792489	-0.637979
SSH1	-0.183482	-0.210903	1.82942	-0.791536	-0.484378
ALKBH2	-0.15185	-0.440901	2.03298	0.243042	0.803602
TRPV4	-0.793157	0.214457	1.6282	-0.266623	-0.969949
GIT2	-0.168688	0.077309	1.84861	-0.349241	-0.391215
ANAPC7	0.0393583	-0.527005	2.1124	0.467287	0.493742
GPN3	-0.274595	-0.195498	1.99783	0.778864	0.386074
VPS29	0.443159	0.146523	2.48373	0.8047	0.550923
HVCN1	-0.788048	0.635398	1.65187	0.293839	-0.562299
PPP1CC	0.702401	-0.51656	2.52866	0.327216	0.282408
FAM109A	-0.390739	-0.528403	1.6217	-0.605478	-0.628073
TMEM116	-0.765863	-0.486782	1.58695	0.374359	0.510104
RPL6	1.62614	-0.696024	2.84091	-0.033929	0.678755
RASAL1	-0.189515	0.00419743	1.66218	-2.0078	-0.0918823
DDX54	0.0814103	-0.293246	2.07476	-0.298052	0.41034
RBM19	-0.325914	-0.508105	1.66794	-0.410327	-0.0735051
TBX3	-0.491569	-0.828921	1.21553	-1.5978	-1.13861
TESC	-1.33903	-0.792847	1.30523	0.0692115	0.24175
FBXO21	0.274763	-0.633945	2.29871	-0.43752	0.934695
CIT	-1.07251	-0.490633	1.46525	1.16365	-0.0596699
RAB35	0.0661937	0.246629	2.04799	-0.0171923	-0.060336
RPLP0	1.75381	-0.461712	3.04815	-0.0872831	0.981996
PXN	0.773363	-0.340014	2.29892	-0.884491	-0.197997
POP5	-0.0520774	-0.159619	2.18132	0.87159	0.762317
OASL	-1.26161	2.832	1.78389	1.79149	0.907631
CAMKK2	-0.0489353	-0.168066	1.88225	-0.52127	0.0643284
ANAPC5	0.400589	-0.424028	2.35306	0.483331	0.427827
KDM2B	-0.177131	-0.664795	1.8195	-0.0521311	-0.0542088
HPD	-2.01434	-0.293991	0.930856	0.0917009	1.14938
DIABLO	0.0482934	-0.519512	2.17164	0.474437	0.356668
CLIP1	-0.201087	0.183771	1.80925	-0.756085	-0.280012
ABCB9	-0.973192	0.485218	1.4603	-0.269393	0.625511
SBNO1	-0.511598	-0.616026	1.6333	-0.453077	-0.143607
NCOR2	0.971906	-0.718939	2.30398	-0.964287	-0.823311
SCARB1	0.0945717	-0.170401	1.98631	-0.336001	0.178588
STX2	-0.557849	-0.348575	1.50461	-0.601108	-1.06384
GALNT9	-0.973626	-1.11833	0.372854	-3.90348	-1.4467
GOLGA3	-0.105273	-0.33155	1.80699	-0.821436	-0.368759
CHFR	-0.43874	-0.220189	1.80778	0.433526	-0.318571
ZNF605	-0.678139	-1.04789	1.49363	-0.815441	0.00244411
ZMYM2	-0.27376	-0.5715	1.64004	-0.410466	-0.255439
TNFRSF19	-0.00767996	-1.82277	1.65278	-1.19926	-0.644088
SPATA13	-0.63004	0.431748	1.37779	-1.11647	0.331312
ATP12A	-2.77095	0.511708	0.533703	-0.773122	0.397326
NUPL1	-0.184621	-0.239492	1.74795	-0.194672	-0.31303
POLR1D	0.657767	-0.0576897	2.32134	0.273756	0.398865
ALOX5AP	0.153329	3.37932	2.21485	-0.51088	-0.443593
RFC3	-0.248631	-0.0682121	1.85001	0.857633	0.159829
CCNA1	-0.780834	0.231166	2.35777	0.173625	1.39267
NHLRC3	-0.476932	0.307627	1.68473	-0.0110186	-0.362154
COG6	-0.276929	-0.154089	1.72684	-0.0119889	-0.5587
LRCH1	-0.32526	0.123118	1.53391	-1.30575	-0.847149
FNDC3A	0.0494639	-0.629609	1.88977	-0.667035	-0.594188
PHF11	-0.253226	1.10984	1.90635	0.206903	0.281883
TRIM13	-0.524559	-0.266415	1.55957	-0.783079	-0.308971
KCNRG	-1.75107	-0.739592	0.658518	-2.22115	1.22688
RNASEH2B	-0.214823	0.13218	1.98099	0.366319	0.0209808
FAM124A	-0.423769	-0.861901	1.29913	-1.54313	-0.1746
CKAP2	-0.242569	-0.485047	1.90755	1.017	-0.165285
HNRNPA1L2	0.417046	-0.642349	1.97698	-0.158474	0.318757
SUGT1	-0.0509906	-0.0627393	1.85322	0.0528707	0.0900425
TDRD3	-0.517326	-0.081245	1.50412	-0.70539	-0.216108
LMO7	-0.0330651	-0.0550644	1.77992	-1.34531	-0.35256
SCEL	-0.781631	0.327446	1.65836	-1.25144	-1.35066
SLAIN1	-0.452273	0.111084	1.72843	-0.570004	1.14103
NDFIP2	-0.209558	0.054871	1.8494	-0.0899668	0.0559642
CLDN10	-1.09997	3.61821	1.50727	-1.21503	2.36914
MBNL2	0.332851	-0.329203	1.92563	-1.26348	-0.449993
FARP1	0.701569	-0.773999	2.01405	-0.739716	-0.642974
UBAC2	0.407285	-0.277978	2.11296	-0.0518975	-0.0675491
PCCA	-0.402145	-0.387547	1.63678	-0.354972	0.267802
BIVM	-0.504434	-0.318921	1.52874	-0.584054	-0.19529
TNFSF13B	-0.985814	3.14437	1.74458	0.807663	-0.800709
CARKD	-0.084178	-0.259325	1.72882	-0.554627	-0.00531764
ING1	-0.0716237	-0.567177	1.73072	-0.0687507	-0.211344
ARHGEF7	-0.0549867	-0.257239	1.66873	-0.571544	-0.440207
ATP11A	-0.197728	1.02077	1.46501	-2.06	-0.456701
MCF2L	-0.529596	-0.0904271	0.855423	-2.54305	-0.569317
CUL4A	0.167542	-0.285679	1.92063	-0.337701	0.0337169
CDC16	0.351009	-0.0936111	2.05663	-0.227303	0.152328
UPF3A	-0.215157	-0.489383	1.65663	-0.578007	0.0727473
CHAMP1	-0.101951	-0.586387	1.78366	-0.236658	-0.289475
ZMYM5	-0.679063	0.146769	1.5007	-0.339787	-0.26741
GJB6	-2.03058	0.728414	0.680009	0.494649	-1.27887
SKA3	-0.927342	-0.154925	1.52162	1.55955	0.0978102
RNF6	-0.295386	0.270919	1.72168	-0.486242	0.113517
MTIF3	0.218698	0.308575	2.0675	-0.280005	0.36701
SLC46A3	-0.730759	1.387	1.47404	-0.794125	-0.332231
N4BP2L1	-0.714724	0.273047	1.52287	-0.397111	0.212027
N4BP2L2	0.0672366	-0.0569487	1.88487	-0.490071	0.0477949
SPG20	-0.138831	-0.588615	1.79617	-0.457021	-0.24786
ALG5	-0.0078841	0.503374	2.06571	0.161844	0.110717
SUPT20H	0.0122527	-0.359547	1.87035	-0.12358	-0.094196
POSTN	1.05011	2.79324	2.22445	0.769502	-6.64134
PROSER1	-0.0131116	-0.45446	1.88155	0.0919367	-0.381363
ELF1	0.0600661	0.243444	1.99111	-0.521696	-0.353659
VWA8	-0.763936	-0.00593823	1.40997	-0.845278	-0.154212
EPSTI1	-0.534084	2.10795	2.22121	1.15375	-0.0756941
TSC22D1	1.06722	-0.382242	2.43303	-0.78678	-0.208702
LPAR6	-0.380286	1.53814	1.65429	-1.03728	-0.565094
CAB39L	-0.638981	-0.491769	1.40588	-0.806178	-0.305923
SPRYD7	-0.724289	0.28951	1.43136	-0.331357	-0.268176
INTS6	-0.611421	-0.492209	1.59075	0.0485473	-0.0516572
DHRS12	-0.714606	0.21737	1.39837	-0.611962	-0.0106585
ATP7B	-0.780106	-1.27522	1.55486	0.309782	-0.268095
LECT1	-2.68732	-3.03015	-0.0695902	-0.637623	-1.43565
PCDH8	-3.01529	-2.19756	-0.750561	1.12823	-1.47232
DIAPH3	-1.0652	0.0612955	1.34245	1.34893	-0.762573
DACH1	-0.0681345	-3.51811	1.24077	-1.07527	-1.4012
DIS3	-0.470742	-0.256719	1.52975	-0.450074	-0.374431
COMMD6	0.466696	-0.316914	2.11782	-0.0507055	0.314648
EDNRB	-1.38995	0.664113	1.21453	1.09686	-1.01412
ABCC4	-0.506156	0.532206	1.57893	-0.579417	0.865932
STK24	0.539368	-0.0965801	2.17027	-0.320617	0.176868
DOCK9	-0.262158	0.704399	1.53024	-1.69541	-0.0441592
GGACT	-1.08738	0.700945	1.36415	-0.205659	0.0161744
TMTC4	-0.084888	-0.312703	1.74735	-0.564617	-0.0596044
PCID2	0.0139129	-0.27665	1.93777	0.278982	0.258428
ADPRHL1	-0.752056	0.669582	1.19623	-1.20281	0.816863
GAS6	1.24564	0.778095	2.32896	-1.63706	0.261892
PARP2	-0.186581	-0.351405	2.01196	0.359139	0.293087
APEX1	1.19958	-0.602816	2.73745	0.0975206	0.530557
ANG	-0.672768	-0.261173	1.69271	-0.17131	-0.0784108
RNASE4	-0.032914	-0.342637	1.79468	-0.90864	-1.06429
METTL17	-0.182723	-0.367776	2.02035	0.397031	0.511355
MRPL52	0.0803391	-0.177686	2.21037	0.784998	0.777752
BCL2L2	-0.253013	0.464081	1.74662	-1.20566	0.145929
NGDN	-0.0607836	-0.0869037	2.10607	0.49671	0.588471
THTPA	-0.622185	0.575559	1.75993	-0.212164	0.644844
DHRS2	-1.93056	-0.874105	1.15918	-1.50419	1.42623
DHRS4L2	-0.451429	0.349551	1.83996	-0.198763	0.846055
PCK2	-0.460885	0.700315	1.87416	0.415536	0.518402
DCAF11	-0.0372366	0.0470684	1.9988	-0.349518	0.472844
PSME1	0.877208	1.16388	2.81914	0.355195	1.23379
REC8	-0.0468693	-0.535159	2.29835	-0.115983	1.51602
GMPR2	0.193466	0.0615646	2.16338	-0.39234	0.485957
NFATC4	-0.0549363	-0.249663	1.52319	-1.0166	-0.293293
SCFD1	0.0788764	-0.0556121	2.09245	-0.135895	0.164616
COCH	-2.10551	-2.03042	1.11295	2.85375	0.0718761
AP4S1	-1.00483	0.0509078	1.53918	-0.371617	0.246799
NUBPL	-0.619766	0.0346227	1.60769	-0.75835	0.452041
ARHGAP5	-0.195294	-0.194226	1.78717	-0.972318	0.0310983
NPAS3	-0.717345	-0.633165	1.24692	-1.11558	0.947317
SRP54	0.0304106	-0.0274432	2.09873	0.208805	0.239784
FAM177A1	-0.248748	0.28405	1.81713	-0.22939	-0.00555838
GEMIN2	-0.83723	-0.0292839	1.71819	0.852633	0.524718
CTAGE5	-0.697888	0.757512	1.5592	-0.275432	0.419842
LRR1	-0.850136	0.343648	1.65477	1.10974	0.270371
ATP5S	-1.00331	0.0486344	1.53892	-0.734052	0.413973
ATL1	-0.987365	-0.182175	1.49571	-0.400811	-0.0508557
FRMD6	-0.151353	0.568809	1.57406	-0.935428	-2.41024
GNG2	-0.635411	1.0499	1.54723	-0.4213	-1.73745
STYX	-0.664498	0.217806	1.60189	-0.215218	0.0582333
CDKN3	-0.44809	0.346213	2.05711	1.82189	0.487432
SOCS4	-0.852566	-0.0956032	1.48972	-0.128947	-0.0068303
LGALS3	0.962782	1.30605	2.60852	-0.948464	0.97225
FBXO34	-0.260889	0.394254	1.99838	-0.454995	0.752062
KTN1	0.176605	-0.0691317	2.17133	-0.144047	0.132663
PSMA3	0.372784	0.282905	2.42979	0.666584	0.642789
ARID4A	-0.614859	-0.171394	1.5762	-0.883278	-0.119447
JKAMP	-0.0276753	0.0708839	2.03746	-0.491827	0.191988
PPM1A	-0.331936	-0.0420291	1.80366	-0.418877	0.0351127
MNAT1	-0.138664	-0.22569	1.98848	-0.111674	0.280136
SLC38A6	-0.675426	0.672079	1.59059	-0.315449	-0.0153393
HIF1A	0.683464	0.0146384	2.22103	-0.555676	-0.31292
SYNE2	0.107318	0.178075	1.86957	-1.33368	0.0811427
ZBTB1	-0.169175	-0.141542	1.89941	-0.401992	-0.0979079
CHURC1	-0.109979	0.282528	1.94289	-0.40014	0.0975064
CHURC1-FNTB	-0.760616	-0.119533	1.65821	0.116643	0.349221
FUT8	-1.61565	0.113583	1.42902	-0.736757	1.06867
GPHN	-0.845059	0.0894649	1.42993	-1.2586	0.0449556
MPP5	-0.435622	-0.139837	1.76547	-0.69326	-0.00886363
RAD51B	-0.971806	-0.32805	1.48622	0.223071	-0.0565752
EXD2	-0.448168	-0.362285	1.78771	-0.345387	0.139599
GALNT16	-0.94245	-1.46838	0.968048	-1.28411	-0.112133
SLC39A9	0.0075217	-0.186624	2.03532	-0.229329	-0.0162577
SRSF5	0.816096	-0.250182	2.33668	-0.617586	0.40103
SMOC1	-1.87172	-1.05778	0.779156	-0.0713528	-2.25559
DCAF4	-0.496993	0.356229	1.72962	-0.468341	0.360448
PSEN1	-0.103162	-0.0715122	2.02471	-0.137465	-0.148867
PTGR2	-0.55602	0.195904	1.79575	-0.809788	0.663944
ZNF410	-0.0429104	-0.0869875	2.08839	0.556576	0.0700363
COQ6	-0.402184	0.0895188	1.92747	0.279073	0.352695
DLST	-0.134611	0.540263	1.8248	-0.406738	-0.212123
ZC2HC1C	-1.33234	-0.0123451	1.30132	-0.515653	1.18916
JDP2	-0.158957	0.359227	1.99877	-0.170484	-0.442484
IFT43	-0.0301798	-0.123155	2.04925	0.0408023	0.831896
GPATCH2L	-0.736423	-0.0863849	1.53147	-0.229937	-0.178941
GSTZ1	-0.518635	0.550007	1.8142	0.14842	0.9269
ADCK1	-0.735825	0.0321526	1.6417	-0.203628	0.255005
TSHR	-2.17041	0.103654	1.30816	0.861205	-1.79898
SPATA7	-0.658584	-0.306521	1.53753	-0.440712	0.20195
ZC3H14	-0.0124684	-0.144002	1.98594	-0.385785	0.1657
TTC8	-0.171643	-0.172146	1.91385	-0.674732	0.426905
TDP1	-0.492504	-0.283379	1.69443	0.0222204	0.241319
C14orf159	-0.0807418	-0.137198	2.06001	-0.467653	0.690056
TMEM251	-0.15698	0.199288	2.18093	0.505831	0.587503
FAM181A	-0.613898	-0.437911	1.77958	-1.56866	0.827484
IFI27L1	-0.602611	0.802282	1.85643	0.714977	0.689789
IFI27	0.660714	2.48467	3.16774	1.83595	2.26275
PAPOLA	0.519043	-0.212176	2.33021	-0.0588155	0.0304847
EML1	-0.650092	-0.817537	1.70776	-0.56853	-0.104493
WDR25	-0.542883	-0.127857	1.65587	-0.120893	0.402252
PPP2R5C	0.153901	0.169035	2.14307	0.000244086	0.160486
WDR20	-0.325367	0.286911	1.76958	-0.706337	0.179169
TECPR2	-0.561785	-0.323003	1.59194	-0.746467	-0.163206
TRAF3	-0.400803	0.0672245	1.67517	-0.84813	-0.166261
EIF5	0.161521	0.0108024	2.16629	0.101378	0.231263
MARK3	0.00613532	-0.161243	2.0345	-0.085548	0.173156
KLC1	0.372309	-0.295674	2.19077	-0.447631	-0.0979146
ZFYVE21	0.202157	0.434916	2.22744	-0.687052	0.557683
INF2	0.571304	0.666704	2.16411	-1.21252	0.0367378
ADSSL1	-0.649989	-0.345355	1.64814	-0.451718	0.197368
SIVA1	0.436847	0.0971156	2.42026	0.894882	0.851332
CEP170B	0.0959395	0.321022	1.95369	-0.950448	0.140555
PACS2	0.100636	-0.327249	2.00036	-0.396504	0.00610367
MTA1	0.540043	-0.313032	2.1466	-0.480398	0.444985
C14orf80	-0.699076	0.156732	1.69478	0.673815	0.242304
CCNB1IP1	0.439766	-0.997847	2.2895	-0.187414	0.543142
TMEM55B	-0.00442502	-0.144886	2.10852	0.24477	0.205062
RNASE1	1.22522	1.05579	3.00068	0.470915	0.756248
NDRG2	0.302506	-1.3447	1.96066	-0.382344	0.400297
ZNF219	0.508108	-1.81892	2.13377	-1.22483	-0.278653
HNRNPC	0.8282	-0.290653	2.41363	0.412657	0.581224
CHD8	0.0317734	-0.620749	1.91873	-0.57883	-0.0417728
RAB2B	-0.235457	-0.571751	1.82251	0.0705264	-0.167407
SLC7A7	-0.619729	2.04924	2.00315	0.865235	-0.986637
RBM23	0.347147	-0.431742	2.2241	-0.0389963	0.329647
PRMT5	0.316745	-0.316714	2.26318	0.00327433	0.63652
HAUS4	-0.219323	0.248261	2.14398	0.292171	0.607191
AJUBA	0.243882	-1.33041	1.93349	-1.23973	-0.708507
C14orf93	-0.517331	-0.340678	1.52004	-0.476901	0.371527
PSMB5	0.772317	-0.265333	2.51934	0.469514	0.55695
CDH24	-0.391718	-1.08725	1.74533	0.227523	-0.732244
ACIN1	0.49678	-0.510251	2.16363	-0.323076	0.189615
SLC7A8	0.109815	-0.418807	1.98355	-0.764648	0.690654
SLC22A17	0.2828	-1.9218	1.74182	-1.02699	-1.30462
EFS	0.016213	-2.38469	1.53832	-0.339463	-1.5261
JPH4	-1.32211	-2.5758	0.696566	-2.02383	-0.0233672
TM9SF1	0.320177	0.227866	2.2724	-0.158953	0.487593
MDP1	-0.43158	0.446687	1.90244	0.274465	0.588015
TINF2	0.181854	0.334476	2.19784	0.0263845	0.170702
RABGGTA	0.0548355	0.332003	2.0146	-0.70529	0.445491
DHRS1	-0.264643	0.84477	1.85792	-0.697236	0.612948
ADCY4	-1.28113	1.1982	0.978985	-1.01257	-0.0300106
NOVA1	-0.428267	-2.4951	1.24446	-0.76286	-1.8074
STRN3	-0.385658	-0.323243	1.76168	-0.241697	-0.0798767
SNX6	0.293715	0.263265	2.24718	0.0573704	0.312782
CFL2	-0.305739	0.141073	1.771	0.222198	0.124191
BAZ1A	-0.532716	0.533034	1.68489	-0.157646	0.383667
MBIP	-0.0459145	-0.214587	2.01683	-0.00434441	0.166719
TRAPPC6B	-0.486248	0.0763675	1.70158	-0.0663954	0.0233024
RPS29	1.88747	-0.208914	3.12588	0.303185	1.02901
DNAAF2	-0.477249	-0.362781	1.79517	-0.180988	0.667656
POLE2	-1.08691	-0.292421	1.52855	1.16857	0.0491136
METTL21D	-0.691976	-0.266816	1.66111	-0.350236	0.266855
MAP4K5	-0.177661	-0.0776909	1.75884	-0.927016	-0.192042
NIN	-0.734373	0.302821	1.45799	-0.748173	-0.546409
PYGL	-0.083666	0.0402705	2.02673	-0.336458	0.0955308
TXNDC16	-0.803775	-0.390553	1.61422	0.101694	0.17826
FERMT2	0.36604	-0.353835	2.03605	-0.269014	-1.18144
BMP4	0.381815	-0.37144	1.69547	-1.45238	-2.85657
GCH1	-1.17541	0.880884	1.64773	1.11417	-0.0563072
DLGAP5	-0.840333	-0.325603	1.84421	1.88112	0.262014
OTX2	-3.71204	-1.11244	-0.8056	0.856648	-0.631489
RTN1	-0.847787	1.01071	1.44487	-0.106227	-1.41822
WDR89	-0.684515	-0.0661989	1.59575	-0.652664	0.295063
SPTB	-1.29442	-1.28919	1.12016	-1.50015	-0.598403
MAX	0.373081	0.29922	2.23613	-0.64171	0.228034
RDH11	0.180043	0.0550103	2.16162	0.136684	-0.0645898
ZFP36L1	1.58023	-0.226055	2.67649	-0.929314	-0.175155
ACTN1	1.12782	0.0778424	2.55743	-0.802946	-0.569392
COX16	0.0693214	0.105098	2.16306	0.293677	0.513808
ZFYVE1	-0.350243	-0.131238	1.70827	-0.43988	-0.408393
NUMB	0.103091	0.214536	2.14034	-0.568053	0.0609124
ELMSAN1	-0.049223	-0.0723738	1.8293	-0.938692	-0.422947
PGF	-0.475648	-0.855574	1.60324	0.764675	-1.74782
MLH3	-1.05633	-0.150105	1.34385	-0.698544	0.14083
ACYP1	-0.549181	0.11664	1.74958	0.741595	0.78061
VIPAS39	-0.15563	-0.307631	1.97306	0.0759244	-0.0456953
ISM2	-2.0814	-1.59199	1.40486	0.797922	-0.597443
DIO2	-1.03689	2.37849	0.906621	-0.13385	-5.24565
GTF2A1	-0.430632	-0.241481	1.84751	-0.315541	-0.463888
STON2	-0.303757	0.0965844	2.10745	-1.10551	0.219378
SEL1L	-0.125561	0.0971876	2.03319	-0.170798	-0.56081
GALC	-0.24186	-0.173346	1.77811	-0.21807	-0.430432
FOXN3	-0.132303	0.122793	1.72658	-0.612716	-0.918944
TC2N	-0.413599	1.51739	1.78789	-0.850846	0.704852
ATXN3	-0.847567	0.0859973	1.52139	-0.37424	-0.085637
LGMN	0.491868	0.405786	2.47674	0.785571	-0.374332
ITPK1	0.328832	0.299622	2.29205	-0.743421	0.2588
BTBD7	-0.276167	-0.278109	1.75083	-1.01132	-0.362955
SERPINA1	-0.0987325	3.32619	1.99077	-0.782706	0.153238
DICER1	-0.446016	-0.411315	1.68675	-0.438365	-0.392081
TCL1A	-2.69621	1.84877	0.832843	2.69876	-3.23543
SETD3	0.0587832	0.410004	2.07266	-0.488764	0.102232
WARS	0.361484	0.991146	2.55284	0.809635	0.331044
HSP90AA1	1.17688	-0.0637359	2.76931	0.0108671	0.566328
CINP	-0.0283284	0.493399	2.0577	0.118688	0.504228
BAG5	-0.0622958	0.07778	1.94615	-0.591807	0.177102
XRCC3	-0.380978	-0.0296569	1.76351	0.393594	0.234434
C14orf2	0.739303	0.0898906	2.66715	0.877928	0.973939
AKT1	0.72404	0.157301	2.36176	-0.264019	0.436138
CDCA4	-0.109405	-0.083869	2.04005	0.720182	0.230808
JAG2	-0.313692	0.137098	1.50124	-0.955121	-0.298197
BRF1	-0.217311	-0.100988	1.86418	-0.458284	0.332192
CYFIP1	0.87018	0.337695	-0.476672	-0.254074	0.0289768
SNRPN	1.41273	-0.550568	-0.304629	-0.259424	0.0646005
APBA2	-0.00574341	-0.906023	-0.271938	-0.157294	-1.02158
FAN1	-0.21647	0.0497871	-0.463751	-0.641639	0.343097
ARHGAP11A	-0.49928	-0.0676711	-0.283574	1.04175	0.0904002
SCG5	0.217818	-1.76076	-0.60756	-0.0964671	0.538362
GREM1	-0.22516	2.33899	-0.16454	1.55524	-6.21682
C15orf41	-0.175228	-0.606079	-0.58948	0.0597613	0.0687869
FAM98B	0.199921	-0.31231	-0.464628	-0.348136	0.0374365
PAK6	-0.497154	0.521877	-0.426831	-0.438741	1.02237
KNSTRN	0.101787	-0.128878	-0.601639	1.39506	0.327636
IVD	0.354568	0.136148	-0.393404	-1.00976	0.696951
RAD51	-0.595036	0.219818	-0.579927	1.70809	0.332381
SPINT1	1.50951	0.522438	-0.433825	-0.463965	0.919044
CHAC1	-0.307926	-0.0195227	-0.549071	1.11123	0.29
NUSAP1	0.268042	-0.173432	-0.085811	1.73159	0.359894
MAPKBP1	-0.164961	-0.184172	-0.631068	-1.57023	-0.196511
CAPN3	-0.737353	0.506623	-0.909564	-1.45738	0.482823
SNAP23	0.571673	0.104503	-0.579707	0.0578824	0.124863
SERF2	1.25428	0.300964	-0.127097	0.709143	0.701415
HYPK	-0.818747	-0.940729	-0.996164	-1.76745	0.667285
WDR76	-0.808548	0.189002	-0.443063	1.04098	0.173652
CASC4	0.620779	0.183819	0.929276	-0.649648	0.0307583
DUOX1	-1.22804	-0.950373	-0.519962	-0.848386	1.02876
C15orf48	-0.593577	2.86964	-0.318906	2.05704	0.66071
SEMA6D	-0.380591	-0.982787	-0.923919	-0.648595	0.431699
SLC12A1	-2.91671	-1.72901	-0.351893	1.30971	1.17119
DUT	0.520114	-0.00829737	-0.117913	0.77624	0.917091
SLC27A2	-1.4182	0.243194	-0.559326	0.435316	0.816929
USP8	-0.0170938	0.318082	-0.31669	-0.307912	0.314205
SCG3	-2.50991	-1.81154	-0.313826	-0.130537	-0.500681
TCF12	0.685301	-0.537415	-0.255448	-0.256354	-0.386622
CGNL1	-0.409089	-0.454919	-0.527709	-0.850365	-0.793982
POLR2M	0.440742	-0.203408	-0.441643	-0.308209	-0.0231569
TPM1	1.61107	0.15066	-0.203544	-0.0462194	-0.866754
LACTB	-0.305912	1.26896	-0.290076	0.288129	0.0145926
SNX1	0.192728	0.0147981	-0.344377	-0.352772	0.346563
PLEKHO2	0.358561	1.15551	-0.520638	-0.212528	-0.306551
RAB11A	0.595899	0.0718662	-0.189752	0.0920559	0.598702
DIS3L	-0.0249024	0.0809659	-0.409227	-0.401157	0.871882
SMAD6	0.74637	-0.179213	-0.286117	-0.645713	-0.270452
SMAD3	0.318624	-0.383936	-0.442529	-0.899019	-0.0454933
MAP2K5	0.122503	-0.0115223	-0.486962	-0.352111	0.329763
CORO2B	-0.175647	-0.925908	-0.462019	-1.7372	-0.0307402
KIF23	-0.290939	-0.120815	-0.386091	1.72645	0.305961
RPLP1	3.01248	-0.176285	0.0630959	0.436777	1.18807
NR2E3	-1.94766	1.18975	-0.631421	-1.69771	0.969917
BBS4	-0.179678	-0.289103	-0.370955	0.00307667	0.4059
NEO1	0.545408	-0.217199	-0.265698	-0.161646	0.554063
CD276	1.1581	-0.396605	-0.223371	-0.00226591	-0.412616
PML	1.00649	0.837157	-0.271174	-0.599743	0.554604
ISLR2	-0.462196	-1.69179	-0.443194	-0.754212	-2.92649
ISLR	2.01783	0.340709	-0.314883	-1.13716	-2.59997
CCDC33	-1.11333	-1.84194	-0.73634	-2.50559	1.55023
CLK3	0.574586	0.00173111	-0.686403	-0.0117381	0.504188
CSK	0.829943	0.0455511	-0.341545	0.141839	0.310164
SCAMP5	-0.307508	-1.05311	-0.672865	-1.24418	-0.328226
NEIL1	-0.949089	0.582626	-0.614235	-1.32031	1.29067
UBE2Q2	0.329594	-0.0193353	-0.157006	0.519506	0.140921
FBXO22	-0.27459	0.205079	-0.654515	0.373498	0.391849
DNAJA4	-0.314898	0.40637	-0.390204	-0.520027	0.873951
AGPHD1	-0.836237	0.554396	-0.379392	0.625031	0.477799
PSMA4	1.02079	0.257898	-0.0629292	1.11824	0.698713
MORF4L1	0.872322	-0.246217	0.221644	0.52142	0.19328
ZFAND6	0.74651	0.155937	-0.153748	0.406276	0.462125
TM6SF1	-0.565393	0.948214	-0.372955	-0.0459559	-0.654293
ZSCAN2	-0.175077	-0.656472	-0.580592	0.0980439	-0.319565
PDE8A	-0.241159	0.331906	-0.421282	-0.0778343	0.0676114
AKAP13	0.524938	-0.170456	-0.436088	-0.99046	-0.761004
MRPS11	0.385535	0.152794	-0.302806	0.853498	0.694506
ACAN	-1.40243	1.21989	-0.423448	0.471343	-4.22312
ABHD2	0.538944	0.0398332	-0.588441	-1.09604	-0.706565
FANCI	-0.191798	-0.390294	-0.796741	1.32954	0.351087
SEMA4B	0.673574	-0.351203	-0.646624	0.417179	0.497439
CRTC3	0.320205	-0.0507444	-0.378659	-0.0171904	-0.15793
FES	0.0063318	0.24201	-0.559206	-0.255352	0.452182
UNC45A	0.501989	0.00458817	-0.306003	-0.33506	0.540229
RCCD1	-0.493053	0.323891	-0.355705	0.125424	0.87413
SLCO3A1	0.664335	0.720512	-0.593242	-0.460491	-0.0616228
CHD2	0.197269	-0.0236204	-0.427843	-0.79072	0.143814
NR2F2	0.904326	-0.694657	-0.499331	-0.801575	-0.328569
MEF2A	0.55798	0.094604	-1.13754	-0.517464	-0.130833
NIPA2	0.556098	0.200613	-0.24164	0.169801	0.130489
UBE3A	0.537122	-0.0622186	-0.425038	-0.281219	0.24802
GABRB3	-1.35846	-0.835937	-0.616255	-1.23785	-2.1718
TJP1	0.594149	-0.452633	-0.225377	-0.452522	-0.173875
ATPBD4	-0.400007	0.224802	-0.968187	-0.0288881	0.824803
MEIS2	-0.362883	0.112766	-0.498214	-0.258719	0.313063
BMF	0.232596	-1.17098	-0.310758	1.23207	-0.920894
C15orf57	0.144877	0.497767	-0.649831	-0.0772108	0.202674
PPP1R14D	-2.36136	1.4953	-0.87884	-0.0115218	1.91738
TMEM87A	0.706177	0.257006	-1.06068	-0.475151	0.321635
TP53BP1	0.233065	-0.52501	-0.372773	-0.461829	-0.0601416
SPG11	0.180006	0.083166	-1.27672	-0.768544	0.394773
SECISBP2L	0.096171	0.0832857	-0.63911	-0.702762	0.00612617
COPS2	0.401164	0.0689784	-0.544952	-0.0626335	0.285951
GABPB1	-0.0132758	-0.178381	-0.173671	0.677374	0.139413
LYSMD2	-0.439657	2.00015	-0.360649	-0.103973	0.906092
GNB5	-0.203327	-0.150153	-0.506796	0.201881	0.341648
RAB27A	-0.168709	1.29764	-0.66151	-0.242905	-0.163005
CCPG1	0.137241	0.465405	-0.312354	-0.12549	-0.529325
DYX1C1	-0.942343	-0.774406	-0.446409	-0.0193326	1.189
ZNF280D	-0.160189	0.0332613	-0.236636	-0.381893	0.132489
ALDH1A2	0.430167	-1.6816	-0.538338	-0.898468	-3.63705
SLTM	0.504918	-0.165084	-0.680496	-0.445591	0.270645
ANXA2	1.62575	0.669442	0.592243	-0.401553	-0.324468
CA12	-0.182776	1.66956	-1.61042	-0.343342	0.470962
FAM96A	0.603702	0.401554	-0.139697	0.934414	0.845207
KIAA0101	-0.156148	0.171502	-0.115439	2.25287	0.566856
SPG21	1.21255	-0.124551	-0.406879	0.607286	0.515262
DPP8	-0.219256	0.0698914	-0.642677	-0.234439	0.041494
VWA9	-1.88474	0.0660175	-0.582389	2.1901	0.953622
CALML4	-0.567279	-0.159591	-0.548259	-0.671795	0.750879
TLE3	0.576148	-0.223373	-0.413115	-0.427765	-0.345421
UACA	0.217875	0.379115	-0.342082	-0.618738	-0.283634
LARP6	0.376544	-0.353963	-0.247596	1.04463	0.22297
PKM	2.32874	0.223002	-0.0722233	0.593525	0.72091
CELF6	-1.19459	0.413058	-0.578497	-1.03667	0.678415
NPTN	1.06448	0.258409	-0.351681	0.0971151	0.266894
STRA6	0.475815	-1.99711	-0.412607	-0.401588	-0.710984
CYP11A1	-0.859429	-1.54376	-0.311122	-1.62969	0.771247
SEMA7A	0.140177	-0.0998825	-0.684499	-0.628013	-1.64492
UBL7	0.959079	-0.33007	-0.184881	0.382344	0.611296
EDC3	0.331714	-0.229794	-0.274658	-0.167807	0.274165
MAN2C1	0.511899	-0.0190404	-0.717094	-0.78925	0.496467
SIN3A	0.501053	-0.300764	-0.395572	-0.26668	0.293178
SNUPN	0.346208	0.263672	-0.44456	0.0737262	0.69817
ETFA	0.618833	0.428756	-0.270381	0.656802	0.759691
TSPAN3	1.26317	-0.249412	-0.147535	-0.211014	0.892272
TBC1D2B	0.290813	0.367405	-0.447143	-0.994041	-0.664212
MTHFS	-0.436006	0.410378	-0.961896	0.608063	0.642356
BCL2A1	-0.546679	2.59439	-0.591516	1.22891	-1.16067
EFTUD1	-0.188976	-0.0498933	-0.297247	-0.175018	0.414455
HOMER2	0.372465	-0.00507706	-0.371489	-0.00740609	1.19275
C15orf40	-0.0335477	0.245616	-0.650848	0.119702	0.62732
BTBD1	0.67665	-0.0203092	-0.48316	-0.181598	0.203025
NMB	-0.0769769	-0.244355	-0.170738	0.819424	0.442161
NTRK3	-0.838046	-1.46052	-0.41998	-1.48882	-3.28906
DET1	-0.344667	-0.195505	-0.427952	-0.57828	0.353078
MFGE8	2.26467	-0.204321	-0.325568	-1.29252	-0.872301
POLG	0.222014	0.0674663	-0.439749	-0.382921	0.20046
PLIN1	-0.980905	0.187331	-0.583695	-0.598634	-2.74072
PRC1	0.131751	-0.102493	-0.206532	1.45387	0.333993
RGMA	0.635904	-0.963781	-0.87079	-0.985061	-0.152289
TTC23	-0.0658696	-0.374094	-1.18697	-0.410498	0.0348272
VIMP	0.767866	0.39075	-0.642725	0.522425	0.457988
PCSK6	-0.598644	-0.993579	-0.790697	-2.80904	1.18409
TM2D3	0.518121	0.167732	-0.257412	0.173344	0.515598
MPG	0.921738	0.308839	-0.467203	0.49663	0.215688
RAB11FIP3	0.409451	-0.523165	-0.307544	-0.372886	-0.383236
PIGQ	0.666537	-0.636836	-0.33067	0.244665	-0.008711
RAB40C	0.463634	-0.125043	-0.57052	0.135226	-0.00651679
MSLN	1.92008	1.10017	-0.393755	-1.53037	1.54254
CACNA1H	-0.394243	-0.206825	-0.800661	-2.35517	-1.11107
UBE2I	1.04878	-0.423357	-0.401025	0.525044	0.157432
BAIAP3	-0.748183	-0.138947	-0.889587	-1.60578	1.29403
TMEM204	0.115928	0.209604	-0.624604	-0.154397	-1.40322
MAPK8IP3	0.380841	-0.662749	-0.73211	-0.574557	-0.300597
FAHD1	0.564336	-0.143718	-1.06118	0.404598	0.065445
SLC9A3R2	1.13408	0.53574	-0.568693	-0.34354	0.607412
TSC2	0.832053	-0.478984	-0.319809	-0.252771	0.223237
MLST8	0.822019	-0.343201	-0.285795	0.655141	0.35728
TBC1D24	-0.25167	-0.619377	-0.50282	-0.502493	0.00890053
ATP6V0C	2.14812	-0.193041	-0.434918	0.832375	0.366439
AMDHD2	-0.0391492	0.52972	-0.304353	0.194392	-0.0800303
PDPK1	0.216853	-0.136999	-0.334177	-0.630417	-0.250786
PRSS21	0.0962137	0.17013	-0.314406	0.338819	1.39081
FLYWCH2	0.53382	-0.286797	-0.315087	0.520761	0.309606
FLYWCH1	0.0558618	-0.109916	-0.463439	-0.423088	-0.374114
KREMEN2	-0.735774	-2.02611	-0.11082	0.833814	1.10695
THOC6	0.515327	-0.46809	-0.469955	0.607614	0.3194
IL32	1.18699	1.90258	-0.0583751	1.21851	-0.751993
ZNF205	0.346355	-0.338866	-0.488148	-0.0985171	0.072347
ZNF213	0.356834	-0.258372	-0.815061	0.121246	-0.00339532
ZNF174	-0.0658165	-0.224476	-0.310511	0.058323	0.196915
NAA60	0.759399	-0.381402	-0.23697	0.27191	-0.177506
CLUAP1	0.271996	-0.508822	-0.467606	-0.529805	0.517174
DNAJA3	0.589289	-0.00642112	-0.7091	0.451786	0.531205
HMOX2	0.486984	0.127392	-0.373215	0.186951	0.265963
MGRN1	1.04308	-0.34708	-0.851597	-0.202621	0.00497048
NUDT16L1	0.599165	-0.241751	-0.171714	0.786062	0.544403
LOC440335	0.621712	1.38167	-0.396742	0.385394	1.69148
UBN1	0.459417	-0.320431	-0.491205	-0.150638	-0.256122
RBFOX1	-1.60445	-0.425748	-0.616514	-3.89623	-0.444849
ABAT	-0.39711	-0.689123	-0.721527	0.38533	0.444387
CLEC16A	0.314968	-0.33402	-0.436974	-0.472039	-0.452389
SHISA9	-0.368398	-1.02678	-0.325186	-2.282	-1.95492
MPV17L	-0.972808	0.0784726	-0.566985	-0.299725	0.470722
C16orf45	0.205812	-0.706394	-0.4351	-0.661052	-1.08438
NDE1	-0.0496242	-0.061985	-0.516828	0.771833	0.0919056
ABCC1	0.492563	-0.514607	-0.372773	-0.156851	-0.298985
COQ7	-0.151675	-0.223298	-0.26845	0.405485	0.605233
TMC5	-1.32743	1.94255	-0.796976	-1.64578	1.7491
CCP110	-0.513535	-0.331706	-0.328682	-0.0897682	0.337673
ACSM3	-0.59778	-1.051	-0.317744	-0.12938	1.17494
LOC81691	-1.05306	0.00858694	-0.532289	1.11748	0.962252
LYRM1	0.550061	0.504401	-0.723483	0.0848241	0.9183
METTL9	0.88197	-0.465309	-0.137256	0.392925	0.117241
DCTN5	0.151643	-0.0859765	-0.574039	0.186622	-0.0345664
RBBP6	0.263576	-0.360536	-0.392764	-0.143709	0.474091
LCMT1	0.630326	-0.297961	-0.373559	0.542466	0.415872
IL4R	0.103799	1.91803	-0.485088	-0.46858	-0.673515
ATXN2L	1.27648	-0.462495	-0.224666	0.0111502	0.205633
SH2B1	0.548947	-0.161952	-0.339571	-0.438318	0.358655
SPNS1	1.03322	-0.490122	-0.992336	0.78149	0.116669
LAT	-0.587995	1.05973	-0.350253	0.419256	-0.240801
KIF22	0.706824	-0.290739	-1.16369	1.23991	0.551235
MAZ	1.588	-0.655846	-0.236532	0.585808	0.344964
PRRT2	-0.564574	-0.929007	-1.22416	-1.26118	0.126609
MVP	1.08025	1.4585	-0.834685	-0.824291	0.34295
TMEM219	1.21235	0.444202	-0.231396	0.391586	0.871757
TAOK2	0.489869	-0.182874	-0.650719	-0.339599	-0.0467592
ALDOA	2.56889	0.426009	-0.0613375	0.485237	0.843475
CORO1A	0.376462	2.25886	-0.323784	0.343041	0.0762455
ZNF48	0.0922192	-0.700108	-0.229882	0.470696	0.0638111
ZNF771	0.0451358	-0.118393	-0.370235	0.344049	0.573738
ITGAL	-0.898614	3.18514	-0.452368	0.32578	-0.863195
PHKG2	0.119843	0.192869	-0.414052	0.216662	0.609145
RNF40	0.685649	-0.32337	-0.517917	-0.0323862	0.136014
CTF1	0.446616	-0.425327	-0.372415	-1.03802	-0.0339959
HSD3B7	0.473857	1.26801	-0.559619	-0.247746	0.268563
BCKDK	0.849922	0.0933212	-0.239505	0.427271	0.377352
KAT8	0.757288	-0.276729	-0.236994	0.223912	0.553545
FUS	1.19418	-0.711981	-0.415703	0.290131	0.330146
ITGAM	-0.631807	2.67206	-0.426474	-0.164713	-1.1805
ARMC5	-0.112107	-0.436922	-0.517939	-0.299458	-0.0913107
TGFB1I1	1.27148	0.484856	-0.431121	-0.381277	-2.29603
GPT2	0.126813	-0.793779	-0.310939	0.702346	0.769927
PHKB	0.15493	0.384166	-0.441263	-0.613305	0.325534
IRX5	-0.857824	2.16079	-0.984106	-1.03856	-1.1676
MMP2	2.39724	0.644324	-0.201542	-0.959429	-3.80702
GNAO1	-0.548227	-0.926451	-0.801522	-2.46066	0.0329942
NUP93	0.62473	-0.315275	-0.812039	0.540845	0.0148754
HERPUD1	0.965409	0.698646	-0.166661	0.252435	0.100749
GPR56	1.22924	0.628847	-0.25952	-0.422723	0.315554
USB1	0.90626	0.187264	-1.1878	0.139072	-0.286393
CCDC113	-0.8213	-0.769478	-0.422635	-0.861944	1.45703
GINS3	-0.434773	-0.18094	-0.406453	0.848903	0.281194
NDRG4	-0.178455	-0.986636	-0.656121	0.172425	-0.345657
CKLF	0.705121	0.693471	-0.642663	0.550412	0.532995
CMTM3	1.12386	0.0524461	-0.344734	-0.2758	-1.19046
CES2	0.22304	0.226626	-0.371658	-0.943566	0.0190576
CES3	-1.24006	0.621191	-0.563931	-0.596615	1.31695
CES4A	-1.27589	-0.344209	-0.530957	-0.546775	0.355549
CBFB	0.467904	0.0821229	-0.544176	0.287751	-0.0489866
HSF4	-0.639322	0.543426	-0.665909	-1.30555	0.78125
NOL3	-0.0120255	0.365315	-0.794967	-0.417024	0.277027
PLEKHG4	-0.30865	-1.28531	-0.293174	0.844806	-0.138077
FAM65A	0.810384	0.10902	-0.867289	-0.357705	-0.559525
CTCF	0.549562	-0.389411	-0.356323	0.0211835	0.0421903
PARD6A	-0.865711	0.322925	-0.318653	0.505	0.575197
NFATC3	0.170537	-0.43375	-0.327698	-0.152343	0.128565
PRMT7	0.0357005	-0.110672	-0.323373	-0.228052	0.605179
NIP7	0.0824871	0.0849085	-0.236028	0.3438	0.372432
NFAT5	-0.0217528	-0.182933	-0.534696	-1.44225	-0.351357
WWP2	0.397408	-0.0373853	-0.394605	-0.406637	0.299904
CLEC18A	-1.48089	-1.66651	-0.309259	0.882298	-0.283321
DDX19B	0.191379	0.00895336	-0.602194	0.0601578	-0.00802392
IL34	-0.438329	0.753161	-0.61224	-0.634056	-0.459325
CALB2	0.33775	1.42617	-0.225981	-0.852618	-4.25689
CHST4	-1.50861	1.44601	-0.854622	0.266651	1.20452
MARVELD3	-0.402043	0.306537	-0.320062	0.601966	0.701674
HP	0.269664	4.81943	-0.667711	-2.66615	0.0653028
NUDT7	-0.679622	0.941864	-1.1945	-0.411188	0.824992
WWOX	-0.298467	-0.158447	-0.497491	0.0257584	0.337572
CENPN	-0.499229	-0.0655881	-0.23367	2.00768	0.224618
CMIP	0.857641	-0.230333	-0.571952	-0.571007	-0.383648
CDH13	-0.185963	1.45573	-0.616085	-0.731935	-2.32083
GSE1	0.488416	-0.352145	-0.805388	-0.679514	-0.115624
BANP	-0.0322837	-0.248418	-0.275195	0.0179899	0.311999
CTU2	-0.0808337	0.238187	-0.552732	0.317157	0.465224
SPG7	0.525211	-0.393906	-0.726136	-0.3417	0.202881
RPL13	1.57674	-0.0929447	-0.76617	-0.190469	0.964429
CPNE7	-1.67607	2.13794	-0.873125	-1.11982	1.29787
DPEP1	-1.09922	-0.0254245	-0.850758	0.195218	-0.998458
CDK10	0.146748	-0.0491492	-0.472319	-0.184468	0.575047
ZNF276	-0.348439	0.34976	-0.457872	-1.02053	0.320386
TUBB3	1.05913	-0.984348	-0.250362	0.566941	-1.55929
DEF8	0.30345	0.0466941	-0.309976	0.475113	-0.251712
NPRL3	0.790093	-0.487618	-0.410947	-0.0979762	0.077898
LUC7L	0.449565	-0.626352	-0.304885	0.0732953	-0.17203
RGS11	-0.862487	1.50973	-0.714071	-1.53578	-0.641314
AXIN1	0.487265	-0.196418	-0.616414	0.00616835	0.0143944
C16orf13	1.34092	0.020321	-0.252755	0.856541	0.608503
UNKL	-0.145491	-0.308394	-0.352818	-0.322303	-0.232921
CLCN7	0.744616	-0.2303	-0.379365	0.193362	-0.244534
IGFALS	-2.39512	-4.07485	-0.462934	0.550153	-1.90737
HAGH	0.299888	0.0762794	-0.485423	0.968947	0.324333
MEIOB	-2.20526	-1.56425	-0.143644	1.96135	-1.07956
PKD1	0.340052	-0.242757	-0.544829	-1.16257	-0.548623
ECI1	0.802758	0.213036	-0.149059	1.02274	1.01221
RNPS1	1.05102	-0.589072	-0.239124	0.928879	0.359807
TCEB2	1.87304	-0.244363	-0.330762	0.895452	0.873764
PKMYT1	-0.125626	0.0232192	-0.536793	2.05203	0.22501
HCFC1R1	1.52716	0.156302	-0.634373	0.510178	-0.0652616
CREBBP	0.914242	-0.834554	-0.992536	-0.618217	-0.385956
CORO7	0.199388	0.353898	-0.562487	-0.091587	-0.469865
CDIP1	0.335538	-0.530405	-0.724812	0.366687	-0.58049
ANKS3	-0.481333	-0.356624	-0.539549	-0.166856	-0.0528997
C16orf89	-1.6639	0.111286	-0.520891	0.188429	0.391629
FAM86A	-0.178697	0.0394481	0.296697	-0.0216196	0.239767
CARHSP1	0.625499	0.0135081	-0.249991	0.92228	0.596198
GRIN2A	-1.07022	-2.00968	-0.543294	-2.69213	-0.127125
LITAF	1.23805	0.587893	-0.750578	0.12524	-0.141798
GSPT1	0.531015	-0.0898498	-0.435893	0.433722	0.27035
CPPED1	-0.235755	0.739459	-0.454727	-0.106329	-0.0311741
PARN	0.478445	-0.148597	-0.771112	0.21053	0.283797
KIAA0430	0.312894	-0.053326	-0.529317	-0.695361	-0.0393994
MYH11	0.0414433	0.107203	-0.436486	-2.23025	-2.24409
ABCC6	-1.29547	-0.774684	-0.240246	1.29561	0.541831
NOMO2	0.658281	-0.139045	-0.482688	0.780002	0.100412
RPS15A	2.39296	-0.287731	-0.50345	0.598824	0.733376
GP2	-3.9585	0.397379	-0.858663	-1.39545	0.0248175
CRYM	-1.49419	-0.98288	-0.536724	0.0590257	-1.91074
ARHGAP17	0.51324	-0.120819	-0.481696	-0.0545406	0.102776
EIF3C	1.81234	-0.394522	-0.140409	-0.388427	0.560061
CLN3	0.71349	0.582063	-0.514728	0.103811	0.529811
NUPR1	1.31132	1.79024	-1.21964	0.209287	0.409796
SULT1A1	0.1789	0.375339	-0.430493	0.17504	0.638807
SEZ6L2	1.09468	-0.216652	-1.51781	-0.473396	0.0656263
HIRIP3	-0.172754	0.11648	-0.581958	0.272886	0.392117
YPEL3	1.35352	0.202951	-0.342646	0.0423149	0.64969
MAPK3	1.1794	0.300215	-0.31027	-0.151518	0.339192
CD2BP2	0.431483	-0.186503	-0.404913	0.145986	0.263992
ZNF764	-0.252535	-0.319426	-0.475289	-0.148742	-0.0561122
ZNF688	-0.0141192	0.367997	-0.528158	-0.167695	0.561399
C16orf93	-1.20117	0.273189	-1.29563	-0.204389	1.51526
ZNF668	0.129445	-0.15087	-0.691011	0.0894032	-0.324304
VKORC1	1.44266	0.0601489	-0.113837	0.47821	-0.105558
PYCARD	0.714186	1.66714	-0.530983	0.234734	0.107806
NETO2	-0.607298	-0.821342	-0.446956	1.95055	-0.988592
SIAH1	0.448354	-0.212348	-0.315535	0.0609351	0.247151
[truncated: 10,665 more rows]

## Sheet: miR_sur_qval
	q-value IC 1	q-value IC 2	q-value IC 3	q-value IC 4	q-value IC 5
hsa-let-7a-2.MIMAT0010195	0.144702	0.673544	0.0251125	0.00949044	0.00666362
hsa-let-7a.MIMAT0000062	0.030188	0.0856881	0.701217	0.855637	0.0143826
hsa-let-7b.MIMAT0000063	0.000957485	0.402958	0.224537	0.348024	0.0015785
hsa-let-7b.MIMAT0004482	0.345725	0.489056	0.368125	0.125431	0.000152708
hsa-let-7c.MIMAT0000064	0.940723	0.180039	0.971101	0.576733	0.0741027
hsa-let-7d.MIMAT0000065	0.0769354	0.770891	0.474492	0.20771	0.702739
hsa-let-7d.MIMAT0004484	0.275407	0.86972	0.964584	0.0663961	0.225776
hsa-let-7e.MIMAT0000066	0.690029	0.16137	0.850875	0.802191	0.00413959
hsa-let-7e.MIMAT0004485	0.244116	0.23873	0.404511	0.00269107	0.288883
hsa-let-7f.MIMAT0000067	0.152317	0.0189734	0.963206	0.0677423	0.508819
hsa-let-7g.MIMAT0000414	0.0402876	0.00185046	0.88872	0.116513	0.180017
hsa-let-7g.MIMAT0004584	0.676759	0.956802	0.963206	0.205794	0.354014
hsa-let-7i.MIMAT0000415	0.0717247	0.869286	0.0502373	8.59588e-05	0.36165
hsa-let-7i.MIMAT0004585	0.586365	0.146478	0.0998763	0.378611	0.187456
hsa-mir-100.MIMAT0000098	0.944435	0.962535	0.0139768	0.804129	0.0193502
hsa-mir-101.MIMAT0000099	0.246023	0.565725	0.483559	0.470367	0.0162664
hsa-mir-103.MIMAT0000101	0.190569	0.86972	0.563629	0.000907902	0.393861
hsa-mir-105.MIMAT0000102	0.00231417	0.288851	0.473038	0.618316	0.74656
hsa-mir-106a.MIMAT0000103	0.280422	0.0846869	0.664085	0.186078	0.00733309
hsa-mir-106b.MIMAT0000680	0.144702	0.770891	0.624048	0.000348716	0.0757791
hsa-mir-106b.MIMAT0004672	0.339831	0.858438	0.850875	0.783765	0.944762
hsa-mir-107.MIMAT0000104	0.250109	0.780426	0.737274	0.0135939	0.0991106
hsa-mir-10a.MIMAT0000253	0.128019	0.897341	0.629592	0.00184621	0.0411138
hsa-mir-10a.MIMAT0004555	0.144702	0.676181	0.935994	0.0117959	0.300085
hsa-mir-10b.MIMAT0000254	0.700148	0.197492	0.549325	0.0175783	0.000487675
hsa-mir-10b.MIMAT0004556	0.480327	0.07813	0.522522	0.0117751	0.00413959
hsa-mir-1180.MIMAT0005825	5.17372e-07	0.224982	0.131328	0.0434478	0.534921
hsa-mir-1181.MIMAT0005826	0.933129	0.939396	0.74111	0.286572	0.846398
hsa-mir-1224.MIMAT0005458	0.0790763	0.349525	0.402197	0.00163899	0.993377
hsa-mir-1226.MIMAT0005577	0.499744	0.456307	0.285567	0.00215644	0.622211
hsa-mir-1227.MIMAT0005580	0.190569	0.465736	0.920686	0.183758	0.609888
hsa-mir-1228.MIMAT0005582	0.944435	0.0444565	0.577618	0.759141	0.000313943
hsa-mir-1228.MIMAT0005583	0.998615	0.00174968	0.15268	0.5814	8.63913e-05
hsa-mir-1229.MIMAT0005584	0.699661	0.0133971	0.216109	0.0874706	0.539694
hsa-mir-1247.MIMAT0005899	0.533067	0.599983	0.368125	0.446043	7.42889e-07
hsa-mir-1249.MIMAT0005901	0.341255	0.521208	0.714982	0.928095	0.0833436
hsa-mir-1251.MIMAT0005903	0.285849	0.040745	0.964584	0.000920216	0.0757791
hsa-mir-1254.MIMAT0005905	0.553722	0.174862	0.257971	0.0556516	0.0694902
hsa-mir-1258.MIMAT0005909	0.246023	0.72724	0.91336	0.492954	0.688792
hsa-mir-125a.MIMAT0000443	0.369999	0.511307	0.850875	0.157206	0.489408
hsa-mir-125a.MIMAT0004602	0.616619	0.673733	0.377253	0.0317213	0.00066837
hsa-mir-125b-1.MIMAT0004592	0.18873	0.901684	0.294524	0.00408592	0.481898
hsa-mir-125b-2.MIMAT0004603	0.676759	0.347992	0.971101	0.589212	0.0814281
hsa-mir-125b.MIMAT0000423	0.677489	0.0970787	0.8336	0.0078496	0.51783
hsa-mir-126.MIMAT0000444	0.845106	0.548909	0.850875	0.230978	0.966988
hsa-mir-126.MIMAT0000445	0.253683	0.70224	0.408049	0.00501827	0.0179288
hsa-mir-1262.MIMAT0005914	0.00774112	0.0046317	0.60421	0.845598	0.258372
hsa-mir-1266.MIMAT0005920	0.282072	0.269194	0.36512	0.220192	0.000818816
hsa-mir-1269.MIMAT0005923	0.250109	0.0642645	0.15268	0.759875	0.728862
hsa-mir-127.MIMAT0000446	0.190569	8.40108e-06	0.107673	0.000111636	1.50954e-07
hsa-mir-127.MIMAT0004604	0.26217	7.54528e-05	0.664085	1.47738e-05	0.000625652
hsa-mir-1270.MIMAT0005924	0.285849	0.59522	0.226234	0.695444	0.000640099
hsa-mir-1271.MIMAT0005796	0.051976	0.770721	0.675434	0.0662374	0.005881
hsa-mir-1275.MIMAT0005929	0.604288	0.835893	0.951107	7.38508e-05	0.869726
hsa-mir-1276.MIMAT0005930	0.0328284	0.937365	0.272794	0.742547	0.534921
hsa-mir-128.MIMAT0000424	0.130107	0.973902	0.531006	0.0514221	0.300085
hsa-mir-1283.MIMAT0005799	0.866132	0.553512	0.60882	0.0236467	0.558237
hsa-mir-1287.MIMAT0005878	0.0305618	0.985112	0.951107	0.956812	0.249767
hsa-mir-1288.MIMAT0005942	0.0362724	0.59522	0.74111	0.480909	0.482821
hsa-mir-129-1.MIMAT0004548	0.0204881	0.172365	0.993349	0.783765	0.00715668
hsa-mir-129-2.MIMAT0004605	0.0463987	0.279522	0.990194	0.871174	0.0953353
hsa-mir-129.MIMAT0000242	0.000192082	0.198394	0.990194	0.160635	0.0162664
hsa-mir-1292.MIMAT0005943	0.360849	0.876189	0.60882	0.733593	0.00481746
hsa-mir-1295.MIMAT0005885	0.486562	0.180039	0.973742	0.650992	7.19697e-07
hsa-mir-1296.MIMAT0005794	0.553722	0.770891	0.0840426	0.00348122	0.146032
hsa-mir-1298.MIMAT0005800	0.775948	0.586149	0.326791	0.711917	0.548876
hsa-mir-1301.MIMAT0005797	0.0251579	0.352612	0.585334	0.783578	0.0760581
hsa-mir-1304.MIMAT0005892	0.900782	0.423845	0.60882	0.888463	0.668283
hsa-mir-1306.MIMAT0005950	0.74813	0.432964	0.93497	0.902007	0.383734
hsa-mir-1307.MIMAT0005951	0.0054162	0.423798	0.714982	0.914271	0.664761
hsa-mir-130a.MIMAT0000425	0.312133	0.842485	0.639327	0.721631	0.0998585
hsa-mir-130b.MIMAT0000691	0.5296	0.549467	0.405681	0.000674848	0.729932
hsa-mir-130b.MIMAT0004680	0.220304	0.835512	0.91336	0.65697	0.461766
hsa-mir-132.MIMAT0000426	0.676759	0.691081	0.0829381	0.00989287	2.0351e-07
hsa-mir-133a.MIMAT0000427	0.588535	0.842862	0.226234	0.993703	0.000516472
hsa-mir-133b.MIMAT0000770	0.655805	0.474968	0.82965	0.721631	0.496158
hsa-mir-134.MIMAT0000447	0.319368	0.000303733	0.0614981	0.000353858	3.88486e-10
hsa-mir-135a-1.MIMAT0004595	0.0014531	0.0130342	0.60882	0.156405	0.00623714
hsa-mir-135a.MIMAT0000428	0.139125	0.716049	0.93497	0.0986854	0.0282456
hsa-mir-135b.MIMAT0000758	0.373405	0.408133	0.304603	0.997256	0.00367449
hsa-mir-136.MIMAT0000448	0.201167	0.0345022	0.153566	0.548208	0.668283
hsa-mir-139.MIMAT0000250	0.363559	0.218421	0.675434	0.106523	0.00794508
hsa-mir-139.MIMAT0004552	0.399577	0.397871	0.751153	0.0240662	0.00130729
hsa-mir-140.MIMAT0000431	0.953521	0.500964	0.809668	0.0473186	0.0902913
hsa-mir-140.MIMAT0004597	0.953521	0.0637446	0.675434	0.0467009	0.000152708
hsa-mir-141.MIMAT0000432	0.363559	0.933412	0.666032	0.0556095	0.000190625
hsa-mir-141.MIMAT0004598	0.0612507	0.869393	0.957964	0.11891	0.009638
hsa-mir-142.MIMAT0000434	0.0376125	0.0046317	0.25608	0.000622778	0.00145281
hsa-mir-143.MIMAT0000435	0.847667	0.0523297	0.805619	0.561633	0.00939415
hsa-mir-143.MIMAT0004599	0.697499	0.0510783	0.821579	0.0183558	0.000679246
hsa-mir-144.MIMAT0004600	0.739565	0.777508	0.0736403	0.430567	0.206811
hsa-mir-145.MIMAT0000437	0.765428	0.00237827	0.237147	0.157206	0.000238401
hsa-mir-145.MIMAT0004601	0.553722	0.0427852	0.951107	0.326915	0.0461973
hsa-mir-1468.MIMAT0006789	0.601689	0.00174968	0.990194	0.12388	0.53083
hsa-mir-146a.MIMAT0000449	0.00101767	0.183757	0.0251125	7.32755e-08	0.031957
hsa-mir-146b.MIMAT0002809	0.953521	0.702063	0.480521	3.03888e-05	0.534921
hsa-mir-146b.MIMAT0004766	0.670026	0.269194	0.185904	0.736332	0.944762
hsa-mir-148a.MIMAT0000243	0.856313	0.770891	0.813505	0.00821918	0.846398
hsa-mir-148a.MIMAT0004549	0.933129	0.973902	0.477422	0.131353	0.819256
hsa-mir-148b.MIMAT0000759	0.0054162	0.523258	0.872981	0.397349	0.00154374
hsa-mir-149.MIMAT0000450	0.0524934	0.770858	0.238663	9.02158e-08	0.139895
hsa-mir-149.MIMAT0004609	0.0319147	0.869286	0.0998763	3.43677e-07	0.000469221
hsa-mir-150.MIMAT0000451	0.0352094	0.00118131	0.0412703	0.000122105	4.53319e-08
hsa-mir-150.MIMAT0004610	0.271198	0.0150021	0.0757708	0.230978	1.83414e-08
hsa-mir-151.MIMAT0000757	0.121525	0.623423	0.957964	0.0556095	0.990654
hsa-mir-151.MIMAT0004697	0.0643846	0.673544	0.239192	0.00036716	0.554654
hsa-mir-152.MIMAT0000438	0.452574	0.713422	0.15268	0.301285	5.08728e-11
hsa-mir-154.MIMAT0000452	0.249831	7.54528e-05	0.226234	0.00305815	0.00413959
hsa-mir-155.MIMAT0000646	0.0274113	0.00134465	0.0319282	1.03092e-10	0.354014
hsa-mir-15a.MIMAT0000068	0.433368	0.899399	0.890634	7.27772e-08	0.368362
hsa-mir-15b.MIMAT0000417	0.524453	0.761898	0.0216972	0.0113461	0.696306
hsa-mir-15b.MIMAT0004586	0.920621	0.673544	0.664085	0.00245084	0.909311
hsa-mir-16-2.MIMAT0004518	0.822638	0.496853	0.894578	0.000679588	0.919548
hsa-mir-16.MIMAT0000069	0.253683	0.640064	0.430835	7.00378e-07	0.785089
hsa-mir-17.MIMAT0000070	0.388054	0.141056	0.236196	0.0171226	0.0820618
hsa-mir-17.MIMAT0000071	0.745767	0.021548	0.226234	0.291649	0.0447937
hsa-mir-181a-1.MIMAT0000270	0.0612192	0.303965	0.0840426	0.0171552	1.03476e-12
hsa-mir-181a-2.MIMAT0004558	0.00534261	0.835765	0.664085	0.441521	0.0372636
hsa-mir-181a.MIMAT0000256	0.953521	0.813594	0.93497	0.530396	1.99264e-05
hsa-mir-181b.MIMAT0000257	0.47287	0.876294	0.93497	0.369548	0.148662
hsa-mir-181c.MIMAT0000258	0.807815	0.326973	0.194247	0.968638	0.00109334
hsa-mir-181c.MIMAT0004559	0.0953611	0.711149	0.368125	0.58569	0.225776
hsa-mir-181d.MIMAT0002821	0.877631	0.533123	0.2177	0.166761	0.0571635
hsa-mir-182.MIMAT0000259	0.856313	0.80913	0.767101	0.00847654	0.182471
hsa-mir-183.MIMAT0000261	0.490252	0.460061	0.799516	0.316018	0.372067
hsa-mir-183.MIMAT0004560	0.521384	0.256689	0.364121	0.300357	0.984526
hsa-mir-184.MIMAT0000454	0.00188379	0.00174968	0.994917	0.0425626	0.509765
hsa-mir-185.MIMAT0000455	0.492314	0.901684	0.701217	0.00233377	0.0173441
hsa-mir-185.MIMAT0004611	0.920652	0.0652298	0.767101	0.748491	0.360849
hsa-mir-186.MIMAT0000456	0.536903	0.990655	0.131328	0.0106457	0.159978
hsa-mir-187.MIMAT0000262	0.944006	0.881225	0.433438	0.928095	3.91868e-06
hsa-mir-187.MIMAT0004561	0.360849	0.873968	0.51255	0.55356	0.0105929
hsa-mir-188.MIMAT0000457	0.567797	0.0070117	0.577618	0.523971	0.294084
hsa-mir-18a.MIMAT0002891	0.0384237	0.893298	0.327017	0.384668	0.108783
hsa-mir-18b.MIMAT0004751	0.0054162	0.539507	0.990194	0.283666	0.309657
hsa-mir-191.MIMAT0000440	0.420794	0.91158	0.537425	0.00776584	2.7118e-05
hsa-mir-191.MIMAT0001618	0.0716792	0.887266	0.93497	0.166761	0.127751
hsa-mir-1910.MIMAT0007884	0.0954559	0.515374	0.743111	0.0307177	0.554654
hsa-mir-1911.MIMAT0007885	0.000353041	0.436535	0.347971	0.0498881	0.198399
hsa-mir-1912.MIMAT0007887	0.588535	0.644345	0.215548	0.472161	0.840236
hsa-mir-1914.MIMAT0007889	0.00699099	0.50887	0.304603	0.90505	0.0953353
hsa-mir-1915.MIMAT0007891	0.329594	0.0383785	0.477422	0.245973	0.381925
hsa-mir-1915.MIMAT0007892	0.159329	0.106524	0.675434	0.767031	0.380234
hsa-mir-192.MIMAT0000222	0.505742	0.86972	0.364121	0.0107419	0.00145281
hsa-mir-192.MIMAT0004543	0.872217	0.836023	0.522522	0.85754	0.0757791
hsa-mir-193a.MIMAT0000459	0.275407	0.192467	0.871046	0.0745246	0.893473
hsa-mir-193a.MIMAT0004614	0.335784	0.326973	0.226234	0.915784	0.00452755
hsa-mir-193b.MIMAT0002819	0.413993	0.39956	0.300866	0.72438	0.973093
hsa-mir-193b.MIMAT0004767	0.447046	0.126664	0.0206054	0.17035	0.0132408
hsa-mir-194-2.MIMAT0004671	0.0164978	0.575897	0.246221	0.928095	0.0282456
hsa-mir-194.MIMAT0000460	0.646673	0.509003	0.675434	0.0436316	0.00245827
hsa-mir-195.MIMAT0000461	0.567797	0.0996288	0.711296	0.131065	0.934278
hsa-mir-195.MIMAT0004615	0.317547	0.0642645	0.819597	0.828673	0.19963
hsa-mir-196a.MIMAT0000226	0.0164978	1	0.216109	0.183375	0.0344774
hsa-mir-196b.MIMAT0001080	0.933129	0.59522	0.262414	0.365472	3.77077e-06
hsa-mir-197.MIMAT0000227	0.74813	0.202432	0.466891	0.182995	0.409509
hsa-mir-1976.MIMAT0009451	0.241818	0.165477	0.884883	0.541342	0.0190817
hsa-mir-199a.MIMAT0000231	0.618314	0.0318947	0.24325	0.261967	1.7115e-10
hsa-mir-199a.MIMAT0000232	0.364996	0.256689	0.477844	0.748491	3.8181e-09
hsa-mir-199b.MIMAT0000263	0.586365	0.418532	0.675434	0.852512	5.38851e-08
hsa-mir-199b.MIMAT0004563	0.373405	0.253053	0.477844	0.742547	3.8181e-09
hsa-mir-19b-1.MIMAT0004491	0.650518	0.352612	0.968094	0.0547024	0.0687014
hsa-mir-200a.MIMAT0000682	0.700148	0.106007	0.103713	0.0999732	6.60263e-05
hsa-mir-200a.MIMAT0001620	0.0499472	0.783015	0.921202	0.265249	0.0294088
hsa-mir-200b.MIMAT0000318	0.765428	0.0444661	0.368125	0.0587465	0.00298206
hsa-mir-200b.MIMAT0004571	0.837398	0.513338	0.935994	0.98048	0.0247238
hsa-mir-200c.MIMAT0000617	0.335784	0.838221	0.663312	0.0142769	3.02041e-05
hsa-mir-200c.MIMAT0004657	0.0255798	0.432964	0.535747	0.0107265	0.0158578
hsa-mir-202.MIMAT0002811	0.000957485	1.03104e-14	0.0795485	2.06962e-05	7.42889e-07
hsa-mir-203.MIMAT0000264	0.765428	0.368363	0.9018	0.300934	0.656398
hsa-mir-204.MIMAT0000265	0.341862	0.881225	0.951107	0.635017	0.000763711
hsa-mir-205.MIMAT0000266	0.343789	0.549277	0.920686	0.611206	0.143438
hsa-mir-206.MIMAT0000462	0.00232515	0.832806	0.598732	0.641822	0.372067
hsa-mir-20a.MIMAT0000075	0.775948	0.0495159	0.216109	0.0446293	0.216581
hsa-mir-20b.MIMAT0001413	0.0863439	0.101038	0.67937	0.235345	0.0953353
hsa-mir-20b.MIMAT0004752	0.152317	0.548909	0.850875	0.561633	0.0788322
hsa-mir-21.MIMAT0000076	0.00418338	0.644529	0.935994	0.000645754	0.00175852
hsa-mir-21.MIMAT0004494	0.0273902	0.223904	0.163481	0.255586	0.000104929
hsa-mir-210.MIMAT0000267	0.452574	0.430959	0.813505	0.856906	0.157803
hsa-mir-211.MIMAT0000268	0.731329	0.0130342	0.795528	0.00217652	0.917008
hsa-mir-2110.MIMAT0010133	0.830398	0.00118131	0.441397	0.166761	0.482821
hsa-mir-2115.MIMAT0011158	0.856313	0.397871	0.797522	0.153549	0.909311
hsa-mir-2115.MIMAT0011159	0.762214	0.106007	0.368125	0.561633	0.768696
hsa-mir-2116.MIMAT0011161	0.124898	0.408133	0.00347291	0.711917	0.0213464
hsa-mir-212.MIMAT0000269	0.650518	0.713598	0.0715113	0.230978	2.95574e-05
hsa-mir-214.MIMAT0000271	0.137119	0.374789	0.125405	0.18745	5.08728e-11
hsa-mir-214.MIMAT0004564	0.299794	0.179329	0.103713	0.162018	9.08734e-12
hsa-mir-217.MIMAT0000274	0.210018	0.000648226	0.713148	0.000251932	2.38578e-06
hsa-mir-218-1.MIMAT0004565	0.586365	0.761898	0.326791	0.213661	5.66742e-05
hsa-mir-218.MIMAT0000275	0.038571	0.748531	0.850875	0.483804	0.0888867
hsa-mir-219-1.MIMAT0004567	0.0746634	0.548909	0.424317	0.0628049	0.0189127
hsa-mir-219-2.MIMAT0004675	0.132975	0.602174	0.922665	0.945414	0.84257
hsa-mir-22.MIMAT0000077	0.00148107	0.179329	0.0736403	0.00150745	2.04229e-11
hsa-mir-22.MIMAT0004495	0.0724602	0.179329	0.0289387	0.00296546	4.79674e-10
hsa-mir-221.MIMAT0000278	0.111748	0.158986	0.633388	0.836811	0.742914
hsa-mir-221.MIMAT0004568	0.364996	0.614775	0.130293	0.323984	0.0411138
hsa-mir-222.MIMAT0000279	0.130107	0.183757	0.61068	0.547438	0.84735
hsa-mir-222.MIMAT0004569	0.360849	0.770891	0.24325	0.773445	0.0055008
hsa-mir-223.MIMAT0000280	0.00908927	0.869286	0.213128	0.00949044	0.000232376
hsa-mir-224.MIMAT0000281	0.0637332	0.346467	0.714982	0.000680344	0.716985
hsa-mir-224.MIMAT0009198	0.0273902	0.188533	0.549325	0.0619346	0.241242
hsa-mir-2277.MIMAT0011777	0.0352094	0.672814	0.364121	0.698682	0.121453
hsa-mir-2355.MIMAT0016895	0.0954559	0.131974	0.884883	0.00233377	0.355914
hsa-mir-23a.MIMAT0000078	0.154224	0.770891	0.91336	0.450588	0.650664
hsa-mir-23a.MIMAT0004496	0.635462	0.253053	0.633388	0.199205	0.0162664
hsa-mir-23b.MIMAT0000418	0.0376125	0.106007	0.624048	0.49806	0.0197217
hsa-mir-23b.MIMAT0004587	0.104523	0.475309	0.410705	0.408769	0.00417925
hsa-mir-23c.MIMAT0018000	0.380278	0.858093	0.368125	0.796526	0.598899
hsa-mir-24-1.MIMAT0000079	0.0659939	0.0281146	0.9018	0.275384	0.43675
hsa-mir-24-2.MIMAT0004497	0.443686	0.373172	0.629592	0.0281149	0.455224
hsa-mir-24.MIMAT0000080	0.364996	0.42916	0.922665	0.185108	0.534921
hsa-mir-25.MIMAT0000081	0.214163	0.690901	0.93497	4.12824e-05	0.121453
hsa-mir-25.MIMAT0004498	0.137119	0.413277	0.500268	0.0200456	0.775182
hsa-mir-26a.MIMAT0000082	0.524453	0.373172	0.51255	0.00989287	0.18869
hsa-mir-26b.MIMAT0000083	0.128019	0.586518	0.850875	0.0686853	0.656398
hsa-mir-26b.MIMAT0004500	0.634478	0.672814	0.60882	0.386288	0.253613
hsa-mir-27a.MIMAT0000084	0.74075	0.345031	0.226234	0.35288	0.936719
hsa-mir-27a.MIMAT0004501	0.971442	0.374785	0.0829381	0.153232	0.0619454
hsa-mir-27b.MIMAT0000419	0.0306068	0.273052	0.15268	0.98048	0.0560097
hsa-mir-27b.MIMAT0004588	0.47287	0.44543	0.408049	0.000122105	0.36165
hsa-mir-28.MIMAT0000085	0.697499	0.479178	0.624048	0.00400469	0.0294088
hsa-mir-28.MIMAT0004502	0.868251	0.0238929	0.36023	0.0040449	0.241242
hsa-mir-296.MIMAT0000690	0.676759	0.673924	0.827672	0.0587465	0.849664
hsa-mir-296.MIMAT0004679	0.369999	0.777346	0.93497	0.988137	0.504402
hsa-mir-299.MIMAT0002890	0.399577	1.17172e-05	0.210619	0.00118541	1.91566e-06
hsa-mir-29a.MIMAT0000086	0.00106036	0.770891	0.100548	0.189421	0.19963
hsa-mir-29b-1.MIMAT0004514	0.0466044	0.804809	0.549325	0.0074118	0.364387
hsa-mir-29b-2.MIMAT0004515	0.697499	0.881225	0.219355	0.0467009	0.000313524
hsa-mir-29b.MIMAT0000100	0.0384237	0.923607	0.767101	0.00152896	0.0953353
hsa-mir-29c.MIMAT0000681	0.181373	0.899559	0.577618	0.002763	0.386774
hsa-mir-29c.MIMAT0004673	0.953521	0.795846	0.624048	0.0491776	0.000921994
hsa-mir-3065.MIMAT0015066	0.341255	0.835765	0.74111	0.230978	0.991355
hsa-mir-3065.MIMAT0015378	0.364469	0.972064	0.60421	0.646229	0.302704
hsa-mir-30a.MIMAT0000087	0.941655	0.0673818	0.575014	0.542109	0.309657
hsa-mir-30a.MIMAT0000088	0.59391	0.511164	0.921202	0.742547	0.540527
hsa-mir-30b.MIMAT0000420	0.0819774	0.0495159	0.793533	0.337924	8.82947e-05
hsa-mir-30b.MIMAT0004589	0.341255	0.0914413	0.921202	0.0469953	0.0162664
hsa-mir-30c-1.MIMAT0004674	0.214163	0.548909	0.577618	0.486045	0.0830381
hsa-mir-30c-2.MIMAT0004550	0.553722	0.253053	0.937644	0.852512	0.985242
hsa-mir-30c.MIMAT0000244	0.280422	0.174862	0.60882	0.0156633	0.0676355
hsa-mir-30d.MIMAT0000245	0.0402876	0.0191649	0.368125	0.888463	8.95708e-05
hsa-mir-30d.MIMAT0004551	0.253683	0.0312435	0.535747	0.726642	0.815897
hsa-mir-30e.MIMAT0000692	0.765428	0.862746	0.410705	0.137061	0.00173087
hsa-mir-30e.MIMAT0000693	0.699661	0.416774	0.664085	0.0466854	0.0741027
hsa-mir-31.MIMAT0000089	0.560157	0.599398	0.767101	0.216037	0.0467904
hsa-mir-31.MIMAT0004504	0.588535	0.800331	0.948325	0.00423796	0.439892
hsa-mir-3127.MIMAT0014990	0.358433	0.284828	0.15268	0.634234	0.562933
hsa-mir-3130.MIMAT0014995	0.433368	0.716049	0.608054	0.723627	0.919223
hsa-mir-3131.MIMAT0014996	0.373405	0.257899	0.687263	0.301285	0.200925
hsa-mir-3150b.MIMAT0018194	0.923068	0.835142	0.0757708	0.326302	0.622211
hsa-mir-3161.MIMAT0015035	0.690029	0.318226	0.687263	0.656189	0.843529
hsa-mir-3170.MIMAT0015045	0.845106	0.477241	0.477844	0.711917	0.198399
hsa-mir-3177.MIMAT0015054	0.0316833	0.869286	0.91336	0.928095	0.696306
hsa-mir-3187.MIMAT0015069	0.312905	0.131974	0.935994	0.702682	0.822217
hsa-mir-3188.MIMAT0015070	0.456132	0.416774	0.737274	0.701921	0.381925
hsa-mir-3197.MIMAT0015082	0.800788	0.84261	0.593103	0.915784	0.00310278
hsa-mir-3199.MIMAT0015084	0.410938	0.172365	0.549325	0.131065	0.225776
hsa-mir-3200.MIMAT0015085	0.00231417	0.778171	0.266919	0.928095	0.159978
hsa-mir-320a.MIMAT0000510	0.380278	0.548909	0.24325	0.993703	0.554654
hsa-mir-320b.MIMAT0005792	0.699661	0.404689	0.402197	0.448833	0.461766
hsa-mir-320c.MIMAT0005793	0.920652	0.949081	0.922665	0.856272	0.746093
hsa-mir-320d.MIMAT0006764	0.900782	0.391181	0.921202	0.765061	0.575152
hsa-mir-323.MIMAT0000755	0.0228453	3.96863e-06	0.305399	7.00378e-07	0.000424137
hsa-mir-323.MIMAT0004696	0.0931107	0.000105228	0.687263	3.05726e-10	0.0035121
hsa-mir-323b.MIMAT0015050	0.0954559	0.00364337	0.278145	3.93082e-06	6.21359e-05
hsa-mir-324.MIMAT0000761	0.0376125	0.418575	0.219355	0.818616	0.225776
hsa-mir-324.MIMAT0000762	0.051976	0.48112	0.466891	0.5814	0.784404
hsa-mir-326.MIMAT0000756	0.957195	0.0731294	0.480521	0.0307829	0.383734
hsa-mir-328.MIMAT0000752	0.277694	0.899559	0.15268	0.00654613	0.936719
hsa-mir-329.MIMAT0001629	0.132975	0.00185049	0.040921	0.00346551	0.000203708
hsa-mir-330.MIMAT0000751	0.715816	0.770891	0.0251125	0.988137	0.364387
hsa-mir-330.MIMAT0004693	0.820759	0.695434	0.0682576	0.98048	0.534921
hsa-mir-331.MIMAT0000760	0.341862	0.23873	0.532406	0.0465851	0.481898
hsa-mir-331.MIMAT0004700	0.10655	0.985112	0.0481042	0.220192	0.936719
hsa-mir-335.MIMAT0004703	0.0402876	0.50914	0.131328	0.5814	0.944762
hsa-mir-337.MIMAT0000754	0.360833	0.000140651	0.131759	0.000674848	7.42889e-07
hsa-mir-338.MIMAT0000763	0.229929	0.134137	0.971101	0.367969	0.767978
hsa-mir-338.MIMAT0004701	0.275407	0.59959	0.473038	0.98048	0.746093
hsa-mir-339.MIMAT0000764	0.612317	0.855812	0.624048	0.348656	0.560583
hsa-mir-339.MIMAT0004702	0.900782	0.770891	0.921202	0.475143	0.0757791
hsa-mir-340.MIMAT0000750	0.459705	0.862634	0.532406	0.475143	0.280451
hsa-mir-342.MIMAT0000753	0.868251	0.778171	0.500268	0.000169672	0.0239651
hsa-mir-342.MIMAT0004694	0.132975	0.800331	0.714982	0.0885932	0.0181818
hsa-mir-345.MIMAT0000772	0.111748	0.555635	0.368125	0.997256	0.191233
hsa-mir-346.MIMAT0000773	0.839971	0.47513	0.473038	0.302682	0.0239651
hsa-mir-34a.MIMAT0000255	0.524453	0.402944	0.850875	0.117578	0.0328197
hsa-mir-34b.MIMAT0004676	0.000349821	0.00027628	0.15268	0.0677423	0.000895341
hsa-mir-34c.MIMAT0000686	0.000512698	6.5027e-05	0.184798	0.703444	0.00143501
hsa-mir-34c.MIMAT0004677	7.74886e-05	0.00134465	0.355172	0.248607	0.00238265
hsa-mir-3605.MIMAT0017982	0.586365	0.475047	0.226234	0.0240662	0.661238
hsa-mir-3607.MIMAT0017985	0.492314	0.923562	0.410705	0.615553	0.401109
hsa-mir-361.MIMAT0000703	0.443686	0.346467	0.466891	0.0112186	0.0488995
hsa-mir-361.MIMAT0004682	0.677489	0.606564	0.850875	6.09141e-05	0.143438
hsa-mir-3610.MIMAT0017987	0.792942	0.481223	0.701217	0.131065	0.746093
hsa-mir-3614.MIMAT0017992	0.433368	0.489173	0.921202	0.0109859	0.0696998
hsa-mir-3615.MIMAT0017994	0.88801	0.346467	0.946853	0.915784	0.0287665
hsa-mir-362.MIMAT0000705	0.335784	0.174862	0.68336	0.0109859	0.00621397
hsa-mir-3620.MIMAT0018001	0.380278	0.168089	0.767101	0.0223224	0.598273
hsa-mir-3622a.MIMAT0018003	0.953521	0.939396	0.921202	0.502096	0.846398
hsa-mir-3622a.MIMAT0018004	0.952327	0.970182	0.920686	0.902007	0.282956
hsa-mir-363.MIMAT0000707	0.190569	0.279522	0.627946	0.475143	0.151282
hsa-mir-3648.MIMAT0018068	0.952327	0.770891	0.709308	0.416395	0.0723478
hsa-mir-365-2.MIMAT0009199	0.676759	0.22059	0.436526	0.472543	0.155048
hsa-mir-365.MIMAT0000710	0.0603167	0.0856881	0.125938	0.847492	0.742914
hsa-mir-3651.MIMAT0018071	0.47287	0.345031	0.921202	0.671029	0.387732
hsa-mir-3652.MIMAT0018072	0.0974764	0.881225	0.465322	0.0876678	0.486236
hsa-mir-3653.MIMAT0018073	0.0352094	0.481442	0.60882	0.171617	0.0100504
hsa-mir-3677.MIMAT0018101	0.203927	0.0818629	0.466891	0.46679	0.45625
hsa-mir-3687.MIMAT0018115	0.800788	0.548909	0.935994	0.871174	0.893877
hsa-mir-369.MIMAT0000721	0.597901	0.672814	0.989368	0.510559	0.431264
hsa-mir-369.MIMAT0001621	0.635462	9.78445e-05	0.0715113	0.0106457	0.00413959
hsa-mir-3690.MIMAT0018119	0.0174176	0.646953	0.433438	0.00714927	0.0757791
hsa-mir-3691.MIMAT0018120	0.53209	0.23873	0.850875	0.00949044	0.455224
hsa-mir-370.MIMAT0000722	0.0746634	4.12361e-06	0.575014	9.02158e-08	7.68067e-08
hsa-mir-372.MIMAT0000724	0.492314	0.465583	0.850875	0.98048	0.241242
hsa-mir-374a.MIMAT0004688	0.733982	0.962535	0.850875	0.915784	0.439892
hsa-mir-374b.MIMAT0004955	0.933129	0.50887	0.922665	0.000353858	0.491654
hsa-mir-375.MIMAT0000728	0.001471	0.29427	0.184798	0.0883897	0.000237862
hsa-mir-377.MIMAT0004689	0.246023	4.81505e-06	0.118678	7.32755e-08	7.3132e-07
hsa-mir-378.MIMAT0000731	0.413993	0.923518	0.226234	0.515401	0.383734
hsa-mir-378.MIMAT0000732	0.47287	0.783015	0.116145	0.0308493	0.401109
hsa-mir-378c.MIMAT0016847	0.0499472	0.583983	0.67937	0.765061	0.0338635
hsa-mir-379.MIMAT0000733	0.676759	0.00109216	0.0736403	0.0117751	7.08904e-07
hsa-mir-379.MIMAT0004690	0.632072	0.0973751	0.131759	0.106523	0.000152708
hsa-mir-381.MIMAT0000736	0.303539	3.18011e-05	0.245623	0.00297824	5.16817e-05
hsa-mir-382.MIMAT0000737	0.822638	0.000456016	0.0736403	0.0473186	4.03346e-10
hsa-mir-383.MIMAT0000738	0.0773697	2.49843e-06	0.103713	0.0193791	0.381925
hsa-mir-3913.MIMAT0018187	0.388872	0.491147	0.8336	0.00111054	0.153432
hsa-mir-3917.MIMAT0018191	0.157075	0.919548	0.93497	0.0164695	0.241242
hsa-mir-3928.MIMAT0018205	0.524453	0.0887995	0.989368	0.0660805	0.823202
hsa-mir-3929.MIMAT0018206	0.369259	0.990655	0.761285	0.652984	0.594945
hsa-mir-3934.MIMAT0018349	0.700148	0.70242	0.675434	0.000109494	0.887088
hsa-mir-3937.MIMAT0018352	0.135481	0.561641	0.921202	0.915784	0.533144
hsa-mir-3940.MIMAT0018356	0.443686	0.131974	0.664085	0.726642	0.609888
hsa-mir-3944.MIMAT0018360	0.830398	0.881225	0.236666	0.726642	0.133962
hsa-mir-409.MIMAT0001638	0.354242	0.172365	0.0715113	0.00637926	0.000465147
hsa-mir-409.MIMAT0001639	0.39758	0.0119566	0.0829381	0.0185625	1.00374e-10
hsa-mir-410.MIMAT0002171	0.0612507	2.49843e-06	0.245623	0.000155157	2.19064e-05
hsa-mir-411.MIMAT0004813	0.952327	0.0318947	0.217465	0.00760598	1.98454e-05
hsa-mir-421.MIMAT0003339	0.380278	0.813884	0.99824	0.0320636	0.408526
hsa-mir-423.MIMAT0001340	0.373405	0.716229	0.368125	0.18745	0.768696
hsa-mir-423.MIMAT0004748	0.952327	0.481442	0.937644	0.189421	0.151282
hsa-mir-424.MIMAT0001341	0.280422	0.202432	0.9018	0.866844	0.540527
hsa-mir-424.MIMAT0004749	0.0029476	0.0168511	0.765334	0.0011461	0.162178
hsa-mir-425.MIMAT0001343	0.137119	0.983382	0.514151	0.928095	0.000414674
hsa-mir-425.MIMAT0003393	0.190569	0.761898	0.951107	0.000122105	0.00179802
hsa-mir-4286.MIMAT0016916	0.924036	0.106007	0.341522	0.299451	0.515539
hsa-mir-429.MIMAT0001536	0.700148	0.0652298	0.327017	0.289499	0.00106898
hsa-mir-431.MIMAT0001625	0.271198	0.878505	0.103713	0.157206	2.27427e-05
hsa-mir-431.MIMAT0004757	0.016551	1.45484e-06	0.695318	1.51993e-08	0.00413959
hsa-mir-432.MIMAT0002814	0.0974764	3.70489e-06	0.663312	1.30363e-05	1.43761e-05
hsa-mir-4326.MIMAT0016888	0.137119	0.939396	0.972755	0.472543	0.658818
hsa-mir-433.MIMAT0001627	0.0819774	1.17172e-05	0.664085	8.28237e-07	0.00394954
hsa-mir-449a.MIMAT0001541	0.28922	0.0446314	0.34396	0.120825	1.96104e-05
hsa-mir-449b.MIMAT0003327	0.373405	0.027622	0.956401	0.742547	0.00935915
hsa-mir-449b.MIMAT0009203	0.0475374	0.00949586	0.563629	0.00473799	0.000152708
hsa-mir-449c.MIMAT0010251	0.241818	0.0856881	0.701217	0.344723	0.000543156
hsa-mir-449c.MIMAT0013771	0.0319783	0.42916	0.51255	0.0102119	0.0247238
hsa-mir-451.MIMAT0001631	0.307807	0.802571	0.713148	0.932781	0.0179288
hsa-mir-452.MIMAT0001635	0.0217094	0.387865	0.664085	2.57292e-05	0.39079
hsa-mir-455.MIMAT0004784	0.822638	0.145786	0.629592	8.93158e-05	2.5465e-06
hsa-mir-483.MIMAT0002173	0.111018	0.548909	0.951107	0.00173722	0.0242948
hsa-mir-483.MIMAT0004761	0.152317	0.835387	0.973742	0.0102119	0.00368663
hsa-mir-484.MIMAT0002174	0.77246	0.123891	0.411483	0.734342	0.598273
hsa-mir-485.MIMAT0002175	0.275407	3.96863e-06	0.224537	0.0015601	9.43716e-05
hsa-mir-485.MIMAT0002176	0.188318	5.48196e-05	0.104787	4.09246e-06	4.9956e-10
hsa-mir-486.MIMAT0002177	0.853856	0.617181	0.9018	0.0436316	0.000238111
hsa-mir-486.MIMAT0004762	0.0273902	0.849409	0.115423	0.0562241	0.121865
hsa-mir-487a.MIMAT0002178	0.0384237	0.0827413	0.767101	0.390499	0.619987
hsa-mir-487b.MIMAT0003180	0.0273902	0.000102566	0.480521	0.000259253	0.000323477
hsa-mir-488.MIMAT0002804	0.00534261	0.21744	0.433427	0.245467	0.138965
hsa-mir-490.MIMAT0002806	0.360849	0.0637446	0.0708556	0.815447	0.0648995
hsa-mir-490.MIMAT0004764	0.0579803	0.956802	0.884883	0.316018	0.321616
hsa-mir-491.MIMAT0002807	0.775948	0.533272	0.560349	0.595474	0.598899
hsa-mir-493.MIMAT0002813	0.498618	0.00231266	0.0334797	0.000645754	3.755e-10
hsa-mir-493.MIMAT0003161	0.190569	0.00109905	0.236196	0.00478694	0.000234234
hsa-mir-494.MIMAT0002816	0.179574	2.23424e-05	0.560349	0.121925	0.0351013
hsa-mir-495.MIMAT0002817	0.168911	9.78343e-07	0.598732	0.106523	0.0619454
hsa-mir-496.MIMAT0002818	0.940723	0.00134465	0.0206054	0.0049926	1.44345e-06
hsa-mir-497.MIMAT0002820	0.533067	0.0131607	0.767101	0.96455	0.79157
hsa-mir-500a.MIMAT0002871	0.0210178	0.0773015	0.410705	0.423099	0.175129
hsa-mir-500a.MIMAT0004773	0.449348	0.0121865	0.527708	0.243263	0.0694902
hsa-mir-500b.MIMAT0016925	0.447046	0.0121726	0.526067	0.245467	0.0696998
hsa-mir-501.MIMAT0002872	0.104523	0.0672394	0.749152	0.695444	0.066539
hsa-mir-501.MIMAT0004774	0.07781	0.661912	0.990194	0.573624	0.523772
hsa-mir-502.MIMAT0004775	0.249253	0.0121726	0.664085	0.593514	0.0276284
hsa-mir-503.MIMAT0002874	0.0436931	0.198394	0.813505	0.826758	0.308067
hsa-mir-504.MIMAT0002875	0.20071	0.548909	0.157147	0.0970631	0.381174
hsa-mir-505.MIMAT0002876	0.246023	0.604367	0.115423	0.527383	0.495093
hsa-mir-505.MIMAT0004776	0.0423968	0.154769	0.276117	0.171617	0.300085
hsa-mir-506.MIMAT0002878	0.000525464	7.45084e-15	0.115423	0.000661931	5.19962e-09
hsa-mir-508.MIMAT0002880	0.000192082	8.34891e-15	0.0715113	0.000348716	4.03346e-10
hsa-mir-508.MIMAT0004778	0.000192082	7.9972e-15	0.0682576	0.000108975	5.49409e-10
hsa-mir-509-3.MIMAT0004975	0.00119384	8.30586e-15	0.0736403	0.000491646	2.16151e-08
hsa-mir-509.MIMAT0002881	0.000304781	7.9972e-15	0.0715113	0.000348716	5.49409e-10
hsa-mir-509.MIMAT0004779	0.00774112	7.45084e-15	0.477844	0.263233	5.57332e-06
hsa-mir-511.MIMAT0002808	0.826703	0.858438	0.100548	0.20771	0.00245019
hsa-mir-512.MIMAT0002823	0.504609	0.218421	0.714982	0.226403	0.236887
hsa-mir-513a.MIMAT0002877	0.00699099	8.29344e-15	0.419588	0.000604276	4.28461e-05
hsa-mir-513c.MIMAT0005789	0.000192082	1.03104e-14	0.0807852	8.2432e-06	3.41079e-09
hsa-mir-514.MIMAT0002883	0.000957485	8.30586e-15	0.0757708	0.00665042	7.78259e-10
hsa-mir-514b.MIMAT0015087	0.00774112	2.17318e-14	0.359282	0.00118541	0.00515414
hsa-mir-516a.MIMAT0004770	0.618314	0.783015	0.23764	0.767759	0.670702
hsa-mir-516b.MIMAT0002859	0.311365	0.778171	0.952829	0.268026	0.0612368
hsa-mir-517.MIMAT0002851	0.79556	0.100701	0.88872	0.306538	0.822217
hsa-mir-517a.MIMAT0002852	0.0765071	0.586518	0.675434	0.0838189	0.0968239
hsa-mir-517b.MIMAT0002857	0.363559	0.162899	0.549325	0.796526	0.354014
hsa-mir-518b.MIMAT0002844	0.0551769	0.842862	0.948325	0.789442	0.0567078
hsa-mir-518c.MIMAT0002847	0.601689	0.770891	0.769101	0.601754	0.204903
hsa-mir-518c.MIMAT0002848	0.413993	0.869831	0.946853	0.442227	0.929915
hsa-mir-519a-1.MIMAT0005452	0.396586	0.475218	0.973742	0.475143	0.785089
hsa-mir-520a.MIMAT0002834	0.18646	0.548909	0.482037	0.300357	0.126939
hsa-mir-521.MIMAT0002854	0.745767	0.939396	0.739273	0.468576	0.0788322
hsa-mir-522.MIMAT0002868	0.436848	0.881225	0.93497	0.394057	0.598899
hsa-mir-525.MIMAT0002838	0.848754	0.539507	0.921202	0.661391	0.594006
hsa-mir-526b.MIMAT0002835	0.162257	0.849409	0.773134	0.671029	0.0338635
hsa-mir-532.MIMAT0002888	0.0600168	0.000237093	0.402197	0.565876	0.0162664
hsa-mir-532.MIMAT0004780	0.135742	0.0973751	0.433438	0.0247661	0.272954
hsa-mir-539.MIMAT0003163	0.304283	0.0242712	0.17192	0.0107265	0.000595096
hsa-mir-541.MIMAT0004919	0.388872	0.0532489	0.862989	0.0556516	0.420301
hsa-mir-541.MIMAT0004920	0.137119	0.0444661	0.0475894	7.66196e-05	1.49803e-06
hsa-mir-542.MIMAT0003340	0.0492339	0.0587269	0.411483	0.0330397	0.831032
hsa-mir-542.MIMAT0003389	0.00946569	0.162899	0.364121	0.589212	0.609888
hsa-mir-543.MIMAT0004954	0.0054162	1.18145e-07	0.552987	0.00170202	0.187456
hsa-mir-550a.MIMAT0003257	0.183902	0.851585	0.522522	0.582958	0.706502
hsa-mir-550a.MIMAT0004800	0.616619	0.498966	0.0971322	0.598023	0.53083
hsa-mir-551a.MIMAT0003214	0.745767	0.506727	0.948325	0.384668	0.515539
hsa-mir-551b.MIMAT0003233	0.634478	0.16137	0.0472261	0.611206	0.93346
hsa-mir-574.MIMAT0003239	0.856313	0.111589	0.713148	0.0161365	0.00794508
hsa-mir-576.MIMAT0003241	0.695341	0.813884	0.664085	2.04135e-05	0.944762
hsa-mir-582.MIMAT0003247	0.731329	0.770721	0.655494	0.527383	0.488476
hsa-mir-582.MIMAT0004797	0.852776	0.565915	0.973742	0.841207	0.481898
hsa-mir-584.MIMAT0003249	0.421827	0.750809	0.935994	0.00150745	0.054594
hsa-mir-589.MIMAT0003256	0.265561	0.697702	0.131759	0.00949044	0.309657
hsa-mir-589.MIMAT0004799	0.210018	0.269194	0.15268	0.650992	0.0162664
hsa-mir-598.MIMAT0003266	0.933129	0.962535	0.0809922	0.191593	0.944762
hsa-mir-605.MIMAT0003273	0.111748	0.404689	0.104787	0.365472	2.25573e-11
hsa-mir-615.MIMAT0003283	0.0054162	0.858093	0.0206054	0.117834	0.506675
hsa-mir-616.MIMAT0003284	0.654599	0.48709	0.675434	0.00215644	0.473147
hsa-mir-616.MIMAT0004805	0.677489	0.0242712	0.522522	0.00682531	0.671803
hsa-mir-625.MIMAT0003294	0.360833	0.29427	0.577618	0.027213	0.000486695
hsa-mir-625.MIMAT0004808	0.4162	0.770891	0.124148	0.00665042	9.22835e-05
hsa-mir-629.MIMAT0003298	0.557618	0.0153921	0.064506	0.0175783	0.251288
hsa-mir-629.MIMAT0004810	0.373405	0.186624	0.531006	0.0471016	0.236887
hsa-mir-632.MIMAT0003302	0.920652	0.465736	0.9018	0.511317	0.450888
hsa-mir-636.MIMAT0003306	0.524453	0.180039	0.675434	0.31662	0.27711
hsa-mir-639.MIMAT0003309	0.275407	0.70469	0.971101	0.485296	0.205485
hsa-mir-642a.MIMAT0003312	0.695341	0.651242	0.850875	0.210037	0.0055008
hsa-mir-652.MIMAT0003322	0.450421	0.346467	0.563629	0.245467	0.0313841
hsa-mir-654.MIMAT0003330	0.40058	1.76352e-05	0.22708	2.93556e-05	1.97157e-06
hsa-mir-654.MIMAT0004814	0.375475	0.000339253	0.0715113	1.05223e-06	8.01417e-08
hsa-mir-658.MIMAT0003336	0.762214	0.0856881	0.9018	0.473273	0.74656
hsa-mir-660.MIMAT0003338	0.0716792	0.00895389	0.116145	0.0430028	0.00733309
hsa-mir-662.MIMAT0003325	0.309582	0.539507	0.74111	0.428851	0.481898
hsa-mir-663.MIMAT0003326	0.676759	0.101038	0.577618	0.793876	0.541625
hsa-mir-664.MIMAT0005948	0.0217094	0.65554	0.124148	0.618316	0.169746
hsa-mir-664.MIMAT0005949	0.00589593	0.616983	0.124148	0.997256	0.0306739
hsa-mir-665.MIMAT0004952	0.209845	0.646765	0.213128	0.0175783	0.0323856
hsa-mir-668.MIMAT0003881	0.0637332	0.0242712	0.155342	0.00548651	0.509765
hsa-mir-671.MIMAT0004819	0.612317	0.599785	0.433427	0.35442	0.286344
hsa-mir-675.MIMAT0004284	0.132975	0.45999	0.458464	0.64701	0.81689
hsa-mir-675.MIMAT0006790	0.360849	0.778171	0.433438	0.235832	0.0681663
hsa-mir-676.MIMAT0018203	0.676759	0.919498	0.964584	0.812275	0.0379312
hsa-mir-676.MIMAT0018204	0.0778917	0.548909	0.487873	0.74453	0.039875
hsa-mir-7-1.MIMAT0004553	0.36042	0.835021	0.973742	0.0223224	0.473147
hsa-mir-708.MIMAT0004926	0.284432	0.72724	0.74111	0.485296	0.598899
hsa-mir-708.MIMAT0004927	0.246023	0.253053	0.9018	0.671029	0.448727
hsa-mir-744.MIMAT0004945	0.566817	0.391181	0.989368	0.00423796	0.133962
hsa-mir-744.MIMAT0004946	0.0328284	0.0371808	0.675434	0.780375	0.656398
hsa-mir-758.MIMAT0003879	0.277694	0.000283582	0.22708	2.71607e-05	1.403e-07
hsa-mir-760.MIMAT0004957	0.168911	0.876085	0.409246	0.0225701	0.110866
hsa-mir-766.MIMAT0003888	0.286563	0.0630031	0.466891	0.387913	0.00202006
hsa-mir-767.MIMAT0003882	0.00120391	0.279522	0.850875	0.928095	0.594945
hsa-mir-767.MIMAT0003883	0.0210178	0.637835	0.25608	1	0.446571
hsa-mir-769.MIMAT0003886	0.153267	0.260372	0.993349	0.988137	0.987287
hsa-mir-769.MIMAT0003887	0.111748	0.935391	0.124148	0.716395	0.598273
hsa-mir-770.MIMAT0003948	0.000957485	0.0673818	0.60882	0.0917469	0.372067
hsa-mir-874.MIMAT0004911	0.0049194	0.673544	0.749152	0.527383	0.364387
hsa-mir-877.MIMAT0004949	0.332268	0.770891	0.60421	0.589212	0.822217
hsa-mir-877.MIMAT0004950	0.971442	0.130992	0.577618	0.0330397	0.478891
hsa-mir-885.MIMAT0004947	0.27837	0.59522	0.103713	0.932263	0.127319
hsa-mir-885.MIMAT0004948	0.360833	0.770891	0.487873	0.58569	0.656398
hsa-mir-887.MIMAT0004951	0.316764	0.0161692	0.0840426	0.173627	0.662341
hsa-mir-888.MIMAT0004916	0.629445	0.876399	0.403349	0.983302	0.74656
hsa-mir-889.MIMAT0004921	0.086453	0.00270465	0.920686	0.397349	0.266352
hsa-mir-891a.MIMAT0004902	0.271198	0.726894	0.951107	0.46679	0.162178
hsa-mir-892a.MIMAT0004907	0.132975	0.498843	0.761285	0.620293	0.893877
hsa-mir-892b.MIMAT0004918	0.390998	0.858438	0.93497	0.0649217	0.919548
hsa-mir-9.MIMAT0000441	0.000216124	0.842989	0.486931	0.157206	0.0168408
hsa-mir-92a-1.MIMAT0004507	0.0954559	0.432964	0.487873	0.480909	0.354014
hsa-mir-92a-2.MIMAT0004508	0.788849	0.985112	0.664085	0.606082	0.508819
hsa-mir-92a.MIMAT0000092	0.284432	0.131608	0.451671	0.0878669	0.077292
hsa-mir-92b.MIMAT0003218	0.00601331	0.527223	0.0840426	0.365472	0.0219697
hsa-mir-92b.MIMAT0004792	0.0819774	0.0423423	0.0206054	0.232814	0.205485
hsa-mir-93.MIMAT0000093	0.307807	0.881225	0.313372	7.69786e-06	0.204903
hsa-mir-93.MIMAT0004509	0.332268	0.354165	0.549325	0.00641211	0.126513
hsa-mir-935.MIMAT0004978	0.0341797	0.549092	0.549325	0.206221	0.56903
hsa-mir-937.MIMAT0004980	0.380278	0.432964	0.0600249	0.582958	0.489408
hsa-mir-939.MIMAT0004982	0.255188	0.813594	0.921202	0.871174	0.347471
hsa-mir-940.MIMAT0004983	0.0459619	0.0632451	0.304603	0.300357	0.331967
hsa-mir-942.MIMAT0004985	0.884073	0.791513	0.664085	1.51993e-08	0.263127
hsa-mir-95.MIMAT0000094	0.0282136	0.033657	0.238663	0.0156633	0.540527
hsa-mir-96.MIMAT0000095	0.889037	0.835387	0.661523	0.742547	0.127319
hsa-mir-98.MIMAT0000096	0.23214	0.456307	0.813505	0.221305	0.139895
hsa-mir-99a.MIMAT0000097	0.884073	0.106007	0.920686	0.691443	0.0162664
hsa-mir-99a.MIMAT0004511	0.856313	0.279522	0.713148	0.492954	0.133962
hsa-mir-99b.MIMAT0000689	0.616619	0.0224364	0.714982	0.0135059	0.263127
hsa-mir-99b.MIMAT0004678	0.504609	0.0818629	0.935994	0.185108	0.372067

## Sheet: mRNA_sur_qval
	q-value IC 4
TTLL10	0.005618
VWA1	0.806361
ATAD3A	0.292684
MIB2	0.884093
PRKCZ	0.12019
FAM213B	0.916798
TP73	0.00102893
AJAP1	7.59876e-05
KCNAB2	0.000173298
THAP3	0.0246188
CAMTA1	0.00385381
PARK7	0.0845721
TMEM201	0.153766
UBE4B	0.969645
KIF1B	0.625285
FBXO44	0.39441
AGTRAP	0.325319
CLCN6	0.13145
MFN2	0.503797
VPS13D	0.318964
PDPN	2.25681e-19
KAZN	0.858466
TMEM51	0.0318157
FBLIM1	7.50729e-09
C1orf144	0.0214131
NECAP2	0.0124235
ARHGEF10L	0.00647354
PQLC2	0.901455
MINOS1	0.261565
C1orf151-NBL1	0.290621
NBL1	7.5476e-20
ALPL	0.0179353
CDC42	0.684216
ZBTB40	0.0199857
C1QC	0.000356474
EPHB2	0.00294103
KDM1A	0.312088
RPL11	0.0783705
GRHL3	0.767858
RCAN3	0.0587047
SEPN1	0.0156566
FAM54B	0.194428
DHDDS	0.488294
RPS6KA1	0.121499
ARID1A	0.673849
PIGV	0.433372
SYTL1	0.00368509
PPP1R8	0.0816341
C1orf38	0.589088
SMPDL3B	0.493973
ATPIF1	0.00985695
MED18	0.0203071
PHACTR4	0.442158
RCC1	0.0848076
YTHDF2	0.136061
EPB41	0.77666
PTPRU	0.33329
SERINC2	0.559439
TINAGL1	0.00164951
IQCC	0.00220521
RBBP4	0.139636
KIAA1522	0.966748
S100PBP	0.21473
C1orf94	0.0388117
GJB3	0.395882
NCDN	0.414735
EIF2C3	0.81386
SH3D21	0.129127
MANEAL	0.0181684
C1orf122	0.202982
AKIRIN1	0.808148
NDUFS5	0.00370008
PPIE	0.00339988
MFSD2A	0.0951766
CAP1	0.113576
SMAP2	0.00286138
NFYC	0.0631023
KCNQ4	0.00107632
PPCS	0.0680938
ERMAP	0.653147
ZNF691	0.00119126
WDR65	2.30289e-05
TIE1	4.84053e-09
PTPRF	0.578088
ST3GAL3	0.112183
ARTN	0.00556112
DPH2	0.0115093
ATP6V0B	0.0572671
B4GALT2	0.919858
DMAP1	0.0440795
AKR1A1	0.312088
NASP	0.14787
RAD54L	0.111099
NSUN4	0.00653668
DMBX1	0.303342
CYP4B1	0.000389519
CMPK1	0.995499
CDKN2C	0.925199
OSBPL9	0.0276823
BTF3L4	0.0296669
ZFYVE9	0.0939373
SCP2	0.0375354
PODN	6.1483e-22
DIO1	0.0455583
LRRC42	0.0112107
ACOT11	0.714085
FGGY	0.000634923
NFIA	0.272844
USP1	0.0856606
PGM1	0.0608655
ROR1	0.00644104
AK4	0.923217
LEPROT	0.00837125
LEPR	0.665377
PDE4B	8.51098e-06
MIER1	0.147079
GADD45A	0.465159
SRSF11	0.031348
HHLA3	0.103311
TYW3	0.0979124
ACADM	0.0566486
ST6GALNAC3	0.859267
NEXN	2.02769e-16
PRKACB	0.00337233
SH3GLB1	0.000278991
HS2ST1	0.0137533
LRRC8D	0.00641322
ZNF326	0.160239
CDC7	0.0816341
MTF2	0.44824
FNBP1L	0.653979
ABCD3	0.921615
SLC44A3	0.929763
RWDD3	0.00334097
SNX7	0.0903318
RTCD1	0.77521
VCAM1	1.44197e-19
AMY1A	0.00581082
AMPD2	0.570498
GSTM4	0.0145635
GSTM2	0.0106793
GSTM1	0.390015
CSF1	0.904485
AHCYL1	0.00105345
KCNC4	0.00878688
CD53	0.000461839
CEPT1	0.0119528
CHI3L2	0.49995
CHIA	0.0676777
RAP1A	0.680156
WNT2B	0.0214131
MOV10	0.00542123
FAM19A3	0.518114
MAGI3	0.149438
HIPK1	0.216716
VANGL1	0.172181
ATP1A1	0.240646
PEX11B	0.00674686
PDZK1	0.871563
CHD1L	0.0607255
MRPS21	0.00133753
ECM1	6.02256e-18
ADAMTSL4	0.000379539
SETDB1	0.0268833
BNIPL	0.0142217
SCNM1	0.0150395
PIP5K1A	0.954104
TUFT1	0.888778
SPRR1A	0.907884
CHTOP	0.0015149
CREB3L4	2.01206e-05
UBAP2L	0.0339819
HAX1	0.0939373
ATP8B2	6.16264e-05
IL6R	0.000843055
FLAD1	0.021905
ZBTB7B	0.129441
ADAM15	3.63777e-05
EFNA4	0.564038
EFNA1	0.256938
SLC50A1	0.141158
MTX1	0.0875817
FDPS	0.00469109
RUSC1	0.0616898
DAP3	0.0147306
LAMTOR2	0.159002
LMNA	0.021986
SEMA4A	0.899899
PMF1	0.0308204
PMF1-BGLAP	0.0488963
BCAN	0.465959
RRNAD1	0.000126008
CD1E	0.00266646
IFI16	0.0762883
CADM3	0.00951745
DARC	1.1452e-07
NIT1	0.140396
USP21	0.00567336
PPOX	2.31965e-05
NDUFS2	0.00425821
SDHC	0.0199169
FCGR2A	5.00934e-07
FCGR2B	0.000274818
C1orf226	0.590958
UHMK1	0.827324
DDR2	6.05005e-09
RGS4	3.88e-19
NUF2	0.456099
PBX1	0.00184753
MPZL1	0.0148257
DCAF6	0.140396
TIPRL	0.427933
GORAB	0.929005
PRRX1	1.3066e-22
FMO3	1.14982e-05
METTL13	0.00286138
C1orf9	0.959296
RABGAP1L	0.181655
CACYBP	0.0921871
PAPPA2	0.000915229
SOAT1	0.0282232
QSOX1	0.33329
XPR1	0.824588
NPL	0.000236242
LAMC2	0.427166
SMG7	0.231135
TSEN15	0.108031
SWT1	0.119166
PRG4	1.02651e-11
C1orf27	0.0985342
CFH	4.61877e-07
PTPRC	1.69233e-05
NR5A2	0.00473793
C1orf106	0.372873
PKP1	0.000573686
NAV1	6.3971e-10
ELF3	0.0488963
LGR6	0.290621
PPP1R12B	9.09678e-05
ADORA1	0.192481
PRELP	0.275374
ATP2B4	0.598694
MDM4	0.343029
NFASC	0.866267
TMCC2	0.60309
CDK18	0.17948
CTSE	0.109109
SRGAP2	0.0185527
IKBKE	0.161035
RASSF5	0.0153543
DYRK3	0.000618684
MAPKAPK2	0.53411
CD55	0.536764
CD46	0.0146233
HSD11B1	0.357354
RCOR3	0.178427
TRAF5	0.59612
PPP2R5A	0.553995
ATF3	0.588095
RPS6KC1	0.222398
TGFB2	0.269677
CAPN2	0.548228
FBXO28	0.489058
DNAH14	0.197725
SRP9	0.0818473
EPHX1	0.742368
PSEN2	0.134885
ARF1	0.336964
GUK1	0.32696
OBSCN	0.690346
COG2	0.0957494
CAPN9	0.00229131
DISC1	0.0137009
C1orf31	0.0354418
TBCE	0.76022
EDARADD	0.994182
LGALS8	0.490747
EXO1	0.260359
ZNF238	0.77763
CNST	0.891915
HES4	0.710703
TNFRSF18	0.984792
SDF4	0.621551
UBE2J2	0.458427
CPSF3L	0.00898721
AURKAIP1	0.00659807
CCNL2	0.845001
ANKRD65	0.000680705
CDK11B	0.856134
CDK11A	0.959296
SLC35E2	0.652125
NADK	0.653979
C1orf86	0.703207
PEX10	0.0218184
ACOT7	0.485368
TNFRSF25	0.58256
PLEKHG5	0.610507
UTS2	0.189872
RERE	0.610507
ENO1	0.960605
SLC2A5	0.000403951
CLSTN1	0.823482
CTNNBIP1	0.682283
DFFA	0.729525
CASZ1	0.176602
EXOSC10	0.802928
MAD2L2	0.849622
CASP9	0.31397
ZBTB17	0.208676
MFAP2	4.70373e-06
ATP13A2	0.235592
RCC2	0.526058
ALDH4A1	0.623572
CAPZB	2.85894e-06
PLA2G2A	1.93814e-05
EIF4G3	0.0199857
ECE1	0.174156
RAP1GAP	0.65788
USP48	0.699593
LUZP1	1.67647e-09
HNRNPR	0.0562705
ZNF436	0.782128
ASAP3	0.00414008
GALE	0.123121
HMGCL	0.0512148
SRSF10	0.237281
IL28RA	0.276037
C1orf201	0.188858
RUNX3	0.349761
SYF2	0.0523871
STMN1	0.501764
SLC30A2	0.39441
UBXN11	0.000107393
ZNF683	0.0982317
WASF2	0.129127
FGR	0.00010353
IFI6	0.0502888
PTAFR	0.0431458
TAF12	0.459272
TMEM200B	2.14166e-05
MECR	0.0124827
PUM1	0.851526
PTP4A2	0.565707
BSDC1	0.610507
SYNC	0.368571
RNF19B	0.93869
AK2	0.345363
PHC2	0.207225
C1orf212	0.293336
PSMB2	0.171684
OSCP1	7.20037e-05
CSF3R	0.0344926
RSPO1	0.217745
FHL3	1.03115e-09
PABPC4	0.0351753
MYCL1	8.49064e-05
PPT1	0.737506
SCMH1	0.069144
FOXJ3	0.780189
ZMYND12	4.42712e-06
CLDN19	0.790094
LEPRE1	1.99384e-14
EBNA1BP2	0.000343201
C1orf210	0.0012547
ELOVL1	0.449076
MED8	0.798095
HYI	0.291957
SLC6A9	0.0277828
EIF2B3	0.121818
MUTYH	4.70373e-06
PRDX1	0.00998874
CCDC17	0.000192259
IPP	0.152496
PIK3R3	0.267795
POMGNT1	0.0353001
MKNK1	0.98652
MOB3C	0.849622
ATPAF1	0.000530896
STIL	0.181655
TTC39A	0.00425821
EPS15	0.693514
NRD1	0.915263
ORC1	0.159002
ZCCHC11	0.35415
ECHDC2	0.000638222
LRP8	0.0848076
TMEM48	0.302598
SSBP3	0.437968
TTC22	0.00600118
ITGB3BP	0.176602
WDR78	0.000367098
SERBP1	0.0195606
WLS	0.538349
DEPDC1	0.198514
PTGER3	4.99523e-17
ZRANB2	0.000352758
CRYZ	0.00656731
SLC44A5	0.217745
USP33	0.036604
SSX2IP	0.000392053
MCOLN3	0.483845
DDAH1	0.347324
ODF2L	0.344514
SEP15	0.146708
CCBL2	0.0287948
RBMXL1	9.9493e-05
GBP5	0.173628
ZNF644	0.00210857
TGFBR3	0.00650618
FAM69A	7.92463e-09
TMED5	0.456099
F3	0.000271768
DPYD	7.05709e-05
EXTL2	0.187681
DPH5	0.00802361
COL11A1	3.12924e-20
VAV3	0.756537
SLC25A24	0.0605614
HENMT1	0.460221
CLCC1	0.0660677
PSRC1	0.00718771
SORT1	0.0595157
PSMA5	3.53838e-05
SLC16A4	0.865321
LRIF1	0.0891284
ADORA3	0.132944
RHOC	0.954104
SLC16A1	0.492332
AP4B1	0.0122151
TRIM33	0.038667
CSDE1	0.663517
SIKE1	0.13226
CD58	0.792787
IGSF3	0.361755
TRIM45	1.0007e-05
VTCN1	0.250883
GDAP2	0.251956
WARS2	0.00129548
HMGCS2	4.21957e-06
REG4	0.0154305
NOTCH2	0.0274959
PDE4DIP	0.100401
GPR89A	0.0114614
GJA5	0.00195217
HIST2H2BF	0.590083
MTMR11	0.0786061
ANP32E	0.731469
APH1A	0.025092
MCL1	0.0701177
ENSA	0.046919
CTSS	0.165618
ARNT	0.0327933
CERS2	0.323886
FAM63A	0.798095
CDC42SE1	0.0631023
SEMA6C	0.177004
LYSMD1	0.00668416
PI4KB	0.48183
RFX5	0.00375576
POGZ	0.867861
TDRKH	0.536764
RORC	5.48204e-05
S100A4	0.613278
S100A13	0.0115646
TPM3	0.526058
C1orf43	0.0323051
ADAR	0.564843
SHC1	1.1397e-06
DPM3	0.00117681
MUC1	0.173127
THBS3	0.661851
GBA	0.9125
FAM189B	0.00681247
SCAMP3	0.678161
YY1AP1	0.318356
GON4L	0.972122
ARHGEF2	0.0327933
CCT3	0.000136333
GPATCH4	0.366143
CRABP2	0.669931
MRPL24	0.00299552
HDGF	0.00423938
SH2D2A	0.138791
ARHGEF11	0.663517
ETV3	0.258697
IGSF9	0.022079
IGSF8	0.00350623
PEX19	0.0632726
COPA	0.472639
CD48	0.00257159
TSTD1	0.00150797
USF1	0.0445873
ARHGAP30	0.000168939
DEDD	0.332541
B4GALT3	0.395006
FCGR3A	0.000135409
FCGR3B	2.83832e-05
RGS5	6.45512e-06
RXRG	0.00688346
TMCO1	0.0590969
NME7	0.0646638
KIFAP3	0.0173724
PIGC	0.00745942
CENPL	0.171684
KIAA0040	0.901455
RFWD2	0.261565
ASTN1	0.115267
TOR1AIP2	0.727219
GLUL	0.876051
NMNAT2	0.822521
NCF2	0.000207583
TRMT1L	3.49129e-05
UCHL5	0.0159228
GLRX2	0.0424857
TNNT2	0.162887
CSRP1	0.159002
ARL8A	0.0372806
PTPN7	0.0224606
SYT2	0.963761
CHIT1	0.509605
LRRN2	0.00211816
RBBP5	0.0903318
LEMD1	0.0534816
ELK4	0.526058
RAB7L1	0.402689
SLC26A9	0.28441
EIF2D	0.000381772
C1orf116	0.0687222
CD34	0.00059767
LAMB3	0.778108
IRF6	1.14135e-05
NEK2	0.00402665
INTS7	0.194428
TMEM206	0.628259
DUSP10	0.356529
SUSD4	0.935219
TP53BP2	0.251471
NVL	0.0517158
WDR26	0.607039
LBR	0.215752
ENAH	0.00550276
LEFTY2	0.899899
CDC42BPA	0.0997522
JMJD4	0.14787
MRPL55	0.0195606
TRIM17	0.193396
TAF5L	0.975387
C1orf198	0.000420313
TTC13	0.355836
IRF2BP2	0.619841
RBM34	0.597058
ARID4B	0.501764
GNG4	0.868954
CEP170	2.6838e-07
AKT3	2.08238e-05
HNRNPU	0.0495989
SMYD3	0.11948
ZNF692	0.0102045
ZMYND11	0.780189
PFKP	0.902706
AKR1C3	0.941765
NET1	0.0153543
FBXO18	0.969
RBM17	0.171684
PFKFB3	0.483085
ATP5C1	0.0438147
GATA3	1.93538e-07
CELF2	9.30294e-07
SEC61A2	0.899899
CAMK1D	0.0138835
OPTN	0.276627
MCM10	0.772647
RPP38	0.000893762
PTER	0.944984
MLLT10	0.300567
SPAG6	0.121181
KIAA1217	0.102406
MASTL	0.861236
RAB18	0.668135
WAC	0.43014
MAP3K8	0.568708
ZEB1	2.84353e-21
CREM	0.629974
CCNY	0.480965
ZNF33A	0.526058
ZNF37A	0.965139
RET	0.496439
FXYD4	0.588095
ALOX5	0.00409878
FAM21C	0.922684
MAPK8	0.35415
MSMB	0.198514
NCOA4	0.62611
UBE2D1	0.232245
PHYHIPL	0.965866
CDK1	0.304638
ARID5B	2.02459e-06
SIRT1	0.969645
HNRNPH3	0.336252
VPS26A	0.617061
HK1	0.0560822
COL13A1	0.133761
ADAMTS14	2.07845e-13
UNC5B	2.83891e-10
SLC29A3	0.972122
CDH23	3.68343e-05
ANAPC16	0.0440795
SEC24C	0.335499
KIAA0913	0.00611725
PLAU	1.17551e-17
VCL	8.86254e-05
ADK	0.83013
KAT6B	0.916031
VDAC2	0.357354
RPS24	0.241283
C10orf58	0.969645
TSPAN14	0.253726
CDHR1	4.13609e-05
RGR	0.734453
OPN4	0.000490576
MINPP1	0.786077
PAPSS2	1.02119e-13
FAS	1.81144e-06
IFIT3	0.264024
RPP30	0.177004
PCGF5	0.398468
HECTD2	0.405017
EXOC6	0.848377
CEP55	0.972122
PLCE1	0.728757
ENTPD1	3.62318e-09
LCOR	0.601149
ZDHHC16	0.808148
ANKRD2	0.0568151
ZFYVE27	0.242528
PAX2	0.825693
FAM178A	0.870694
SEMA4G	0.552965
C10orf2	0.0310941
BTRC	0.2575
GBF1	0.000394602
NFKB2	0.318964
SUFU	0.000375346
C10orf26	2.63816e-10
C10orf32	0.395006
CNNM2	0.24415
SFR1	0.728757
GSTO1	0.800924
GSTO2	0.0173724
ADD3	0.925199
MXI1	0.522749
PDCD4	0.0122622
ACSL5	0.181218
TCF7L2	0.855258
CASP7	0.962954
C10orf81	0.124497
FAM160B1	0.0872913
EMX2	0.323886
INPP5F	1.01946e-07
TACC2	0.583491
PLEKHA1	0.369809
DMBT1	0.0119989
BUB3	0.0518692
LHPP	0.0159831
C10orf137	0.507889
BCCIP	0.0363046
PTPRE	6.05005e-09
GLRX3	0.474408
PWWP2B	0.119875
PRAP1	0.497154
PAOX	0.0320672
PITRM1	0.0967303
KLF6	1.91511e-06
TUBAL3	0.702303
GDI2	0.946115
ANKRD16	0.00245338
IL15RA	0.921615
PRKCQ	0.00272181
ITIH5	0.0173023
USP6NL	0.37363
UPF2	0.790094
PHYH	0.940422
SEPHS1	0.727219
BEND7	0.00183746
DCLRE1C	0.202982
RSU1	0.00099676
NEBL	0.253726
ABI1	0.948887
YME1L1	0.590083
ACBD5	0.728056
MKX	0.942359
SVIL	7.05709e-05
ZNF438	0.519062
ITGB1	2.83891e-10
NRP1	2.06598e-07
PARD3	0.181218
CUL2	0.695319
HNRNPF	0.0163393
ZNF239	3.22948e-05
ZNF32	0.0242234
CXCL12	2.84353e-21
MARCH8	0.64287
ZFAND4	0.231135
VSTM4	0.00129548
OGDHL	0.62611
ZWINT	0.381027
ANK3	0.204558
EGR2	2.20608e-09
JMJD1C	0.0595157
DNAJC12	0.172181
HERC4	0.381027
PBLD	0.495563
RUFY2	0.803751
AIFM2	0.730429
TYSND1	0.000356474
SAR1A	0.358963
LRRC20	0.877067
PRF1	0.000360916
PSAP	0.020926
SPOCK2	0.0291155
ASCC1	0.205155
DNAJB12	0.817928
MICU1	0.437242
P4HA1	0.0136446
ECD	0.482484
ANXA7	0.791961
PPP3CB	0.00591282
CAMK2G	0.0069132
AP3M1	0.81386
KCNMA1	0.00603162
ANXA11	0.940422
RNLS	0.250434
ACTA2	6.1483e-22
LIPA	0.130306
IDE	0.499071
MYOF	0.0252032
SORBS1	2.48162e-05
ALDH18A1	0.766886
TCTN3	0.786975
BLNK	0.139636
ARHGAP19	0.0632726
RRP12	0.426302
MORN4	0.274859
CRTAC1	0.247792
HPS1	0.562255
HPSE2	0.411064
COX15	0.79727
ERLIN1	0.503797
MRPL43	0.287654
PDZD7	0.421995
POLL	0.649504
FGF8	0.849622
MGEA5	0.722062
KCNIP2	0.164122
LDB1	0.765844
NT5C2	0.673849
USMG5	0.216716
SORCS1	0.278256
XPNPEP1	0.0479963
BBIP1	0.231593
GPAM	0.0310941
AFAP1L2	0.0133032
ABLIM1	0.0540589
GFRA1	7.33995e-21
KIAA1598	0.477566
FAM204A	0.670959
PRDX3	0.0144276
RGS10	0.635874
TIAL1	0.909884
MCMBP	0.85701
FGFR2	0.79562
ATE1	0.957594
NSMCE4A	0.0268194
CHST15	2.60496e-11
OAT	0.174156
CTBP2	0.288224
ADAM12	3.24177e-23
MKI67	0.493313
ADAM8	0.0210093
C10orf125	0.737506
SYCE1	0.468621
PSMD13	0.936435
RASSF7	0.328155
TMEM80	0.154609
CD151	0.832788
TSPAN4	1.75846e-06
AP2A2	3.63777e-05
LSP1	0.000672181
TNNT3	0.194428
SLC22A18	0.703207
PGAP2	0.0741955
TRIM6	0.00016103
TRIM34	0.15716
TRIM22	0.012049
SMPD1	4.2949e-09
ILK	0.00101845
PPFIBP2	0.81386
AKIP1	0.00094003
WEE1	0.715827
AMPD3	0.0200601
ARNTL	0.000348635
SAA1	0.0261785
GTF2H1	0.585474
LDHA	0.437968
LDHC	0.910275
ZDHHC13	0.0731884
NAV2	0.845001
HTATIP2	0.0872913
PRMT3	0.0268833
NELL1	0.0444045
GAS2	0.793755
HIPK3	0.108031
CAPRIN1	0.742368
NAT10	0.0439566
EHF	0.0058616
PDHX	0.0710751
CD44	7.75751e-05
PRR5L	0.314692
API5	0.0100732
ACCS	0.00162172
EXT2	0.207768
CD82	0.989654
SLC35C1	0.375461
CRY2	0.0915652
DGKZ	0.197202
MDK	0.110158
ATG13	0.874615
ZNF408	0.0343703
C11orf49	0.0221665
NR1H3	0.951033
MADD	0.122137
SLC39A13	6.15278e-08
PTPMT1	0.00575214
PTPRJ	0.00430593
SERPING1	0.01185
CLP1	0.345363
TMX2	0.485368
CTNND1	0.628259
ZFP91	0.00381222
FAM111B	0.516101
FAM111A	0.34613
STX3	0.983691
MS4A4A	1.36673e-07
MS4A7	2.19916e-06
MS4A15	0.759595
TMEM132A	0.00123065
CD6	0.000695735
TMEM216	0.161984
PPP1R32	0.0208373
C11orf9	0.308149
INCENP	0.560416
ASRGL1	0.0264323
SLC3A2	0.537556
RTN3	0.131068
MARK2	0.703207
FERMT3	0.000297548
NUDT22	0.196882
VEGFB	0.159002
FKBP2	0.0161321
PLCB3	0.213157
GPR137	0.0455583
PRDX5	0.000104164
RPS6KA4	0.0701177
ARL2	0.933557
CAPN1	0.77521
SCYL1	0.58064
FAM89B	0.412425
SIPA1	0.00146426
KAT5	0.00064676
BANF1	0.00204094
KLC2	0.815642
PELI3	0.35415
DPP3	0.0840086
RBM14	0.424528
RBM14-RBM4	0.701333
RBM4	0.0155025
RCE1	0.235592
SYT12	0.891915
KDM2A	0.960605
RAD9A	0.0434936
TBC1D10C	0.845956
NDUFV1	0.00152115
ALDH3B1	0.074406
TCIRG1	0.867861
PPP6R3	0.808969
PPFIA1	0.328897
CTTN	0.743341
FAM86C1	0.00370008
IL18BP	0.0318157
LRTOMT	0.000240825
FOLR1	0.000470721
FOLR2	1.01281e-07
P2RY2	0.223666
P2RY6	0.0880515
RELT	0.0930335
PLEKHB1	0.0314681
SLCO2B1	3.96848e-07
SERPINH1	1.01061e-09
DGAT2	0.0287948
MYO7A	0.437242
TMEM126B	0.312728
TMEM126A	0.325319
EED	0.0146919
CCDC81	0.00119794
CEP57	0.273466
C11orf70	0.00339988
YAP1	0.259722
BIRC3	0.663517
C11orf88	6.43838e-05
C11orf57	0.0369933
NCAM1	0.0797779
HTR3A	0.291957
ZBTB16	0.543392
PAFAH1B2	0.549025
TAGLN	7.37562e-15
RNF214	0.727219
TMPRSS4	0.89494
UBE4A	0.686018
MLL	0.720888
TMEM25	0.0778716
ARCN1	0.258697
PHLDB1	6.09891e-07
HMBS	0.0483253
HINFP	0.006381
NLRX1	0.709732
POU2F3	0.0253878
TMEM136	0.906883
ARHGEF12	0.966748
TBCEL	0.0893912
SC5DL	0.514375
VWA5A	0.0951766
NRGN	0.790094
SLC37A2	0.00147705
EI24	0.124152
CHEK1	0.248442
HYLS1	0.0140516
TIRAP	0.944984
ST3GAL4	0.632891
FLI1	1.74464e-12
APLP2	0.456099
NTM	1.13026e-20
JAM3	5.95078e-12
BET1L	0.0231623
SIRT3	0.518114
SIGIRR	0.427933
RNH1	0.0264323
HRAS	0.41847
IRF7	0.780189
SLC25A22	0.935219
PIDD	0.906883
CHID1	0.685248
MOB2	0.57971
IGF2	0.0190256
CDKN1C	0.41549
CARS	0.709732
OSBPL5	5.33634e-10
ZNF195	0.474408
NUP98	0.546348
TRIM5	0.286256
FAM160A2	0.551023
APBB1	0.0353001
TRIM3	0.0045987
ARFIP2	0.688083
RIC3	0.542597
ST5	0.41337
SCUBE2	7.47724e-07
DENND5A	1.43371e-06
TMEM41B	0.808148
MRVI1	6.76598e-21
EIF4G2	0.0114137
ZBED5	0.690346
DKK3	0.000304863
RRAS2	0.9125
COPB1	0.537556
PSMA1	0.0982317
USH1C	0.395006
SAA2	0.199566
HPS5	0.0175231
UEVLD	0.456994
E2F8	0.252545
MUC15	0.51521
CCDC34	0.000295989
MPPED2	0.264739
PAX6	0.980856
WT1	4.99022e-06
CSTF3	0.0517158
CD59	0.749176
FBXO3	0.924132
LMO2	0.00370008
PAMR1	4.31298e-08
COMMD9	0.664351
TP53I11	0.297612
SYT13	0.578781
PEX16	0.00181002
PHF21A	0.228799
CKAP5	0.597815
ARFGAP2	0.0376418
PACSIN3	0.00234031
ACP2	0.13145
SPI1	0.000154289
RAPSN	0.845956
CELF1	0.904485
KBTBD4	0.647652
FOLH1	0.192938
SLC43A3	0.0795544
SLC43A1	6.10959e-06
UBE2L6	0.0737189
LPXN	0.000621541
MS4A6A	5.58835e-06
CYBASC3	0.0788422
CPSF7	0.810005
SYT7	0.000301085
AHNAK	0.0488963
GANAB	0.801819
BSCL2	0.0116686
NXF1	0.720888
STX5	0.694615
PLA2G16	0.038353
TRPT1	0.135646
BAD	0.105086
NRXN2	0.0797779
PYGM	0.00345406
SF1	0.435066
MEN1	0.0525644
SYVN1	0.839928
SLC25A45	0.000722069
LTBP3	0.174553
RELA	0.0556843
FIBP	0.205604
C11orf68	0.781159
EIF1AD	0.324622
BRMS1	0.166103
MRPL11	0.00493332
PC	0.025092
CLCF1	0.937708
PPP1CA	0.105086
CORO1B	0.402689
TMEM134	0.000985059
PITPNM1	0.417003
NUDT8	0.0168827
ALDH3B2	0.504408
CHKA	0.517332
SUV420H1	0.0810718
MTL5	1.17016e-06
CPT1A	0.188858
MRPL21	0.000275892
MRGPRF	5.91607e-12
DHCR7	0.7639
PDE2A	2.33177e-08
ARAP1	0.111099
RAB6A	0.100094
ARRB1	0.000758126
MAP6	0.308149
LRRC32	0.000107393
PAK1	0.0121029
NDUFC2-KCTD14	0.0481294
NDUFC2	0.00217157
ALG8	0.00425821
GAB2	0.403574
NARS2	0.000258664
PRCP	0.56335
SYTL2	1.25419e-16
PICALM	0.000216892
ME3	0.159793
CTSC	0.154609
NOX4	0.000243872
CHORDC1	0.774449
MRE11A	0.24415
MTMR2	0.291308
MMP1	0.0123208
PDGFD	6.95019e-13
CASP4	0.278256
CASP1	0.467871
CARD16	0.77666
GUCY1A2	0.000804206
PPP2R1B	0.556744
ALG9	0.251956
PIH1D2	0.000285863
IL18	0.135646
CADM1	0.341633
BUD13	0.438794
BACE1	0.313289
FXYD2	0.64861
FXYD6	0.621551
TMPRSS13	0.309538
AMICA1	4.12975e-09
MPZL2	0.0927955
CD3D	0.000178024
IFT46	0.0238337
SLC37A4	0.000968508
HYOU1	0.98801
PVRL1	0.122499
HSPA8	0.895721
SIAE	0.332541
FEZ1	2.17569e-15
CDON	0.290237
RPUSD4	0.401204
SRPR	0.946936
KIRREL3	0.959296
ETS1	1.08504e-11
TP53AIP1	0.00240216
ARHGAP32	0.637656
NFRKB	0.305307
THYN1	0.00339988
B3GAT1	0.158608
IQSEC3	0.846763
CCDC77	0.0413539
WNK1	0.0119989
ERC1	0.0324207
WNT5B	0.172654
LRTM2	0.296915
C12orf32	0.0171582
TULP3	0.624335
TEAD4	0.79727
TSPAN9	1.25632e-05
RAD51AP1	0.0964496
NTF3	0.194428
PLEKHG6	0.668135
COPS7A	0.941017
CD4	0.000634923
GPR162	0.393862
USP5	0.522749
LRRC23	0.00508568
ATN1	0.361099
PTPN6	0.458427
C1S	2.32741e-11
PEX5	0.0954885
CLEC4A	0.000250249
CLEC2D	0.00956703
CLEC12A	7.57549e-05
BCL2L14	1.11321e-06
APOLD1	0.000518425
DDX47	0.24978
PTPRO	0.069904
MGST1	0.756537
PLEKHA5	0.752715
AEBP2	0.940422
PDE3A	0.457684
ETNK1	0.37363
RASSF8	0.0119528
SSPN	0.56335
FGFR1OP2	0.0533015
ARNTL2	0.11842
PPFIBP1	3.36214e-06
MRPS35	0.0542753
DDX11	0.0134175
BICD1	0.218307
DNM1L	0.0113591
CNTN1	9.96209e-08
PPHLN1	0.0344926
IRAK4	0.439671
ANO6	0.000129298
TMEM106C	0.0632726
PFKM	0.0234436
CACNB3	0.0637548
TROAP	0.465159
PRPF40B	0.978796
TMBIM6	0.119166
ACCN2	0.00046668
SMARCD1	0.431533
LARP4	0.535973
LETMD1	0.798095
DAZAP2	0.0632726
ACVRL1	9.12624e-15
ACVR1B	0.0527646
NR4A1	0.00370008
C12orf44	0.013182
KRT18	0.0309976
TENC1	0.00406256
MFSD5	0.0753133
PFDN5	0.0157296
SP1	0.244693
AMHR2	2.6433e-05
PRR13	0.0010024
PCBP2	0.00928507
TARBP2	0.00010353
HOXC6	0.00520988
HOXC4	0.00325785
HNRNPA1	0.00099676
NCKAP1L	2.97655e-05
PDE1B	5.92838e-06
RDH5	0.00946809
DGKA	0.000337417
CDK2	0.216218
RAB5B	0.0512148
SUOX	0.104896
ERBB3	0.00466871
RPL41	0.00126753
ESYT1	0.724438
MYL6B	0.00985695
MYL6	0.520849
SLC39A5	0.723102
COQ10A	0.0550445
SHMT2	0.0197531
PIP4K2C	0.0803176
ARHGEF25	0.0109089
OS9	0.902157
METTL21B	0.219969
TSFM	0.000345002
USP15	0.104333
LEMD3	0.484712
MSRB3	1.54546e-22
HMGA2	0.597815
DYRK2	0.0253018
RAP1B	0.177004
FRS2	0.920928
CCT2	0.0140516
RAB3IP	0.244693
CNOT2	0.551936
TBC1D15	0.319814
NUDT4	0.977925
MRPL42	0.039757
NEDD1	0.568708
TMPO	0.326179
SLC25A3	0.0405304
APAF1	0.218871
TXNRD1	0.230582
CHST11	4.63615e-16
POLR3B	0.259722
BTBD11	0.000430516
ISCU	0.0210093
UNG	0.00112006
UBE3B	0.707591
MVK	0.847644
TCHP	0.969
IFT81	0.057651
ATP2A2	0.136849
TCTN1	0.137619
ACAD10	0.504408
ALDH2	0.0967303
MAPKAPK5	0.069904
ERP29	0.0291155
TRAFD1	0.974747
OAS1	0.210224
OAS2	0.785178
TPCN1	0.0111034
PLBD2	9.04411e-06
FBXW8	0.34231
RFC5	0.123911
DYNLL1	0.0729102
RNF34	0.141158
WDR66	0.715057
BCL7A	0.85701
LRRC43	0.000641538
ARL6IP4	0.0218184
C12orf65	0.0546302
SNRNP35	0.632891
TCTN2	0.397636
ZNF664	0.208676
PUS1	0.00859639
P2RX2	0.81386
PGAM5	0.228281
ZNF26	0.409277
ZNF84	0.910275
ZNF268	0.792787
SLC6A12	0.0171131
SLC6A13	0.210772
FOXM1	0.764942
SCNN1A	0.046919
VAMP1	0.519062
NOP2	0.0268833
LPAR5	0.0283465
ING4	0.0310941
ZNF384	0.384282
C12orf53	0.565707
SPSB2	0.069144
CD163	6.64266e-07
M6PR	0.187289
CLEC7A	5.83072e-05
OLR1	1.61622e-05
CSDA	0.204558
MGP	0.00332607
RERG	0.0781654
LMO3	0.00138022
RECQL	0.0010242
LDHB	0.172654
ABCC9	3.76986e-11
SOX5	0.480965
BCAT1	0.267218
CASC1	4.55294e-05
KRAS	0.334789
PTHLH	8.73941e-07
TMTC1	0.207225
IPO8	0.740492
FAM60A	0.0300754
PKP2	0.00674686
KIF21A	0.00520988
PRICKLE1	1.5922e-13
TWF1	0.0840086
NELL2	0.331876
SLC38A1	0.301817
AMIGO2	4.05587e-05
RPAP3	0.0462192
ENDOU	0.64861
RAPGEF3	0.985499
HDAC7	0.836027
VDR	4.08575e-08
COL2A1	0.00261806
ZNF641	0.773478
ADCY6	0.0510741
FKBP11	0.00317026
PRKAG1	0.00863589
MCRS1	0.0348943
FMNL3	0.375461
RACGAP1	0.139636
LIMA1	9.07372e-12
SLC11A2	0.0474551
TFCP2	0.00434753
SMAGP	0.584423
KRT80	0.0803176
KRT8	0.0680938
CSAD	0.0607255
RARG	0.549025
AAAS	0.000536448
MAP3K12	0.707591
ATF7	0.514375
ATP5G2	1.91009e-05
CALCOCO1	0.265994
SMUG1	1.8531e-05
CBX5	0.933557
NFE2	0.199566
ZNF385A	0.0265018
ITGA7	0.801819
CD63	0.990514
WIBG	0.00133141
SMARCC2	0.0369933
RNF41	0.714085
CNPY2	4.89607e-05
PAN2	0.15716
STAT2	0.190946
NACA	0.00152115
TAC3	0.276037
TMEM194A	0.354971
STAT6	0.181655
ARHGAP9	2.89756e-05
DDIT3	0.00379083
METTL1	5.71381e-05
LRIG3	0.0273895
C12orf56	0.419326
MDM1	0.0148257
CPM	0.258697
PTPRR	0.32262
NAP1L1	0.13226
OSBPL8	0.000129298
PPP1R12A	0.163718
SLC6A15	0.712913
KITLG	0.000653506
DUSP6	0.969
POC1B	9.2507e-05
POC1B-GALNT4	5.6801e-06
ATP2B1	0.508938
DCN	4.54273e-22
CCDC41	0.466967
NR2C1	0.558752
CDK17	0.619841
IKBIP	1.36012e-09
UHRF1BP1L	0.0197121
IGF1	1.27558e-08
APPL2	0.465959
MTERFD3	0.00113619
CMKLR1	8.01769e-06
SELPLG	7.71001e-05
SSH1	0.000495719
ALKBH2	1.64007e-05
TRPV4	3.41706e-05
GIT2	2.83832e-05
ANAPC7	0.0864408
GPN3	0.130643
VPS29	0.108742
HVCN1	0.00650618
PPP1CC	0.286256
FAM109A	0.0023499
TMEM116	0.0411825
RPL6	0.103033
RASAL1	0.24415
DDX54	0.10673
RBM19	0.29827
TBX3	0.00735391
TESC	0.0724407
FBXO21	0.0117137
CIT	0.869601
RAB35	0.00891126
RPLP0	0.0019943
PXN	0.0191786
POP5	0.0233454
OASL	0.47929
CAMKK2	0.572349
ANAPC5	0.187681
KDM2B	0.826581
HPD	0.307476
DIABLO	0.161484
CLIP1	0.00210857
ABCB9	0.117309
SBNO1	0.476442
NCOR2	4.15027e-07
SCARB1	0.856134
STX2	1.06242e-08
GALNT9	0.000379539
GOLGA3	0.00177242
CHFR	0.00423938
ZNF605	0.506174
ZMYM2	0.189872
TNFRSF19	0.124152
SPATA13	0.969645
ATP12A	0.401899
NUPL1	0.111099
POLR1D	0.586466
ALOX5AP	0.0134729
RFC3	0.417003
CCNA1	0.0893912
NHLRC3	0.0048847
COG6	6.04959e-05
LRCH1	1.13983e-08
FNDC3A	0.021986
PHF11	0.357354
TRIM13	0.0350346
KCNRG	0.431533
RNASEH2B	0.695319
FAM124A	0.260997
CKAP2	0.794723
HNRNPA1L2	0.0122622
SUGT1	0.857664
TDRD3	0.0454217
LMO7	0.0664621
SCEL	0.0190966
SLAIN1	0.00352332
NDFIP2	0.759595
CLDN10	0.040081
MBNL2	0.0215548
FARP1	0.0021278
UBAC2	0.115267
PCCA	0.398468
BIVM	0.869601
TNFSF13B	0.000879141
CARKD	0.747025
ING1	0.583491
ARHGEF7	0.00297
ATP11A	0.0171582
MCF2L	0.255504
CUL4A	0.960605
CDC16	0.821776
UPF3A	0.90045
CHAMP1	0.169859
ZMYM5	0.0274959
GJB6	0.0131356
SKA3	0.915263
RNF6	0.571189
MTIF3	0.872507
SLC46A3	0.00209716
N4BP2L1	0.198468
N4BP2L2	0.253135
SPG20	0.31397
ALG5	0.411864
FAM48A	0.236717
POSTN	8.80806e-21
PROSER1	0.0614859
ELF1	0.000261926
KIAA0564	0.60786
EPSTI1	0.0891284
TSC22D1	0.0818473
LPAR6	0.00067643
CAB39L	0.241955
SPRYD7	0.0556843
INTS6	0.575245
DHRS12	0.361755
ATP7B	0.715827
LECT1	0.414735
PCDH8	0.695319
DIAPH3	0.0118154
DACH1	0.822521
DIS3	0.0250199
COMMD6	0.391523
EDNRB	5.02807e-06
ABCC4	0.0158536
STK24	0.419326
DOCK9	0.163718
A2LD1	0.966748
TMTC4	0.994182
PCID2	0.268445
ADPRHL1	0.229445
GAS6	0.5874
PARP2	0.0859147
APEX1	0.069144
ANG	0.383512
RNASE4	0.0147306
METTL17	0.000770392
MRPL52	0.0320672
BCL2L2	0.492332
NGDN	0.00119126
THTPA	0.171684
DHRS2	0.000808805
DHRS4L2	3.65718e-05
PCK2	0.163718
DCAF11	0.00409878
PSME1	0.000268206
REC8	0.00388975
GMPR2	0.025092
NFATC4	0.15672
SCFD1	0.813256
COCH	0.456994
AP4S1	0.277255
NUBPL	0.0229745
ARHGAP5	0.754661
NPAS3	9.9493e-05
SRP54	0.154609
FAM177A1	0.918863
GEMIN2	0.00404457
CTAGE5	0.523701
LRR1	0.570498
ATP5S	0.343029
ATL1	0.202508
FRMD6	9.41118e-21
GNG2	1.26605e-14
STYX	0.672885
CDKN3	0.444602
SOCS4	0.627184
LGALS3	0.325319
FBXO34	0.00046668
KTN1	0.787873
PSMA3	0.00924886
ARID4A	0.597815
JKAMP	0.560416
PPM1A	0.959296
MNAT1	0.556744
SLC38A6	0.216716
HIF1A	0.00802361
SYNE2	0.634859
ZBTB1	0.123052
CHURC1	0.192938
CHURC1-FNTB	0.749176
FUT8	0.00406256
GPHN	0.622623
MPP5	0.919858
RAD51B	0.505237
EXD2	0.530218
GALNTL1	0.698557
SLC39A9	0.12752
SRSF5	0.841031
SMOC1	0.00406256
DCAF4	0.762719
PSEN1	0.118793
PTGR2	0.0240404
ZNF410	0.996892
COQ6	0.762719
DLST	0.0994819
ZC2HC1C	0.000297548
JDP2	0.00147705
IFT43	0.0332011
C14orf118	0.24415
GSTZ1	0.0178582
ADCK1	0.318356
TSHR	0.00269514
SPATA7	0.629974
ZC3H14	0.902706
TTC8	0.286256
TDP1	0.336964
C14orf159	0.048522
C14orf109	0.167922
FAM181A	0.0497679
IFI27L1	0.140867
IFI27	0.00662665
PAPOLA	0.37363
EML1	0.822521
WDR25	0.154971
PPP2R5C	0.969
WDR20	0.899899
TECPR2	0.478375
TRAF3	0.200094
EIF5	0.507004
MARK3	0.708695
KLC1	0.449913
ZFYVE21	0.120567
INF2	0.212023
ADSSL1	0.813256
SIVA1	0.0367503
KIAA0284	0.84309
PACS2	0.883079
MTA1	0.0754416
C14orf80	0.551023
CCNB1IP1	0.0103038
TMEM55B	0.523701
RNASE1	0.543392
NDRG2	0.0147737
ZNF219	0.778108
HNRNPC	0.000187307
CHD8	0.869601
RAB2B	0.412425
SLC7A7	5.14015e-05
RBM23	0.186842
PRMT5	0.00357082
HAUS4	0.0601486
AJUBA	0.0848076
C14orf93	0.00485964
PSMB5	0.0416892
CDH24	0.18264
ACIN1	0.260997
SLC7A8	0.205604
SLC22A17	0.00165938
EFS	0.0281282
JPH4	0.120864
TM9SF1	0.0137009
MDP1	0.0969423
TINF2	0.779289
RABGGTA	0.0706157
DHRS1	0.0420081
ADCY4	0.0343703
NOVA1	0.0959248
STRN3	0.831017
SNX6	0.183079
CFL2	0.762025
BAZ1A	0.300098
MBIP	0.485368
TRAPPC6B	0.925199
RPS29	0.013182
DNAAF2	0.00104808
POLE2	0.404413
METTL21D	0.0685122
MAP4K5	0.0476487
NIN	3.70647e-05
PYGL	0.362499
TXNDC16	0.0531108
FERMT2	3.70154e-11
BMP4	1.18726e-15
GCH1	0.83183
DLGAP5	0.251471
OTX2	0.803751
RTN1	0.00166698
WDR89	0.0909468
SPTB	0.209161
MAX	0.428505
RDH11	0.209707
ZFP36L1	0.0217264
ACTN1	3.12934e-09
COX16	0.221259
ZFYVE1	0.00534277
NUMB	0.245949
C14orf43	0.00349062
PGF	1.92171e-08
MLH3	0.478375
ACYP1	0.0170296
C14orf133	0.459272
ISM2	0.318964
DIO2	2.98784e-13
GTF2A1	0.0959248
STON2	0.921615
SEL1L	0.00105831
GALC	0.00312156
FOXN3	8.67701e-08
TC2N	0.595122
ATXN3	0.414028
LGMN	0.00305478
ITPK1	0.90045
BTBD7	0.0153543
SERPINA1	0.0685122
DICER1	0.115918
TCL1A	1.34215e-08
SETD3	0.331171
WARS	0.704881
HSP90AA1	0.0979124
CINP	0.260359
BAG5	0.358963
XRCC3	0.745984
C14orf2	0.000746461
AKT1	0.308149
CDCA4	0.58157
JAG2	0.0342324
BRF1	0.349761
CYFIP1	0.358963
SNRPN	0.881276
APBA2	0.00805796
FAN1	0.161035
ARHGAP11A	0.778108
SCG5	0.259722
GREM1	1.18056e-16
C15orf41	0.282237
FAM98B	0.703207
PAK6	0.00748638
C15orf23	0.256273
IVD	0.0161321
RAD51	0.0378903
SPINT1	0.029553
CHAC1	0.0392308
NUSAP1	0.401204
MAPKBP1	0.0293479
CAPN3	0.686018
SNAP23	0.686985
SERF2	0.143354
C15orf63	0.132944
WDR76	0.276627
CASC4	0.0523871
DUOX1	0.545381
C15orf48	0.735562
SEMA6D	0.035795
SLC12A1	0.057651
DUT	1.22114e-05
SLC27A2	0.176602
USP8	0.355836
SCG3	0.458427
TCF12	0.0159831
CGNL1	0.00415849
POLR2M	0.749176
TPM1	4.2949e-09
LACTB	0.143788
SNX1	0.208191
PLEKHO2	0.00411859
RAB11A	0.00337233
DIS3L	0.000120855
SMAD6	0.437968
SMAD3	0.80443
MAP2K5	0.0436539
CORO2B	0.762719
KIF23	0.16511
RPLP1	0.00887059
NR2E3	0.226543
BBS4	0.0788422
NEO1	0.00614385
CD276	0.00694547
PML	0.15672
ISLR2	6.16264e-05
ISLR	1.71811e-10
CCDC33	0.00105831
CLK3	0.000968508
CSK	0.12752
SCAMP5	0.732509
NEIL1	0.00266646
UBE2Q2	0.829171
FBXO22	0.0418437
DNAJA4	0.60215
AGPHD1	0.0969423
PSMA4	0.00115663
MORF4L1	0.584423
ZFAND6	0.0246188
TM6SF1	0.000413004
ZSCAN2	0.549025
PDE8A	0.480101
AKAP13	3.28259e-08
MRPS11	0.00320006
ACAN	9.48882e-11
ABHD2	1.31312e-05
FANCI	0.0848076
SEMA4B	0.0590969
CRTC3	0.177004
FES	0.199566
UNC45A	0.00155809
RCCD1	0.00192134
SLCO3A1	0.267218
CHD2	0.437968
NR2F2	0.703844
MEF2A	0.0546302
NIPA2	0.84911
UBE3A	0.149438
GABRB3	0.124152
TJP1	0.905108
ATPBD4	0.000435573
MEIS2	0.842134
BMF	0.372873
C15orf57	0.84911
PPP1R14D	0.00111067
TMEM87A	0.838971
TP53BP1	0.299437
SPG11	0.57971
SECISBP2L	0.979909
COPS2	0.119166
GABPB1	0.337676
LYSMD2	0.0455583
GNB5	0.194428
RAB27A	0.0957494
CCPG1	0.00140409
DYX1C1	7.85338e-05
ZNF280D	0.442938
ALDH1A2	4.023e-09
SLTM	0.0906471
ANXA2	0.000663757
CA12	0.417568
FAM96A	1.19308e-05
KIAA0101	0.0393684
SPG21	0.00409878
DPP8	0.985499
C15orf44	0.0457453
CALML4	0.00113619
TLE3	0.279555
UACA	0.207768
LARP6	0.103033
PKM2	0.149438
CELF6	0.575245
NPTN	0.689247
STRA6	0.86699
CYP11A1	0.0347626
SEMA7A	9.44475e-09
UBL7	9.5492e-06
EDC3	0.0355592
MAN2C1	0.185148
SIN3A	0.150569
SNUPN	0.000130084
ETFA	0.00611725
TSPAN3	8.91699e-05
TBC1D2B	1.12585e-05
MTHFS	0.00466871
BCL2A1	0.000274818
EFTUD1	0.0298741
HOMER2	0.0140516
C15orf40	0.104559
BTBD1	0.62611
NMB	0.0807994
NTRK3	2.65989e-05
DET1	0.0194048
MFGE8	0.00825662
POLG	0.684216
PLIN1	2.00897e-06
PRC1	0.229445
RGMA	0.535973
TTC23	0.401204
SELS	0.0830153
PCSK6	0.00547679
TM2D3	0.00126753
MPG	0.458427
RAB11FIP3	0.00924886
PIGQ	0.429371
RAB40C	0.254352
MSLN	0.074406
CACNA1H	0.0421824
UBE2I	0.77521
BAIAP3	0.216218
TMEM204	9.7116e-13
MAPK8IP3	0.0273895
FAHD1	0.32964
SLC9A3R2	0.904485
TSC2	0.823482
MLST8	0.300567
TBC1D24	0.978796
ATP6V0C	0.752715
AMDHD2	0.0265018
PDPK1	0.00256222
PRSS21	0.0137533
FLYWCH2	0.726315
FLYWCH1	0.00298335
KREMEN2	0.0578438
THOC6	0.379225
IL32	0.00387098
ZNF205	0.956122
ZNF213	0.51521
ZNF174	0.475477
NAA60	0.0375354
CLUAP1	0.0184835
DNAJA3	0.484712
HMOX2	0.349761
MGRN1	0.140396
NUDT16L1	0.300098
LOC440335	0.0301911
UBN1	0.00485964
RBFOX1	0.599331
ABAT	0.531175
CLEC16A	0.005618
SHISA9	0.0324207
MPV17L	0.281602
C16orf45	0.000789897
NDE1	0.88503
ABCC1	0.0712919
COQ7	0.00168464
TMC5	0.00244022
CCP110	0.280187
ACSM3	0.000263304
LOC81691	0.000106904
LYRM1	0.00257159
METTL9	0.446217
DCTN5	0.52443
RBBP6	0.00964502
LCMT1	0.0101551
IL4R	0.00022884
ATXN2L	0.864374
SH2B1	0.430861
SPNS1	0.862332
LAT	0.0517158
KIF22	0.00338608
MAZ	0.366981
PRRT2	0.796516
MVP	0.49995
TMEM219	0.00230271
TAOK2	0.207768
ALDOA	0.155334
CORO1A	0.123121
ZNF48	0.151091
ZNF771	0.00158635
ITGAL	0.000621541
PHKG2	0.00301272
RNF40	0.902706
CTF1	0.728757
HSD3B7	0.98652
BCKDK	0.509605
KAT8	0.0194048
FUS	0.00828636
ITGAM	0.000234678
ARMC5	0.741464
TGFB1I1	8.35164e-22
GPT2	0.00894916
PHKB	0.39441
IRX5	0.0171582
MMP2	2.20992e-22
GNAO1	0.754661
NUP93	0.744176
HERPUD1	0.222398
GPR56	0.449913
C16orf57	3.32663e-05
CCDC113	0.000370965
GINS3	0.124152
NDRG4	0.149791
CKLF	0.611573
CMTM3	1.51438e-14
CES2	0.105086
CES3	0.00708576
CES4A	0.946936
CBFB	0.0223602
HSF4	0.53411
NOL3	0.656921
PLEKHG4	0.597058
FAM65A	4.42404e-07
CTCF	0.881276
PARD6A	0.226543
NFATC3	0.828211
PRMT7	0.0103038
NIP7	0.267218
NFAT5	0.0715232
WWP2	0.911426
CLEC18A	0.650335
DDX19B	0.183079
IL34	0.474408
CALB2	5.90415e-14
CHST4	0.114258
MARVELD3	0.0564243
HP	0.983691
NUDT7	0.0289061
WWOX	0.070859
CENPN	0.203457
CMIP	1.22114e-05
CDH13	8.94984e-10
KIAA0182	0.374567
BANP	0.00844286
CTU2	0.123121
SPG7	0.617061
RPL13	0.00855705
CPNE7	0.235592
DPEP1	0.179832
CDK10	0.48183
ZNF276	0.77666
TUBB3	0.00123065
DEF8	0.0350346
NPRL3	0.808969
LUC7L	0.0853438
RGS11	0.00100702
AXIN1	0.526789
C16orf13	0.219466
UNKL	0.0885886
CLCN7	0.00968894
IGFALS	0.127394
HAGH	0.941765
C16orf73	0.117309
PKD1	0.000216892
ECI1	0.00281834
RNPS1	0.124497
TCEB2	0.0601486
PKMYT1	0.738752
HCFC1R1	0.0138141
CREBBP	0.0214867
CORO7	1.25915e-06
C16orf5	0.0142217
ANKS3	0.0921871
C16orf89	0.35122
FAM86A	0.806361
CARHSP1	0.080543
GRIN2A	0.607039
LITAF	0.288982
GSPT1	0.424528
CPPED1	0.651103
PARN	0.470435
KIAA0430	0.480965
MYH11	0.000132871
ABCC6	0.039757
NOMO2	0.88698
RPS15A	0.0818473
GP2	0.395006
CRYM	0.052067
ARHGAP17	0.960029
EIF3C	0.0749151
CLN3	0.0177714
NUPR1	0.902157
SULT1A1	0.251956
SEZ6L2	0.982903
HIRIP3	0.0305629
YPEL3	0.0112541
MAPK3	0.315494
CD2BP2	0.106066
ZNF764	0.90045
ZNF688	0.125559
C16orf93	0.000403951
ZNF668	2.3636e-05
VKORC1	0.0299746
PYCARD	0.0510741
NETO2	0.138791
SIAH1	0.176602
[truncated: 10,665 more rows]

## Sheet: PathwayAnalysis
	IC 1	IC 2	IC 3	IC 4	IC 5
BIOCARTA_41BB_PATHWAY	0.860206	0.937911	0.450261	0.650341	0.798318
BIOCARTA_ACE2_PATHWAY	0.380618	0.937911	0.291103	0.64174	0.315128
BIOCARTA_ACH_PATHWAY	0.534983	0.632582	0.40913	0.64174	0.793509
BIOCARTA_ACTINY_PATHWAY	0.895449	0.958763	0.795202	0.702676	0.833267
BIOCARTA_AGPCR_PATHWAY	0.426003	0.937911	0.798699	0.64174	0.793509
BIOCARTA_AGR_PATHWAY	0.956754	0.937911	0.37783	0.801338	0.793509
BIOCARTA_AHSP_PATHWAY	0.857344	0.937911	0.335576	0.64174	0.793509
BIOCARTA_AKAP13_PATHWAY	0.857344	0.937911	0.587623	0.64174	0.793509
BIOCARTA_AKAP95_PATHWAY	0.857344	0.937911	0.129776	0.319124	0.793509
BIOCARTA_AKAPCENTROSOME_PATHWAY	0.857344	0.937911	0.256902	0.64174	0.793509
BIOCARTA_AKT_PATHWAY	0.89416	0.958585	0.165179	0.697049	0.830131
BIOCARTA_ALK_PATHWAY	0.857344	0.870748	0.981547	0.417724	0.034895
BIOCARTA_AMI_PATHWAY	0.135213	0.937911	0.346299	0.298801	0.793509
BIOCARTA_ARAP_PATHWAY	0.869549	0.779535	0.710902	0.663244	0.803767
BIOCARTA_ARENRF2_PATHWAY	0.469569	0.937911	0.564436	0.298801	0.793509
BIOCARTA_ARF_PATHWAY	0.87282	0.943784	0.737383	0.472329	0.62237
BIOCARTA_AT1R_PATHWAY	0.959024	1	0.667638	0.807196	0.793509
BIOCARTA_ATM_PATHWAY	0.895449	0.958763	0.587623	0.702676	0.833267
BIOCARTA_ATRBRCA_PATHWAY	0.869549	0.942302	0.888777	0.663244	0.803767
BIOCARTA_BAD_PATHWAY	0.895449	0.958763	0.41837	0.702676	0.833267
BIOCARTA_BARR_MAPK_PATHWAY	0.469569	0.937911	0.817662	0.64174	0.793509
BIOCARTA_BARRESTIN_PATHWAY	0.327971	0.937911	0.753854	0.64174	0.793509
BIOCARTA_BARRESTIN_SRC_PATHWAY	0.575259	0.687505	0.653867	0.650341	0.798318
BIOCARTA_BCELLSURVIVAL_PATHWAY	0.860206	0.937911	0.164607	0.124821	0.798318
BIOCARTA_BCR_PATHWAY	0.956754	0.870748	0.492344	0.417724	0.903108
BIOCARTA_BIOPEPTIDES_PATHWAY	0.860697	1	0.572861	0.828336	0.922695
BIOCARTA_BLYMPHOCYTE_PATHWAY	0.857344	7.31603e-07	0.777167	0.64174	0.793509
BIOCARTA_CACAM_PATHWAY	0.857344	0.937911	0.527206	0.64174	0.793509
BIOCARTA_CALCINEURIN_PATHWAY	0.87282	0.943784	0.346299	0.674001	0.81506
BIOCARTA_CARDIACEGF_PATHWAY	0.87282	0.943784	0.346299	0.472329	0.0704881
BIOCARTA_CARM_ER_PATHWAY	0.956754	1	0.492344	0.64174	0.903108
BIOCARTA_CARM1_PATHWAY	0.857344	0.937911	0.832738	0.64174	0.793509
BIOCARTA_CASPASE_PATHWAY	0.903487	0.0702081	0.466843	0.72085	0.844901
BIOCARTA_CBL_PATHWAY	0.857344	0.590582	0.832738	0.64174	0.42597
BIOCARTA_CCR3_PATHWAY	0.73724	0.87748	0.550832	0.501139	0.657058
BIOCARTA_CCR5_PATHWAY	0.869549	0.779535	0.337604	0.439348	0.582776
BIOCARTA_CD40_PATHWAY	0.857344	0.937911	0.40913	0.64174	0.793509
BIOCARTA_CDC42RAC_PATHWAY	0.87282	0.943784	0.527206	0.674001	0.62237
BIOCARTA_CDK5_PATHWAY	0.857344	0.937911	0.564436	0.64174	0.38655
BIOCARTA_CDMAC_PATHWAY	0.860697	0.730166	0.18193	0.412018	0.798318
BIOCARTA_CELL2CELL_PATHWAY	0.857344	0.937911	0.234161	0.64174	0.793509
BIOCARTA_CELLCYCLE_PATHWAY	0.909278	0.973917	0.0834156	0.0264424	0.846734
BIOCARTA_CERAMIDE_PATHWAY	0.909278	0.973917	0.241584	0.727606	0.846734
BIOCARTA_CFTR_PATHWAY	0.114924	0.937911	0.798699	0.64174	0.793509
BIOCARTA_CHEMICAL_PATHWAY	0.903487	0.968378	0.337373	0.72085	0.844901
BIOCARTA_CHREBP2_PATHWAY	0.981687	0.958585	0.49881	0.651664	0.943954
BIOCARTA_CK1_PATHWAY	0.857344	0.937911	0.622719	0.64174	0.466811
BIOCARTA_CLASSIC_PATHWAY	0.857344	7.79201e-06	0.346299	0.0127729	0.793509
BIOCARTA_COMP_PATHWAY	0.860206	2.06695e-07	0.450261	0.00442376	0.509577
BIOCARTA_CREB_PATHWAY	0.841313	0.968378	0.622676	0.715175	0.841422
BIOCARTA_CSK_PATHWAY	0.703363	0.000423835	0.527206	0.674001	0.81506
BIOCARTA_CTCF_PATHWAY	0.903487	0.937911	0.640469	0.276346	0.793509
BIOCARTA_CTL_PATHWAY	0.504458	7.78131e-07	0.587623	0.64174	0.793509
BIOCARTA_CTLA4_PATHWAY	0.857344	1.98711e-05	0.383044	0.64174	0.793509
BIOCARTA_CXCR4_PATHWAY	0.903487	0.968378	0.337373	0.72085	0.793509
BIOCARTA_D4GDI_PATHWAY	0.860206	0.0648391	0.653867	0.650341	0.798318
BIOCARTA_DC_PATHWAY	0.857344	2.37748e-07	0.817662	0.64174	0.793509
BIOCARTA_DEATH_PATHWAY	0.956232	0.831104	0.482396	0.794084	0.896082
BIOCARTA_DNAFRAGMENT_PATHWAY	0.857344	0.489426	0.527206	0.276346	0.793509
BIOCARTA_DREAM_PATHWAY	0.857344	0.937911	0.383044	0.319124	0.793509
BIOCARTA_ECM_PATHWAY	0.857344	0.968378	0.466843	0.72085	0.844901
BIOCARTA_EDG1_PATHWAY	0.909278	0.973917	0.665735	0.727606	0.38655
BIOCARTA_EGF_PATHWAY	0.956232	1	0.482396	0.64174	0.896082
BIOCARTA_EGFR_SMRTE_PATHWAY	0.857344	0.937911	0.564436	0.64174	0.793509
BIOCARTA_EIF_PATHWAY	0.659273	0.942302	0.337604	0.663244	0.803767
BIOCARTA_EIF2_PATHWAY	0.857344	0.937911	0.234161	0.64174	0.793509
BIOCARTA_EIF4_PATHWAY	0.909278	0.973917	0.492344	0.727606	0.846734
BIOCARTA_EPHA4_PATHWAY	0.857344	0.937911	0.291103	0.64174	0.793509
BIOCARTA_EPO_PATHWAY	0.887118	0.952873	0.383044	0.501139	0.824211
BIOCARTA_EPONFKB_PATHWAY	0.857344	0.937911	0.147303	0.64174	0.793509
BIOCARTA_ERK_PATHWAY	0.857344	0.993057	0.750827	0.64174	0.482976
BIOCARTA_ERK5_PATHWAY	0.860697	0.937911	0.466843	0.651664	0.798318
BIOCARTA_ERYTH_PATHWAY	0.857344	0.937911	0.458815	0.64174	0.0503226
BIOCARTA_ETC_PATHWAY	0.857344	0.937911	0.587623	0.64174	0.793509
BIOCARTA_ETS_PATHWAY	0.887118	0.432134	0.383044	0.501139	0.824211
BIOCARTA_EXTRINSIC_PATHWAY	0.0677966	0.937911	0.753854	0.215612	0.793509
BIOCARTA_FAS_PATHWAY	0.956232	1	0.613009	0.787209	0.891253
BIOCARTA_FCER1_PATHWAY	0.969884	0.598268	0.572861	0.501139	0.922695
BIOCARTA_FEEDER_PATHWAY	0.857344	0.937911	0.256902	0.64174	0.793509
BIOCARTA_FIBRINOLYSIS_PATHWAY	0.0911393	0.937911	0.492344	0.64174	0.000375087
BIOCARTA_FMLP_PATHWAY	0.960485	0.933992	0.302014	0.812787	0.912825
BIOCARTA_FREE_PATHWAY	0.857344	0.489426	0.527206	0.64174	0.793509
BIOCARTA_G1_PATHWAY	0.95434	0.997545	0.147303	0.162424	0.793509
BIOCARTA_G2_PATHWAY	0.903487	0.968378	0.640469	0.276346	0.844901
BIOCARTA_GATA3_PATHWAY	0.857344	0.632582	0.849379	0.64174	0.793509
BIOCARTA_GCR_PATHWAY	0.616797	0.937911	0.18193	0.651664	0.798318
BIOCARTA_GH_PATHWAY	0.903487	0.968378	0.640469	0.72085	0.844901
BIOCARTA_GLEEVEC_PATHWAY	0.903487	0.968378	0.337373	0.609736	0.844901
BIOCARTA_GLYCOLYSIS_PATHWAY	0.0911393	0.937911	0.147303	0.64174	0.793509
BIOCARTA_GPCR_PATHWAY	0.857344	1	0.466843	0.64174	0.891253
BIOCARTA_GRANULOCYTES_PATHWAY	0.857344	7.79201e-06	0.817662	0.64174	0.793509
BIOCARTA_GSK3_PATHWAY	0.928151	0.937911	0.383044	0.64174	0.793509
BIOCARTA_HCMV_PATHWAY	0.869549	0.942302	0.337604	0.663244	0.803767
BIOCARTA_HDAC_PATHWAY	0.857344	0.937911	0.40913	0.757152	0.86974
BIOCARTA_HER2_PATHWAY	0.902361	0.968378	0.622676	0.715175	0.778677
BIOCARTA_HIF_PATHWAY	0.860206	0.937911	0.291103	0.650341	0.798318
BIOCARTA_HIVNEF_PATHWAY	0.95434	0.943784	0.385305	0.920791	0.984005
BIOCARTA_HSP27_PATHWAY	0.575259	0.687505	0.86007	0.650341	0.798318
BIOCARTA_IGF1_PATHWAY	0.902361	0.968378	0.31738	0.586341	0.841422
BIOCARTA_IGF1MTOR_PATHWAY	0.841313	0.968378	0.201975	0.715175	0.841422
BIOCARTA_IGF1R_PATHWAY	0.903487	0.968378	0.466843	0.72085	0.844901
BIOCARTA_IL10_PATHWAY	0.869549	0.358928	0.492344	0.663244	0.582776
BIOCARTA_IL12_PATHWAY	0.860206	8.43736e-05	0.450261	0.650341	0.798318
BIOCARTA_IL17_PATHWAY	0.857344	0.00269351	0.346299	0.64174	0.38655
BIOCARTA_IL1R_PATHWAY	0.95434	0.770814	0.587623	0.777036	0.509577
BIOCARTA_IL2_PATHWAY	0.902361	0.208709	0.622676	0.586341	0.841422
BIOCARTA_IL22BP_PATHWAY	0.860206	0.687505	0.450261	0.650341	0.798318
BIOCARTA_IL2RB_PATHWAY	0.969902	0.632582	0.346299	0.64174	0.927787
BIOCARTA_IL3_PATHWAY	0.857344	0.937911	0.234161	0.319124	0.793509
BIOCARTA_IL4_PATHWAY	0.857344	0.534392	0.346299	0.64174	0.793509
BIOCARTA_IL5_PATHWAY	0.841313	0.00010909	0.40913	0.174055	0.0362342
BIOCARTA_IL6_PATHWAY	0.903487	0.968378	0.466843	0.609736	0.793509
BIOCARTA_IL7_PATHWAY	0.860697	0.305861	0.876531	0.651664	0.541542
BIOCARTA_INFLAM_PATHWAY	0.857344	0.000648289	0.622719	0.64174	0.14877
BIOCARTA_INSULIN_PATHWAY	0.895449	0.958763	0.41837	0.554474	0.833267
BIOCARTA_INTEGRIN_PATHWAY	0.860697	1	0.337373	0.828336	0.922695
BIOCARTA_INTRINSIC_PATHWAY	0.167037	0.937911	0.234161	0.319124	0.793509
BIOCARTA_KERATINOCYTE_PATHWAY	0.990485	0.968378	0.450448	0.674001	0.830096
BIOCARTA_KREB_PATHWAY	0.857344	0.937911	0.291103	0.64174	0.793509
BIOCARTA_LAIR_PATHWAY	0.860206	0.00106588	0.653867	0.124821	0.175444
BIOCARTA_LECTIN_PATHWAY	0.841313	0.00010909	0.710902	0.000116429	0.227178
BIOCARTA_LEPTIN_PATHWAY	0.857344	0.937911	0.291103	0.64174	0.793509
BIOCARTA_LONGEVITY_PATHWAY	0.857344	0.937911	0.147303	0.64174	0.793509
BIOCARTA_LYM_PATHWAY	0.857344	0.0180932	0.527206	0.64174	0.354301
BIOCARTA_MAL_PATHWAY	0.895449	0.958763	0.795202	0.702676	0.833267
BIOCARTA_MAPK_PATHWAY	1	1	0.40913	0.869054	0.962127
BIOCARTA_MCALPAIN_PATHWAY	0.841313	0.937911	0.31738	0.715175	0.841422
BIOCARTA_MCM_PATHWAY	0.887118	0.952873	0.550832	0.501139	0.824211
BIOCARTA_MEF2D_PATHWAY	0.659273	0.942302	0.492344	0.663244	0.803767
BIOCARTA_MET_PATHWAY	0.969884	1	0.161914	0.64174	0.922695
BIOCARTA_MITOCHONDRIA_PATHWAY	0.895449	0.937911	0.587623	0.702676	0.833267
BIOCARTA_MONOCYTE_PATHWAY	0.857344	0.00149097	0.335576	0.64174	0.793509
BIOCARTA_MPR_PATHWAY	0.857344	1	0.613009	0.64174	0.891253
BIOCARTA_MTA3_PATHWAY	0.0406406	0.958585	0.165179	0.697049	0.70203
BIOCARTA_MTOR_PATHWAY	0.857344	0.973917	0.346299	0.727606	0.846734
BIOCARTA_MYOSIN_PATHWAY	0.947323	0.937911	0.750827	0.767879	0.881499
BIOCARTA_NDKDYNAMIN_PATHWAY	0.860697	0.937911	0.31738	0.651664	0.798318
BIOCARTA_NFAT_PATHWAY	0.857344	0.974583	0.587623	0.64174	0.541542
BIOCARTA_NFKB_PATHWAY	0.895449	0.937911	0.291103	0.702676	0.833267
BIOCARTA_NGF_PATHWAY	0.887118	0.952873	0.550832	0.501139	0.657058
BIOCARTA_NKCELLS_PATHWAY	0.659273	0.358928	0.201975	0.663244	0.803767
BIOCARTA_NKT_PATHWAY	0.860697	0.00165437	0.68418	0.651664	0.541542
BIOCARTA_NO1_PATHWAY	0.903487	0.968378	0.337373	0.72085	0.793509
BIOCARTA_NO2IL12_PATHWAY	0.857344	2.82902e-06	0.335576	0.64174	0.793509
BIOCARTA_NOS1_PATHWAY	0.659273	0.942302	0.492344	0.439348	0.803767
BIOCARTA_NTHI_PATHWAY	0.909278	0.597204	0.665735	0.727606	0.846734
BIOCARTA_NUCLEARRS_PATHWAY	0.327971	0.937911	0.753854	0.64174	0.793509
BIOCARTA_P27_PATHWAY	0.860206	0.937911	0.164607	0.381986	0.798318
BIOCARTA_P35ALZHEIMERS_PATHWAY	0.0911393	0.937911	0.492344	0.64174	0.793509
BIOCARTA_P38MAPK_PATHWAY	0.869549	1	0.587623	0.832934	0.798318
BIOCARTA_P53_PATHWAY	0.87282	0.943784	0.346299	0.174055	0.62237
BIOCARTA_P53HYPOXIA_PATHWAY	0.903487	0.968378	0.466843	0.72085	0.793509
BIOCARTA_PAR1_PATHWAY	0.956232	1	0.794577	0.794084	0.896082
BIOCARTA_PARKIN_PATHWAY	0.857344	0.937911	0.564436	0.64174	0.793509
BIOCARTA_PDGF_PATHWAY	0.956754	1	0.492344	0.64174	0.793509
BIOCARTA_PGC1A_PATHWAY	0.869549	0.942302	0.492344	0.663244	0.803767
BIOCARTA_PITX2_PATHWAY	0.857344	0.937911	0.622719	0.64174	0.793509
BIOCARTA_PLATELETAPP_PATHWAY	0.327971	0.937911	0.12945	0.64174	0.0503226
BIOCARTA_PLCE_PATHWAY	0.426003	0.937911	0.798699	0.64174	0.793509
BIOCARTA_PML_PATHWAY	0.659273	0.779535	0.492344	0.663244	0.803767
BIOCARTA_PPARA_PATHWAY	0.924744	0.988167	0.41837	0.900598	0.846734
BIOCARTA_PROTEASOME_PATHWAY	0.956232	1	0.241808	0.787209	0.891253
BIOCARTA_PS1_PATHWAY	0.857344	0.937911	0.622719	0.64174	0.793509
BIOCARTA_PTC1_PATHWAY	0.504458	0.937911	0.383044	0.319124	0.793509
BIOCARTA_PTDINS_PATHWAY	0.909278	0.973917	0.346299	0.727606	0.846734
BIOCARTA_PTEN_PATHWAY	0.887118	0.952873	0.147303	0.683125	0.824211
BIOCARTA_PYK2_PATHWAY	0.95434	0.997545	0.587623	0.777036	0.889066
BIOCARTA_RAB_PATHWAY	0.857344	0.937911	0.622719	0.64174	0.793509
BIOCARTA_RAC1_PATHWAY	0.902361	0.937911	0.622676	0.715175	0.778677
BIOCARTA_RACCYCD_PATHWAY	0.947323	0.993057	0.0060377	0.348194	0.881499
BIOCARTA_RANKL_PATHWAY	0.857344	0.937911	0.201975	0.298801	0.793509
BIOCARTA_RANMS_PATHWAY	0.857344	0.937911	0.346299	0.298801	0.793509
BIOCARTA_RARRXR_PATHWAY	0.869549	0.942302	0.710902	0.663244	0.803767
BIOCARTA_RAS_PATHWAY	0.909278	0.973917	0.346299	0.727606	0.846734
BIOCARTA_RB_PATHWAY	0.857344	0.937911	0.147303	0.64174	0.793509
BIOCARTA_RELA_PATHWAY	0.869549	0.779535	0.201975	0.663244	0.803767
BIOCARTA_RHO_PATHWAY	0.857344	1	0.492344	0.801338	0.903108
BIOCARTA_RNA_PATHWAY	0.857344	0.937911	0.179427	0.64174	0.793509
BIOCARTA_SALMONELLA_PATHWAY	0.860206	0.937911	0.653867	0.650341	0.798318
BIOCARTA_SARS_PATHWAY	0.426003	0.489426	0.335576	0.276346	0.793509
BIOCARTA_SET_PATHWAY	0.857344	0.0272297	0.564436	0.64174	0.793509
BIOCARTA_SHH_PATHWAY	0.575259	0.937911	0.86007	0.650341	0.798318
BIOCARTA_SKP2E2F_PATHWAY	0.857344	0.937911	0.201975	0.298801	0.793509
BIOCARTA_SODD_PATHWAY	0.857344	0.152851	0.346299	0.64174	0.793509
BIOCARTA_SPPA_PATHWAY	0.887118	0.952873	0.550832	0.683125	0.824211
BIOCARTA_SPRY_PATHWAY	0.869549	0.942302	0.710902	0.439348	0.803767
BIOCARTA_SRCRPTP_PATHWAY	0.857344	0.937911	0.564436	0.298801	0.793509
BIOCARTA_STATHMIN_PATHWAY	0.860697	0.0140852	0.466843	0.412018	0.798318
BIOCARTA_STRESS_PATHWAY	0.909278	0.937911	0.346299	0.727606	0.846734
BIOCARTA_TALL1_PATHWAY	0.504458	0.185825	0.587623	0.319124	0.42597
BIOCARTA_TCR_PATHWAY	0.981687	0.427813	0.291103	0.651664	0.943954
BIOCARTA_TCRA_PATHWAY	0.857344	7.31603e-07	0.291103	0.64174	0.793509
BIOCARTA_TCYTOTOXIC_PATHWAY	0.857344	5.43871e-08	0.335576	0.64174	0.793509
BIOCARTA_TEL_PATHWAY	0.887118	0.952873	0.383044	0.683125	0.824211
BIOCARTA_TFF_PATHWAY	0.89416	0.958585	0.276183	0.697049	0.830131
BIOCARTA_TGFB_PATHWAY	0.89416	0.958585	0.919601	0.697049	0.70203
BIOCARTA_TH1TH2_PATHWAY	0.857344	7.79201e-06	0.564436	0.64174	0.793509
BIOCARTA_THELPER_PATHWAY	0.857344	2.37748e-07	0.201975	0.64174	0.793509
BIOCARTA_TID_PATHWAY	0.703363	0.393302	0.234161	0.674001	0.81506
BIOCARTA_TNFR1_PATHWAY	0.956232	0.937911	0.466843	0.787209	0.891253
BIOCARTA_TNFR2_PATHWAY	0.860697	0.937911	0.466843	0.651664	0.798318
BIOCARTA_TOB1_PATHWAY	0.860697	0.0140852	0.68418	0.651664	0.541542
BIOCARTA_TOLL_PATHWAY	0.956232	0.937911	0.482396	0.64174	0.896082
BIOCARTA_TPO_PATHWAY	0.895449	0.958763	0.587623	0.554474	0.833267
BIOCARTA_TRKA_PATHWAY	0.857344	0.937911	0.346299	0.64174	0.793509
BIOCARTA_UCALPAIN_PATHWAY	0.616797	0.937911	0.18193	0.651664	0.798318
BIOCARTA_VDR_PATHWAY	0.857344	0.937911	0.849379	0.64174	0.793509
BIOCARTA_VEGF_PATHWAY	0.947323	0.993057	0.201975	0.767879	0.881499
BIOCARTA_VIP_PATHWAY	0.909278	0.973917	0.346299	0.727606	0.846734
BIOCARTA_VITCB_PATHWAY	0.857344	0.937911	0.291103	0.64174	0.793509
BIOCARTA_WNT_PATHWAY	0.857344	0.98034	0.849379	0.319124	0.859651
GO_3_5_CYCLIC_NUCLEOTIDE_PHOSPHODIESTERASE_ACTIVITY	0.857344	0.937911	0.777167	0.64174	0.315128
GO_3_5_EXONUCLEASE_ACTIVITY	0.857344	0.937911	0.346299	0.64174	0.793509
GO_ACETYLGALACTOSAMINYLTRANSFERASE_ACTIVITY	0.857344	0.937911	0.458815	0.64174	0.793509
GO_ACETYLGLUCOSAMINYLTRANSFERASE_ACTIVITY	0.857344	0.937911	0.622719	0.64174	0.793509
GO_ACETYLTRANSFERASE_ACTIVITY	0.895449	0.958763	0.795202	0.702676	0.833267
GO_ACID_AMINO_ACID_LIGASE_ACTIVITY	1	1	0.888777	0.727606	0.980831
GO_ACTIN_BINDING	0.896151	1	0.898238	0.807196	0.918432
GO_ACTIN_CYTOSKELETON	0.956232	1	0.666957	0.831787	0.9986
GO_ACTIN_CYTOSKELETON_ORGANIZATION_AND_BIOGENESIS	0.969902	1	0.450261	0.651664	0.903108
GO_ACTIN_FILAMENT	0.857344	0.937911	0.832738	0.64174	0.793509
GO_ACTIN_FILAMENT_BASED_MOVEMENT	0.857344	0.937911	0.291103	0.249577	0.793509
GO_ACTIN_FILAMENT_BASED_PROCESS	0.937431	1	0.371162	0.64174	0.927016
GO_ACTIN_FILAMENT_BINDING	0.496206	0.973917	0.832697	0.727606	0.793509
GO_ACTIN_FILAMENT_BUNDLE_FORMATION	0.857344	0.937911	0.346299	0.64174	0.793509
GO_ACTIN_FILAMENT_ORGANIZATION	0.895449	0.958763	0.291103	0.702676	0.833267
GO_ACTIN_FILAMENT_POLYMERIZATION	0.857344	0.937911	0.622719	0.64174	0.793509
GO_ACTIN_POLYMERIZATION_AND_OR_DEPOLYMERIZATION	0.895449	0.958763	0.291103	0.702676	0.736611
GO_ACTIVATION_OF_IMMUNE_RESPONSE	0.857344	0.00441145	0.383044	0.319124	0.793509
GO_ACTIVATION_OF_JNK_ACTIVITY	0.860697	0.937911	0.68418	0.651664	0.541542
GO_ACTIVATION_OF_MAPK_ACTIVITY	0.857344	0.937911	0.794577	0.64174	0.553337
GO_ACTIVATION_OF_NF_KAPPAB_TRANSCRIPTION_FACTOR	0.857344	0.632582	0.147303	0.350778	0.793509
GO_ACTIVATION_OF_PROTEIN_KINASE_ACTIVITY	0.510668	0.977068	0.839692	0.734746	0.793509
GO_ACTIVE_TRANSMEMBRANE_TRANSPORTER_ACTIVITY	0.00288381	0.373728	0.971704	0.382878	0.59761
GO_ACUTE_INFLAMMATORY_RESPONSE	0.0677966	0.373728	0.458815	0.64174	0.271287
GO_ADAPTIVE_IMMUNE_RESPONSE	0.351886	0.000648289	0.383044	0.683125	0.824211
GO_ADAPTIVE_IMMUNE_RESPONSE_GO_0002460	0.327971	0.000423835	0.346299	0.674001	0.81506
GO_ADENYL_NUCLEOTIDE_BINDING	1	1	0.888777	0.994723	0.958303
GO_ADENYL_RIBONUCLEOTIDE_BINDING	1	1	0.904606	0.988532	0.98945
GO_ADENYLATE_CYCLASE_ACTIVATION	0.135213	0.534392	0.817662	0.0717632	0.10897
GO_ADHERENS_JUNCTION	0.87282	0.831104	0.234161	0.472329	0.62237
GO_ADP_BINDING	0.857344	0.937911	0.817662	0.64174	0.793509
GO_AEROBIC_RESPIRATION	0.860697	0.937911	0.466843	0.651664	0.798318
GO_AGING	0.857344	0.937911	0.587623	0.319124	0.125422
GO_ALCOHOL_METABOLIC_PROCESS	0.789217	0.978735	0.458815	0.812787	0.60884
GO_ALDO_KETO_REDUCTASE_ACTIVITY	0.135213	0.937911	0.564436	0.64174	0.793509
GO_AMINE_BIOSYNTHETIC_PROCESS	0.857344	0.590582	0.587623	0.64174	0.793509
GO_AMINE_CATABOLIC_PROCESS	0.496206	0.937911	0.492344	0.727606	0.846734
GO_AMINE_METABOLIC_PROCESS	0.76475	0.937911	0.778064	0.968574	0.830096
GO_AMINE_RECEPTOR_ACTIVITY	0.380618	0.937911	0.777167	0.0489826	0.315128
GO_AMINE_TRANSMEMBRANE_TRANSPORTER_ACTIVITY	0.0404817	0.730166	0.870336	0.64174	0.482976
GO_AMINE_TRANSPORT	0.135213	0.937911	0.777167	0.64174	0.541542
GO_AMINO_ACID_AND_DERIVATIVE_METABOLIC_PROCESS	0.534983	0.937911	0.633541	0.885092	0.96714
GO_AMINO_ACID_CATABOLIC_PROCESS	0.469569	0.937911	0.466843	0.72085	0.844901
GO_AMINO_ACID_DERIVATIVE_BIOSYNTHETIC_PROCESS	0.857344	0.432134	0.777167	0.64174	0.793509
GO_AMINO_ACID_DERIVATIVE_METABOLIC_PROCESS	0.820361	0.185444	0.926833	0.702676	0.736611
GO_AMINO_ACID_METABOLIC_PROCESS	0.530059	0.937911	0.458815	0.812787	1
GO_AMINO_ACID_TRANSMEMBRANE_TRANSPORTER_ACTIVITY	0.16879	0.534392	0.804713	0.586341	0.348601
GO_AMINO_ACID_TRANSPORT	0.469569	0.937911	0.640469	0.72085	0.363679
GO_AMINO_SUGAR_METABOLIC_PROCESS	0.659273	0.942302	0.888777	0.663244	0.803767
GO_AMINOPEPTIDASE_ACTIVITY	0.857344	0.590582	0.234161	0.64174	0.793509
GO_AMYLOID_PRECURSOR_PROTEIN_METABOLIC_PROCESS	0.857344	0.937911	0.527206	0.64174	0.793509
GO_ANATOMICAL_STRUCTURE_DEVELOPMENT	0.032054	1.20189e-08	0.798699	0.00949742	1.2161e-10
GO_ANATOMICAL_STRUCTURE_FORMATION	0.653071	0.973917	0.346299	0.882573	0.271287
GO_ANATOMICAL_STRUCTURE_MORPHOGENESIS	0.135213	0.00730706	0.777167	0.355281	0.00127544
GO_ANCHORED_TO_MEMBRANE	0.327971	0.937911	0.753854	0.215612	0.793509
GO_ANCHORED_TO_PLASMA_MEMBRANE	0.327971	0.937911	0.753854	0.215612	0.793509
GO_ANDROGEN_RECEPTOR_SIGNALING_PATHWAY	0.857344	0.937911	0.622719	0.64174	0.793509
GO_ANGIOGENESIS	0.534983	0.958585	0.383044	0.853893	0.20083
GO_ANION_CATION_SYMPORTER_ACTIVITY	0.00505813	0.185825	0.832738	0.319124	0.42597
GO_ANION_CHANNEL_ACTIVITY	0.0677966	0.373728	0.753854	0.64174	0.793509
GO_ANION_TRANSMEMBRANE_TRANSPORTER_ACTIVITY	0.000445586	0.0180932	0.898238	0.405843	0.793509
GO_ANION_TRANSPORT	0.102455	0.0260318	0.737383	0.174055	0.81506
GO_ANTI_APOPTOSIS	0.956754	0.943327	0.256902	0.72017	0.798318
GO_ANTIGEN_BINDING	0.616797	0.0140852	0.68418	0.651664	0.541542
GO_ANTIOXIDANT_ACTIVITY	0.534983	0.632582	0.40913	0.64174	0.793509
GO_ANTIPORTER_ACTIVITY	0.857344	0.937911	0.458815	0.215612	0.793509
GO_APICAL_JUNCTION_COMPLEX	0.327971	0.160835	0.880718	0.777036	0.509577
GO_APICAL_PART_OF_CELL	0.167037	0.590582	0.832738	0.64174	0.793509
GO_APICAL_PLASMA_MEMBRANE	0.426003	0.937911	0.798699	0.64174	0.793509
GO_APICOLATERAL_PLASMA_MEMBRANE	0.327971	0.160835	0.880718	0.777036	0.509577
GO_APOPTOSIS_GO	0.969884	0.730166	0.29466	0.918208	0.962127
GO_APOPTOTIC_MITOCHONDRIAL_CHANGES	0.857344	0.590582	0.587623	0.086462	0.793509
GO_APOPTOTIC_NUCLEAR_CHANGES	0.887118	0.952873	0.383044	0.053142	0.657058
GO_APOPTOTIC_PROGRAM	1	0.937911	0.573976	0.263684	0.858886
GO_AROMATIC_COMPOUND_METABOLIC_PROCESS	0.919931	0.937911	0.839692	0.734746	0.854532
GO_ATP_BINDING	1	1	0.878735	0.982795	0.984005
GO_ATP_DEPENDENT_DNA_HELICASE_ACTIVITY	0.857344	0.937911	0.346299	0.64174	0.793509
GO_ATP_DEPENDENT_HELICASE_ACTIVITY	0.937431	0.937911	0.291103	0.757152	0.86974
GO_ATP_DEPENDENT_RNA_HELICASE_ACTIVITY	0.87282	0.831104	0.346299	0.674001	0.81506
GO_ATPASE_ACTIVITY	0.981687	0.958763	0.775544	0.801338	0.989094
GO_ATPASE_ACTIVITY_COUPLED	0.956232	0.937911	0.692948	0.72085	0.963147
GO_ATPASE_ACTIVITY_COUPLED_TO_MOVEMENT_OF_SUBSTANCES	0.748281	0.54517	0.818781	0.64174	0.793509
GO_ATPASE_ACTIVITY_COUPLED_TO_TRANSMEMBRANE_MOVEMENT_OF_IONS	0.380618	0.160135	0.573841	0.697049	0.830131
GO_ATPASE_ACTIVITY_COUPLED_TO_TRANSMEMBRANE_MOVEMENT_OF_IONS_PHOSPHORYLATIVE_MECHANISM	0.616797	0.0784793	0.466843	0.651664	0.798318
GO_AUXILIARY_TRANSPORT_PROTEIN_ACTIVITY	0.902361	0.937911	0.935629	0.255884	0.348601
GO_AXON	0.327971	0.937911	0.753854	0.64174	0.793509
GO_AXON_GUIDANCE	0.0707631	0.730166	0.876531	0.651664	0.541542
GO_AXONOGENESIS	0.391529	0.870748	0.798699	0.417724	0.582776
GO_B_CELL_ACTIVATION	0.860697	0.0784793	0.68418	0.412018	0.541542
GO_B_CELL_DIFFERENTIATION	0.857344	0.534392	0.564436	0.298801	0.38655
GO_BASAL_LAMINA	0.504458	0.937911	0.587623	0.319124	0.793509
GO_BASE_EXCISION_REPAIR	0.860697	0.937911	0.103543	0.651664	0.541542
GO_BASEMENT_MEMBRANE	0.857344	0.977068	0.371162	0.64174	0.409176
GO_BASOLATERAL_PLASMA_MEMBRANE	0.956232	0.831104	0.346299	0.794084	0.793509
GO_BEHAVIOR	0.177633	3.24502e-12	0.987831	0.000212099	6.8846e-05
GO_BETA_TUBULIN_BINDING	0.857344	0.937911	0.346299	0.64174	0.793509
GO_BILE_ACID_METABOLIC_PROCESS	0.841313	0.937911	0.710902	0.64174	0.793509
GO_BIOGENIC_AMINE_METABOLIC_PROCESS	0.575259	0.0648391	0.86007	0.650341	0.509577
GO_BIOPOLYMER_BIOSYNTHETIC_PROCESS	0.504458	0.590582	0.383044	0.64174	0.793509
GO_BIOPOLYMER_CATABOLIC_PROCESS	1	1	0.935108	0.64174	0.999265
GO_BIOPOLYMER_METABOLIC_PROCESS	1	1	0.517754	0.999997	1
GO_BIOPOLYMER_MODIFICATION	1	1	0.710902	0.982532	1
GO_BIOSYNTHETIC_PROCESS	0.00494003	1	0.201975	0.999997	1
GO_BLOOD_COAGULATION	0.857344	0.937911	0.849379	0.64174	0.1817
GO_BONE_REMODELING	0.351886	0.952873	0.383044	0.501139	0.0852052
GO_BRAIN_DEVELOPMENT	0.000155719	0.933992	0.919601	0.0264424	0.793509
GO_CALCIUM_CHANNEL_ACTIVITY	0.857344	0.937911	0.383044	0.319124	0.125422
GO_CALCIUM_INDEPENDENT_CELL_CELL_ADHESION	0.116375	0.0338231	0.91047	0.683125	0.657058
GO_CALCIUM_ION_BINDING	0.259513	0.394826	0.741689	0.64174	0.270746
GO_CALCIUM_ION_TRANSMEMBRANE_TRANSPORTER_ACTIVITY	0.857344	0.937911	0.335576	0.64174	0.793509
GO_CALCIUM_ION_TRANSPORT	0.534983	0.225897	0.40913	0.350778	0.0327151
GO_CALCIUM_MEDIATED_SIGNALING	0.857344	0.534392	0.817662	0.64174	0.10897
GO_CALMODULIN_BINDING	0.902361	0.937911	0.935629	0.715175	0.348601
GO_CAMP_MEDIATED_SIGNALING	0.431892	0.263192	0.985864	0.077592	0.0442834
GO_CARBOHYDRATE_BINDING	0.569905	0.00459311	0.74007	0.64174	0.00273897
GO_CARBOHYDRATE_BIOSYNTHETIC_PROCESS	0.857344	0.937911	0.777167	0.651664	0.793509
GO_CARBOHYDRATE_CATABOLIC_PROCESS	0.298166	0.779535	0.201975	0.439348	0.803767
GO_CARBOHYDRATE_KINASE_ACTIVITY	0.857344	0.590582	0.234161	0.64174	0.793509
GO_CARBOHYDRATE_METABOLIC_PROCESS	0.755732	0.937911	0.866361	0.64174	0.803767
GO_CARBOHYDRATE_TRANSMEMBRANE_TRANSPORTER_ACTIVITY	0.504458	0.185825	0.587623	0.319124	0.42597
GO_CARBOHYDRATE_TRANSPORT	0.232611	0.263192	0.653867	0.381986	0.175444
GO_CARBON_CARBON_LYASE_ACTIVITY	0.0707631	0.937911	0.876531	0.651664	0.798318
GO_CARBON_OXYGEN_LYASE_ACTIVITY	0.559525	0.937911	0.40913	0.757152	0.86974
GO_CARBONATE_DEHYDRATASE_ACTIVITY	0.327971	0.373728	0.753854	0.64174	0.793509
GO_CARBOXY_LYASE_ACTIVITY	0.167037	0.937911	0.832738	0.64174	0.793509
GO_CARBOXYLESTERASE_ACTIVITY	0.841313	0.208709	0.804713	0.0757313	0.122342
GO_CARBOXYLIC_ACID_METABOLIC_PROCESS	0.694533	0.98034	0.492344	0.950088	1
GO_CARBOXYLIC_ACID_TRANSMEMBRANE_TRANSPORTER_ACTIVITY	0.0574405	0.481445	0.898238	0.64174	0.270746
GO_CARBOXYLIC_ACID_TRANSPORT	0.421175	0.937911	0.816066	0.807196	0.60884
GO_CARBOXYPEPTIDASE_ACTIVITY	0.0229456	0.122702	0.798699	0.64174	0.088039
GO_CASPASE_ACTIVATION	0.895449	0.958763	0.587623	0.554474	0.833267
GO_CASPASE_REGULATOR_ACTIVITY	0.857344	0.152851	0.564436	0.0717632	0.793509
GO_CATABOLIC_PROCESS	0.994347	1	0.794822	0.69847	1
GO_CATION_BINDING	0.857344	0.937911	0.256902	0.650341	0.00551054
GO_CATION_CHANNEL_ACTIVITY	0.696689	0.977068	0.841067	0.0083063	0.130284
GO_CATION_HOMEOSTASIS	0.0664935	2.31219e-07	0.942597	0.169033	0.139474
GO_CATION_TRANSMEMBRANE_TRANSPORTER_ACTIVITY	0.0621543	0.989547	0.858802	0.0190108	0.460605
GO_CATION_TRANSPORT	0.860206	0.997545	0.730363	0.0686152	0.793509
GO_CATION_TRANSPORTING_ATPASE_ACTIVITY	0.426003	0.937911	0.335576	0.64174	0.793509
GO_CDC42_PROTEIN_SIGNAL_TRANSDUCTION	0.534983	0.632582	0.40913	0.64174	0.793509
GO_CELL_ACTIVATION	0.73724	9.10555e-06	0.331337	0.704722	0.844901
GO_CELL_CELL_ADHESION	0.54421	0.152851	0.573841	0.429928	0.38655
GO_CELL_CELL_SIGNALING	0.0965779	5.27837e-12	0.999985	0.00336591	0.000596844
GO_CELL_CORTEX	0.956754	0.937911	0.798699	0.801338	0.903108
GO_CELL_CORTEX_PART	0.887118	0.952873	0.91047	0.683125	0.824211
GO_CELL_CYCLE_ARREST_GO_0007050	1	0.942302	0.366736	0.727606	0.858886
GO_CELL_CYCLE_CHECKPOINT_GO_0000075	0.993803	1	0.832738	0.0264424	0.964653
GO_CELL_CYCLE_GO_0007049	1	1	0.161914	0.0717632	1
GO_CELL_CYCLE_PHASE	1	1	0.123913	0.046342	1
GO_CELL_CYCLE_PROCESS	1	1	0.123913	0.0501388	1
GO_CELL_DEVELOPMENT	0.889229	0.61871	0.334159	0.832934	0.793509
GO_CELL_DIVISION	0.887118	0.952873	0.383044	0.501139	0.824211
GO_CELL_FATE_COMMITMENT	0.380618	0.937911	0.777167	0.64174	0.793509
GO_CELL_FRACTION	0.714427	0.136344	0.346299	0.554474	0.798318
GO_CELL_JUNCTION	0.857344	0.23105	0.414863	0.638487	0.174054
GO_CELL_MATRIX_ADHESION	0.956232	1	0.256902	0.64174	0.270746
GO_CELL_MATRIX_JUNCTION	0.860697	0.730166	0.18193	0.651664	0.541542
GO_CELL_MATURATION	0.469569	0.937911	0.817662	0.0717632	0.38655
GO_CELL_MIGRATION	0.575259	0.545647	0.798699	0.683125	0.409176
GO_CELL_PROJECTION	0.0843619	0.937911	0.692948	0.72085	0.315128
GO_CELL_PROJECTION_BIOGENESIS	0.857344	0.236727	0.640469	0.609736	0.363679
GO_CELL_PROJECTION_PART	0.0406406	0.590582	0.587623	0.319124	0.42597
GO_CELL_PROLIFERATION_GO_0008283	0.70419	0.23105	0.113229	0.64174	0.501537
GO_CELL_RECOGNITION	0.0707631	0.0784793	0.68418	0.14288	0.00700093
GO_CELL_SOMA	0.857344	0.937911	0.777167	0.64174	0.793509
GO_CELL_STRUCTURE_DISASSEMBLY_DURING_APOPTOSIS	0.87282	0.393302	0.527206	0.174055	0.62237
GO_CELL_SUBSTRATE_ADHERENS_JUNCTION	0.857344	0.632582	0.147303	0.64174	0.466811
GO_CELL_SUBSTRATE_ADHESION	0.956754	1	0.276183	0.64174	0.281009
GO_CELL_SURFACE	0.340318	0.489426	0.316374	0.276346	0.707715
GO_CELL_SURFACE_RECEPTOR_LINKED_SIGNAL_TRANSDUCTION_GO_0007166	0.121168	1.01173e-08	0.972164	0.319124	0.0503226
GO_CELLULAR_BIOSYNTHETIC_PROCESS	5.3099e-05	1	0.18193	0.999997	1
GO_CELLULAR_CARBOHYDRATE_CATABOLIC_PROCESS	0.298166	0.779535	0.201975	0.439348	0.803767
GO_CELLULAR_CARBOHYDRATE_METABOLIC_PROCESS	0.534983	0.968378	0.798699	0.812787	0.93364
GO_CELLULAR_CATABOLIC_PROCESS	0.989952	1	0.730363	0.668786	1
GO_CELLULAR_CATION_HOMEOSTASIS	0.0600893	1.41416e-07	0.935629	0.29003	0.125422
GO_CELLULAR_COMPONENT_ASSEMBLY	0.969725	1	0.431925	0.999997	1
GO_CELLULAR_COMPONENT_DISASSEMBLY	0.857344	0.831104	0.482396	0.405843	0.793509
GO_CELLULAR_DEFENSE_RESPONSE	0.167037	1.90547e-06	0.651526	0.0048202	0.793509
GO_CELLULAR_HOMEOSTASIS	0.0637893	6.0397e-06	0.943637	0.324669	0.20083
GO_CELLULAR_LIPID_CATABOLIC_PROCESS	0.937431	0.937911	0.86007	0.64174	0.86974
GO_CELLULAR_LIPID_METABOLIC_PROCESS	0.544975	1	0.710902	0.832934	1
GO_CELLULAR_LOCALIZATION	0.959024	1	0.346299	0.999997	1
GO_CELLULAR_MACROMOLECULE_CATABOLIC_PROCESS	0.90437	0.989547	0.718307	0.651664	1
GO_CELLULAR_MACROMOLECULE_METABOLIC_PROCESS	0.629483	1	0.27171	0.999997	1
GO_CELLULAR_MONOVALENT_INORGANIC_CATION_HOMEOSTASIS	0.857344	0.152851	0.817662	0.64174	0.793509
GO_CELLULAR_MORPHOGENESIS_DURING_DIFFERENTIATION	0.431892	0.933992	0.818781	0.456026	0.632883
GO_CELLULAR_POLYSACCHARIDE_METABOLIC_PROCESS	0.534983	0.632582	0.622719	0.64174	0.793509
GO_CELLULAR_PROTEIN_CATABOLIC_PROCESS	0.956232	1	0.83559	0.64174	0.986607
GO_CELLULAR_PROTEIN_COMPLEX_ASSEMBLY	0.960485	0.937911	0.68418	0.812787	0.912825
GO_CELLULAR_PROTEIN_COMPLEX_DISASSEMBLY	0.534983	0.937911	0.622719	0.64174	0.793509
GO_CELLULAR_PROTEIN_METABOLIC_PROCESS	0.659303	1	0.256902	0.999997	1
GO_CELLULAR_RESPIRATION	0.887118	0.952873	0.550832	0.683125	0.824211
GO_CELLULAR_RESPONSE_TO_EXTRACELLULAR_STIMULUS	0.534983	0.937911	0.849379	0.64174	0.793509
GO_CELLULAR_RESPONSE_TO_NUTRIENT_LEVELS	0.469569	0.937911	0.817662	0.64174	0.793509
GO_CELLULAR_RESPONSE_TO_STIMULUS	0.820361	0.958763	0.587623	0.702676	0.833267
GO_CELLULAR_RESPONSE_TO_STRESS	0.469569	0.937911	0.817662	0.64174	0.793509
GO_CENTRAL_NERVOUS_SYSTEM_DEVELOPMENT	0.00207916	0.831104	0.612034	0.278796	0.841422
GO_CENTROSOME	0.902361	1	0.586778	0.174055	0.963147
GO_CENTROSOME_CYCLE	0.857344	0.937911	0.777167	0.64174	0.793509
GO_CENTROSOME_ORGANIZATION_AND_BIOGENESIS	0.857344	0.937911	0.622719	0.64174	0.793509
GO_CERAMIDE_METABOLIC_PROCESS	0.857344	0.534392	0.346299	0.64174	0.793509
GO_CHANNEL_REGULATOR_ACTIVITY	0.89416	0.926444	0.919601	0.217839	0.298946
GO_CHAPERONE_BINDING	0.857344	0.937911	0.587623	0.64174	0.793509
GO_CHEMICAL_HOMEOSTASIS	0.0293189	3.09278e-05	0.849379	0.276346	0.27972
GO_CHEMOKINE_ACTIVITY	0.960485	2.03265e-11	0.919601	0.000268482	0.000247678
GO_CHEMOKINE_RECEPTOR_BINDING	0.96529	2.83114e-12	0.926833	0.00032536	0.000311223
GO_CHLORIDE_CHANNEL_ACTIVITY	0.0677966	0.373728	0.753854	0.64174	0.793509
GO_CHROMATIN	0.857344	1	0.482396	0.794084	0.896082
GO_CHROMATIN_ASSEMBLY	0.616797	0.937911	0.466843	0.651664	0.798318
GO_CHROMATIN_ASSEMBLY_OR_DISASSEMBLY	0.857344	0.977068	0.371162	0.734746	0.854532
GO_CHROMATIN_BINDING	0.857344	1	0.794577	0.405843	0.896082
GO_CHROMATIN_MODIFICATION	0.919931	1	0.40913	0.897091	0.970288
GO_CHROMATIN_REMODELING	0.841313	0.968378	0.451921	0.715175	0.841422
GO_CHROMATIN_REMODELING_COMPLEX	0.659273	0.942302	0.201975	0.663244	0.803767
GO_CHROMOSOMAL_PART	0.960485	1	0.486513	0.638487	1
GO_CHROMOSOME	0.994347	1	0.547211	0.638487	1
GO_CHROMOSOME_CONDENSATION	0.857344	0.937911	0.335576	0.0613324	0.793509
GO_CHROMOSOME_ORGANIZATION_AND_BIOGENESIS	0.994347	1	0.215293	0.72085	1
GO_CHROMOSOME_SEGREGATION	0.956232	1	0.466843	0.174055	0.891253
GO_CHROMOSOMEPERICENTRIC_REGION	0.95434	0.997545	0.450261	0.0501388	0.889066
GO_CIRCADIAN_RHYTHM	0.135213	0.937911	0.346299	0.64174	0.793509
GO_CLATHRIN_COATED_VESICLE	0.857344	1	0.667638	0.64174	0.908104
GO_COAGULATION	0.857344	0.937911	0.849379	0.64174	0.1817
GO_COATED_MEMBRANE	0.887118	0.952873	0.256902	0.683125	0.824211
GO_COATED_VESICLE	0.89416	1	0.410259	0.663244	0.955495
GO_COATED_VESICLE_MEMBRANE	0.887118	0.952873	0.256902	0.683125	0.824211
GO_COENZYME_BINDING	0.87282	0.943784	0.898996	0.674001	0.62237
GO_COENZYME_BIOSYNTHETIC_PROCESS	0.857344	0.937911	0.817662	0.64174	0.793509
GO_COENZYME_METABOLIC_PROCESS	0.969902	1	0.849379	0.832934	0.798318
GO_COFACTOR_BINDING	0.857344	0.973917	0.946033	0.638487	0.38655
GO_COFACTOR_BIOSYNTHETIC_PROCESS	0.895449	0.958763	0.795202	0.702676	0.833267
GO_COFACTOR_CATABOLIC_PROCESS	0.857344	0.937911	0.527206	0.64174	0.793509
GO_COFACTOR_METABOLIC_PROCESS	0.99674	1	0.777167	0.900598	0.846734
GO_COFACTOR_TRANSPORT	0.857344	0.937911	0.147303	0.64174	0.0698482
GO_COFACTOR_TRANSPORTER_ACTIVITY	0.857344	0.937911	0.753854	0.64174	0.271287
GO_COLLAGEN	0.191812	0.564724	0.640469	0.276346	7.86727e-10
GO_COLLAGEN_BINDING	0.283611	0.299131	0.40913	0.174055	5.52907e-05
GO_CONDENSED_CHROMOSOME	0.857344	1	0.777167	0.787209	0.891253
GO_CONDENSED_NUCLEAR_CHROMOSOME	0.703363	0.943784	0.898996	0.674001	0.81506
GO_CONTRACTILE_FIBER	0.0489457	0.958763	0.587623	0.554474	0.315128
GO_CONTRACTILE_FIBER_PART	0.0489457	0.958763	0.587623	0.554474	0.315128
GO_COPPER_ION_BINDING	0.857344	0.937911	0.622719	0.64174	0.14877
GO_CORNIFIED_ENVELOPE	0.167037	0.937911	0.587623	0.319124	0.42597
GO_CORTICAL_ACTIN_CYTOSKELETON	0.857344	0.937911	0.798699	0.64174	0.793509
GO_CORTICAL_CYTOSKELETON	0.860206	0.937911	0.86007	0.650341	0.798318
GO_COVALENT_CHROMATIN_MODIFICATION	0.909278	0.973917	0.492344	0.727606	0.846734
GO_CYCLASE_ACTIVITY	0.841313	0.299131	0.710902	0.0264424	0.793509
GO_CYCLIC_NUCLEOTIDE_MEDIATED_SIGNALING	0.0911393	0.0474719	0.999247	0.185174	0.047835
GO_CYCLIC_NUCLEOTIDE_PHOSPHODIESTERASE_ACTIVITY	0.857344	0.937911	0.798699	0.64174	0.354301
GO_CYSTEINE_TYPE_ENDOPEPTIDASE_ACTIVITY	0.860206	0.54517	0.818781	0.64174	0.632883
GO_CYSTEINE_TYPE_PEPTIDASE_ACTIVITY	0.902361	0.839254	0.827787	0.683125	0.793509
GO_CYTOCHROME_C_OXIDASE_ACTIVITY	0.575259	0.937911	0.653867	0.650341	0.798318
GO_CYTOKINE_ACTIVITY	0.857344	3.75958e-11	0.994024	0.0083063	0.000275306
GO_CYTOKINE_AND_CHEMOKINE_MEDIATED_SIGNALING_PATHWAY	0.703363	0.119193	0.346299	0.674001	0.81506
GO_CYTOKINE_BINDING	0.87282	0.000151733	0.772023	0.847379	0.803767
GO_CYTOKINE_BIOSYNTHETIC_PROCESS	0.191812	0.0702081	0.466843	0.609736	0.130284
GO_CYTOKINE_METABOLIC_PROCESS	0.191812	0.0702081	0.466843	0.609736	0.130284
GO_CYTOKINE_PRODUCTION	0.178187	0.105465	0.346299	0.64174	0.264428
GO_CYTOKINE_SECRETION	0.135213	0.534392	0.201975	0.64174	0.38655
GO_CYTOKINESIS	0.869549	0.942302	0.492344	0.439348	0.803767
GO_CYTOPLASM	1	1	0.000260325	0.999997	1
GO_CYTOPLASM_ORGANIZATION_AND_BIOGENESIS	0.857344	0.937911	0.40913	0.64174	0.793509
GO_CYTOPLASMIC_MEMBRANE_BOUND_VESICLE	0.87282	1	0.396287	0.64174	0.793509
GO_CYTOPLASMIC_PART	1	1	0.00107361	0.999997	1
GO_CYTOPLASMIC_VESICLE	0.889116	1	0.41837	0.64174	0.793509
GO_CYTOPLASMIC_VESICLE_MEMBRANE	0.857344	0.997545	0.233048	0.64174	0.889066
GO_CYTOPLASMIC_VESICLE_PART	0.857344	0.997545	0.233048	0.64174	0.889066
GO_CYTOSKELETAL_PART	0.857344	1	0.41837	0.0868418	1
GO_CYTOSKELETAL_PROTEIN_BINDING	0.991283	1	0.89292	0.64174	1
GO_CYTOSKELETON	0.837152	1	0.40913	0.144145	1
GO_CYTOSKELETON_DEPENDENT_INTRACELLULAR_TRANSPORT	0.841313	0.937911	0.451921	0.586341	0.841422
GO_CYTOSKELETON_ORGANIZATION_AND_BIOGENESIS	0.985713	1	0.346299	0.587695	0.964653
GO_CYTOSOL	0.895449	1	0.383044	0.926254	1
GO_CYTOSOLIC_PART	0.327971	0.943784	0.346299	0.674001	0.81506
GO_DAMAGED_DNA_BINDING	0.887118	0.952873	0.383044	0.683125	0.824211
GO_DEACETYLASE_ACTIVITY	0.857344	0.937911	0.587623	0.64174	0.793509
GO_DEAMINASE_ACTIVITY	0.857344	0.937911	0.817662	0.64174	0.793509
GO_DEFENSE_RESPONSE	0.421175	3.7457e-17	0.346299	0.00257531	0.117271
GO_DEFENSE_RESPONSE_TO_BACTERIUM	0.00811069	0.0673296	0.753854	0.215612	0.793509
GO_DEFENSE_RESPONSE_TO_VIRUS	0.857344	0.489426	0.335576	0.64174	0.793509
GO_DENDRITE	0.534983	0.937911	0.40913	0.350778	0.793509
GO_DEOXYRIBONUCLEASE_ACTIVITY	0.89416	0.958585	0.777167	0.697049	0.830131
GO_DEPHOSPHORYLATION	1	0.958585	0.849379	0.64174	0.98945
GO_DETECTION_OF_ABIOTIC_STIMULUS	0.032054	0.937911	0.346299	0.298801	0.793509
GO_DETECTION_OF_CHEMICAL_STIMULUS	0.426003	0.0180932	0.798699	0.276346	0.793509
GO_DETECTION_OF_EXTERNAL_STIMULUS	0.283611	0.937911	0.40913	0.64174	0.793509
GO_DETECTION_OF_STIMULUS	0.0169201	0.0702081	0.466843	0.276346	0.844901
GO_DETECTION_OF_STIMULUS_INVOLVED_IN_SENSORY_PERCEPTION	0.114924	0.489426	0.527206	0.64174	0.793509
GO_DEVELOPMENT_OF_PRIMARY_SEXUAL_CHARACTERISTICS	0.659273	0.779535	0.492344	0.439348	0.582776
GO_DEVELOPMENTAL_GROWTH	0.841313	0.937911	0.710902	0.174055	0.793509
GO_DEVELOPMENTAL_MATURATION	0.504458	0.937911	0.832738	0.086462	0.42597
GO_DI___TRI_VALENT_INORGANIC_CATION_TRANSMEMBRANE_TRANSPORTER_ACTIVITY	0.776791	0.958585	0.276183	0.528604	0.830131
GO_DI___TRI_VALENT_INORGANIC_CATION_TRANSPORT	0.703363	0.393302	0.346299	0.472329	0.0704881
GO_DIGESTION	1.04175e-05	0.662546	0.95552	0.64174	0.1817
GO_DNA_BINDING	0.860206	0.974583	0.789537	0.879922	0.912023
GO_DNA_CATABOLIC_PROCESS	0.903487	0.968378	0.640469	0.276346	0.793509
GO_DNA_DAMAGE_CHECKPOINT	0.87282	0.943784	0.737383	0.472329	0.81506
GO_DNA_DAMAGE_RESPONSESIGNAL_TRANSDUCTION	0.956754	0.937911	0.798699	0.64174	0.793509
GO_DNA_DAMAGE_RESPONSESIGNAL_TRANSDUCTION_BY_P53_CLASS_MEDIATOR	0.857344	0.937911	0.383044	0.64174	0.793509
GO_DNA_DAMAGE_RESPONSESIGNAL_TRANSDUCTION_RESULTING_IN_INDUCTION_OF_APOPTOSIS	0.860697	0.730166	0.68418	0.651664	0.541542
GO_DNA_DEPENDENT_ATPASE_ACTIVITY	0.895449	0.958763	0.587623	0.554474	0.833267
GO_DNA_DEPENDENT_DNA_REPLICATION	0.903487	1	0.732944	0.689402	0.964653
GO_DNA_DIRECTED_DNA_POLYMERASE_ACTIVITY	0.857344	0.937911	0.527206	0.64174	0.793509
GO_DNA_DIRECTED_RNA_POLYMERASE_COMPLEX	0.87282	0.943784	0.346299	0.674001	0.81506
GO_DNA_DIRECTED_RNA_POLYMERASEII_CORE_COMPLEX	0.857344	0.937911	0.256902	0.64174	0.793509
GO_DNA_DIRECTED_RNA_POLYMERASEII_HOLOENZYME	1	1	0.627681	0.95621	0.998992
GO_DNA_FRAGMENTATION_DURING_APOPTOSIS	0.857344	0.937911	0.587623	0.086462	0.42597
GO_DNA_HELICASE_ACTIVITY	0.895449	0.958763	0.41837	0.702676	0.833267
GO_DNA_INTEGRITY_CHECKPOINT	0.902361	0.968378	0.804713	0.255884	0.841422
GO_DNA_METABOLIC_PROCESS	1	1	0.201975	0.86063	0.999265
GO_DNA_MODIFICATION	0.857344	0.937911	0.234161	0.319124	0.793509
GO_DNA_PACKAGING	0.857344	1	0.466843	0.381986	0.891253
GO_DNA_POLYMERASE_ACTIVITY	0.857344	0.937911	0.40913	0.64174	0.793509
GO_DNA_RECOMBINATION	0.981687	0.958585	0.777167	0.853893	0.803767
GO_DNA_REPAIR	1	1	0.587961	0.999997	0.999265
GO_DNA_REPLICATION	1	1	0.466843	0.887168	1
GO_DNA_REPLICATION_INITIATION	0.869549	0.942302	0.888777	0.439348	0.803767
GO_DOUBLE_STRAND_BREAK_REPAIR	0.902361	0.968378	0.622676	0.715175	0.841422
GO_DOUBLE_STRANDED_DNA_BINDING	0.956232	1	0.613009	0.787209	0.891253
GO_DOUBLE_STRANDED_RNA_BINDING	0.860206	0.687505	0.653867	0.650341	0.798318
GO_DRUG_BINDING	0.860697	0.937911	0.31738	0.412018	0.798318
GO_DYSTROPHIN_ASSOCIATED_GLYCOPROTEIN_COMPLEX	0.327971	0.937911	0.458815	0.215612	0.793509
GO_EARLY_ENDOSOME	0.87282	0.943784	0.898996	0.674001	0.81506
GO_ECTODERM_DEVELOPMENT	0.216725	0.0245663	0.849379	0.0686152	0.268348
GO_ELECTRON_CARRIER_ACTIVITY	0.857344	0.983444	0.68418	0.965548	0.64276
GO_ELECTRON_TRANSPORT_GO_0006118	0.994347	0.937911	0.841067	0.889186	0.793509
GO_EMBRYO_IMPLANTATION	0.114924	0.122702	0.798699	0.276346	0.354301
GO_EMBRYONIC_DEVELOPMENT	0.327971	0.958763	0.794577	0.587695	0.81506
GO_EMBRYONIC_MORPHOGENESIS	0.194884	0.632582	0.849379	0.350778	0.793509
GO_ENDOCYTIC_VESICLE	0.616797	0.937911	0.31738	0.412018	0.798318
GO_ENDODEOXYRIBONUCLEASE_ACTIVITY	0.857344	0.937911	0.587623	0.64174	0.793509
GO_ENDOMEMBRANE_SYSTEM	1	1	0.40913	0.999997	1
GO_ENDONUCLEASE_ACTIVITY	0.903487	0.968378	0.337373	0.72085	0.844901
GO_ENDONUCLEASE_ACTIVITY_GO_0016893	0.857344	0.937911	0.201975	0.64174	0.793509
GO_ENDOPEPTIDASE_ACTIVITY	0.614569	0.129454	0.519354	0.00442376	0.00266292
GO_ENDOPLASMIC_RETICULUM	1	1	0.383044	0.999997	1
GO_ENDOPLASMIC_RETICULUM_LUMEN	0.575259	0.937911	0.450261	0.650341	0.798318
GO_ENDOPLASMIC_RETICULUM_MEMBRANE	1	1	0.473186	0.982352	0.961251
GO_ENDOPLASMIC_RETICULUM_PART	1	1	0.499265	0.99461	0.977987
GO_ENDORIBONUCLEASE_ACTIVITY	0.857344	0.937911	0.129776	0.64174	0.793509
GO_ENDOSOME	0.869549	0.952873	0.337373	0.64174	0.986607
GO_ENDOSOME_TRANSPORT	0.89416	0.958585	0.276183	0.697049	0.830131
GO_ENDOTHELIAL_CELL_MIGRATION	0.857344	0.937911	0.798699	0.276346	0.088039
GO_ENDOTHELIAL_CELL_PROLIFERATION	0.857344	0.937911	0.798699	0.64174	0.088039
GO_ENERGY_DERIVATION_BY_OXIDATION_OF_ORGANIC_COMPOUNDS	0.956754	0.937911	0.651526	0.801338	0.793509
GO_ENERGY_RESERVE_METABOLIC_PROCESS	0.857344	0.534392	0.564436	0.64174	0.38655
GO_ENVELOPE	1	1	0.164607	0.968428	1
GO_ENZYME_ACTIVATOR_ACTIVITY	0.939581	0.937911	0.456336	0.931216	0.928114
GO_ENZYME_BINDING	1	1	0.573841	0.869054	1
GO_ENZYME_INHIBITOR_ACTIVITY	0.032054	0.937911	0.621154	0.811876	0.10897
GO_ENZYME_LINKED_RECEPTOR_PROTEIN_SIGNALING_PATHWAY	1	0.810051	0.68418	0.874486	0.824211
GO_ENZYME_REGULATOR_ACTIVITY	0.81931	0.937911	0.450261	0.908346	0.793509
GO_EPIDERMAL_GROWTH_FACTOR_RECEPTOR_SIGNALING_PATHWAY	0.860697	0.937911	0.876531	0.651664	0.541542
GO_EPIDERMIS_DEVELOPMENT	0.135213	0.0869735	0.878735	0.249857	0.182606
GO_EPITHELIAL_CELL_DIFFERENTIATION	0.327971	0.373728	0.458815	0.0375856	0.793509
GO_EPITHELIAL_TO_MESENCHYMAL_TRANSITION	0.857344	0.489426	0.798699	0.64174	0.354301
GO_ER_GOLGI_INTERMEDIATE_COMPARTMENT	0.857344	0.937911	0.164607	0.734746	0.793509
GO_ER_NUCLEAR_SIGNALING_PATHWAY	0.860206	0.937911	0.653867	0.650341	0.798318
GO_ER_TO_GOLGI_VESICLE_MEDIATED_TRANSPORT	0.89416	0.958585	0.573841	0.697049	0.830131
GO_ESTABLISHMENT_AND_OR_MAINTENANCE_OF_CELL_POLARITY	0.869549	0.019325	0.337604	0.663244	0.582776
GO_ESTABLISHMENT_AND_OR_MAINTENANCE_OF_CHROMATIN_ARCHITECTURE	0.903487	1	0.238568	0.964839	1
GO_ESTABLISHMENT_OF_CELLULAR_LOCALIZATION	0.95434	1	0.298406	0.999997	1
GO_ESTABLISHMENT_OF_LOCALIZATION	0.575259	1	0.494286	0.807196	0.962127
GO_ESTABLISHMENT_OF_ORGANELLE_LOCALIZATION	0.860697	0.937911	0.31738	0.412018	0.798318
GO_ESTABLISHMENT_OF_PROTEIN_LOCALIZATION	0.857344	1	0.817662	0.999997	0.98873
GO_ESTABLISHMENT_OF_VESICLE_LOCALIZATION	0.857344	0.937911	0.256902	0.64174	0.793509
GO_EUKARYOTIC_TRANSLATION_INITIATION_FACTOR_3_COMPLEX	0.469569	0.937911	0.564436	0.64174	0.793509
GO_EXCRETION	0.0630318	0.937911	0.640469	0.609736	0.793509
GO_EXOCYTOSIS	0.895449	0.185444	0.795202	0.554474	0.833267
GO_EXONUCLEASE_ACTIVITY	0.703363	0.943784	0.527206	0.674001	0.81506
GO_EXOPEPTIDASE_ACTIVITY	0.312081	0.393302	0.573841	0.64174	0.482976
GO_EXTERNAL_SIDE_OF_PLASMA_MEMBRANE	0.426003	0.00149097	0.335576	0.276346	0.793509
GO_EXTRACELLULAR_MATRIX	0.0707631	0.124557	0.569276	0.319124	2.74454e-15
GO_EXTRACELLULAR_MATRIX_PART	0.178187	0.937911	0.564436	0.334982	7.13851e-08
GO_EXTRACELLULAR_MATRIX_STRUCTURAL_CONSTITUENT	0.469569	0.0702081	0.337373	0.609736	0.000768255
GO_EXTRACELLULAR_REGION	8.44165e-09	1.53588e-14	0.832738	0.00625193	4.47711e-19
GO_EXTRACELLULAR_REGION_PART	5.4837e-07	1.00055e-13	0.640469	0.024197	8.68704e-21
GO_EXTRACELLULAR_SPACE	1.44317e-05	2.69443e-14	0.832738	0.0482395	6.62309e-08
GO_EXTRACELLULAR_STRUCTURE_ORGANIZATION_AND_BIOGENESIS	0.903487	0.937911	0.941923	0.276346	0.0377149
GO_EXTRINSIC_TO_MEMBRANE	0.820361	0.498703	0.795202	0.242282	0.833267
GO_EXTRINSIC_TO_PLASMA_MEMBRANE	0.426003	0.937911	0.798699	0.64174	0.793509
GO_FATTY_ACID_BETA_OXIDATION	0.857344	0.937911	0.564436	0.64174	0.793509
GO_FATTY_ACID_BIOSYNTHETIC_PROCESS	0.194884	0.937911	0.256902	0.64174	0.793509
GO_FATTY_ACID_METABOLIC_PROCESS	0.808827	0.997545	0.346299	0.721001	0.977987
GO_FATTY_ACID_OXIDATION	0.860697	0.937911	0.466843	0.651664	0.798318
GO_FEEDING_BEHAVIOR	0.0229456	0.122702	0.798699	0.64174	0.088039
GO_FEMALE_GAMETE_GENERATION	0.857344	0.432134	0.492344	0.64174	0.793509
GO_FEMALE_PREGNANCY	0.0206794	0.0769789	0.906701	0.0686152	0.109289
GO_FOCAL_ADHESION	0.857344	0.534392	0.103543	0.64174	0.793509
GO_FOCAL_ADHESION_FORMATION	0.841313	0.937911	0.0961953	0.64174	0.793509
GO_G_PROTEIN_COUPLED_RECEPTOR_ACTIVITY	0.0954501	0.0277496	0.999985	0.000637452	0.10897
GO_G_PROTEIN_COUPLED_RECEPTOR_BINDING	0.87282	2.42438e-12	0.946033	0.000637452	0.000768255
GO_G_PROTEIN_COUPLED_RECEPTOR_PROTEIN_SIGNALING_PATHWAY	0.000323681	5.24006e-08	0.994024	0.077592	0.00487122
GO_G_PROTEIN_SIGNALING_ADENYLATE_CYCLASE_ACTIVATING_PATHWAY	0.167037	0.590582	0.832738	0.086462	0.125422
GO_G_PROTEIN_SIGNALING_COUPLED_TO_CAMP_NUCLEOTIDE_SECOND_MESSENGER	0.421175	0.242377	0.984044	0.0717632	0.0390868
GO_G_PROTEIN_SIGNALING_COUPLED_TO_CYCLIC_NUCLEOTIDE_SECOND_MESSENGER	0.0724761	0.0382665	0.998061	0.172194	0.0392067
GO_G_PROTEIN_SIGNALING_COUPLED_TO_IP3_SECOND_MESSENGERPHOSPHOLIPASE_C_ACTIVATING	0.857344	0.3697	0.86007	0.321172	0.197403
GO_G1_PHASE	0.860697	0.937911	0.31738	0.412018	0.798318
GO_G1_PHASE_OF_MITOTIC_CELL_CYCLE	0.857344	0.937911	0.256902	0.64174	0.793509
GO_G1_S_TRANSITION_OF_MITOTIC_CELL_CYCLE	0.937431	0.986582	0.196412	0.64174	0.793509
GO_G2_M_TRANSITION_OF_MITOTIC_CELL_CYCLE	0.534983	0.632582	0.40913	0.106937	0.793509
GO_GABA_RECEPTOR_ACTIVITY	0.283611	0.0455681	0.710902	0.0264424	0.793509
GO_GALACTOSYLTRANSFERASE_ACTIVITY	0.860206	0.937911	0.86007	0.650341	0.798318
GO_GAMETE_GENERATION	0.0462054	0.983444	0.573841	0.429928	0.830131
GO_GATED_CHANNEL_ACTIVITY	0.119659	0.988167	0.860173	0.0114971	0.164896
GO_GENE_SILENCING	0.426003	0.937911	0.798699	0.64174	0.793509
GO_GENERAL_RNA_POLYMERASE_II_TRANSCRIPTION_FACTOR_ACTIVITY	0.956754	1	0.798699	0.801338	0.903108
GO_GENERATION_OF_A_SIGNAL_INVOLVED_IN_CELL_CELL_SIGNALING	0.469569	0.564724	0.941923	0.72085	0.793509
GO_GENERATION_OF_NEURONS	0.857344	0.912836	0.798699	0.334982	0.509577
GO_GENERATION_OF_PRECURSOR_METABOLITES_AND_ENERGY	1	1	0.943637	0.999997	0.541542
GO_GLAND_DEVELOPMENT	0.380618	0.0929314	0.492344	0.64174	0.315128
GO_GLIOGENESIS	0.504458	0.937911	0.383044	0.64174	0.793509
GO_GLUCAN_METABOLIC_PROCESS	0.857344	0.373728	0.458815	0.64174	0.793509
GO_GLUCOSAMINE_METABOLIC_PROCESS	0.534983	0.937911	0.849379	0.64174	0.793509
GO_GLUCOSE_CATABOLIC_PROCESS	0.0911393	0.432134	0.147303	0.249577	0.793509
GO_GLUCOSE_METABOLIC_PROCESS	0.496206	0.597204	0.492344	0.638487	0.846734
GO_GLUTAMATE_RECEPTOR_ACTIVITY	0.327971	0.373728	0.753854	0.00442376	0.793509
GO_GLUTAMATE_SIGNALING_PATHWAY	0.327971	0.373728	0.753854	0.0375856	0.793509
GO_GLUTAMINE_FAMILY_AMINO_ACID_METABOLIC_PROCESS	0.232611	0.937911	0.164607	0.650341	0.798318
GO_GLUTATHIONE_TRANSFERASE_ACTIVITY	0.616797	0.937911	0.68418	0.651664	0.541542
GO_GLYCEROPHOSPHOLIPID_BIOSYNTHETIC_PROCESS	0.956232	1	0.613009	0.787209	0.891253
GO_GLYCEROPHOSPHOLIPID_METABOLIC_PROCESS	0.990485	0.968378	0.710697	0.674001	0.961959
GO_GLYCOLIPID_METABOLIC_PROCESS	0.860206	0.937911	0.653867	0.381986	0.798318
GO_GLYCOPROTEIN_BIOSYNTHETIC_PROCESS	0.857344	0.883808	0.795202	0.64174	0.798318
GO_GLYCOPROTEIN_CATABOLIC_PROCESS	0.857344	0.937911	0.40913	0.64174	0.793509
GO_GLYCOPROTEIN_METABOLIC_PROCESS	0.860697	0.937911	0.741689	0.698194	0.844901
GO_GLYCOSAMINOGLYCAN_BINDING	0.662372	0.0682158	0.626814	0.64174	1.25803e-05
GO_GLYCOSPHINGOLIPID_METABOLIC_PROCESS	0.857344	0.937911	0.527206	0.276346	0.793509
GO_GOLGI_APPARATUS	1	1	0.512287	0.999997	1
GO_GOLGI_APPARATUS_PART	1	1	0.718307	0.908346	1
GO_GOLGI_ASSOCIATED_VESICLE	0.95434	0.997545	0.450261	0.777036	0.889066
GO_GOLGI_MEMBRANE	0.89416	1	0.798699	0.869054	0.955495
GO_GOLGI_STACK	0.860206	0.937911	0.450261	0.650341	0.798318
GO_GOLGI_VESICLE_TRANSPORT	0.994347	1	0.218457	0.889186	0.96714
GO_GROWTH	0.960485	1	0.795202	0.586341	0.798318
GO_GROWTH_CONE	0.283611	0.937911	0.40913	0.64174	0.793509
GO_GROWTH_FACTOR_ACTIVITY	0.857344	0.0769789	0.906701	0.417724	0.281009
GO_GROWTH_FACTOR_BINDING	0.559525	0.00747543	0.40913	0.757152	0.197403
GO_GTP_BINDING	0.895449	0.781088	0.429672	0.674001	0.824211
GO_GTPASE_ACTIVATOR_ACTIVITY	0.943897	0.942302	0.706264	0.914646	0.858886
GO_GTPASE_ACTIVITY	1	0.978735	0.346299	0.895328	1
GO_GTPASE_BINDING	0.956754	0.937911	0.492344	0.801338	0.903108
GO_GTPASE_REGULATOR_ACTIVITY	1	0.943327	0.32977	0.999997	0.999265
GO_GUANYL_NUCLEOTIDE_BINDING	0.896241	0.813573	0.346299	0.674001	0.830096
GO_GUANYL_NUCLEOTIDE_EXCHANGE_FACTOR_ACTIVITY	0.969902	0.937911	0.346299	0.832934	0.927787
GO_HEART_DEVELOPMENT	0.559525	0.695531	0.961255	0.321172	0.0681845
GO_HELICASE_ACTIVITY	0.993803	0.974583	0.372293	0.886599	0.964653
GO_HEMATOPOIETIN_INTERFERON_CLASSD200_DOMAIN_CYTOKINE_RECEPTOR_ACTIVITY	0.919931	0.000707455	0.949261	0.734746	0.409176
GO_HEME_BIOSYNTHETIC_PROCESS	0.857344	0.937911	0.777167	0.64174	0.793509
GO_HEME_METABOLIC_PROCESS	0.857344	0.937911	0.798699	0.64174	0.793509
GO_HEMOPOIESIS	0.860697	0.25197	0.492344	0.501139	0.86974
GO_HEMOPOIETIC_OR_LYMPHOID_ORGAN_DEVELOPMENT	0.869549	0.134382	0.522252	0.525273	0.881499
GO_HEMOSTASIS	0.857344	0.937911	0.898238	0.64174	0.270746
GO_HEPARIN_BINDING	0.437553	0.208709	0.622676	0.586341	0.00487122
GO_HETEROCYCLE_METABOLIC_PROCESS	0.909278	0.937911	0.832697	0.727606	0.846734
GO_HETEROGENEOUS_NUCLEAR_RIBONUCLEOPROTEIN_COMPLEX	0.860697	0.937911	0.466843	0.651664	0.798318
GO_HETEROPHILIC_CELL_ADHESION	0.857344	0.937911	0.458815	0.0375856	0.271287
GO_HISTONE_ACETYLTRANSFERASE_ACTIVITY	0.860206	0.937911	0.86007	0.650341	0.798318
GO_HISTONE_DEACETYLASE_BINDING	0.857344	0.937911	0.564436	0.298801	0.793509
GO_HISTONE_DEACETYLASE_COMPLEX	0.902361	0.968378	0.31738	0.715175	0.841422
GO_HISTONE_METHYLTRANSFERASE_ACTIVITY	0.857344	0.937911	0.798699	0.64174	0.793509
GO_HISTONE_MODIFICATION	0.903487	0.968378	0.466843	0.72085	0.844901
GO_HOMEOSTASIS_OF_NUMBER_OF_CELLS	0.776791	0.926444	0.165179	0.697049	0.298946
GO_HOMEOSTATIC_PROCESS	0.0559435	0.000375189	0.585924	0.566566	0.315128
GO_HOMOPHILIC_CELL_ADHESION	0.860697	0.730166	0.31738	0.412018	0.541542
GO_HORMONE_ACTIVITY	0.0257219	0.298168	0.839692	0.298801	0.00998149
GO_HORMONE_BINDING	0.380618	0.432134	0.492344	0.249577	0.793509
GO_HORMONE_METABOLIC_PROCESS	0.0209944	0.597204	0.832697	0.638487	0.793509
GO_HORMONE_RECEPTOR_BINDING	0.956232	0.937911	0.626814	0.794084	0.896082
GO_HORMONE_SECRETION	0.575259	0.263192	0.86007	0.650341	0.509577
GO_HUMORAL_IMMUNE_RESPONSE	0.191812	0.0702081	0.817662	0.609736	0.793509
GO_HYDRO_LYASE_ACTIVITY	0.469569	0.937911	0.640469	0.72085	0.844901
GO_HYDROGEN_ION_TRANSMEMBRANE_TRANSPORTER_ACTIVITY	0.510668	0.977068	0.839692	0.64174	0.854532
GO_HYDROLASE_ACTIVITY_ACTING_ON_ACID_ANHYDRIDES	1	1	0.488811	0.967689	1
GO_HYDROLASE_ACTIVITY_ACTING_ON_ACID_ANHYDRIDESCATALYZING_TRANSMEMBRANE_MOVEMENT_OF_SUBSTANCES	0.72822	0.534392	0.816066	0.64174	0.793509
GO_HYDROLASE_ACTIVITY_ACTING_ON_CARBON_NITROGEN_NOT_PEPTIDEBONDS	0.841313	1	0.754271	0.650341	0.934259
GO_HYDROLASE_ACTIVITY_ACTING_ON_CARBON_NITROGEN_NOT_PEPTIDEBONDSIN_CYCLIC_AMIDINES	0.857344	0.937911	0.622719	0.64174	0.793509
GO_HYDROLASE_ACTIVITY_ACTING_ON_CARBON_NITROGEN_NOT_PEPTIDEBONDSIN_LINEAR_AMIDES	0.887118	0.952873	0.550832	0.683125	0.824211
GO_HYDROLASE_ACTIVITY_ACTING_ON_ESTER_BONDS	1	0.943784	0.68418	0.727606	0.727025
GO_HYDROLASE_ACTIVITY_ACTING_ON_GLYCOSYL_BONDS	0.857344	0.68383	0.492172	0.554474	0.803767
GO_HYDROLASE_ACTIVITY_HYDROLYZING_N_GLYCOSYL_COMPOUNDS	0.857344	0.937911	0.179427	0.64174	0.354301
GO_HYDROLASE_ACTIVITY_HYDROLYZING_O_GLYCOSYL_COMPOUNDS	0.643472	0.443271	0.777167	0.381986	0.891253
GO_I_KAPPAB_KINASE_NF_KAPPAB_CASCADE	0.990609	0.937911	0.809504	0.999997	0.998037
GO_ICOSANOID_METABOLIC_PROCESS	0.194884	0.937911	0.147303	0.64174	0.793509
GO_IDENTICAL_PROTEIN_BINDING	0.438104	1	0.828314	0.885092	1
GO_IMMUNE_EFFECTOR_PROCESS	0.270991	0.114232	0.383044	0.746967	0.859651
GO_IMMUNE_RESPONSE	0.426003	8.32791e-21	0.587623	0.650341	0.0349854
GO_IMMUNE_SYSTEM_DEVELOPMENT	0.87282	0.163614	0.56	0.566566	0.89235
GO_IMMUNE_SYSTEM_PROCESS	0.487355	7.27046e-21	0.56145	0.69774	0.130284
GO_IMMUNOLOGICAL_SYNAPSE	0.857344	0.011178	0.777167	0.0489826	0.793509
GO_INACTIVATION_OF_MAPK_ACTIVITY	0.860206	0.937911	0.450261	0.650341	0.509577
GO_INDUCTION_OF_APOPTOSIS_BY_EXTRACELLULAR_SIGNALS	0.857344	0.695531	0.555577	0.64174	0.793509
GO_INDUCTION_OF_APOPTOSIS_BY_INTRACELLULAR_SIGNALS	0.909278	0.937911	0.665735	0.727606	0.793509
GO_INFLAMMATORY_RESPONSE	0.857344	7.27412e-09	0.598943	0.0308643	0.0681243
GO_INNATE_IMMUNE_RESPONSE	0.167037	0.0385408	0.383044	0.319124	0.125422
GO_INORGANIC_ANION_TRANSMEMBRANE_TRANSPORTER_ACTIVITY	0.0406406	0.0385408	0.587623	0.319124	0.793509
GO_INORGANIC_ANION_TRANSPORT	0.135213	0.0272297	0.817662	0.298801	0.793509
GO_INORGANIC_CATION_TRANSMEMBRANE_TRANSPORTER_ACTIVITY	0.421175	0.974583	0.587623	0.64174	0.964653
GO_INOSITOL_OR_PHOSPHATIDYLINOSITOL_KINASE_ACTIVITY	0.860697	0.937911	0.68418	0.651664	0.798318
GO_INOSITOL_OR_PHOSPHATIDYLINOSITOL_PHOSPHATASE_ACTIVITY	0.857344	0.937911	0.346299	0.64174	0.793509
GO_INOSITOL_OR_PHOSPHATIDYLINOSITOL_PHOSPHODIESTERASE_ACTIVITY	0.841313	0.0455681	0.40913	0.64174	0.227178
GO_INSOLUBLE_FRACTION	0.857344	0.937911	0.622719	0.64174	0.793509
GO_INSULIN_LIKE_GROWTH_FACTOR_RECEPTOR_BINDING	0.469569	0.937911	0.346299	0.64174	0.793509
GO_INSULIN_RECEPTOR_SIGNALING_PATHWAY	0.887118	0.952873	0.550832	0.683125	0.824211
GO_INTEGRAL_TO_ENDOPLASMIC_RETICULUM_MEMBRANE	0.903487	0.937911	0.817662	0.72085	0.844901
GO_INTEGRAL_TO_GOLGI_MEMBRANE	0.857344	0.937911	0.798699	0.64174	0.793509
GO_INTEGRAL_TO_MEMBRANE	0.129689	3.2572e-09	0.970877	0.0264424	0.682467
GO_INTEGRAL_TO_ORGANELLE_MEMBRANE	0.994347	0.977068	0.841067	0.889186	0.96714
GO_INTEGRAL_TO_PLASMA_MEMBRANE	0.0621543	8.4041e-12	0.930443	0.00625193	0.128687
GO_INTEGRATOR_COMPLEX	0.857344	0.937911	0.622719	0.64174	0.793509
GO_INTEGRIN_BINDING	0.841313	0.968378	0.451921	0.586341	0.0325766
GO_INTEGRIN_COMPLEX	0.860206	0.0648391	0.653867	0.381986	0.0408855
GO_INTERACTION_WITH_HOST	0.575259	0.937911	0.450261	0.381986	0.798318
GO_INTERCELLULAR_JUNCTION	0.808827	0.205689	0.564436	0.445836	0.182606
GO_INTERCELLULAR_JUNCTION_ASSEMBLY	0.857344	0.937911	0.291103	0.64174	0.793509
GO_INTERCELLULAR_JUNCTION_ASSEMBLY_AND_MAINTENANCE	0.857344	0.937911	0.346299	0.64174	0.793509
GO_INTERFERON_GAMMA_BIOSYNTHETIC_PROCESS	0.857344	0.122702	0.527206	0.64174	0.354301
GO_INTERFERON_GAMMA_PRODUCTION	0.857344	0.0272297	0.564436	0.64174	0.38655
GO_INTERLEUKIN_2_PRODUCTION	0.327971	0.0673296	0.256902	0.215612	0.271287
GO_INTERLEUKIN_BINDING	0.887118	4.32679e-06	0.550832	0.683125	0.657058
GO_INTERLEUKIN_RECEPTOR_ACTIVITY	0.857344	4.3759e-05	0.849379	0.64174	0.466811
GO_INTERMEDIATE_FILAMENT	0.0331517	0.432134	0.147303	0.053142	0.824211
GO_INTERMEDIATE_FILAMENT_CYTOSKELETON	0.0331517	0.432134	0.147303	0.053142	0.824211
GO_INTERPHASE	0.969902	0.973917	0.147303	0.638487	0.912825
GO_INTERPHASE_OF_MITOTIC_CELL_CYCLE	0.956754	1	0.201975	0.64174	0.891253
GO_INTRA_GOLGI_VESICLE_MEDIATED_TRANSPORT	0.857344	0.937911	0.256902	0.64174	0.793509
GO_INTRACELLULAR_NON_MEMBRANE_BOUND_ORGANELLE	0.760456	1	0.165179	0.64174	1
GO_INTRACELLULAR_ORGANELLE_PART	1	1	0.0863291	0.999997	1
GO_INTRACELLULAR_PROTEIN_TRANSPORT	0.860206	1	0.904606	0.999997	1
GO_INTRACELLULAR_RECEPTOR_MEDIATED_SIGNALING_PATHWAY	0.895449	0.958763	0.291103	0.702676	0.833267
GO_INTRACELLULAR_SIGNALING_CASCADE	1	0.937911	0.9477	0.96993	0.96714
GO_INTRACELLULAR_TRANSPORT	0.990485	1	0.320426	0.999997	1
GO_INTRAMOLECULAR_OXIDOREDUCTASE_ACTIVITY	0.87282	0.943784	0.346299	0.674001	0.62237
GO_INTRINSIC_TO_ENDOPLASMIC_RETICULUM_MEMBRANE	0.903487	0.937911	0.817662	0.72085	0.844901
GO_INTRINSIC_TO_GOLGI_MEMBRANE	0.860697	0.937911	0.68418	0.651664	0.798318
GO_INTRINSIC_TO_MEMBRANE	0.0911393	6.92142e-09	0.972164	0.0134325	0.740276
GO_INTRINSIC_TO_ORGANELLE_MEMBRANE	0.994347	0.983444	0.859595	0.897091	0.970288
GO_INTRINSIC_TO_PLASMA_MEMBRANE	0.052441	1.72722e-11	0.942597	0.00442376	0.14877
GO_ION_BINDING	0.941672	0.942302	0.378445	0.777036	0.0310575
GO_ION_CHANNEL_ACTIVITY	0.0464397	0.958585	0.921225	0.0264424	0.268348
GO_ION_HOMEOSTASIS	0.0677966	3.65516e-06	0.946033	0.14113	0.125422
GO_ION_TRANSMEMBRANE_TRANSPORTER_ACTIVITY	0.000517464	0.632582	0.947095	0.0439663	0.793509
GO_ION_TRANSPORT	0.487903	0.937911	0.753854	0.0399272	0.793509
GO_ISOMERASE_ACTIVITY	0.960485	0.937911	0.68418	0.456026	0.793509
GO_ISOPRENOID_METABOLIC_PROCESS	0.857344	0.937911	0.179427	0.64174	0.793509
GO_JAK_STAT_CASCADE	0.857344	0.393302	0.750827	0.767879	0.881499
GO_JNK_CASCADE	0.896241	0.968378	0.966461	0.879303	0.830096
GO_KERATINOCYTE_DIFFERENTIATION	0.052272	0.937911	0.622719	0.350778	0.466811
GO_KINASE_ACTIVATOR_ACTIVITY	0.380618	0.937911	0.777167	0.64174	0.793509
GO_KINASE_ACTIVITY	1	1	0.947649	0.999997	1
GO_KINASE_BINDING	0.956232	0.952873	0.83559	0.525273	0.986607
GO_KINASE_INHIBITOR_ACTIVITY	0.857344	0.662546	0.383044	0.64174	0.42597
GO_KINASE_REGULATOR_ACTIVITY	0.857344	0.467298	0.668801	0.609736	0.793509
GO_KINESIN_COMPLEX	0.857344	0.937911	0.40913	0.350778	0.793509
GO_KINETOCHORE	0.903487	0.968378	0.337373	0.609736	0.844901
GO_L_AMINO_ACID_TRANSMEMBRANE_TRANSPORTER_ACTIVITY	0.135213	0.534392	0.817662	0.64174	0.38655
GO_LAMELLIPODIUM	0.903487	0.236727	0.466843	0.72085	0.363679
GO_LATE_ENDOSOME	0.534983	0.632582	0.256902	0.350778	0.793509
GO_LEADING_EDGE	0.857344	0.813573	0.346299	0.879303	0.497475
GO_LEARNING_AND_OR_MEMORY	0.469569	0.534392	0.817662	0.298801	0.793509
GO_LEUKOCYTE_ACTIVATION	0.717004	7.08255e-06	0.316374	0.702676	0.841422
GO_LEUKOCYTE_CHEMOTAXIS	0.857344	0.122702	0.527206	0.64174	0.354301
GO_LEUKOCYTE_DIFFERENTIATION	0.857344	0.0454456	0.41837	0.348194	0.793509
GO_LEUKOCYTE_MIGRATION	0.857344	0.225897	0.622719	0.64174	0.466811
GO_LIGAND_DEPENDENT_NUCLEAR_RECEPTOR_ACTIVITY	0.902361	0.534392	0.804713	0.586341	0.778677
GO_LIGAND_GATED_CHANNEL_ACTIVITY	4.67925e-05	0.632582	0.40913	0.64174	0.14877
GO_LIGASE_ACTIVITY	1	1	0.91658	0.777036	1
GO_LIGASE_ACTIVITY_FORMING_CARBON_NITROGEN_BONDS	1	1	0.887436	0.794305	0.9986
GO_LIGASE_ACTIVITY_FORMING_CARBON_OXYGEN_BONDS	0.860697	0.937911	0.68418	0.651664	0.798318
GO_LIPASE_ACTIVITY	0.857344	0.0769789	0.798699	0.200384	0.281009
GO_LIPID_BINDING	0.973514	1	0.346299	0.958844	0.919563
GO_LIPID_BIOSYNTHETIC_PROCESS	0.956232	1	0.527206	0.882573	0.96714
GO_LIPID_CATABOLIC_PROCESS	0.947323	0.937911	0.870336	0.64174	0.793509
GO_LIPID_HOMEOSTASIS	0.232611	0.937911	0.450261	0.650341	0.798318
GO_LIPID_KINASE_ACTIVITY	0.857344	0.937911	0.817662	0.64174	0.38655
GO_LIPID_METABOLIC_PROCESS	0.562683	1	0.755228	0.81217	0.986607
GO_LIPID_RAFT	0.238948	0.298168	0.839692	0.298801	0.854532
GO_LIPID_TRANSPORT	0.496206	0.973917	0.346299	0.727606	0.846734
GO_LIPID_TRANSPORTER_ACTIVITY	0.903487	0.937911	0.337373	0.72085	0.844901
GO_LIPOPROTEIN_BINDING	0.857344	0.937911	0.40913	0.64174	0.14877
GO_LIPOPROTEIN_BIOSYNTHETIC_PROCESS	0.857344	0.973917	0.832697	0.727606	0.846734
GO_LIPOPROTEIN_METABOLIC_PROCESS	0.857344	0.98034	0.849379	0.746967	0.859651
GO_LOCOMOTORY_BEHAVIOR	0.857344	1.00055e-13	0.902062	0.00564431	2.43903e-05
GO_LOW_DENSITY_LIPOPROTEIN_BINDING	0.857344	0.937911	0.527206	0.64174	0.088039
GO_LYASE_ACTIVITY	0.340318	0.937911	0.822026	0.64174	0.984005
GO_LYMPHOCYTE_ACTIVATION	0.857344	2.18271e-06	0.256902	0.674001	0.830096
GO_LYMPHOCYTE_DIFFERENTIATION	0.887118	0.138793	0.383044	0.501139	0.657058
GO_LYSOSOMAL_MEMBRANE	0.857344	0.937911	0.527206	0.64174	0.793509
GO_LYSOSOMAL_TRANSPORT	0.841313	0.937911	0.222002	0.64174	0.793509
GO_LYSOSOME	0.857344	0.937911	0.0799726	0.23212	0.846734
GO_LYSOSOME_ORGANIZATION_AND_BIOGENESIS	0.857344	0.937911	0.564436	0.64174	0.793509
GO_LYTIC_VACUOLE	0.857344	0.937911	0.0799726	0.23212	0.846734
GO_M_PHASE	1	1	0.291103	0.0192863	1
GO_M_PHASE_OF_MITOTIC_CELL_CYCLE	1	1	0.31738	0.00442376	1
GO_MACROMOLECULAR_COMPLEX	1	1	0.0060377	0.980855	1
GO_MACROMOLECULAR_COMPLEX_ASSEMBLY	1	1	0.346299	0.999997	1
GO_MACROMOLECULAR_COMPLEX_DISASSEMBLY	0.575259	0.937911	0.450261	0.650341	0.798318
GO_MACROMOLECULE_BIOSYNTHETIC_PROCESS	4.39185e-05	1	0.17928	0.991519	0.98945
GO_MACROMOLECULE_CATABOLIC_PROCESS	0.97616	1	0.797491	0.64174	1
GO_MACROMOLECULE_LOCALIZATION	0.87282	1	0.817662	0.999997	1
GO_MAGNESIUM_ION_BINDING	0.994347	0.983444	0.777167	0.897091	0.844901
GO_MAINTENANCE_OF_CELLULAR_LOCALIZATION	0.857344	0.937911	0.622719	0.64174	0.466811
GO_MAINTENANCE_OF_CELLULAR_PROTEIN_LOCALIZATION	0.857344	0.937911	0.587623	0.64174	0.42597
GO_MAINTENANCE_OF_LOCALIZATION	0.841313	0.534392	0.31738	0.715175	0.778677
GO_MAINTENANCE_OF_PROTEIN_LOCALIZATION	0.857344	0.937911	0.40913	0.64174	0.466811
GO_MANNOSYLTRANSFERASE_ACTIVITY	0.857344	0.937911	0.564436	0.64174	0.793509
GO_MAP_KINASE_ACTIVITY	0.857344	0.937911	0.817662	0.64174	0.793509
GO_MAP_KINASE_KINASE_KINASE_ACTIVITY	0.857344	0.937911	0.492344	0.64174	0.793509
GO_MAPKKK_CASCADE_GO_0000165	0.857344	0.983444	0.9477	0.900598	0.793509
GO_MEDIATOR_COMPLEX	0.89416	0.958585	0.40913	0.697049	0.830131
GO_MEIOSIS_I	0.869549	0.942302	0.710902	0.663244	0.803767
GO_MEIOTIC_CELL_CYCLE	0.928151	0.98034	0.383044	0.746967	0.859651
GO_MEIOTIC_RECOMBINATION	0.860206	0.937911	0.653867	0.650341	0.798318
GO_MEMBRANE	0.564068	1.08197e-08	0.807054	0.0355682	0.793509
GO_MEMBRANE_BOUND_VESICLE	0.88419	1	0.40913	0.64174	0.793509
GO_MEMBRANE_COAT	0.887118	0.952873	0.256902	0.683125	0.824211
GO_MEMBRANE_ENCLOSED_LUMEN	1	1	0.265438	0.999997	1
GO_MEMBRANE_FRACTION	0.857344	0.530867	0.362817	0.64174	0.801908
GO_MEMBRANE_FUSION	0.857344	0.968378	0.640469	0.609736	0.793509
GO_MEMBRANE_LIPID_BIOSYNTHETIC_PROCESS	0.993803	0.974583	0.587623	0.689402	0.964653
GO_MEMBRANE_LIPID_METABOLIC_PROCESS	1	0.978735	0.777167	0.650341	0.891253
GO_MEMBRANE_ORGANIZATION_AND_BIOGENESIS	0.902361	0.95196	0.637071	0.853893	0.793509
GO_MEMBRANE_PART	0.380618	7.92263e-07	0.749153	0.0226572	0.793509
GO_MESODERM_DEVELOPMENT	0.860206	0.00985694	0.653867	0.381986	0.509577
GO_METAL_ION_TRANSMEMBRANE_TRANSPORTER_ACTIVITY	0.508094	0.977068	0.640755	0.0175432	0.354301
GO_METAL_ION_TRANSPORT	0.869549	0.957881	0.767291	0.0259173	0.778677
GO_METALLOENDOPEPTIDASE_ACTIVITY	0.215277	0.0837687	0.346299	0.0975543	1.03089e-05
GO_METALLOEXOPEPTIDASE_ACTIVITY	0.469569	0.152851	0.564436	0.64174	0.38655
GO_METALLOPEPTIDASE_ACTIVITY	0.15417	0.00713209	0.528041	0.319124	3.37021e-05
GO_METHYLTRANSFERASE_ACTIVITY	0.959024	0.901934	0.522252	0.807196	0.908104
GO_MICROBODY	0.902361	1	0.71174	0.882573	0.963147
GO_MICROBODY_MEMBRANE	0.857344	0.937911	0.849379	0.64174	0.793509
GO_MICROBODY_PART	0.860206	0.937911	0.86007	0.650341	0.798318
GO_MICROSOME	0.857344	0.242377	0.137305	0.64174	0.908104
GO_MICROTUBULE	0.857344	1	0.20078	0.64174	0.908104
GO_MICROTUBULE_ASSOCIATED_COMPLEX	0.889116	0.958763	0.40913	0.587695	0.81506
GO_MICROTUBULE_BASED_MOVEMENT	0.534983	0.632582	0.622719	0.64174	0.793509
GO_MICROTUBULE_BASED_PROCESS	0.981687	1	0.254619	0.429928	0.930954
GO_MICROTUBULE_BINDING	0.857344	0.986582	0.86007	0.321172	0.86974
GO_MICROTUBULE_CYTOSKELETON	0.986236	1	0.458815	0.0717632	1
GO_MICROTUBULE_CYTOSKELETON_ORGANIZATION_AND_BIOGENESIS	0.959024	1	0.522252	0.0717632	0.908104
GO_MICROTUBULE_MOTOR_ACTIVITY	0.616797	0.730166	0.68418	0.14288	0.541542
GO_MICROTUBULE_ORGANIZING_CENTER	0.937431	1	0.68418	0.249857	0.977987
GO_MICROTUBULE_ORGANIZING_CENTER_ORGANIZATION_AND_BIOGENESIS	0.860206	0.937911	0.653867	0.650341	0.798318
GO_MICROTUBULE_ORGANIZING_CENTER_PART	0.869549	0.942302	0.710902	0.162964	0.803767
GO_MICROTUBULE_POLYMERIZATION_OR_DEPOLYMERIZATION	0.857344	0.937911	0.777167	0.0489826	0.793509
GO_MICROVILLUS	0.327971	0.373728	0.753854	0.64174	0.793509
GO_MITOCHONDRIAL_ENVELOPE	1	1	0.147303	0.995065	1
GO_MITOCHONDRIAL_INNER_MEMBRANE	1	1	0.0353827	0.94226	0.995979
GO_MITOCHONDRIAL_LUMEN	0.990485	1	0.18193	0.879303	0.961959
GO_MITOCHONDRIAL_MATRIX	0.990485	1	0.18193	0.879303	0.961959
GO_MITOCHONDRIAL_MEMBRANE	1	1	0.0721997	0.982543	1
GO_MITOCHONDRIAL_MEMBRANE_ORGANIZATION_AND_BIOGENESIS	0.857344	0.937911	0.383044	0.64174	0.793509
GO_MITOCHONDRIAL_MEMBRANE_PART	1	1	0.054581	0.914646	0.980831
GO_MITOCHONDRIAL_OUTER_MEMBRANE	0.887118	0.952873	0.550832	0.683125	0.824211
GO_MITOCHONDRIAL_PART	1	1	0.0395721	0.999997	1
GO_MITOCHONDRIAL_RESPIRATORY_CHAIN	0.919931	0.977068	0.256902	0.734746	0.854532
GO_MITOCHONDRIAL_RESPIRATORY_CHAIN_COMPLEX_I	0.860697	0.937911	0.18193	0.651664	0.798318
GO_MITOCHONDRIAL_RIBOSOME	0.909278	0.973917	0.147303	0.727606	0.846734
GO_MITOCHONDRIAL_SMALL_RIBOSOMAL_SUBUNIT	0.857344	0.937911	0.234161	0.64174	0.793509
GO_MITOCHONDRIAL_TRANSPORT	0.902361	0.968378	0.451921	0.715175	0.841422
GO_MITOCHONDRION	1	1	0.0353827	0.999997	1
GO_MITOCHONDRION_ORGANIZATION_AND_BIOGENESIS	0.994347	0.937911	0.49881	0.64174	0.96714
GO_MITOSIS	1	1	0.291103	0.00403568	1
GO_MITOTIC_CELL_CYCLE	1	1	0.233048	0.0336542	0.9986
GO_MITOTIC_CELL_CYCLE_CHECKPOINT	0.902361	0.968378	0.622676	0.0757313	0.841422
GO_MITOTIC_SISTER_CHROMATID_SEGREGATION	0.860697	0.937911	0.466843	0.14288	0.798318
GO_MITOTIC_SPINDLE_ORGANIZATION_AND_BIOGENESIS	0.857344	0.937911	0.346299	0.0717632	0.793509
GO_MOLECULAR_ADAPTOR_ACTIVITY	0.895449	0.937911	0.96316	0.674001	0.958303
GO_MONOCARBOXYLIC_ACID_METABOLIC_PROCESS	0.813883	0.937911	0.466843	0.818821	1
GO_MONOCARBOXYLIC_ACID_TRANSPORT	0.327971	0.937911	0.753854	0.64174	0.793509
GO_MONOOXYGENASE_ACTIVITY	0.469569	0.152851	0.817662	0.64174	0.10897
GO_MONOSACCHARIDE_BINDING	0.857344	0.489426	0.798699	0.64174	0.793509
GO_MONOSACCHARIDE_TRANSMEMBRANE_TRANSPORTER_ACTIVITY	0.283611	0.0455681	0.40913	0.174055	0.227178
GO_MONOVALENT_INORGANIC_CATION_HOMEOSTASIS	0.857344	0.225897	0.849379	0.350778	0.793509
GO_MONOVALENT_INORGANIC_CATION_TRANSMEMBRANE_TRANSPORTER_ACTIVITY	0.312081	0.937911	0.870336	0.64174	0.881499
GO_MONOVALENT_INORGANIC_CATION_TRANSPORT	0.857344	1	0.859595	0.0351114	0.970288
GO_MORPHOGENESIS_OF_AN_EPITHELIUM	0.534983	0.632582	0.40913	0.106937	0.793509
GO_MOTOR_ACTIVITY	0.496206	0.937911	0.492344	0.0975543	0.38655
GO_MRNA_BINDING	0.857344	0.968378	0.640469	0.72085	0.844901
GO_MRNA_METABOLIC_PROCESS	1	1	0.587623	0.98326	1
GO_MRNA_PROCESSING_GO_0006397	1	1	0.466843	0.964839	1
GO_MRNA_SPLICE_SITE_SELECTION	0.857344	0.937911	0.147303	0.64174	0.793509
GO_MULTI_ORGANISM_PROCESS	0.00749729	0.000226086	0.769055	0.0316022	0.252848
GO_MULTICELLULAR_ORGANISMAL_DEVELOPMENT	0.00631614	6.66135e-07	0.992741	0.00442376	2.76071e-12
GO_MUSCLE_CELL_DIFFERENTIATION	0.776791	0.958585	0.919601	0.217839	0.298946
GO_MUSCLE_DEVELOPMENT	0.860697	1	0.817959	0.298801	0.0630689
GO_MYELOID_CELL_DIFFERENTIATION	0.643472	0.443271	0.466843	0.64174	0.793509
GO_MYELOID_LEUKOCYTE_DIFFERENTIATION	0.504458	0.185825	0.587623	0.319124	0.42597
GO_MYOBLAST_DIFFERENTIATION	0.659273	0.942302	0.888777	0.162964	0.227178
GO_MYOFIBRIL	0.0707631	0.937911	0.68418	0.412018	0.541542
GO_MYOSIN_COMPLEX	0.504458	0.937911	0.383044	0.64174	0.42597
GO_N_ACETYLGLUCOSAMINE_METABOLIC_PROCESS	0.504458	0.937911	0.832738	0.64174	0.793509
GO_N_ACETYLTRANSFERASE_ACTIVITY	0.87282	0.943784	0.898996	0.674001	0.81506
GO_N_ACYLTRANSFERASE_ACTIVITY	0.89416	0.926444	0.777167	0.697049	0.830131
GO_N_METHYLTRANSFERASE_ACTIVITY	0.857344	0.185825	0.587623	0.64174	0.793509
GO_N_TERMINAL_PROTEIN_AMINO_ACID_MODIFICATION	0.857344	0.937911	0.564436	0.64174	0.793509
GO_NADH_DEHYDROGENASE_COMPLEX	0.860697	0.937911	0.18193	0.651664	0.798318
GO_NEGATIVE_REGULATION_OF_ANGIOGENESIS	0.380618	0.937911	0.492344	0.64174	0.315128
GO_NEGATIVE_REGULATION_OF_APOPTOSIS	0.903487	0.997545	0.341605	0.818821	0.707715
GO_NEGATIVE_REGULATION_OF_BINDING	0.659273	0.942302	0.492344	0.439348	0.582776
GO_NEGATIVE_REGULATION_OF_BIOLOGICAL_PROCESS	0.994347	1	0.164607	0.968428	0.803767
GO_NEGATIVE_REGULATION_OF_BIOSYNTHETIC_PROCESS	0.895449	0.937911	0.587623	0.702676	0.315128
GO_NEGATIVE_REGULATION_OF_CATALYTIC_ACTIVITY	0.956232	0.937911	0.624893	0.0601362	0.793509
GO_NEGATIVE_REGULATION_OF_CELL_ADHESION	0.860206	0.937911	0.291103	0.381986	0.509577
GO_NEGATIVE_REGULATION_OF_CELL_CYCLE	1	0.942302	0.492344	0.832934	0.833454
GO_NEGATIVE_REGULATION_OF_CELL_DIFFERENTIATION	0.437553	0.968378	0.804713	0.715175	0.0325766
GO_NEGATIVE_REGULATION_OF_CELL_MIGRATION	0.534983	0.937911	0.147303	0.64174	0.793509
GO_NEGATIVE_REGULATION_OF_CELL_PROLIFERATION	0.87282	0.662546	0.201975	0.522779	0.551534
GO_NEGATIVE_REGULATION_OF_CELLULAR_BIOSYNTHETIC_PROCESS	0.89416	0.926444	0.573841	0.697049	0.298946
GO_NEGATIVE_REGULATION_OF_CELLULAR_COMPONENT_ORGANIZATION_AND_BIOGENESIS	0.947323	0.993057	0.31738	0.767879	0.881499
GO_NEGATIVE_REGULATION_OF_CELLULAR_METABOLIC_PROCESS	0.994347	1	0.527206	0.932334	0.81506
GO_NEGATIVE_REGULATION_OF_CELLULAR_PROCESS	1	1	0.221271	0.94896	0.841422
GO_NEGATIVE_REGULATION_OF_CELLULAR_PROTEIN_METABOLIC_PROCESS	0.813459	1	0.448233	0.828336	0.686167
GO_NEGATIVE_REGULATION_OF_CYTOKINE_BIOSYNTHETIC_PROCESS	0.857344	0.937911	0.256902	0.64174	0.0503226
GO_NEGATIVE_REGULATION_OF_CYTOSKELETON_ORGANIZATION_AND_BIOGENESIS	0.857344	0.937911	0.335576	0.64174	0.793509
GO_NEGATIVE_REGULATION_OF_DEVELOPMENTAL_PROCESS	0.857344	1	0.316374	0.918208	0.204055
GO_NEGATIVE_REGULATION_OF_DNA_BINDING	0.616797	0.937911	0.68418	0.412018	0.541542
GO_NEGATIVE_REGULATION_OF_DNA_METABOLIC_PROCESS	0.703363	0.943784	0.737383	0.472329	0.81506
GO_NEGATIVE_REGULATION_OF_DNA_REPLICATION	0.504458	0.937911	0.587623	0.319124	0.793509
GO_NEGATIVE_REGULATION_OF_GROWTH	0.87282	1	0.466843	0.650341	0.798318
GO_NEGATIVE_REGULATION_OF_HYDROLASE_ACTIVITY	0.575259	0.687505	0.86007	0.0264424	0.798318
GO_NEGATIVE_REGULATION_OF_IMMUNE_SYSTEM_PROCESS	0.857344	0.152851	0.201975	0.64174	0.38655
GO_NEGATIVE_REGULATION_OF_INTRACELLULAR_TRANSPORT	0.857344	0.937911	0.291103	0.64174	0.315128
GO_NEGATIVE_REGULATION_OF_MAP_KINASE_ACTIVITY	0.87282	0.943784	0.346299	0.674001	0.62237
GO_NEGATIVE_REGULATION_OF_METABOLIC_PROCESS	0.994347	1	0.538955	0.936471	0.793509
GO_NEGATIVE_REGULATION_OF_MULTICELLULAR_ORGANISMAL_PROCESS	0.351886	0.432134	0.256902	0.683125	0.0852052
GO_NEGATIVE_REGULATION_OF_MYELOID_CELL_DIFFERENTIATION	0.327971	0.937911	0.458815	0.64174	0.271287
GO_NEGATIVE_REGULATION_OF_NUCLEOBASENUCLEOSIDENUCLEOTIDE_AND_NUCLEIC_ACID_METABOLIC_PROCESS	1	1	0.570984	0.92863	0.841422
GO_NEGATIVE_REGULATION_OF_PHOSPHATE_METABOLIC_PROCESS	0.857344	0.937911	0.622719	0.350778	0.466811
GO_NEGATIVE_REGULATION_OF_PHOSPHORYLATION	0.857344	0.937911	0.587623	0.319124	0.42597
GO_NEGATIVE_REGULATION_OF_PROGRAMMED_CELL_DEATH	0.903487	0.997545	0.346299	0.821452	0.725245
GO_NEGATIVE_REGULATION_OF_PROTEIN_METABOLIC_PROCESS	0.841313	1	0.466843	0.841728	0.736611
GO_NEGATIVE_REGULATION_OF_RNA_METABOLIC_PROCESS	0.960141	1	0.473785	0.853893	0.673517
GO_NEGATIVE_REGULATION_OF_SECRETION	0.469569	0.534392	0.346299	0.64174	0.38655
GO_NEGATIVE_REGULATION_OF_SIGNAL_TRANSDUCTION	0.857344	0.937911	0.492344	0.64174	0.582776
GO_NEGATIVE_REGULATION_OF_TRANSCRIPTION	1	1	0.492344	0.965548	0.798318
GO_NEGATIVE_REGULATION_OF_TRANSCRIPTION_DNA_DEPENDENT	0.959024	1	0.466843	0.849739	0.657058
GO_NEGATIVE_REGULATION_OF_TRANSCRIPTION_FACTOR_ACTIVITY	0.534983	0.937911	0.622719	0.350778	0.793509
GO_NEGATIVE_REGULATION_OF_TRANSCRIPTION_FROM_RNA_POLYMERASE_II_PROMOTER	0.984704	1	0.587623	0.676673	0.391865
GO_NEGATIVE_REGULATION_OF_TRANSFERASE_ACTIVITY	0.956754	0.870748	0.37783	0.64174	0.793509
GO_NEGATIVE_REGULATION_OF_TRANSLATION	0.869549	0.942302	0.492344	0.663244	0.227178
GO_NEGATIVE_REGULATION_OF_TRANSPORT	0.869549	0.942302	0.337604	0.663244	0.582776
GO_NERVOUS_SYSTEM_DEVELOPMENT	0.315562	0.040451	0.777167	0.445836	0.106464
GO_NEURITE_DEVELOPMENT	0.534983	0.705158	0.777167	0.298801	0.793509
GO_NEUROGENESIS	0.844903	0.937911	0.710902	0.45092	0.673517
GO_NEUROLOGICAL_SYSTEM_PROCESS	0.000312875	0.0412977	0.993968	0.0868418	0.125422
GO_NEURON_APOPTOSIS	0.87282	0.831104	0.737383	0.472329	0.81506
GO_NEURON_DEVELOPMENT	0.662372	0.870748	0.832738	0.362992	0.793509
GO_NEURON_DIFFERENTIATION	0.857344	0.770814	0.832738	0.29003	0.732819
GO_NEURON_PROJECTION	0.575259	0.937911	0.86007	0.650341	0.509577
GO_NEUROTRANSMITTER_BINDING	0.135213	0.152851	0.817662	0.298801	0.10897
GO_NEUROTRANSMITTER_RECEPTOR_ACTIVITY	0.135213	0.152851	0.817662	0.298801	0.10897
GO_NEUROTRANSMITTER_SECRETION	0.114924	0.937911	0.798699	0.64174	0.793509
GO_NEUTRAL_AMINO_ACID_TRANSMEMBRANE_TRANSPORTER_ACTIVITY	0.857344	0.489426	0.527206	0.64174	0.354301
GO_NEUTRAL_AMINO_ACID_TRANSPORT	0.857344	0.432134	0.492344	0.64174	0.315128
GO_NF_KAPPAB_BINDING	0.857344	0.937911	0.383044	0.319124	0.793509
GO_NITROGEN_COMPOUND_BIOSYNTHETIC_PROCESS	0.857344	0.937911	0.466843	0.72085	0.844901
GO_NITROGEN_COMPOUND_CATABOLIC_PROCESS	0.534983	0.937911	0.52764	0.746967	0.859651
GO_NITROGEN_COMPOUND_METABOLIC_PROCESS	0.707384	0.954186	0.653867	0.987129	0.854532
GO_NLS_BEARING_SUBSTRATE_IMPORT_INTO_NUCLEUS	0.857344	0.632582	0.622719	0.64174	0.793509
GO_NON_MEMBRANE_BOUND_ORGANELLE	0.760456	1	0.165179	0.64174	1
GO_NON_MEMBRANE_SPANNING_PROTEIN_TYROSINE_KINASE_ACTIVITY	0.857344	0.432134	0.777167	0.249577	0.793509
GO_NOTCH_SIGNALING_PATHWAY	0.857344	0.937911	0.587623	0.64174	0.793509
GO_NUCLEAR_BODY	0.960485	1	0.985864	0.812787	0.912825
GO_NUCLEAR_CHROMATIN	0.857344	0.937911	0.383044	0.64174	0.793509
GO_NUCLEAR_CHROMOSOME	0.924744	1	0.938885	0.900598	0.973135
GO_NUCLEAR_CHROMOSOME_PART	0.857344	1	0.798699	0.801338	0.903108
GO_NUCLEAR_DNA_DIRECTED_RNA_POLYMERASE_COMPLEX	0.87282	0.943784	0.346299	0.674001	0.81506
GO_NUCLEAR_ENVELOPE	1	1	0.40913	0.832934	0.936439
GO_NUCLEAR_ENVELOPE_ENDOPLASMIC_RETICULUM_NETWORK	1	1	0.383044	0.989233	0.970288
GO_NUCLEAR_EXPORT	0.857344	0.937911	0.898238	0.794084	0.896082
GO_NUCLEAR_HORMONE_RECEPTOR_BINDING	0.956232	0.937911	0.613009	0.787209	0.891253
GO_NUCLEAR_IMPORT	0.909278	0.926444	0.49881	0.892924	0.841422
GO_NUCLEAR_LUMEN	1	1	0.415607	0.999997	1
GO_NUCLEAR_MATRIX	0.857344	0.937911	0.492344	0.64174	0.793509
GO_NUCLEAR_MEMBRANE	0.99674	1	0.41837	0.715175	0.973135
GO_NUCLEAR_MEMBRANE_PART	0.988634	1	0.331333	0.869054	0.955495
GO_NUCLEAR_ORGANIZATION_AND_BIOGENESIS	0.857344	0.98034	0.383044	0.123333	0.793509
GO_NUCLEAR_PART	1	1	0.346299	0.999997	1
GO_NUCLEAR_PORE	0.959024	1	0.383044	0.807196	0.908104
GO_NUCLEAR_REPLICATION_FORK	0.857344	0.937911	0.798699	0.64174	0.793509
GO_NUCLEAR_SPECK	0.857344	0.937911	0.817662	0.64174	0.793509
GO_NUCLEAR_TRANSPORT	0.956232	0.937911	0.710902	0.98397	0.964653
GO_NUCLEAR_UBIQUITIN_LIGASE_COMPLEX	0.857344	0.937911	0.527206	0.64174	0.793509
GO_NUCLEASE_ACTIVITY	0.896241	0.937911	0.450448	0.879303	0.961959
GO_NUCLEOBASENUCLEOSIDE_AND_NUCLEOTIDE_METABOLIC_PROCESS	0.990485	0.968378	0.817662	0.674001	0.961959
GO_NUCLEOBASENUCLEOSIDENUCLEOTIDE_AND_NUCLEIC_ACID_METABOLIC_PROCESS	1	1	0.256902	0.999997	1
GO_NUCLEOBASENUCLEOSIDENUCLEOTIDE_AND_NUCLEIC_ACID_TRANSMEMBRANE_TRANSPORTER_ACTIVITY	0.857344	0.937911	0.798699	0.64174	0.793509
GO_NUCLEOBASENUCLEOSIDENUCLEOTIDE_AND_NUCLEIC_ACID_TRANSPORT	0.95434	0.937911	0.767291	0.777036	0.889066
GO_NUCLEOBASENUCLEOSIDENUCLEOTIDE_KINASE_ACTIVITY	0.895449	0.958763	0.926833	0.554474	0.833267
GO_NUCLEOCYTOPLASMIC_TRANSPORT	0.956232	0.937911	0.710902	0.98397	0.964653
GO_NUCLEOLAR_PART	0.87282	0.943784	0.147303	0.674001	0.81506
GO_NUCLEOLUS	0.748281	1	0.383044	0.879303	1
GO_NUCLEOPLASM	1	1	0.710902	0.999997	1
GO_NUCLEOPLASM_PART	1	1	0.710902	0.999997	1
GO_NUCLEOSIDE_TRIPHOSPHATASE_ACTIVITY	1	1	0.519124	0.949022	1
GO_NUCLEOSOME_ASSEMBLY	0.857344	0.937911	0.335576	0.64174	0.793509
GO_NUCLEOTIDE_BINDING	1	1	0.866361	0.999997	0.977987
GO_NUCLEOTIDE_BIOSYNTHETIC_PROCESS	0.860206	0.937911	0.86007	0.381986	0.798318
GO_NUCLEOTIDE_EXCISION_REPAIR	0.87282	0.943784	0.527206	0.674001	0.81506
GO_NUCLEOTIDE_KINASE_ACTIVITY	0.857344	0.937911	0.798699	0.64174	0.793509
GO_NUCLEOTIDE_METABOLIC_PROCESS	0.960485	0.937911	0.818781	0.64174	0.912825
GO_NUCLEOTIDE_SUGAR_METABOLIC_PROCESS	0.857344	0.937911	0.777167	0.64174	0.793509
GO_NUCLEOTIDYLTRANSFERASE_ACTIVITY	0.973514	1	0.598943	0.841728	0.934259
GO_NUCLEUS	1	1	0.301473	0.999997	1
GO_OLIGOSACCHARIDE_METABOLIC_PROCESS	0.857344	0.534392	0.817662	0.298801	0.10897
GO_OLIGOSACCHARYL_TRANSFERASE_COMPLEX	0.857344	0.937911	0.346299	0.64174	0.793509
GO_ONE_CARBON_COMPOUND_METABOLIC_PROCESS	0.937431	0.986582	0.555577	0.64174	0.86974
GO_ORGAN_DEVELOPMENT	0.00811069	0.000562509	0.898238	0.00191057	1.67362e-09
GO_ORGAN_MORPHOGENESIS	0.0950062	0.489426	0.832738	0.616198	0.0132425
GO_ORGANELLAR_RIBOSOME	0.909278	0.973917	0.147303	0.727606	0.846734
GO_ORGANELLAR_SMALL_RIBOSOMAL_SUBUNIT	0.857344	0.937911	0.234161	0.64174	0.793509
GO_ORGANELLE_ENVELOPE	1	1	0.164607	0.968428	1
GO_ORGANELLE_INNER_MEMBRANE	1	1	0.0429226	0.818821	1
GO_ORGANELLE_LOCALIZATION	0.895449	0.958763	0.41837	0.554474	0.833267
GO_ORGANELLE_LUMEN	1	1	0.265438	0.999997	1
GO_ORGANELLE_MEMBRANE	1	1	0.176219	0.999997	1
GO_ORGANELLE_ORGANIZATION_AND_BIOGENESIS	1	1	0.276183	0.644532	1
GO_ORGANELLE_OUTER_MEMBRANE	0.903487	0.968378	0.337373	0.72085	0.844901
GO_ORGANELLE_PART	1	1	0.0965605	0.999997	1
GO_ORGANIC_ACID_METABOLIC_PROCESS	0.716604	0.983444	0.513782	0.954188	1
GO_ORGANIC_ACID_TRANSMEMBRANE_TRANSPORTER_ACTIVITY	0.0574405	0.481445	0.898238	0.64174	0.270746
GO_ORGANIC_ACID_TRANSPORT	0.421175	0.937911	0.816066	0.807196	0.60884
GO_OUTER_MEMBRANE	0.909278	0.973917	0.346299	0.727606	0.846734
GO_OVULATION_CYCLE	0.380618	0.432134	0.492344	0.0489826	0.793509
GO_OXIDOREDUCTASE_ACTIVITY	0.96529	0.943784	0.659876	0.999997	0.648172
GO_OXIDOREDUCTASE_ACTIVITY_ACTING_ON_CH_OH_GROUP_OF_DONORS	0.8261	0.942302	0.807054	0.914646	0.858886
GO_OXIDOREDUCTASE_ACTIVITY_ACTING_ON_NADH_OR_NADPH	0.903487	0.968378	0.337373	0.72085	0.793509
GO_OXIDOREDUCTASE_ACTIVITY_ACTING_ON_PEROXIDE_AS_ACCEPTOR	0.426003	0.489426	0.527206	0.64174	0.793509
GO_OXIDOREDUCTASE_ACTIVITY_ACTING_ON_SULFUR_GROUP_OF_DONORS	0.857344	0.937911	0.527206	0.64174	0.354301
GO_OXIDOREDUCTASE_ACTIVITY_ACTING_ON_THE_ALDEHYDE_OR_OXO_GROUP_OF_DONORS	0.895449	0.958763	0.587623	0.702676	0.315128
GO_OXIDOREDUCTASE_ACTIVITY_ACTING_ON_THE_ALDEHYDE_OR_OXO_GROUP_OF_DONORSNAD_OR_NADP_AS_ACCEPTOR	0.860697	0.937911	0.466843	0.651664	0.197403
GO_OXIDOREDUCTASE_ACTIVITY_ACTING_ON_THE_CH_CH_GROUP_OF_DONORS	0.902361	0.968378	0.622676	0.715175	0.841422
GO_OXIDOREDUCTASE_ACTIVITY_ACTING_ON_THE_CH_NH_GROUP_OF_DONORS	0.857344	0.937911	0.777167	0.64174	0.793509
GO_OXIDOREDUCTASE_ACTIVITY_GO_0016616	0.73724	0.937911	0.777167	0.897091	0.844901
GO_OXIDOREDUCTASE_ACTIVITY_GO_0016705	0.857344	0.597204	0.665735	0.727606	0.846734
GO_OXIDOREDUCTASE_ACTIVITY_GO_0016706	0.857344	0.534392	0.564436	0.64174	0.793509
GO_OXYGEN_AND_REACTIVE_OXYGEN_SPECIES_METABOLIC_PROCESS	0.869549	0.779535	0.201975	0.663244	0.582776
GO_OXYGEN_BINDING	0.194884	0.632582	0.849379	0.350778	0.14877
GO_PATTERN_BINDING	0.460665	0.037404	0.710902	0.64174	4.12929e-05
GO_PATTERN_RECOGNITION_RECEPTOR_ACTIVITY	0.283611	0.0455681	0.710902	0.174055	0.227178
GO_PATTERN_SPECIFICATION_PROCESS	0.0331942	0.937911	0.86007	0.64174	0.461911
GO_PDZ_DOMAIN_BINDING	0.327971	0.937911	0.256902	0.64174	0.793509
GO_PEPTIDASE_ACTIVITY	0.175151	0.067014	0.555577	0.0577972	0.00502916
GO_PEPTIDE_BINDING	0.696689	0.31583	0.841067	0.64174	0.839517
GO_PEPTIDE_METABOLIC_PROCESS	0.857344	0.937911	0.256902	0.64174	0.793509
GO_PEPTIDE_RECEPTOR_ACTIVITY	0.102455	0.003654	0.737383	0.174055	0.62237
GO_PEPTIDYL_AMINO_ACID_MODIFICATION	0.860206	0.937911	0.476157	0.918208	0.983835
GO_PEPTIDYL_TYROSINE_MODIFICATION	0.841313	0.208709	0.451921	0.715175	0.841422
GO_PEPTIDYL_TYROSINE_PHOSPHORYLATION	0.776791	0.160135	0.40913	0.697049	0.830131
GO_PERINUCLEAR_REGION_OF_CYTOPLASM	0.857344	1	0.613009	0.64174	0.96714
GO_PERIPHERAL_NERVOUS_SYSTEM_DEVELOPMENT	0.857344	0.534392	0.817662	0.0717632	0.38655
GO_PEROXISOMAL_MEMBRANE	0.857344	0.937911	0.849379	0.64174	0.793509
GO_PEROXISOMAL_PART	0.860206	0.937911	0.86007	0.650341	0.798318
GO_PEROXISOME	0.902361	1	0.71174	0.882573	0.963147
GO_PEROXISOME_ORGANIZATION_AND_BIOGENESIS	0.659273	0.942302	0.888777	0.663244	0.803767
GO_PHAGOCYTOSIS	0.575259	0.0648391	0.450261	0.650341	0.175444
GO_PHOSPHATASE_BINDING	0.857344	0.632582	0.40913	0.64174	0.793509
GO_PHOSPHATASE_INHIBITOR_ACTIVITY	0.857344	0.937911	0.527206	0.64174	0.354301
GO_PHOSPHATASE_REGULATOR_ACTIVITY	0.928151	0.98034	0.849379	0.64174	0.793509
GO_PHOSPHATE_TRANSMEMBRANE_TRANSPORTER_ACTIVITY	0.283611	0.299131	0.40913	0.174055	0.793509
GO_PHOSPHOINOSITIDE_BINDING	0.703363	0.943784	0.234161	0.674001	0.81506
GO_PHOSPHOINOSITIDE_BIOSYNTHETIC_PROCESS	0.919931	0.977068	0.68418	0.734746	0.854532
GO_PHOSPHOINOSITIDE_MEDIATED_SIGNALING	0.857344	0.160835	0.880718	0.362857	0.227571
GO_PHOSPHOINOSITIDE_METABOLIC_PROCESS	0.956754	1	0.651526	0.801338	0.903108
GO_PHOSPHOLIPASE_A2_ACTIVITY	0.380618	0.0929314	0.777167	0.0489826	0.0698482
GO_PHOSPHOLIPASE_ACTIVITY	0.857344	0.160835	0.767291	0.162424	0.227571
GO_PHOSPHOLIPASE_C_ACTIVATION	0.857344	0.152851	0.817662	0.64174	0.38655
GO_PHOSPHOLIPASE_C_ACTIVITY	0.857344	0.0673296	0.458815	0.64174	0.271287
GO_PHOSPHOLIPID_BINDING	0.87282	0.957881	0.287293	0.847379	0.936439
GO_PHOSPHOLIPID_BIOSYNTHETIC_PROCESS	0.973514	1	0.598943	0.841728	0.934259
GO_PHOSPHOLIPID_METABOLIC_PROCESS	0.969902	0.973917	0.818781	0.651664	0.912825
GO_PHOSPHOLIPID_TRANSPORTER_ACTIVITY	0.857344	0.937911	0.587623	0.64174	0.793509
GO_PHOSPHOPROTEIN_PHOSPHATASE_ACTIVITY	1	0.978735	0.772023	0.663244	0.824211
GO_PHOSPHORIC_DIESTER_HYDROLASE_ACTIVITY	0.857344	0.730166	0.573841	0.767879	0.482976
GO_PHOSPHORIC_ESTER_HYDROLASE_ACTIVITY	1	1	0.710902	0.881102	0.793509
GO_PHOSPHORIC_MONOESTER_HYDROLASE_ACTIVITY	1	1	0.718307	0.777036	0.824211
GO_PHOSPHORYLATION	1	1	0.710902	0.982795	1
GO_PHOSPHOTRANSFERASE_ACTIVITY_ALCOHOL_GROUP_AS_ACCEPTOR	1	1	0.91047	0.999997	1
GO_PHOSPHOTRANSFERASE_ACTIVITY_PHOSPHATE_GROUP_AS_ACCEPTOR	0.860697	0.937911	0.876531	0.651664	0.798318
GO_PHOTOTRANSDUCTION	0.283611	0.937911	0.40913	0.64174	0.793509
GO_PIGMENT_BIOSYNTHETIC_PROCESS	0.857344	0.937911	0.849379	0.64174	0.793509
GO_PIGMENT_METABOLIC_PROCESS	0.860206	0.937911	0.86007	0.650341	0.798318
GO_PLASMA_MEMBRANE	0.032054	5.9177e-17	0.935108	0.0127874	0.109289
GO_PLASMA_MEMBRANE_PART	0.0347017	7.08152e-12	0.919601	0.00396797	0.0472362
GO_PML_BODY	0.860697	0.937911	0.876531	0.651664	0.798318
GO_POLYSACCHARIDE_BINDING	0.421175	0.0883636	0.667638	0.64174	2.38308e-05
GO_POLYSACCHARIDE_METABOLIC_PROCESS	0.616797	0.730166	0.68418	0.651664	0.798318
GO_PORE_COMPLEX	0.969902	1	0.458815	0.64174	0.927787
GO_POSITIVE_REGULATION_OF_ANGIOGENESIS	0.857344	0.937911	0.492344	0.64174	0.315128
GO_POSITIVE_REGULATION_OF_BINDING	0.89416	0.926444	0.276183	0.528604	0.830131
GO_POSITIVE_REGULATION_OF_BIOLOGICAL_PROCESS	0.89416	0.489426	0.346299	0.827892	0.854532
GO_POSITIVE_REGULATION_OF_CASPASE_ACTIVITY	0.903487	0.968378	0.640469	0.276346	0.844901
GO_POSITIVE_REGULATION_OF_CATALYTIC_ACTIVITY	0.857344	1	0.732787	0.331968	0.793509
GO_POSITIVE_REGULATION_OF_CELL_ADHESION	0.426003	0.122702	0.798699	0.64174	0.354301
GO_POSITIVE_REGULATION_OF_CELL_CYCLE	0.857344	0.937911	0.622719	0.106937	0.466811
GO_POSITIVE_REGULATION_OF_CELL_DIFFERENTIATION	0.820361	0.958763	0.291103	0.554474	0.315128
GO_POSITIVE_REGULATION_OF_CELL_MIGRATION	0.857344	0.937911	0.777167	0.64174	0.0698482
GO_POSITIVE_REGULATION_OF_CELL_PROLIFERATION	0.711712	0.236727	0.359238	0.734746	0.185255
GO_POSITIVE_REGULATION_OF_CELLULAR_COMPONENT_ORGANIZATION_AND_BIOGENESIS	0.643472	1	0.466843	0.64174	0.793509
GO_POSITIVE_REGULATION_OF_CELLULAR_METABOLIC_PROCESS	0.857344	0.837099	0.481203	0.862206	0.846734
GO_POSITIVE_REGULATION_OF_CELLULAR_PROCESS	0.890062	0.715112	0.301473	0.88814	0.854532
GO_POSITIVE_REGULATION_OF_CELLULAR_PROTEIN_METABOLIC_PROCESS	0.103101	0.590582	0.49881	0.393281	0.570701
GO_POSITIVE_REGULATION_OF_CYTOKINE_BIOSYNTHETIC_PROCESS	0.052272	0.0498522	0.849379	0.350778	0.466811
GO_POSITIVE_REGULATION_OF_CYTOKINE_PRODUCTION	0.857344	0.432134	0.777167	0.249577	0.793509
GO_POSITIVE_REGULATION_OF_CYTOSKELETON_ORGANIZATION_AND_BIOGENESIS	0.857344	0.937911	0.527206	0.64174	0.793509
GO_POSITIVE_REGULATION_OF_DEVELOPMENTAL_PROCESS	0.993398	0.937911	0.389518	0.683125	0.854532
GO_POSITIVE_REGULATION_OF_DNA_BINDING	0.87282	0.831104	0.234161	0.472329	0.81506
GO_POSITIVE_REGULATION_OF_DNA_METABOLIC_PROCESS	0.841313	0.937911	0.40913	0.64174	0.793509
GO_POSITIVE_REGULATION_OF_EPITHELIAL_CELL_PROLIFERATION	0.857344	0.489426	0.798699	0.64174	0.354301
GO_POSITIVE_REGULATION_OF_HYDROLASE_ACTIVITY	0.981687	0.937911	0.637071	0.298801	0.803767
GO_POSITIVE_REGULATION_OF_I_KAPPAB_KINASE_NF_KAPPAB_CASCADE	0.956232	0.937911	0.710902	0.98397	0.964653
GO_POSITIVE_REGULATION_OF_IMMUNE_RESPONSE	0.73724	0.000648289	0.383044	0.501139	0.824211
GO_POSITIVE_REGULATION_OF_IMMUNE_SYSTEM_PROCESS	0.72822	0.000177858	0.291103	0.64174	0.908104
GO_POSITIVE_REGULATION_OF_JNK_ACTIVITY	0.869549	0.942302	0.492344	0.663244	0.582776
GO_POSITIVE_REGULATION_OF_LYMPHOCYTE_ACTIVATION	0.703363	0.003654	0.234161	0.674001	0.81506
GO_POSITIVE_REGULATION_OF_MAP_KINASE_ACTIVITY	0.813459	0.943498	0.718307	0.64174	0.686167
GO_POSITIVE_REGULATION_OF_MAPKKK_CASCADE	0.857344	0.432134	0.777167	0.64174	0.793509
GO_POSITIVE_REGULATION_OF_METABOLIC_PROCESS	0.857344	0.895134	0.506422	0.874486	0.854532
GO_POSITIVE_REGULATION_OF_MULTICELLULAR_ORGANISMAL_PROCESS	0.575259	0.00162296	0.410259	0.609736	0.793509
GO_POSITIVE_REGULATION_OF_NUCLEOBASENUCLEOSIDENUCLEOTIDE_AND_NUCLEIC_ACID_METABOLIC_PROCESS	0.991283	0.937911	0.578504	0.914314	0.854532
GO_POSITIVE_REGULATION_OF_PEPTIDYL_TYROSINE_PHOSPHORYLATION	0.327971	0.373728	0.256902	0.64174	0.793509
GO_POSITIVE_REGULATION_OF_PHOSPHATE_METABOLIC_PROCESS	0.421175	0.937911	0.41837	0.554474	0.736611
GO_POSITIVE_REGULATION_OF_PHOSPHORYLATION	0.351886	0.87748	0.383044	0.501139	0.657058
GO_POSITIVE_REGULATION_OF_PROTEIN_AMINO_ACID_PHOSPHORYLATION	0.232611	0.687505	0.291103	0.381986	0.509577
GO_POSITIVE_REGULATION_OF_PROTEIN_METABOLIC_PROCESS	0.119659	0.632582	0.52764	0.417724	0.60884
GO_POSITIVE_REGULATION_OF_PROTEIN_MODIFICATION_PROCESS	0.437553	0.937911	0.31738	0.586341	0.778677
GO_POSITIVE_REGULATION_OF_PROTEIN_SECRETION	0.283611	0.299131	0.40913	0.64174	0.793509
GO_POSITIVE_REGULATION_OF_RESPONSE_TO_STIMULUS	0.857344	0.00225302	0.450261	0.64174	0.227571
GO_POSITIVE_REGULATION_OF_RNA_METABOLIC_PROCESS	0.991283	0.937911	0.40913	0.941871	0.848081
GO_POSITIVE_REGULATION_OF_SECRETION	0.194884	0.225897	0.622719	0.64174	0.466811
GO_POSITIVE_REGULATION_OF_SIGNAL_TRANSDUCTION	0.956232	0.937911	0.681147	0.999997	0.95058
GO_POSITIVE_REGULATION_OF_T_CELL_ACTIVATION	0.575259	0.00985694	0.164607	0.650341	0.798318
GO_POSITIVE_REGULATION_OF_T_CELL_PROLIFERATION	0.426003	0.00149097	0.335576	0.64174	0.793509
GO_POSITIVE_REGULATION_OF_TRANSCRIPTION	0.984704	0.937404	0.587623	0.892937	0.841422
GO_POSITIVE_REGULATION_OF_TRANSCRIPTION_FACTOR_ACTIVITY	0.860697	0.730166	0.18193	0.412018	0.798318
GO_POSITIVE_REGULATION_OF_TRANSCRIPTION_FROM_RNA_POLYMERASE_II_PROMOTER	0.956232	1	0.420318	0.931301	0.889066
GO_POSITIVE_REGULATION_OF_TRANSCRIPTIONDNA_DEPENDENT	0.990609	0.937911	0.40913	0.938524	0.846734
GO_POSITIVE_REGULATION_OF_TRANSFERASE_ACTIVITY	0.772587	1	0.760392	0.661716	0.793509
GO_POSITIVE_REGULATION_OF_TRANSLATION	0.0331517	0.138793	0.91047	0.501139	0.271287
GO_POSITIVE_REGULATION_OF_TRANSPORT	0.0406406	0.472261	0.573841	0.697049	0.70203
GO_POST_GOLGI_VESICLE_MEDIATED_TRANSPORT	0.857344	0.937911	0.383044	0.64174	0.793509
GO_POST_TRANSLATIONAL_PROTEIN_MODIFICATION	1	1	0.710902	0.930557	1
GO_POTASSIUM_CHANNEL_ACTIVITY	0.903487	0.968378	0.941923	0.0251781	0.793509
GO_POTASSIUM_CHANNEL_REGULATOR_ACTIVITY	0.857344	0.937911	0.832738	0.086462	0.42597
GO_POTASSIUM_ION_TRANSPORT	0.937431	0.986582	0.961255	0.0403797	0.86974
GO_PRIMARY_ACTIVE_TRANSMEMBRANE_TRANSPORTER_ACTIVITY	0.748281	0.54517	0.818781	0.64174	0.793509
GO_PRODUCTION_OF_MOLECULAR_MEDIATOR_OF_IMMUNE_RESPONSE	0.380618	0.432134	0.492344	0.64174	0.793509
GO_PROGRAMMED_CELL_DEATH	0.969902	0.741114	0.301473	0.918641	0.963147
GO_PROTEASE_INHIBITOR_ACTIVITY	0.000124857	0.901934	0.816066	0.807196	0.00841493
GO_PROTEASOME_COMPLEX	0.919931	0.977068	0.256902	0.734746	0.854532
GO_PROTEIN_AMINO_ACID_ADP_RIBOSYLATION	0.857344	0.937911	0.458815	0.64174	0.793509
GO_PROTEIN_AMINO_ACID_AUTOPHOSPHORYLATION	0.919931	0.977068	0.515486	0.734746	0.854532
GO_PROTEIN_AMINO_ACID_DEPHOSPHORYLATION	1	0.937911	0.798699	0.64174	0.977987
GO_PROTEIN_AMINO_ACID_LIPIDATION	0.902361	0.968378	0.935629	0.715175	0.841422
GO_PROTEIN_AMINO_ACID_N_LINKED_GLYCOSYLATION	0.857344	0.730166	0.573841	0.767879	0.793509
GO_PROTEIN_AMINO_ACID_O_LINKED_GLYCOSYLATION	0.87282	0.943784	0.737383	0.674001	0.81506
GO_PROTEIN_AMINO_ACID_PHOSPHORYLATION	1	0.977068	0.710902	0.991004	1
GO_PROTEIN_AUTOPROCESSING	0.928151	0.98034	0.52764	0.746967	0.859651
GO_PROTEIN_BINDING_BRIDGING	0.841313	0.942302	0.950523	0.918208	0.859651
GO_PROTEIN_C_TERMINUS_BINDING	0.973514	1	0.640755	0.661716	0.919563
GO_PROTEIN_CATABOLIC_PROCESS	0.969902	1	0.898238	0.651664	0.998992
GO_PROTEIN_COMPLEX	1	1	0.117251	0.851354	1
GO_PROTEIN_COMPLEX_ASSEMBLY	1	0.968378	0.787795	0.929942	1
GO_PROTEIN_COMPLEX_BINDING	0.857344	1	0.772023	0.651664	0.190548
GO_PROTEIN_COMPLEX_DISASSEMBLY	0.534983	0.937911	0.622719	0.64174	0.793509
GO_PROTEIN_DEACETYLASE_ACTIVITY	0.857344	0.937911	0.564436	0.64174	0.793509
GO_PROTEIN_DIMERIZATION_ACTIVITY	0.857344	0.779535	0.466843	0.736784	0.964653
GO_PROTEIN_DNA_COMPLEX_ASSEMBLY	0.993803	1	0.473186	0.886599	0.964653
GO_PROTEIN_DOMAIN_SPECIFIC_BINDING	0.841313	0.937911	0.587623	0.732549	0.983835
GO_PROTEIN_EXPORT_FROM_NUCLEUS	0.504458	0.937911	0.832738	0.64174	0.793509
GO_PROTEIN_FOLDING	0.956232	1	0.337373	0.92863	0.986607
GO_PROTEIN_HETERODIMERIZATION_ACTIVITY	0.969902	0.663218	0.622676	0.651664	0.9986
GO_PROTEIN_HOMODIMERIZATION_ACTIVITY	0.487903	0.957881	0.564436	0.64174	0.830131
GO_PROTEIN_HOMOOLIGOMERIZATION	0.895449	0.498703	0.926833	0.702676	0.833267
GO_PROTEIN_IMPORT	0.956754	0.937911	0.777167	0.934892	0.891253
GO_PROTEIN_IMPORT_INTO_NUCLEUS	0.903487	0.870748	0.732944	0.886599	0.833267
GO_PROTEIN_IMPORT_INTO_NUCLEUS_TRANSLOCATION	0.857344	0.534392	0.346299	0.64174	0.793509
GO_PROTEIN_KINASE_ACTIVITY	1	1	0.929654	0.999997	1
GO_PROTEIN_KINASE_BINDING	0.924744	0.937911	0.777167	0.417724	0.973135
GO_PROTEIN_KINASE_CASCADE	0.990485	1	0.919601	0.999997	0.984535
GO_PROTEIN_KINASE_INHIBITOR_ACTIVITY	0.857344	0.662546	0.383044	0.64174	0.42597
GO_PROTEIN_KINASE_REGULATOR_ACTIVITY	0.837152	0.632582	0.587623	0.515902	0.707715
GO_PROTEIN_LOCALIZATION	0.857344	1	0.817662	0.999997	1
GO_PROTEIN_MATURATION	0.857344	0.937911	0.201975	0.64174	0.793509
GO_PROTEIN_METABOLIC_PROCESS	0.857344	1	0.291103	0.999997	1
GO_PROTEIN_METHYLTRANSFERASE_ACTIVITY	0.857344	0.937911	0.849379	0.64174	0.793509
GO_PROTEIN_MODIFICATION_BY_SMALL_PROTEIN_CONJUGATION	0.969884	1	0.718307	0.64174	0.922695
GO_PROTEIN_MODIFICATION_PROCESS	1	1	0.784228	0.989233	1
GO_PROTEIN_N_TERMINUS_BINDING	0.96529	1	0.710902	0.821452	0.919563
GO_PROTEIN_OLIGOMERIZATION	0.959024	0.901934	0.914633	0.807196	0.908104
GO_PROTEIN_PHOSPHATASE_BINDING	0.857344	0.534392	0.346299	0.64174	0.793509
GO_PROTEIN_PHOSPHATASE_TYPE_2A_REGULATOR_ACTIVITY	0.860697	0.937911	0.68418	0.412018	0.798318
GO_PROTEIN_POLYMERIZATION	0.860697	0.937911	0.68418	0.412018	0.798318
GO_PROTEIN_POLYUBIQUITINATION	0.857344	0.937911	0.777167	0.64174	0.793509
GO_PROTEIN_PROCESSING	0.981687	1	0.291103	0.651664	0.943954
GO_PROTEIN_RNA_COMPLEX_ASSEMBLY	0.73724	1	0.147303	0.954188	0.9986
GO_PROTEIN_SECRETION	0.496206	0.937911	0.241584	0.727606	0.38655
GO_PROTEIN_SERINE_THREONINE_KINASE_ACTIVITY	1	1	0.754731	0.98397	1
GO_PROTEIN_SERINE_THREONINE_PHOSPHATASE_ACTIVITY	0.895449	0.958763	0.41837	0.702676	0.833267
GO_PROTEIN_SERINE_THREONINE_PHOSPHATASE_COMPLEX	0.857344	0.937911	0.564436	0.64174	0.793509
GO_PROTEIN_SERINE_THREONINE_TYROSINE_KINASE_ACTIVITY	0.857344	0.937911	0.527206	0.64174	0.793509
GO_PROTEIN_STABILIZATION	0.857344	0.937911	0.291103	0.64174	0.793509
GO_PROTEIN_TARGETING	0.857344	0.968378	0.851182	0.999997	0.996102
GO_PROTEIN_TARGETING_TO_MEMBRANE	0.504458	0.590582	0.832738	0.64174	0.793509
GO_PROTEIN_TARGETING_TO_MITOCHONDRION	0.857344	0.937911	0.587623	0.64174	0.793509
GO_PROTEIN_TETRAMERIZATION	0.857344	0.489426	0.798699	0.64174	0.793509
GO_PROTEIN_TRANSPORT	0.857344	1	0.898238	0.999997	1
GO_PROTEIN_TRANSPORTER_ACTIVITY	0.860206	0.937911	0.86007	0.650341	0.798318
GO_PROTEIN_TYROSINE_KINASE_ACTIVITY	1	0.695531	0.888777	0.64174	0.793509
GO_PROTEIN_TYROSINE_PHOSPHATASE_ACTIVITY	0.991283	0.937911	0.71174	0.64174	0.830131
GO_PROTEIN_UBIQUITINATION	0.960485	1	0.68418	0.64174	0.912825
GO_PROTEINACEOUS_EXTRACELLULAR_MATRIX	0.0677966	0.118908	0.56145	0.307019	2.24814e-15
GO_PROTEOGLYCAN_BIOSYNTHETIC_PROCESS	0.232611	0.937911	0.86007	0.381986	0.798318
GO_PROTEOGLYCAN_METABOLIC_PROCESS	0.135213	0.472261	0.919601	0.528604	0.830131
GO_PROTEOLYSIS	0.733834	0.937911	0.466843	0.528604	0.12202
GO_PROTON_TRANSPORTING_TWO_SECTOR_ATPASE_COMPLEX	0.869549	0.942302	0.337604	0.439348	0.803767
GO_PURINE_NUCLEOTIDE_BINDING	1	1	0.831737	0.999997	0.96675
GO_PURINE_NUCLEOTIDE_METABOLIC_PROCESS	0.857344	0.937911	0.832738	0.64174	0.793509
GO_PURINE_RIBONUCLEOTIDE_BINDING	1	1	0.845707	0.999997	0.996102
GO_PURINE_RIBONUCLEOTIDE_METABOLIC_PROCESS	0.857344	0.937911	0.798699	0.64174	0.793509
GO_PYRIMIDINE_NUCLEOTIDE_METABOLIC_PROCESS	0.841313	0.299131	0.710902	0.64174	0.793509
GO_PYROPHOSPHATASE_ACTIVITY	1	1	0.466843	0.965548	1
GO_RAS_GTPASE_ACTIVATOR_ACTIVITY	0.909278	0.973917	0.665735	0.727606	0.846734
GO_RAS_GTPASE_BINDING	0.903487	0.968378	0.337373	0.72085	0.844901
GO_RAS_GUANYL_NUCLEOTIDE_EXCHANGE_FACTOR_ACTIVITY	0.860206	0.937911	0.653867	0.650341	0.798318
GO_RAS_PROTEIN_SIGNAL_TRANSDUCTION	0.956232	1	0.337373	0.751735	0.793509
GO_RECEPTOR_ACTIVITY	0.73724	2.25e-11	0.999985	0.0222271	0.765289
GO_RECEPTOR_BINDING	0.76592	7.50902e-09	0.941923	0.130275	5.52907e-05
GO_RECEPTOR_COMPLEX	0.959024	0.242377	0.667638	0.215612	0.122312
GO_RECEPTOR_MEDIATED_ENDOCYTOSIS	0.857344	0.937911	0.196412	0.64174	0.793509
GO_RECEPTOR_SIGNALING_PROTEIN_ACTIVITY	0.981687	0.770814	0.68418	0.823747	1
GO_RECEPTOR_SIGNALING_PROTEIN_SERINE_THREONINE_KINASE_ACTIVITY	0.956232	1	0.777167	0.787209	0.891253
GO_REGIONALIZATION	0.504458	0.937911	0.587623	0.64174	0.125422
GO_REGULATED_SECRETORY_PATHWAY	0.167037	0.937911	0.587623	0.64174	0.793509
GO_REGULATION_OF_ACTIN_FILAMENT_LENGTH	0.857344	0.937911	0.234161	0.64174	0.42597
GO_REGULATION_OF_ACTIN_POLYMERIZATION_AND_OR_DEPOLYMERIZATION	0.857344	0.937911	0.201975	0.64174	0.38655
GO_REGULATION_OF_ACTION_POTENTIAL	0.860206	0.937911	0.450261	0.650341	0.798318
GO_REGULATION_OF_ANATOMICAL_STRUCTURE_MORPHOGENESIS	0.919931	0.937911	0.68418	0.734746	0.793509
GO_REGULATION_OF_ANGIOGENESIS	0.820361	0.958763	0.291103	0.702676	0.315128
GO_REGULATION_OF_APOPTOSIS	0.959024	0.937911	0.335576	0.751735	0.922695
GO_REGULATION_OF_AXONOGENESIS	0.857344	0.937911	0.492344	0.64174	0.315128
GO_REGULATION_OF_BINDING	0.896241	0.968378	0.346299	0.64174	0.830096
GO_REGULATION_OF_BIOLOGICAL_QUALITY	0.230467	0.100672	0.850323	0.64174	0.536416
GO_REGULATION_OF_BLOOD_PRESSURE	0.0289354	0.831104	0.898996	0.472329	0.81506
GO_REGULATION_OF_BODY_FLUID_LEVELS	0.776791	0.942302	0.926833	0.64174	0.338435
GO_REGULATION_OF_CATABOLIC_PROCESS	0.857344	0.937911	0.383044	0.64174	0.42597
GO_REGULATION_OF_CATALYTIC_ACTIVITY	0.969902	1	0.486291	0.276346	0.927787
GO_REGULATION_OF_CELL_ADHESION	0.857344	0.183166	0.466843	0.64174	0.793509
GO_REGULATION_OF_CELL_CELL_ADHESION	0.857344	0.937911	0.291103	0.249577	0.793509
GO_REGULATION_OF_CELL_CYCLE	1	1	0.331337	0.235045	0.986607
GO_REGULATION_OF_CELL_DIFFERENTIATION	0.662372	0.974583	0.473186	0.689402	0.281009
GO_REGULATION_OF_CELL_GROWTH	0.889116	1	0.653867	0.587695	0.793509
GO_REGULATION_OF_CELL_MIGRATION	0.857344	0.937911	0.371162	0.734746	0.166879
GO_REGULATION_OF_CELL_MORPHOGENESIS	0.860697	0.730166	0.68418	0.651664	0.798318
GO_REGULATION_OF_CELL_PROLIFERATION	0.857344	0.248134	0.147303	0.64174	0.509577
GO_REGULATION_OF_CELL_SHAPE	0.860206	0.687505	0.653867	0.650341	0.798318
GO_REGULATION_OF_CELLULAR_COMPONENT_ORGANIZATION_AND_BIOGENESIS	0.89416	1	0.256902	0.949437	0.793509
GO_REGULATION_OF_CELLULAR_COMPONENT_SIZE	0.857344	0.937911	0.234161	0.64174	0.42597
GO_REGULATION_OF_CELLULAR_METABOLIC_PROCESS	0.969902	1	0.201975	0.999997	1
GO_REGULATION_OF_CELLULAR_PH	0.857344	0.122702	0.798699	0.64174	0.793509
GO_REGULATION_OF_CELLULAR_PROTEIN_METABOLIC_PROCESS	0.287361	0.937911	0.256902	0.76915	0.793509
GO_REGULATION_OF_CHROMOSOME_ORGANIZATION_AND_BIOGENESIS	0.857344	0.937911	0.527206	0.64174	0.793509
GO_REGULATION_OF_CYCLIN_DEPENDENT_PROTEIN_KINASE_ACTIVITY	0.981687	1	0.147303	0.130275	0.943954
GO_REGULATION_OF_CYTOKINE_BIOSYNTHETIC_PROCESS	0.16879	0.208709	0.622676	0.586341	0.122342
GO_REGULATION_OF_CYTOKINE_PRODUCTION	0.616797	0.730166	0.68418	0.412018	0.541542
GO_REGULATION_OF_CYTOKINE_SECRETION	0.114924	0.489426	0.179427	0.64174	0.354301
GO_REGULATION_OF_CYTOSKELETON_ORGANIZATION_AND_BIOGENESIS	0.919931	0.977068	0.371162	0.734746	0.409176
GO_REGULATION_OF_DEFENSE_RESPONSE	0.135213	0.152851	0.201975	0.64174	0.793509
GO_REGULATION_OF_DEVELOPMENTAL_PROCESS	0.955445	0.968378	0.301473	0.869054	0.833267
GO_REGULATION_OF_DNA_BINDING	0.860697	0.943498	0.337373	0.501139	0.798318
GO_REGULATION_OF_DNA_METABOLIC_PROCESS	0.87282	0.952873	0.754271	0.650341	0.798318
GO_REGULATION_OF_DNA_REPLICATION	0.616797	0.937911	0.466843	0.412018	0.798318
GO_REGULATION_OF_ENDOCYTOSIS	0.575259	0.937911	0.291103	0.650341	0.175444
GO_REGULATION_OF_ENDOTHELIAL_CELL_PROLIFERATION	0.857344	0.937911	0.777167	0.64174	0.0698482
GO_REGULATION_OF_G_PROTEIN_COUPLED_RECEPTOR_PROTEIN_SIGNALING_PATHWAY	0.73724	0.952873	0.761505	0.683125	0.657058
GO_REGULATION_OF_GENE_EXPRESSION	0.998304	1	0.276183	0.999997	1
GO_REGULATION_OF_GENE_EXPRESSION_EPIGENETIC	0.857344	1	0.346299	0.64174	0.896082
GO_REGULATION_OF_GENE_SPECIFIC_TRANSCRIPTION	0.857344	0.489426	0.527206	0.64174	0.793509
GO_REGULATION_OF_GROWTH	0.924744	1	0.653867	0.64174	0.793509
GO_REGULATION_OF_GTPASE_ACTIVITY	0.860206	0.687505	0.450261	0.650341	0.798318
GO_REGULATION_OF_HEART_CONTRACTION	0.89416	0.926444	0.919601	0.0613324	0.298946
GO_REGULATION_OF_HOMEOSTATIC_PROCESS	0.534983	0.937911	0.40913	0.350778	0.793509
GO_REGULATION_OF_HORMONE_SECRETION	0.504458	0.185825	0.832738	0.64174	0.42597
GO_REGULATION_OF_HYDROLASE_ACTIVITY	0.960485	0.883808	0.795202	0.174055	0.896082
GO_REGULATION_OF_I_KAPPAB_KINASE_NF_KAPPAB_CASCADE	0.956754	0.937911	0.737383	0.988301	0.96714
GO_REGULATION_OF_IMMUNE_EFFECTOR_PROCESS	0.504458	0.0385408	0.383044	0.64174	0.793509
GO_REGULATION_OF_IMMUNE_RESPONSE	0.73724	0.000648289	0.383044	0.501139	0.824211
GO_REGULATION_OF_IMMUNE_SYSTEM_PROCESS	0.857344	0.000527944	0.256902	0.674001	0.830096
GO_REGULATION_OF_INTERFERON_GAMMA_BIOSYNTHETIC_PROCESS	0.857344	0.432134	0.777167	0.64174	0.315128
GO_REGULATION_OF_INTRACELLULAR_TRANSPORT	0.857344	0.937911	0.640469	0.72085	0.793509
GO_REGULATION_OF_JAK_STAT_CASCADE	0.426003	0.489426	0.527206	0.64174	0.793509
GO_REGULATION_OF_JNK_ACTIVITY	0.887118	0.952873	0.383044	0.683125	0.657058
GO_REGULATION_OF_JNK_CASCADE	0.504458	0.590582	0.832738	0.64174	0.793509
GO_REGULATION_OF_KINASE_ACTIVITY	0.956232	1	0.306207	0.64174	0.846734
GO_REGULATION_OF_LIPID_METABOLIC_PROCESS	0.857344	0.373728	0.458815	0.64174	0.0503226
GO_REGULATION_OF_LYMPHOCYTE_ACTIVATION	0.857344	0.00459311	0.256902	0.734746	0.793509
GO_REGULATION_OF_MAP_KINASE_ACTIVITY	0.860697	1	0.596499	0.734746	0.707715
GO_REGULATION_OF_MAPKKK_CASCADE	0.351886	0.87748	0.91047	0.683125	0.824211
GO_REGULATION_OF_MEMBRANE_POTENTIAL	0.857344	0.937911	0.587623	0.319124	0.42597
GO_REGULATION_OF_METABOLIC_PROCESS	0.978177	1	0.234161	0.999997	1
GO_REGULATION_OF_MITOSIS	0.969902	1	0.587623	0.0356306	0.927787
GO_REGULATION_OF_MITOTIC_CELL_CYCLE	0.909278	0.973917	0.665735	0.29003	0.793509
GO_REGULATION_OF_MOLECULAR_FUNCTION	0.990485	1	0.451921	0.321172	0.984005
GO_REGULATION_OF_MULTICELLULAR_ORGANISMAL_PROCESS	0.857344	0.0498522	0.685808	0.512613	0.187176
GO_REGULATION_OF_MUSCLE_CONTRACTION	0.27438	0.937911	0.876531	0.651664	0.197403
GO_REGULATION_OF_MYELOID_CELL_DIFFERENTIATION	0.659273	0.779535	0.201975	0.663244	0.582776
GO_REGULATION_OF_NEUROGENESIS	0.857344	0.937911	0.622719	0.64174	0.14877
GO_REGULATION_OF_NEURON_APOPTOSIS	0.857344	0.937911	0.832738	0.319124	0.793509
GO_REGULATION_OF_NEUROTRANSMITTER_LEVELS	0.116375	0.952873	0.91047	0.501139	0.824211
GO_REGULATION_OF_NUCLEOBASENUCLEOSIDENUCLEOTIDE_AND_NUCLEIC_ACID_METABOLIC_PROCESS	1	1	0.450261	0.999997	0.998992
GO_REGULATION_OF_NUCLEOCYTOPLASMIC_TRANSPORT	0.820361	0.937911	0.795202	0.702676	0.736611
GO_REGULATION_OF_ORGANELLE_ORGANIZATION_AND_BIOGENESIS	0.960485	1	0.40913	0.812787	0.632883
GO_REGULATION_OF_PEPTIDYL_TYROSINE_PHOSPHORYLATION	0.504458	0.185825	0.383044	0.64174	0.793509
GO_REGULATION_OF_PH	0.857344	0.185825	0.832738	0.319124	0.793509
GO_REGULATION_OF_PHOSPHORYLATION	0.496206	0.937911	0.458815	0.515902	0.707715
GO_REGULATION_OF_PROGRAMMED_CELL_DEATH	0.959024	0.937911	0.336089	0.756863	0.925885
GO_REGULATION_OF_PROTEIN_AMINO_ACID_PHOSPHORYLATION	0.437553	0.534392	0.451921	0.586341	0.778677
GO_REGULATION_OF_PROTEIN_IMPORT_INTO_NUCLEUS	0.616797	0.730166	0.68418	0.651664	0.541542
GO_REGULATION_OF_PROTEIN_KINASE_ACTIVITY	0.956232	1	0.29466	0.64174	0.846734
GO_REGULATION_OF_PROTEIN_METABOLIC_PROCESS	0.371048	0.937911	0.31738	0.807196	0.798318
GO_REGULATION_OF_PROTEIN_MODIFICATION_PROCESS	0.72822	0.901934	0.383044	0.64174	0.793509
GO_REGULATION_OF_PROTEIN_POLYMERIZATION	0.857344	0.937911	0.492344	0.249577	0.793509
GO_REGULATION_OF_PROTEIN_SECRETION	0.27438	0.730166	0.18193	0.651664	0.541542
GO_REGULATION_OF_PROTEIN_STABILITY	0.703363	0.943784	0.346299	0.674001	0.81506
GO_REGULATION_OF_RAS_GTPASE_ACTIVITY	0.857344	0.489426	0.527206	0.64174	0.793509
GO_REGULATION_OF_RAS_PROTEIN_SIGNAL_TRANSDUCTION	0.869549	0.779535	0.492344	0.663244	0.803767
GO_REGULATION_OF_RESPONSE_TO_EXTERNAL_STIMULUS	0.135213	0.534392	0.564436	0.64174	0.0170388
GO_REGULATION_OF_RESPONSE_TO_STIMULUS	0.53354	0.0180932	0.492172	0.651664	0.396788
GO_REGULATION_OF_RHO_GTPASE_ACTIVITY	0.857344	0.432134	0.492344	0.64174	0.793509
GO_REGULATION_OF_RHO_PROTEIN_SIGNAL_TRANSDUCTION	0.857344	0.590582	0.383044	0.64174	0.793509
GO_REGULATION_OF_RNA_METABOLIC_PROCESS	1	1	0.40913	0.999997	0.961959
GO_REGULATION_OF_SECRETION	0.375009	0.481445	0.482396	0.794084	0.553337
GO_REGULATION_OF_SIGNAL_TRANSDUCTION	0.887118	1	0.665735	0.997412	0.859651
GO_REGULATION_OF_SMALL_GTPASE_MEDIATED_SIGNAL_TRANSDUCTION	0.895449	0.937911	0.41837	0.702676	0.833267
GO_REGULATION_OF_SYNAPSE_STRUCTURE_AND_ACTIVITY	0.857344	0.432134	0.777167	0.64174	0.315128
GO_REGULATION_OF_T_CELL_ACTIVATION	0.73724	0.0338231	0.147303	0.683125	0.824211
GO_REGULATION_OF_T_CELL_PROLIFERATION	0.534983	0.00669601	0.256902	0.64174	0.793509
GO_REGULATION_OF_TRANSCRIPTION	1	1	0.383044	0.999997	0.994193
GO_REGULATION_OF_TRANSCRIPTION_FACTOR_ACTIVITY	0.857344	0.937911	0.335576	0.362857	0.889066
GO_REGULATION_OF_TRANSCRIPTION_FROM_RNA_POLYMERASE_II_PROMOTER	1	1	0.414327	0.999997	0.936439
GO_REGULATION_OF_TRANSCRIPTIONDNA_DEPENDENT	1	1	0.40913	0.999997	0.950318
GO_REGULATION_OF_TRANSFERASE_ACTIVITY	0.957017	1	0.337373	0.64174	0.858886
GO_REGULATION_OF_TRANSFORMING_GROWTH_FACTOR_BETA_RECEPTOR_SIGNALING_PATHWAY	0.860206	0.937911	0.450261	0.650341	0.509577
GO_REGULATION_OF_TRANSLATION	0.327971	0.937911	0.458815	0.812787	0.793509
GO_REGULATION_OF_TRANSLATIONAL_INITIATION	0.375009	1	0.256902	0.794084	0.896082
GO_REGULATION_OF_TRANSPORT	0.534983	0.942302	0.587623	0.732549	0.38655
GO_REGULATION_OF_TYROSINE_PHOSPHORYLATION_OF_STAT_PROTEIN	0.327971	0.373728	0.458815	0.64174	0.793509
GO_REGULATION_OF_VIRAL_REPRODUCTION	0.857344	0.937911	0.383044	0.319124	0.793509
GO_REPLICATION_FORK	0.887118	0.952873	0.761505	0.683125	0.824211
GO_REPRODUCTION	0.00241338	0.937911	0.623243	0.00906286	0.793509
GO_REPRODUCTIVE_PROCESS	0.032054	0.564724	0.794577	0.0083063	0.541542
GO_RESPIRATORY_CHAIN_COMPLEX_I	0.860697	0.937911	0.18193	0.651664	0.798318
GO_RESPIRATORY_GASEOUS_EXCHANGE	0.032054	0.152851	0.817662	0.64174	0.10897
GO_RESPONSE_TO_ABIOTIC_STIMULUS	0.575259	0.993057	0.40913	0.683125	0.936439
GO_RESPONSE_TO_BACTERIUM	0.00505813	0.185825	0.832738	0.319124	0.793509
GO_RESPONSE_TO_BIOTIC_STIMULUS	0.213583	0.00560118	0.551631	0.609736	0.582776
GO_RESPONSE_TO_CARBOHYDRATE_STIMULUS	0.469569	0.152851	0.346299	0.64174	0.793509
GO_RESPONSE_TO_CHEMICAL_STIMULUS	0.869549	4.91038e-05	0.919601	0.300242	0.125422
GO_RESPONSE_TO_DNA_DAMAGE_STIMULUS	1	1	0.664666	0.996197	0.9986
GO_RESPONSE_TO_DRUG	0.869549	0.942302	0.888777	0.663244	0.803767
GO_RESPONSE_TO_ENDOGENOUS_STIMULUS	1	1	0.535465	0.999997	0.996102
GO_RESPONSE_TO_EXTERNAL_STIMULUS	0.575259	5.99397e-10	0.903501	0.0132485	6.10318e-06
GO_RESPONSE_TO_EXTRACELLULAR_STIMULUS	0.496206	0.937911	0.946033	0.727606	0.38655
GO_RESPONSE_TO_HEAT	0.469569	0.937911	0.201975	0.64174	0.793509
GO_RESPONSE_TO_HORMONE_STIMULUS	0.534983	0.937911	0.276183	0.746967	0.859651
GO_RESPONSE_TO_HYPOXIA	0.857344	0.98034	0.52764	0.746967	0.859651
GO_RESPONSE_TO_IONIZING_RADIATION	0.857344	0.937911	0.527206	0.64174	0.793509
GO_RESPONSE_TO_LIGHT_STIMULUS	0.662372	0.937911	0.794577	0.794084	0.896082
GO_RESPONSE_TO_NUTRIENT	0.857344	0.937911	0.817662	0.64174	0.38655
GO_RESPONSE_TO_NUTRIENT_LEVELS	0.820361	0.937911	0.926833	0.702676	0.315128
GO_RESPONSE_TO_ORGANIC_SUBSTANCE	0.857344	0.632582	0.515486	0.734746	0.793509
GO_RESPONSE_TO_OTHER_ORGANISM	0.167037	0.00100426	0.596499	0.276346	0.707715
GO_RESPONSE_TO_OXIDATIVE_STRESS	0.978536	0.68383	0.622676	0.847379	0.936439
GO_RESPONSE_TO_RADIATION	0.857344	0.937911	0.817662	0.674001	0.830096
GO_RESPONSE_TO_STEROID_HORMONE_STIMULUS	0.052272	0.299131	0.710902	0.64174	0.793509
GO_RESPONSE_TO_STRESS	1	0.770814	0.527206	0.64174	0.793509
GO_RESPONSE_TO_TEMPERATURE_STIMULUS	0.659273	0.942302	0.123913	0.663244	0.803767
GO_RESPONSE_TO_TOXIN	0.857344	0.937911	0.753854	0.64174	0.271287
GO_RESPONSE_TO_UV	0.841313	0.937911	0.804713	0.715175	0.841422
GO_RESPONSE_TO_VIRUS	0.984704	0.00134512	0.40913	0.302084	0.427581
GO_RESPONSE_TO_WOUNDING	0.857344	3.02761e-06	0.798699	0.0083063	0.00846435
GO_RHO_GTPASE_ACTIVATOR_ACTIVITY	0.87282	0.943784	0.527206	0.674001	0.81506
GO_RHO_GUANYL_NUCLEOTIDE_EXCHANGE_FACTOR_ACTIVITY	0.857344	0.937911	0.492344	0.64174	0.793509
GO_RHO_PROTEIN_SIGNAL_TRANSDUCTION	0.860697	0.943498	0.161914	0.64174	0.686167
GO_RHODOPSIN_LIKE_RECEPTOR_ACTIVITY	0.0540412	0.00106588	0.949261	0.0473341	0.20083
GO_RHYTHMIC_PROCESS	0.135213	0.926444	0.40913	0.217839	0.830131
GO_RIBONUCLEASE_ACTIVITY	0.903487	0.564724	0.226454	0.72085	0.844901
GO_RIBONUCLEOPROTEIN_BINDING	0.504458	0.937911	0.234161	0.64174	0.793509
GO_RIBONUCLEOPROTEIN_COMPLEX	0.994347	1	0.00422958	0.999997	1
GO_RIBONUCLEOPROTEIN_COMPLEX_BIOGENESIS_AND_ASSEMBLY	0.857344	1	0.252022	0.988301	1
GO_RIBONUCLEOTIDE_METABOLIC_PROCESS	0.860206	0.937911	0.653867	0.650341	0.798318
GO_RIBOSOMAL_SUBUNIT	0.902361	0.968378	0.12945	0.715175	0.841422
GO_RIBOSOME	0.53354	1	0.20078	0.847379	0.936439
GO_RIBOSOME_BIOGENESIS_AND_ASSEMBLY	0.776791	0.958585	0.777167	0.697049	0.830131
GO_RNA_3END_PROCESSING	0.857344	0.937911	0.564436	0.64174	0.793509
GO_RNA_BINDING	0.00129328	1	0.0060377	0.999997	1
GO_RNA_BIOSYNTHETIC_PROCESS	1	1	0.40913	0.999997	0.983835
GO_RNA_CATABOLIC_PROCESS	0.902361	0.534392	0.804713	0.715175	0.841422
GO_RNA_DEPENDENT_ATPASE_ACTIVITY	0.887118	0.87748	0.383044	0.683125	0.824211
GO_RNA_ELONGATION	0.857344	0.937911	0.777167	0.64174	0.793509
GO_RNA_EXPORT_FROM_NUCLEUS	0.89416	0.926444	0.777167	0.697049	0.830131
GO_RNA_HELICASE_ACTIVITY	0.919931	0.937911	0.371162	0.734746	0.854532
GO_RNA_METABOLIC_PROCESS	1	1	0.41837	0.999997	1
GO_RNA_POLYMERASE_ACTIVITY	0.869549	0.942302	0.492344	0.663244	0.803767
GO_RNA_POLYMERASE_COMPLEX	0.87282	0.943784	0.346299	0.674001	0.81506
GO_RNA_POLYMERASE_II_TRANSCRIPTION_FACTOR_ACTIVITY	0.857344	0.958763	0.68418	0.882573	0.844901
GO_RNA_POLYMERASE_II_TRANSCRIPTION_FACTOR_ACTIVITYENHANCER_BINDING	0.534983	0.632582	0.40913	0.64174	0.793509
GO_RNA_POLYMERASE_II_TRANSCRIPTION_MEDIATOR_ACTIVITY	0.857344	0.937911	0.40913	0.64174	0.793509
GO_RNA_PROCESSING	1	1	0.492344	0.999997	1
GO_RNA_SPLICING	1	1	0.29386	0.995065	1
GO_RNA_SPLICING_FACTOR_ACTIVITYTRANSESTERIFICATION_MECHANISM	0.895449	0.958763	0.41837	0.702676	0.833267
GO_RNA_SPLICINGVIA_TRANSESTERIFICATION_REACTIONS	0.96529	1	0.233048	0.821452	0.919563
GO_RRNA_METABOLIC_PROCESS	0.659273	0.942302	0.710902	0.663244	0.803767
GO_RRNA_PROCESSING	0.659273	0.942302	0.710902	0.663244	0.803767
GO_RUFFLE	0.662372	0.937911	0.482396	0.794084	0.553337
GO_S_ADENOSYLMETHIONINE_DEPENDENT_METHYLTRANSFERASE_ACTIVITY	0.895449	0.498703	0.587623	0.702676	0.833267
GO_S_PHASE	0.860206	0.687505	0.450261	0.650341	0.798318
GO_S_PHASE_OF_MITOTIC_CELL_CYCLE	0.857344	0.937911	0.527206	0.64174	0.793509
GO_SARCOMERE	0.135213	0.937911	0.817662	0.298801	0.38655
GO_SECOND_MESSENGER_MEDIATED_SIGNALING	0.283611	0.00669601	0.999985	0.174055	0.00846435
GO_SECONDARY_ACTIVE_TRANSMEMBRANE_TRANSPORTER_ACTIVITY	0.0139342	0.443271	0.888777	0.174055	0.541542
GO_SECONDARY_METABOLIC_PROCESS	0.89416	0.958585	0.777167	0.697049	0.830131
GO_SECRETIN_LIKE_RECEPTOR_ACTIVITY	0.857344	0.937911	0.753854	0.00442376	0.271287
GO_SECRETION	0.7372	0.937911	0.526039	0.918208	0.858886
GO_SECRETION_BY_CELL	0.860697	0.958585	0.346299	0.920537	0.919563
GO_SECRETORY_GRANULE	0.616797	0.730166	0.466843	0.412018	0.541542
GO_SECRETORY_PATHWAY	0.928151	0.943784	0.527206	0.841756	1
GO_SENSORY_ORGAN_DEVELOPMENT	0.504458	0.937911	0.587623	0.086462	0.793509
GO_SENSORY_PERCEPTION	0.00570662	0.269349	0.718307	0.442725	0.430075
GO_SENSORY_PERCEPTION_OF_CHEMICAL_STIMULUS	0.0677966	0.373728	0.753854	0.64174	0.793509
GO_SEQUENCE_SPECIFIC_DNA_BINDING	0.907546	0.937911	0.921753	0.697049	0.96714
GO_SERINE_HYDROLASE_ACTIVITY	0.72822	0.534392	0.522252	0.00564431	0.60884
GO_SERINE_TYPE_ENDOPEPTIDASE_ACTIVITY	0.616797	0.430484	0.587623	0.00366262	0.509577
GO_SERINE_TYPE_ENDOPEPTIDASE_INHIBITOR_ACTIVITY	0.00127905	0.937911	0.587623	0.702676	0.00368567
GO_SERINE_TYPE_PEPTIDASE_ACTIVITY	0.72822	0.534392	0.522252	0.00564431	0.60884
GO_SEXUAL_REPRODUCTION	0.0406406	1	0.492344	0.321172	0.858886
GO_SH2_DOMAIN_BINDING	0.857344	0.534392	0.817662	0.64174	0.793509
GO_SH3_DOMAIN_BINDING	0.860697	0.730166	0.466843	0.651664	0.798318
GO_SH3_SH2_ADAPTOR_ACTIVITY	0.87282	0.937911	0.946033	0.847379	0.936439
GO_SIALYLTRANSFERASE_ACTIVITY	0.857344	0.534392	0.564436	0.298801	0.10897
GO_SIGNAL_SEQUENCE_BINDING	0.869549	0.942302	0.710902	0.663244	0.803767
GO_SIGNAL_TRANSDUCTION	0.87282	1.9034e-08	0.974633	0.681468	0.793509
GO_SINGLE_STRANDED_DNA_BINDING	0.959024	1	0.522252	0.807196	0.908104
GO_SINGLE_STRANDED_RNA_BINDING	0.857344	0.937911	0.492344	0.64174	0.793509
GO_SISTER_CHROMATID_SEGREGATION	0.860697	0.937911	0.466843	0.14288	0.798318
GO_SITE_OF_POLARIZED_GROWTH	0.327971	0.937911	0.458815	0.64174	0.793509
GO_SKELETAL_DEVELOPMENT	0.426003	0.101523	0.528041	0.162424	1.05425e-09
GO_SKELETAL_MUSCLE_DEVELOPMENT	0.534983	0.937911	0.710902	0.123333	0.1817
GO_SMAD_BINDING	0.857344	0.937911	0.622719	0.64174	0.793509
GO_SMALL_CONJUGATING_PROTEIN_BINDING	0.857344	0.590582	0.383044	0.086462	0.793509
GO_SMALL_CONJUGATING_PROTEIN_LIGASE_ACTIVITY	0.994347	0.977068	0.921753	0.697049	0.96714
GO_SMALL_CONJUGATING_PROTEIN_SPECIFIC_PROTEASE_ACTIVITY	0.857344	0.937911	0.335576	0.276346	0.793509
GO_SMALL_GTPASE_BINDING	0.956232	0.937911	0.482396	0.794084	0.896082
GO_SMALL_GTPASE_MEDIATED_SIGNAL_TRANSDUCTION	0.994347	1	0.491294	0.869054	0.854532
GO_SMALL_GTPASE_REGULATOR_ACTIVITY	1	0.947536	0.49881	0.925376	0.985491
GO_SMALL_NUCLEAR_RIBONUCLEOPROTEIN_COMPLEX	0.903487	0.968378	0.640469	0.72085	0.844901
GO_SMALL_PROTEIN_CONJUGATING_ENZYME_ACTIVITY	0.994347	0.98034	0.926833	0.702676	0.96714
GO_SMALL_RIBOSOMAL_SUBUNIT	0.857344	0.937911	0.234161	0.64174	0.793509
GO_SMOOTH_MUSCLE_CONTRACTION_GO_0006939	0.380618	0.937911	0.777167	0.249577	0.0698482
GO_SODIUM_CHANNEL_ACTIVITY	0.0911393	0.937911	0.777167	0.0489826	0.793509
GO_SODIUM_ION_TRANSPORT	0.469569	0.937911	0.564436	0.0717632	0.793509
GO_SOLUBLE_FRACTION	0.575259	0.176765	0.56145	0.512613	0.793509
GO_SOLUTE_SODIUM_SYMPORTER_ACTIVITY	0.0677966	0.0673296	0.753854	0.215612	0.0503226
GO_SPECIFIC_RNA_POLYMERASE_II_TRANSCRIPTION_FACTOR_ACTIVITY	0.857344	0.937911	0.777167	0.64174	0.891253
GO_SPECIFIC_TRANSCRIPTIONAL_REPRESSOR_ACTIVITY	0.857344	0.937911	0.346299	0.64174	0.793509
GO_SPERMATID_DEVELOPMENT	0.0911393	0.432134	0.291103	0.64174	0.793509
GO_SPERMATID_DIFFERENTIATION	0.114924	0.489426	0.335576	0.64174	0.793509
GO_SPHINGOID_METABOLIC_PROCESS	0.857344	0.590582	0.383044	0.64174	0.42597
GO_SPHINGOLIPID_BIOSYNTHETIC_PROCESS	0.857344	0.432134	0.492344	0.249577	0.793509
GO_SPHINGOLIPID_METABOLIC_PROCESS	0.928151	0.937911	0.52764	0.64174	0.793509
GO_SPINDLE	0.978536	1	0.622676	0.123333	0.936439
GO_SPINDLE_MICROTUBULE	0.87282	0.943784	0.346299	0.472329	0.81506
GO_SPINDLE_ORGANIZATION_AND_BIOGENESIS	0.857344	0.937911	0.383044	0.086462	0.793509
GO_SPINDLE_POLE	0.87282	0.943784	0.527206	0.472329	0.81506
GO_SPLICEOSOME	1	1	0.201975	0.910468	0.977987
GO_SPLICEOSOME_ASSEMBLY	0.895449	0.958763	0.18193	0.702676	0.833267
GO_STEROID_BINDING	0.857344	0.937911	0.40913	0.64174	0.793509
GO_STEROID_BIOSYNTHETIC_PROCESS	0.869549	0.779535	0.710902	0.663244	0.582776
GO_STEROID_DEHYDROGENASE_ACTIVITY	0.857344	0.432134	0.777167	0.64174	0.793509
GO_STEROID_DEHYDROGENASE_ACTIVITY_ACTING_ON_THE_CH_OH_GROUP_OF_DONORSNAD_OR_NADP_AS_ACCEPTOR	0.857344	0.373728	0.753854	0.64174	0.793509
GO_STEROID_HORMONE_RECEPTOR_ACTIVITY	0.857344	0.937911	0.777167	0.249577	0.793509
GO_STEROID_HORMONE_RECEPTOR_BINDING	0.857344	0.937911	0.346299	0.64174	0.793509
GO_STEROID_HORMONE_RECEPTOR_SIGNALING_PATHWAY	0.895449	0.958763	0.291103	0.702676	0.833267
GO_STEROID_METABOLIC_PROCESS	0.0220076	0.937911	0.942342	0.72085	0.846734
GO_STEROL_BINDING	0.857344	0.937911	0.335576	0.64174	0.793509
GO_STRESS_ACTIVATED_PROTEIN_KINASE_SIGNALING_PATHWAY	0.903487	0.974583	0.973218	0.886599	0.833267
GO_STRIATED_MUSCLE_CONTRACTION_GO_0006941	0.283611	0.0455681	0.710902	0.64174	0.793509
GO_STRIATED_MUSCLE_DEVELOPMENT	0.776791	0.942302	0.710902	0.242282	0.338435
GO_STRUCTURAL_CONSTITUENT_OF_CYTOSKELETON	0.0911393	0.870748	0.473186	0.0717632	0.833267
GO_STRUCTURAL_CONSTITUENT_OF_MUSCLE	0.151719	0.958763	0.587623	0.242282	0.736611
GO_STRUCTURAL_CONSTITUENT_OF_RIBOSOME	3.48829e-23	1	0.00107361	0.982543	1
GO_STRUCTURAL_MOLECULE_ACTIVITY	6.06944e-20	1	0.0346454	0.554474	0.793509
GO_STRUCTURE_SPECIFIC_DNA_BINDING	0.99674	1	0.653867	0.900598	0.973135
GO_SUBSTRATE_SPECIFIC_CHANNEL_ACTIVITY	0.0649644	0.968378	0.887436	0.0377787	0.164725
GO_SUBSTRATE_SPECIFIC_TRANSMEMBRANE_TRANSPORTER_ACTIVITY	0.000217748	0.68383	0.990708	0.117101	0.706781
GO_SUBSTRATE_SPECIFIC_TRANSPORTER_ACTIVITY	0.00056213	0.931094	0.965574	0.266701	0.793509
GO_SUGAR_BINDING	0.857344	0.0161663	0.640469	0.609736	0.844901
GO_SUGAR_TRANSMEMBRANE_TRANSPORTER_ACTIVITY	0.327971	0.0673296	0.458815	0.215612	0.271287
GO_SULFOTRANSFERASE_ACTIVITY	0.270991	0.662546	0.849379	0.319124	0.859651
GO_SULFUR_COMPOUND_BIOSYNTHETIC_PROCESS	0.87282	0.943784	0.898996	0.674001	0.81506
GO_SULFUR_METABOLIC_PROCESS	0.776791	1	0.987831	0.64174	0.793509
GO_SULFURIC_ESTER_HYDROLASE_ACTIVITY	0.857344	0.489426	0.527206	0.64174	0.088039
GO_SUPEROXIDE_METABOLIC_PROCESS	0.841313	0.937911	0.40913	0.64174	0.227178
GO_SYMPORTER_ACTIVITY	0.00176185	0.208709	0.935629	0.255884	0.348601
GO_SYNAPSE	0.616797	0.937911	0.31738	0.412018	0.541542
GO_SYNAPSE_ORGANIZATION_AND_BIOGENESIS	0.860697	0.730166	0.876531	0.651664	0.197403
GO_SYNAPSE_PART	0.283611	0.937911	0.40913	0.174055	0.793509
GO_SYNAPTIC_TRANSMISSION	0.0331517	0.0581254	0.999985	0.0650857	0.125422
GO_SYNAPTIC_VESICLE	0.426003	0.937911	0.527206	0.276346	0.793509
GO_SYNAPTOGENESIS	0.857344	0.534392	0.817662	0.64174	0.38655
GO_SYSTEM_DEVELOPMENT	0.0433864	4.19178e-06	0.876531	0.0132485	1.52032e-09
GO_SYSTEM_PROCESS	0.000110243	0.0571503	0.983338	0.0587345	0.0462029
GO_T_CELL_ACTIVATION	0.616797	4.69974e-05	0.147303	0.777036	0.889066
GO_T_CELL_DIFFERENTIATION	0.857344	0.0929314	0.291103	0.64174	0.793509
GO_T_CELL_PROLIFERATION	0.298166	0.00255198	0.201975	0.663244	0.803767
GO_TELOMERIC_DNA_BINDING	0.857344	0.937911	0.527206	0.64174	0.793509
GO_THIOLESTER_HYDROLASE_ACTIVITY	0.857344	0.937911	0.40913	0.350778	0.793509
GO_THYROID_HORMONE_RECEPTOR_BINDING	0.887118	0.87748	0.761505	0.683125	0.824211
GO_TIGHT_JUNCTION	0.286074	0.129019	0.86007	0.757152	0.461911
GO_TISSUE_DEVELOPMENT	0.16879	0.00165437	0.870336	0.0155151	0.0362342
GO_TISSUE_MORPHOGENESIS	0.426003	0.937911	0.798699	0.64174	0.793509
GO_TISSUE_REMODELING	0.380618	0.958585	0.40913	0.528604	0.0972502
GO_TRANS_GOLGI_NETWORK	0.776791	0.958585	0.919601	0.528604	0.830131
GO_TRANS_GOLGI_NETWORK_TRANSPORT_VESICLE	0.860206	0.937911	0.653867	0.650341	0.798318
GO_TRANSCRIPTION	1	1	0.301473	0.999997	1
GO_TRANSCRIPTION_ACTIVATOR_ACTIVITY	1	1	0.291103	0.955773	0.908631
GO_TRANSCRIPTION_COACTIVATOR_ACTIVITY	0.994347	1	0.178804	0.955773	0.86974
GO_TRANSCRIPTION_COFACTOR_ACTIVITY	0.991283	1	0.123913	0.999997	0.9986
GO_TRANSCRIPTION_COREPRESSOR_ACTIVITY	0.857344	1	0.12945	0.892924	0.891253
GO_TRANSCRIPTION_DNA_DEPENDENT	1	1	0.392064	0.999997	0.980934
GO_TRANSCRIPTION_ELONGATION_REGULATOR_ACTIVITY	0.857344	0.937911	0.346299	0.64174	0.793509
GO_TRANSCRIPTION_FACTOR_ACTIVITY	0.232611	0.937911	0.845707	0.64174	0.601933
GO_TRANSCRIPTION_FACTOR_BINDING	1	1	0.256902	0.999997	1
GO_TRANSCRIPTION_FACTOR_COMPLEX	0.956232	1	0.613265	0.879303	0.966959
GO_TRANSCRIPTION_FACTOR_TFIID_COMPLEX	0.860206	0.937911	0.653867	0.650341	0.798318
GO_TRANSCRIPTION_FROM_RNA_POLYMERASE_II_PROMOTER	1	1	0.386644	0.999997	0.996433
GO_TRANSCRIPTION_FROM_RNA_POLYMERASE_III_PROMOTER	0.87282	0.943784	0.346299	0.674001	0.81506
GO_TRANSCRIPTION_INITIATION	0.96529	1	0.832738	0.821452	0.919563
GO_TRANSCRIPTION_INITIATION_FROM_RNA_POLYMERASE_II_PROMOTER	0.95434	0.997545	0.880718	0.777036	0.889066
GO_TRANSCRIPTION_REPRESSOR_ACTIVITY	0.959024	1	0.291103	0.920537	0.859651
GO_TRANSFERASE_ACTIVITY_TRANSFERRING_ACYL_GROUPS	0.994347	0.98034	0.761505	0.702676	0.841422
GO_TRANSFERASE_ACTIVITY_TRANSFERRING_ALKYL_OR_ARYLOTHER_THAN_METHYLGROUPS	0.616797	0.997545	0.587623	0.777036	0.793509
GO_TRANSFERASE_ACTIVITY_TRANSFERRING_GLYCOSYL_GROUPS	1	0.974583	0.759255	0.889186	0.889066
GO_TRANSFERASE_ACTIVITY_TRANSFERRING_GROUPS_OTHER_THAN_AMINO_ACYL_GROUPS	0.981687	0.958585	0.875413	0.853893	0.943954
GO_TRANSFERASE_ACTIVITY_TRANSFERRING_HEXOSYL_GROUPS	0.960998	1	0.70157	0.946055	0.996433
GO_TRANSFERASE_ACTIVITY_TRANSFERRING_ONE_CARBON_GROUPS	0.960485	0.933992	0.528041	0.812787	0.912825
GO_TRANSFERASE_ACTIVITY_TRANSFERRING_PENTOSYL_GROUPS	0.860697	0.730166	0.68418	0.651664	0.798318
GO_TRANSFERASE_ACTIVITY_TRANSFERRING_PHOSPHORUS_CONTAINING_GROUPS	1	1	0.913308	0.999997	1
GO_TRANSFERASE_ACTIVITY_TRANSFERRING_SULFUR_CONTAINING_GROUPS	0.34886	0.799828	0.888777	0.381986	0.891253
GO_TRANSFORMING_GROWTH_FACTOR_BETA_RECEPTOR_SIGNALING_PATHWAY	0.969884	0.598268	0.718307	0.828336	0.798318
GO_TRANSITION_METAL_ION_BINDING	1	0.997665	0.137305	0.663244	0.0136983
GO_TRANSITION_METAL_ION_TRANSMEMBRANE_TRANSPORTER_ACTIVITY	0.380618	0.937911	0.291103	0.249577	0.793509
GO_TRANSITION_METAL_ION_TRANSPORT	0.857344	0.937911	0.346299	0.64174	0.793509
GO_TRANSLATION	1.01494e-07	1	0.0395721	0.999997	0.973135
GO_TRANSLATION_FACTOR_ACTIVITY_NUCLEIC_ACID_BINDING	0.87282	1	0.346299	0.841728	0.934259
GO_TRANSLATION_INITIATION_FACTOR_ACTIVITY	0.928151	0.98034	0.179746	0.746967	0.859651
GO_TRANSLATION_REGULATOR_ACTIVITY	0.87282	1	0.37783	0.847379	0.936439
GO_TRANSLATIONAL_INITIATION	0.53354	1	0.20078	0.847379	0.936439
GO_TRANSMEMBRANE_RECEPTOR_ACTIVITY	0.504458	2.10173e-08	0.999985	0.0083063	0.354301
GO_TRANSMEMBRANE_RECEPTOR_PROTEIN_KINASE_ACTIVITY	0.990485	0.937911	0.898238	0.874486	0.793509
GO_TRANSMEMBRANE_RECEPTOR_PROTEIN_PHOSPHATASE_ACTIVITY	0.869549	0.358928	0.888777	0.162964	0.582776
GO_TRANSMEMBRANE_RECEPTOR_PROTEIN_SERINE_THREONINE_KINASE_SIGNALING_PATHWAY	0.993803	0.870748	0.732944	0.689402	0.793509
GO_TRANSMEMBRANE_RECEPTOR_PROTEIN_TYROSINE_KINASE_ACTIVITY	0.969902	0.937911	0.939326	0.832934	0.707715
GO_TRANSMEMBRANE_RECEPTOR_PROTEIN_TYROSINE_KINASE_SIGNALING_PATHWAY	0.978239	0.730166	0.550832	0.812787	0.824211
GO_TRANSMEMBRANE_TRANSPORTER_ACTIVITY	7.38641e-05	0.937911	0.996913	0.123333	0.70801
GO_TRANSMISSION_OF_NERVE_IMPULSE	0.0621543	0.112255	0.999985	0.100526	0.19575
GO_TRANSPORT	0.728739	1	0.488206	0.822276	0.9986
GO_TRANSPORT_VESICLE	0.857344	1	0.667638	0.807196	0.306482
GO_TRICARBOXYLIC_ACID_CYCLE_INTERMEDIATE_METABOLIC_PROCESS	0.469569	0.937911	0.817662	0.64174	0.793509
GO_TRNA_METABOLIC_PROCESS	0.89416	0.958585	0.573841	0.697049	0.830131
GO_TRNA_PROCESSING	0.857344	0.937911	0.564436	0.64174	0.793509
GO_TUBE_DEVELOPMENT	0.534983	0.937911	0.622719	0.64174	0.466811
GO_TUBE_MORPHOGENESIS	0.469569	0.937911	0.817662	0.64174	0.793509
GO_TUBULIN_BINDING	0.87282	1	0.772023	0.290013	0.936439
GO_TYROSINE_PHOSPHORYLATION_OF_STAT_PROTEIN	0.426003	0.489426	0.527206	0.64174	0.793509
GO_U12_DEPENDENT_SPLICEOSOME	0.857344	0.937911	0.346299	0.64174	0.793509
GO_UBIQUITIN_BINDING	0.857344	0.534392	0.346299	0.0717632	0.793509
GO_UBIQUITIN_CYCLE	0.984704	1	0.653867	0.302084	0.95058
GO_UBIQUITIN_LIGASE_COMPLEX	0.928151	0.98034	0.710902	0.746967	0.859651
GO_UBIQUITIN_PROTEIN_LIGASE_ACTIVITY	0.991283	0.973917	0.91047	0.683125	0.963147
GO_UDP_GLYCOSYLTRANSFERASE_ACTIVITY	0.947323	0.993057	0.750827	0.767879	0.881499
GO_UNFOLDED_PROTEIN_BINDING	0.89416	1	0.528041	0.663244	0.955495
GO_UNFOLDED_PROTEIN_RESPONSE	0.857344	0.937911	0.777167	0.64174	0.793509
GO_VACUOLAR_MEMBRANE	0.857344	0.937911	0.564436	0.298801	0.793509
GO_VACUOLAR_PART	0.857344	0.937911	0.564436	0.298801	0.793509
GO_VACUOLAR_TRANSPORT	0.857344	0.937911	0.291103	0.64174	0.793509
GO_VACUOLE	0.869549	0.937911	0.0983103	0.159365	0.889066
GO_VACUOLE_ORGANIZATION_AND_BIOGENESIS	0.857344	0.937911	0.587623	0.64174	0.793509
GO_VASCULATURE_DEVELOPMENT	0.662372	0.974583	0.473186	0.886599	0.125422
GO_VESICLE	0.89416	1	0.450261	0.64174	0.793509
GO_VESICLE_COAT	0.87282	0.943784	0.234161	0.674001	0.81506
GO_VESICLE_LOCALIZATION	0.857344	0.937911	0.256902	0.64174	0.793509
GO_VESICLE_MEDIATED_TRANSPORT	1	0.986582	0.346299	0.982543	0.958303
GO_VESICLE_MEMBRANE	0.857344	1	0.241808	0.64174	0.891253
GO_VESICULAR_FRACTION	0.860206	0.263192	0.147303	0.64174	0.912825
GO_VIRAL_GENOME_REPLICATION	0.895449	0.937911	0.41837	0.554474	0.833267
GO_VIRAL_INFECTIOUS_CYCLE	0.857344	0.937911	0.450261	0.362857	0.889066
GO_VIRAL_REPRODUCTION	0.860697	0.943498	0.572861	0.501139	0.922695
GO_VIRAL_REPRODUCTIVE_PROCESS	0.857344	0.937911	0.522252	0.439348	0.908104
GO_VITAMIN_BINDING	0.135213	0.937911	0.201975	0.64174	0.38655
GO_VITAMIN_METABOLIC_PROCESS	0.534983	0.0498522	0.622719	0.350778	0.466811
GO_VITAMIN_TRANSPORT	0.426003	0.489426	0.179427	0.276346	0.088039
GO_VOLTAGE_GATED_CALCIUM_CHANNEL_ACTIVITY	0.857344	0.937911	0.492344	0.249577	0.0698482
GO_VOLTAGE_GATED_CALCIUM_CHANNEL_COMPLEX	0.841313	0.937911	0.40913	0.174055	0.0362342
GO_VOLTAGE_GATED_CATION_CHANNEL_ACTIVITY	0.956232	1	0.898238	0.00442376	0.270746
GO_VOLTAGE_GATED_CHANNEL_ACTIVITY	0.960485	1	0.919601	0.00625193	0.315128
GO_VOLTAGE_GATED_POTASSIUM_CHANNEL_ACTIVITY	0.869549	0.942302	0.888777	0.0399272	0.582776
GO_VOLTAGE_GATED_POTASSIUM_CHANNEL_COMPLEX	0.89416	0.958585	0.919601	0.0134573	0.70203
GO_WOUND_HEALING	0.860206	0.937911	0.919601	0.456026	0.315128
GO_ZINC_ION_BINDING	0.994347	0.958763	0.148541	0.64174	0.0329179
KEGG_ABC_TRANSPORTERS	0.857344	0.937911	0.949261	0.64174	0.793509
KEGG_ACUTE_MYELOID_LEUKEMIA	1	0.943784	0.316374	0.734746	0.86974
KEGG_ADHERENS_JUNCTION	0.857344	0.937911	0.849379	0.964839	0.927787
KEGG_ADIPOCYTOKINE_SIGNALING_PATHWAY	0.956232	0.813573	0.420318	0.931301	0.778677
KEGG_ALANINE_ASPARTATE_AND_GLUTAMATE_METABOLISM	0.34886	0.937911	0.613009	0.64174	0.541542
KEGG_ALDOSTERONE_REGULATED_SODIUM_REABSORPTION	0.0944371	0.31583	0.718307	0.828336	0.922695
KEGG_ALLOGRAFT_REJECTION	0.937431	3.26219e-18	0.961255	0.757152	0.86974
KEGG_ALPHA_LINOLENIC_ACID_METABOLISM	0.504458	0.185825	0.587623	0.086462	0.125422
KEGG_ALZHEIMERS_DISEASE	0.841313	1	0.12945	0.938524	1
KEGG_AMINO_SUGAR_AND_NUCLEOTIDE_SUGAR_METABOLISM	0.889116	0.958763	0.794577	0.862781	0.81506
KEGG_AMINOACYL_TRNA_BIOSYNTHESIS	0.969902	1	0.346299	0.832934	0.927787
KEGG_AMYOTROPHIC_LATERAL_SCLEROSIS_ALS	0.575259	0.937911	0.528041	0.663244	0.955495
KEGG_ANTIGEN_PROCESSING_AND_PRESENTATION	0.340318	3.51693e-09	0.492344	0.734746	0.984005
KEGG_APOPTOSIS	0.981687	0.937911	0.383044	0.965548	1
KEGG_ARACHIDONIC_ACID_METABOLISM	0.53354	0.0621666	0.622676	0.554474	0.396788
KEGG_ARGININE_AND_PROLINE_METABOLISM	0.907546	1	0.294647	0.889186	0.839517
KEGG_ARRHYTHMOGENIC_RIGHT_VENTRICULAR_CARDIOMYOPATHY_ARVC	0.498277	0.652644	0.550832	0.72085	0.175444
KEGG_ASCORBATE_AND_ALDARATE_METABOLISM	0.114924	0.937911	0.527206	0.64174	0.793509
KEGG_ASTHMA	0.887118	5.27457e-19	0.91047	0.202145	0.657058
KEGG_AUTOIMMUNE_THYROID_DISEASE	0.857344	1.31982e-15	0.95552	0.746967	0.859651
KEGG_AXON_GUIDANCE	0.956232	0.975587	0.587623	0.947516	0.798318
KEGG_B_CELL_RECEPTOR_SIGNALING_PATHWAY	0.969884	0.430484	0.336089	0.629434	0.9986
KEGG_BASAL_CELL_CARCINOMA	0.887118	0.427813	0.949261	0.298801	0.803767
KEGG_BASAL_TRANSCRIPTION_FACTORS	0.956754	1	0.906701	0.801338	0.903108
KEGG_BASE_EXCISION_REPAIR	0.960485	1	0.147303	0.812787	0.912825
KEGG_BETA_ALANINE_METABOLISM	0.73724	0.87748	0.550832	0.683125	0.657058
KEGG_BIOSYNTHESIS_OF_UNSATURATED_FATTY_ACIDS	0.895449	0.958763	0.291103	0.702676	0.833267
KEGG_BLADDER_CANCER	0.857344	0.764574	0.528041	0.319124	0.457584
KEGG_BUTANOATE_METABOLISM	0.327971	0.997545	0.587623	0.777036	0.793509
KEGG_CALCIUM_SIGNALING_PATHWAY	0.528977	0.545711	0.898238	0.203921	0.19575
KEGG_CARDIAC_MUSCLE_CONTRACTION	0.145669	0.695531	0.807054	0.64174	0.793509
KEGG_CELL_ADHESION_MOLECULES_CAMS	0.956232	1.30695e-11	0.998061	0.609736	0.406163
KEGG_CELL_CYCLE	1	1	0.383044	0.00949742	1
KEGG_CHEMOKINE_SIGNALING_PATHWAY	1	2.48236e-08	0.86007	0.0717632	0.582776
KEGG_CHRONIC_MYELOID_LEUKEMIA	1	1	0.256902	0.64174	0.934346
KEGG_CIRCADIAN_RHYTHM_MAMMAL	0.857344	0.937911	0.622719	0.64174	0.793509
KEGG_CITRATE_CYCLE_TCA_CYCLE	0.956232	1	0.626814	0.794084	0.896082
KEGG_COLORECTAL_CANCER	1	0.957881	0.767291	0.536185	0.889066
KEGG_COMPLEMENT_AND_COAGULATION_CASCADES	0.623108	0.000527944	0.256902	0.0631669	0.264428
KEGG_CYSTEINE_AND_METHIONINE_METABOLISM	0.616797	0.770814	0.587623	0.777036	0.889066
KEGG_CYTOKINE_CYTOKINE_RECEPTOR_INTERACTION	0.956232	2.41759e-20	0.999506	0.053142	0.00210034
KEGG_CYTOSOLIC_DNA_SENSING_PATHWAY	0.984704	0.00609162	0.52426	0.66166	0.81506
KEGG_DILATED_CARDIOMYOPATHY	0.38336	0.813573	0.767291	0.536185	0.0143431
KEGG_DNA_REPLICATION	0.96529	1	0.710902	0.821452	0.919563
KEGG_DORSO_VENTRAL_AXIS_FORMATION	0.887118	0.87748	0.550832	0.683125	0.824211
KEGG_DRUG_METABOLISM_CYTOCHROME_P450	0.315562	0.937911	0.49881	0.651664	0.0254628
KEGG_DRUG_METABOLISM_OTHER_ENZYMES	0.510668	0.632582	0.949261	0.298801	0.793509
KEGG_ECM_RECEPTOR_INTERACTION	0.167037	0.705158	0.832738	0.23359	1.2161e-10
KEGG_ENDOCYTOSIS	1	0.958763	0.485836	0.999997	1
KEGG_ENDOMETRIAL_CANCER	0.994347	0.98034	0.399688	0.702676	0.96714
KEGG_EPITHELIAL_CELL_SIGNALING_IN_HELICOBACTER_PYLORI_INFECTION	0.956232	0.957881	0.640469	0.757152	0.98873
KEGG_ERBB_SIGNALING_PATHWAY	1	1	0.622719	0.841756	1
KEGG_ETHER_LIPID_METABOLISM	0.857344	0.662546	0.710902	0.319124	0.42597
KEGG_FATTY_ACID_METABOLISM	0.869549	0.937911	0.738145	0.832934	0.798318
KEGG_FC_EPSILON_RI_SIGNALING_PATHWAY	0.960485	0.0306251	0.861062	0.586341	0.798318
KEGG_FC_GAMMA_R_MEDIATED_PHAGOCYTOSIS	1	0.00690157	0.769753	0.892924	0.973966
KEGG_FOCAL_ADHESION	0.327971	0.937911	0.41837	0.64174	9.18851e-05
KEGG_FOLATE_BIOSYNTHESIS	0.857344	0.937911	0.564436	0.298801	0.38655
KEGG_FRUCTOSE_AND_MANNOSE_METABOLISM	0.579346	0.993057	0.41837	0.767879	0.881499
KEGG_GALACTOSE_METABOLISM	0.89416	0.926444	0.40913	0.697049	0.830131
KEGG_GAP_JUNCTION	0.828944	0.941252	0.785224	0.674001	0.830131
KEGG_GLIOMA	0.956232	1	0.40913	0.525273	0.793509
KEGG_GLUTATHIONE_METABOLISM	0.857344	0.937911	0.613009	0.889186	0.793509
KEGG_GLYCEROLIPID_METABOLISM	0.969884	1	0.934766	0.64174	0.922695
KEGG_GLYCEROPHOSPHOLIPID_METABOLISM	0.959024	0.958763	0.926833	0.64174	0.798318
KEGG_GLYCINE_SERINE_AND_THREONINE_METABOLISM	0.857344	0.937911	0.832697	0.727606	0.793509
KEGG_GLYCOLYSIS_GLUCONEOGENESIS	0.280143	0.937911	0.18193	0.900598	0.793509
KEGG_GLYCOSAMINOGLYCAN_BIOSYNTHESIS_CHONDROITIN_SULFATE	0.887118	0.952873	0.550832	0.501139	0.824211
KEGG_GLYCOSAMINOGLYCAN_BIOSYNTHESIS_HEPARAN_SULFATE	0.89416	0.958585	0.573841	0.528604	0.830131
KEGG_GLYCOSAMINOGLYCAN_BIOSYNTHESIS_KERATAN_SULFATE	0.860697	0.937911	0.876531	0.651664	0.798318
KEGG_GLYCOSAMINOGLYCAN_DEGRADATION	0.73724	0.432134	0.761505	0.683125	0.824211
KEGG_GLYCOSPHINGOLIPID_BIOSYNTHESIS_GANGLIO_SERIES	0.860206	0.937911	0.86007	0.381986	0.798318
KEGG_GLYCOSPHINGOLIPID_BIOSYNTHESIS_GLOBO_SERIES	0.857344	0.534392	0.817662	0.64174	0.793509
KEGG_GLYCOSPHINGOLIPID_BIOSYNTHESIS_LACTO_AND_NEOLACTO_SERIES	0.616797	0.730166	0.68418	0.14288	0.798318
KEGG_GLYCOSYLPHOSPHATIDYLINOSITOL_GPI_ANCHOR_BIOSYNTHESIS	0.902361	0.968378	0.935629	0.715175	0.841422
KEGG_GLYOXYLATE_AND_DICARBOXYLATE_METABOLISM	0.860697	0.937911	0.466843	0.651664	0.798318
KEGG_GNRH_SIGNALING_PATHWAY	0.857344	0.937911	0.935629	0.64174	0.707715
KEGG_GRAFT_VERSUS_HOST_DISEASE	0.857344	3.43331e-19	0.965836	0.767879	0.793509
KEGG_HEDGEHOG_SIGNALING_PATHWAY	0.295826	0.393302	0.946033	0.0426143	0.772007
KEGG_HEMATOPOIETIC_CELL_LINEAGE	1	5.9177e-17	0.564436	0.64174	0.079286
KEGG_HISTIDINE_METABOLISM	0.469569	0.968378	0.640469	0.72085	0.363679
KEGG_HOMOLOGOUS_RECOMBINATION	0.928151	0.98034	0.710902	0.746967	0.859651
KEGG_HUNTINGTONS_DISEASE	0.902361	1	0.31738	0.884209	0.977987
KEGG_HYPERTROPHIC_CARDIOMYOPATHY_HCM	0.546706	0.937911	0.492344	0.64174	0.0100468
KEGG_INOSITOL_PHOSPHATE_METABOLISM	0.988634	1	0.668801	0.869054	0.955495
KEGG_INSULIN_SIGNALING_PATHWAY	0.96947	1	0.678811	0.965548	1
KEGG_INTESTINAL_IMMUNE_NETWORK_FOR_IGA_PRODUCTION	0.662372	1.48884e-13	0.794577	0.64174	0.105829
KEGG_JAK_STAT_SIGNALING_PATHWAY	1	0.138251	0.798699	0.772479	0.903108
KEGG_LEISHMANIA_INFECTION	1	2.63169e-15	0.777167	0.767432	0.891253
KEGG_LEUKOCYTE_TRANSENDOTHELIAL_MIGRATION	0.327971	0.00214244	0.667638	0.920537	0.793509
KEGG_LIMONENE_AND_PINENE_DEGRADATION	0.857344	0.937911	0.335576	0.64174	0.793509
KEGG_LINOLEIC_ACID_METABOLISM	0.0621543	0.263192	0.86007	0.0264424	0.175444
KEGG_LONG_TERM_DEPRESSION	0.857344	0.937911	0.878735	0.109983	0.650776
KEGG_LONG_TERM_POTENTIATION	0.850089	0.943784	0.385305	0.64174	0.984005
KEGG_LYSINE_DEGRADATION	0.984704	0.958763	0.40913	0.862781	0.95058
KEGG_LYSOSOME	0.956754	1	0.215293	0.999997	0.958303
KEGG_MAPK_SIGNALING_PATHWAY	0.959024	0.779535	0.730086	0.673933	0.793509
KEGG_MATURITY_ONSET_DIABETES_OF_THE_YOUNG	0.00257332	0.0981355	0.888777	0.0399272	0.582776
KEGG_MELANOGENESIS	0.937431	0.626767	0.942597	0.298801	0.955495
KEGG_MELANOMA	0.869549	0.813573	0.420318	0.536185	0.778677
KEGG_METABOLISM_OF_XENOBIOTICS_BY_CYTOCHROME_P450	0.0540412	1	0.383044	0.651664	0.20083
KEGG_MISMATCH_REPAIR	0.902361	0.968378	0.622676	0.715175	0.841422
KEGG_MTOR_SIGNALING_PATHWAY	0.857344	1	0.291103	0.886599	0.964653
KEGG_N_GLYCAN_BIOSYNTHESIS	0.990485	1	0.346299	0.674001	0.961959
KEGG_NATURAL_KILLER_CELL_MEDIATED_CYTOTOXICITY	0.956232	4.27981e-06	0.86007	0.727606	1
KEGG_NEUROACTIVE_LIGAND_RECEPTOR_INTERACTION	0.000150991	0.00149097	0.998061	0.000178457	0.0116569
KEGG_NEUROTROPHIN_SIGNALING_PATHWAY	0.994347	1	0.383044	0.954188	0.958303
KEGG_NICOTINATE_AND_NICOTINAMIDE_METABOLISM	0.776791	0.472261	0.276183	0.217839	0.70203
KEGG_NITROGEN_METABOLISM	0.616797	0.730166	0.466843	0.651664	0.798318
KEGG_NOD_LIKE_RECEPTOR_SIGNALING_PATHWAY	0.928151	9.225e-05	0.550832	0.439348	0.793509
KEGG_NON_HOMOLOGOUS_END_JOINING	0.857344	0.937911	0.832738	0.64174	0.793509
KEGG_NON_SMALL_CELL_LUNG_CANCER	0.999845	0.993057	0.550832	0.64174	0.976921
KEGG_NOTCH_SIGNALING_PATHWAY	0.896241	0.968378	0.450448	0.674001	0.961959
KEGG_NUCLEOTIDE_EXCISION_REPAIR	0.990485	1	0.550832	0.874486	0.958303
KEGG_O_GLYCAN_BIOSYNTHESIS	0.928151	0.98034	0.849379	0.64174	0.793509
KEGG_OLFACTORY_TRANSDUCTION	0.102455	0.393302	0.737383	0.472329	0.81506
KEGG_ONE_CARBON_POOL_BY_FOLATE	0.869549	0.942302	0.492344	0.439348	0.803767
KEGG_OOCYTE_MEIOSIS	0.969902	1	0.31738	0.035119	1
KEGG_OTHER_GLYCAN_DEGRADATION	0.869549	0.942302	0.888777	0.439348	0.803767
KEGG_OXIDATIVE_PHOSPHORYLATION	0.857344	1	0.178804	0.849739	1
KEGG_P53_SIGNALING_PATHWAY	0.969902	0.937911	0.527206	0.100526	0.793509
KEGG_PANCREATIC_CANCER	0.973514	1	0.640755	0.661716	0.919563
KEGG_PANTOTHENATE_AND_COA_BIOSYNTHESIS	0.534983	0.0498522	0.849379	0.64174	0.793509
KEGG_PARKINSONS_DISEASE	0.956232	1	0.29386	0.831787	1
KEGG_PATHOGENIC_ESCHERICHIA_COLI_INFECTION	0.321969	0.695531	0.366736	0.914646	0.980831
KEGG_PATHWAYS_IN_CANCER	1	0.937911	0.527206	0.64174	0.833489
KEGG_PENTOSE_AND_GLUCURONATE_INTERCONVERSIONS	0.135213	0.937911	0.817662	0.64174	0.793509
KEGG_PENTOSE_PHOSPHATE_PATHWAY	0.496206	0.937911	0.346299	0.638487	0.846734
KEGG_PEROXISOME	0.981687	1	0.854282	0.965548	1
KEGG_PHENYLALANINE_METABOLISM	0.298166	0.779535	0.492344	0.663244	0.227178
KEGG_PHOSPHATIDYLINOSITOL_SIGNALING_SYSTEM	0.956232	1	0.767291	0.931301	0.98873
KEGG_PORPHYRIN_AND_CHLOROPHYLL_METABOLISM	0.238948	0.937911	0.515486	0.734746	0.854532
KEGG_PPAR_SIGNALING_PATHWAY	0.60672	0.813573	0.767291	0.64174	0.0473927
KEGG_PRIMARY_BILE_ACID_BIOSYNTHESIS	0.426003	0.489426	0.798699	0.64174	0.354301
KEGG_PRIMARY_IMMUNODEFICIENCY	0.903487	3.7986e-05	0.466843	0.276346	0.793509
KEGG_PRION_DISEASES	0.95434	0.0510456	0.767291	0.362857	0.793509
KEGG_PROGESTERONE_MEDIATED_OOCYTE_MATURATION	0.981687	1	0.383044	0.125088	1
KEGG_PROPANOATE_METABOLISM	0.857344	1	0.276183	0.801338	0.903108
KEGG_PROSTATE_CANCER	0.994347	1	0.161914	0.64174	0.793509
KEGG_PROTEASOME	0.990485	0.968378	0.123913	0.874486	0.958303
KEGG_PROTEIN_EXPORT	0.919931	0.977068	0.164607	0.734746	0.854532
KEGG_PROXIMAL_TUBULE_BICARBONATE_RECLAMATION	0.469569	0.236727	0.640469	0.609736	0.844901
KEGG_PURINE_METABOLISM	0.990485	1	0.926833	0.905014	0.985397
KEGG_PYRIMIDINE_METABOLISM	1	1	0.769753	0.750101	0.973966
KEGG_PYRUVATE_METABOLISM	0.837152	1	0.587623	0.832934	0.927787
KEGG_REGULATION_OF_ACTIN_CYTOSKELETON	0.857344	0.0705852	0.622676	0.975262	0.793509
KEGG_REGULATION_OF_AUTOPHAGY	0.887118	0.952873	0.550832	0.683125	0.824211
KEGG_RENAL_CELL_CARCINOMA	0.973514	1	0.534301	0.958844	0.919563
KEGG_RENIN_ANGIOTENSIN_SYSTEM	0.194884	0.225897	0.849379	0.64174	0.0034755
KEGG_RETINOL_METABOLISM	0.0307253	0.662546	0.849379	0.64174	0.1817
KEGG_RIBOFLAVIN_METABOLISM	0.534983	0.937911	0.40913	0.64174	0.793509
KEGG_RIBOSOME	2.52013e-25	1	0.00270756	0.988301	1
KEGG_RIG_I_LIKE_RECEPTOR_SIGNALING_PATHWAY	0.994347	0.937911	0.777167	0.64174	0.970288
KEGG_RNA_DEGRADATION	0.95434	1	0.492344	0.920791	0.984005
KEGG_RNA_POLYMERASE	0.956232	1	0.613009	0.787209	0.891253
KEGG_SELENOAMINO_ACID_METABOLISM	0.857344	0.98034	0.710902	0.746967	0.859651
KEGG_SMALL_CELL_LUNG_CANCER	0.990485	0.943784	0.222002	0.697049	0.946755
KEGG_SNARE_INTERACTIONS_IN_VESICULAR_TRANSPORT	0.969884	1	0.718307	0.828336	0.922695
KEGG_SPHINGOLIPID_METABOLISM	0.969902	1	0.738145	0.64174	0.798318
KEGG_SPLICEOSOME	1	1	0.234161	0.999997	1
KEGG_STARCH_AND_SUCROSE_METABOLISM	0.270991	0.937911	0.710902	0.64174	0.793509
KEGG_STEROID_BIOSYNTHESIS	0.869549	0.942302	0.337604	0.663244	0.803767
KEGG_STEROID_HORMONE_BIOSYNTHESIS	0.0696739	0.937911	0.665735	0.638487	0.846734
KEGG_SULFUR_METABOLISM	0.504458	0.590582	0.832738	0.64174	0.793509
KEGG_SYSTEMIC_LUPUS_ERYTHEMATOSUS	0.857344	5.27837e-12	0.875792	0.224439	0.96714
KEGG_T_CELL_RECEPTOR_SIGNALING_PATHWAY	1	0.34334	0.380553	0.64174	1
KEGG_TASTE_TRANSDUCTION	0.0561126	0.937911	0.804713	0.586341	0.841422
KEGG_TAURINE_AND_HYPOTAURINE_METABOLISM	0.380618	0.937911	0.777167	0.64174	0.793509
KEGG_TERPENOID_BACKBONE_BIOSYNTHESIS	0.616797	0.937911	0.466843	0.651664	0.541542
KEGG_TGF_BETA_SIGNALING_PATHWAY	0.988634	0.545647	0.926833	0.832934	0.0503226
KEGG_THYROID_CANCER	0.956232	0.799828	0.346299	0.64174	0.891253
KEGG_TIGHT_JUNCTION	0.626481	0.943327	0.777167	0.841756	0.999265
KEGG_TOLL_LIKE_RECEPTOR_SIGNALING_PATHWAY	0.994347	0.0571503	0.777167	0.528604	0.793509
KEGG_TRYPTOPHAN_METABOLISM	0.72822	0.534392	0.383044	0.807196	0.793509
KEGG_TYPE_I_DIABETES_MELLITUS	0.857344	7.01598e-17	0.984044	0.807196	0.793509
KEGG_TYPE_II_DIABETES_MELLITUS	0.496206	0.937911	0.939326	0.832934	0.707715
KEGG_TYROSINE_METABOLISM	0.662372	0.831104	0.794577	0.794084	0.270746
KEGG_UBIQUITIN_MEDIATED_PROTEOLYSIS	1	1	0.86007	0.892411	1
KEGG_VALINE_LEUCINE_AND_ISOLEUCINE_BIOSYNTHESIS	0.857344	0.937911	0.798699	0.64174	0.793509
KEGG_VALINE_LEUCINE_AND_ISOLEUCINE_DEGRADATION	0.896241	0.968378	0.817662	0.879303	0.830096
KEGG_VASCULAR_SMOOTH_MUSCLE_CONTRACTION	0.825052	0.937911	0.769753	0.249577	0.227178
KEGG_VASOPRESSIN_REGULATED_WATER_REABSORPTION	0.860697	0.943498	0.448233	0.64174	0.798318
KEGG_VEGF_SIGNALING_PATHWAY	0.857344	0.937911	0.710902	0.609736	0.793509
KEGG_VIBRIO_CHOLERAE_INFECTION	0.103101	0.98034	0.849379	0.64174	0.96714
KEGG_VIRAL_MYOCARDITIS	0.860206	1.77697e-10	0.9477	0.64174	0.980831
KEGG_WNT_SIGNALING_PATHWAY	0.956232	0.95196	0.839692	0.162424	0.65178
PID_A6B1_A6B4_INTEGRIN_PATHWAY	0.990485	0.813573	0.450448	0.674001	0.830096
PID_AJDISS_2PATHWAY	0.990485	0.968378	0.450448	0.64174	0.830096
PID_ALK1PATHWAY	0.909278	0.973917	0.832697	0.727606	0.38655
PID_ALK2PATHWAY	0.426003	0.122702	0.798699	0.276346	0.793509
PID_ALPHASYNUCLEIN_PATHWAY	0.857344	0.937911	0.898238	0.64174	0.896082
PID_AMB2_NEUTROPHILS_PATHWAY	0.496206	0.0474719	0.346299	0.64174	0.166879
PID_ANGIOPOIETINRECEPTOR_PATHWAY	0.857344	0.973917	0.276183	0.882573	0.11993
PID_ANTHRAXPATHWAY	0.87282	0.0260318	0.737383	0.674001	0.0704881
PID_AP1_PATHWAY	0.857344	0.958763	0.37783	0.073119	0.0599807
PID_AR_NONGENOMIC_PATHWAY	0.95434	0.997545	0.587623	0.162424	0.889066
PID_AR_PATHWAY	1	1	0.337373	0.525273	0.986607
PID_AR_TF_PATHWAY	0.857344	0.983444	0.859595	0.64174	0.793509
PID_ARF_3PATHWAY	0.895449	0.958763	0.587623	0.702676	0.833267
PID_ARF6_PATHWAY	0.857344	0.937911	0.728303	0.757152	0.793509
PID_ARF6_TRAFFICKINGPATHWAY	0.895449	0.968378	0.550832	0.874486	0.24521
PID_ARF6DOWNSTREAMPATHWAY	0.860697	0.937911	0.68418	0.651664	0.798318
PID_ATF2_PATHWAY	0.857344	0.98034	0.316374	0.393281	0.315128
PID_ATM_PATHWAY	0.959024	1	0.522252	0.807196	0.908104
PID_ATR_PATHWAY	0.960485	1	0.528041	0.224439	0.912825
PID_AURORA_A_PATHWAY	0.956232	1	0.256902	0.0613324	0.896082
PID_AURORA_B_PATHWAY	0.87282	1	0.37783	0.000637452	0.803767
PID_AVB3_INTEGRIN_PATHWAY	0.102455	0.534392	0.492344	0.64174	2.50687e-08
PID_AVB3_OPN_PATHWAY	0.703363	0.870748	0.276183	0.417724	0.582776
PID_BARD1PATHWAY	0.937431	0.986582	0.86007	0.64174	0.86974
PID_BCR_5PATHWAY	1	0.534392	0.420318	0.536185	0.98873
PID_BETACATENIN_DEG_PATHWAY	0.869549	0.942302	0.888777	0.663244	0.803767
PID_BETACATENIN_NUC_PATHWAY	0.902361	0.477208	0.950794	0.107013	0.088039
PID_BMPPATHWAY	0.969902	0.632582	0.849379	0.832934	0.367303
PID_CASPASE_PATHWAY	0.857344	0.432134	0.346299	0.910468	0.977987
PID_CD40_PATHWAY	0.857344	0.937911	0.383044	0.746967	0.859651
PID_CD8TCRDOWNSTREAMPATHWAY	0.903487	0.000792269	0.587623	0.64174	0.964653
PID_CD8TCRPATHWAY	0.889116	0.00609162	0.40913	0.587695	0.95058
PID_CDC42_PATHWAY	0.969902	1	0.83246	0.95621	0.998992
PID_CDC42_REG_PATHWAY	0.919931	0.937911	0.68418	0.64174	0.854532
PID_CERAMIDE_PATHWAY	0.994347	0.937911	0.161914	0.892924	0.96714
PID_CIRCADIANPATHWAY	0.860206	0.937911	0.653867	0.650341	0.798318
PID_CMYB_PATHWAY	0.918449	0.351019	0.147303	0.64174	0.936439
PID_CXCR3PATHWAY	0.988634	0.00713209	0.798699	0.0178585	0.793509
PID_CXCR4_PATHWAY	0.969902	0.138251	0.184601	0.772479	0.793509
PID_DELTANP63PATHWAY	0.562683	0.434872	0.882875	0.0501388	0.427581
PID_DNAPK_PATHWAY	0.860206	0.937911	0.86007	0.650341	0.798318
PID_E2F_PATHWAY	0.981687	1	0.475701	0.125088	0.64276
PID_ECADHERIN_KERATINOCYTE_PATHWAY	0.895449	0.958763	0.41837	0.702676	0.833267
PID_ECADHERIN_NASCENTAJ_PATHWAY	0.981687	1	0.291103	0.651664	0.943954
PID_ECADHERIN_STABILIZATION_PATHWAY	0.988634	1	0.234161	0.869054	0.955495
PID_ENDOTHELINPATHWAY	0.860697	0.74037	0.898996	0.131106	0.219781
PID_EPHA_FWDPATHWAY	0.857344	0.695531	0.961255	0.757152	0.793509
PID_EPHA2_FWDPATHWAY	0.895449	0.937911	0.587623	0.702676	0.833267
PID_EPHBFWDPATHWAY	0.973514	0.952873	0.346299	0.841728	0.934259
PID_EPHRINBREVPATHWAY	0.312081	0.937911	0.870336	0.767879	0.881499
PID_EPOPATHWAY	0.956232	1	0.613009	0.787209	0.891253
PID_ER_NONGENOMIC_PATHWAY	0.87282	0.937911	0.598943	0.53247	0.798318
PID_ERA_GENOMIC_PATHWAY	0.95434	1	0.316374	0.64174	0.86974
PID_ERB_GENOMIC_PATHWAY	0.857344	0.632582	0.40913	0.64174	0.793509
PID_ERBB_NETWORK_PATHWAY	0.857344	0.937911	0.40913	0.64174	0.793509
PID_ERBB1_DOWNSTREAM_PATHWAY	1	1	0.526551	0.92863	1
PID_ERBB1_INTERNALIZATION_PATHWAY	0.978536	1	0.772023	0.651664	0.936439
PID_ERBB1_RECEPTOR_PROXIMAL_PATHWAY	0.96529	1	0.41837	0.821452	0.919563
PID_ERBB2ERBB3PATHWAY	0.990485	1	0.18193	0.674001	0.830096
PID_ERBB4_PATHWAY	0.959024	1	0.914633	0.807196	0.908104
PID_FAK_PATHWAY	1	1	0.346299	0.757152	0.798318
PID_FANCONI_PATHWAY	0.869549	0.943784	0.849379	0.515902	0.927787
PID_FASPATHWAY	0.969902	0.943784	0.587623	0.832934	0.927787
PID_FCER1PATHWAY	1	0.287887	0.522252	0.64174	0.881499
PID_FGF_PATHWAY	0.73724	0.160842	0.331337	0.218246	0.844901
PID_FOXM1PATHWAY	0.87282	1	0.287293	3.22236e-06	0.803767
PID_FOXOPATHWAY	0.994347	0.983444	0.522855	0.64174	0.970288
PID_FRA_PATHWAY	0.295826	0.957881	0.492172	0.0426143	0.0223816
PID_GLYPICAN_1PATHWAY	0.496206	0.597204	0.946033	0.727606	0.38655
PID_GMCSF_PATHWAY	0.96529	0.937911	0.324125	0.64174	0.919563
PID_HDAC_CLASSI_PATHWAY	1	1	0.0983103	0.952015	0.908104
PID_HDAC_CLASSII_PATHWAY	0.960485	1	0.302014	0.812787	0.793509
PID_HDAC_CLASSIII_PATHWAY	0.857344	0.937911	0.849379	0.64174	0.793509
PID_HEDGEHOG_2PATHWAY	0.116375	0.952873	0.550832	0.202145	0.657058
PID_HEDGEHOG_GLIPATHWAY	0.902361	1	0.827787	0.64174	0.963147
PID_HES_HEYPATHWAY	0.653071	0.534392	0.586778	0.64174	0.793509
PID_HIF1_TFPATHWAY	0.60672	0.937911	0.263915	0.757152	0.448549
PID_HIF1APATHWAY	0.820361	0.937911	0.41837	0.554474	0.833267
PID_HIF2PATHWAY	0.956754	1	0.492344	0.801338	0.281009
PID_HIVNEFPATHWAY	0.956754	0.870748	0.492344	0.801338	0.903108
PID_HNF3APATHWAY	0.421175	0.901934	0.383044	0.0717632	0.793509
PID_HNF3BPATHWAY	0.184134	0.242377	0.522252	0.215612	0.908104
PID_IFNGPATHWAY	0.973514	0.652029	0.346299	0.841728	0.934259
PID_IGF1_PATHWAY	0.857344	1	0.18193	0.801338	0.903108
PID_IL12_2PATHWAY	0.909278	1.06766e-06	0.316374	0.64174	0.96714
PID_IL12_STAT4PATHWAY	0.928151	1.27269e-06	0.276183	0.64174	0.859651
PID_IL1PATHWAY	0.956754	0.870748	0.492344	0.801338	0.903108
PID_IL2_1PATHWAY	0.999845	0.937911	0.550832	0.72085	0.976921
PID_IL2_PI3KPATHWAY	0.857344	0.534392	0.291103	0.807196	0.908104
PID_IL2_STAT5PATHWAY	0.928151	0.114232	0.383044	0.64174	0.859651
PID_IL23PATHWAY	0.909278	0.00352929	0.241584	0.638487	0.793509
PID_IL27PATHWAY	0.89416	0.000965361	0.573841	0.697049	0.70203
PID_IL3_PATHWAY	0.909278	0.937911	0.346299	0.727606	0.846734
PID_IL4_2PATHWAY	0.504458	0.205689	0.456323	0.445836	0.079286
PID_IL5_PATHWAY	0.857344	0.937911	0.564436	0.64174	0.793509
PID_IL6_7PATHWAY	0.857344	0.813573	0.450448	0.674001	0.793509
PID_IL8CXCR1_PATHWAY	0.919931	0.632582	0.68418	0.734746	0.854532
PID_IL8CXCR2_PATHWAY	0.956232	0.443271	0.888777	0.787209	0.891253
PID_ILK_PATHWAY	0.896241	1	0.0346454	0.64174	0.830096
PID_INSULIN_GLUCOSE_PATHWAY	0.902361	0.937911	0.451921	0.715175	0.841422
PID_INSULIN_PATHWAY	0.991283	1	0.827787	0.882573	0.963147
PID_INTEGRIN_A4B1_PATHWAY	0.72822	0.901934	0.20078	0.807196	0.122312
PID_INTEGRIN_A9B1_PATHWAY	0.191812	0.937911	0.640469	0.72085	0.00622727
PID_INTEGRIN_CS_PATHWAY	0.895449	0.00943401	0.587623	0.554474	0.10897
PID_INTEGRIN1_PATHWAY	0.0171295	0.937911	0.653867	0.64174	6.98234e-13
PID_INTEGRIN2_PATHWAY	0.510668	0.00459311	0.68418	0.64174	0.409176
PID_INTEGRIN3_PATHWAY	0.135213	0.958585	0.637071	0.651664	2.12309e-05
PID_INTEGRIN4_PATHWAY	0.857344	0.534392	0.817662	0.298801	0.793509
PID_INTEGRIN5_PATHWAY	0.659273	0.779535	0.710902	0.663244	0.000963634
PID_KITPATHWAY	0.994347	0.937911	0.492344	0.889186	0.839517
PID_LIS1PATHWAY	0.928151	0.98034	0.710902	0.746967	0.859651
PID_LKB1_PATHWAY	0.991283	0.937911	0.466843	0.882573	0.963147
PID_LPA4_PATHWAY	0.857344	0.373728	0.753854	0.215612	0.793509
PID_LYMPHANGIOGENESIS_PATHWAY	0.16879	0.968378	0.451921	0.586341	0.0325766
PID_LYSOPHOSPHOLIPID_PATHWAY	0.959024	0.937911	0.668801	0.319124	0.798318
PID_MAPKTRKPATHWAY	0.956232	0.937911	0.346299	0.64174	0.891253
PID_MET_PATHWAY	1	1	0.383044	0.980611	1
PID_MTOR_4PATHWAY	0.973514	1	0.161914	0.808215	0.999265
PID_MYC_ACTIVPATHWAY	0.694533	1	0.260919	0.319124	1
PID_MYC_PATHWAY	0.928151	0.98034	0.52764	0.64174	0.859651
PID_MYC_REPRESSPATHWAY	0.407391	0.937911	0.201975	0.554474	0.268348
PID_NCADHERINPATHWAY	0.956232	0.937911	0.346299	0.787209	0.793509
PID_NECTIN_PATHWAY	0.956232	1	0.898238	0.794084	0.793509
PID_NEPHRIN_NEPH1_PATHWAY	0.857344	0.937911	0.777167	0.787209	0.793509
PID_NETRIN_PATHWAY	0.956232	0.937911	0.777167	0.64174	0.891253
PID_NFAT_3PATHWAY	1	1	0.807054	0.914646	0.980831
PID_NFAT_TFPATHWAY	0.857344	0.0883636	0.522252	0.439348	0.793509
PID_NFKAPPABATYPICALPATHWAY	0.860697	0.937911	0.466843	0.651664	0.798318
PID_NFKAPPABCANONICALPATHWAY	0.895449	0.937911	0.113229	0.702676	0.833267
PID_NOTCH_PATHWAY	0.857344	0.937911	0.456323	0.445836	0.363679
PID_P38_MK2PATHWAY	0.73724	0.138793	0.550832	0.683125	0.824211
PID_P38_MKK3_6PATHWAY	0.919931	0.977068	0.949261	0.734746	0.854532
PID_P38ALPHABETADOWNSTREAMPATHWAY	0.776791	1	0.41837	0.821452	0.919563
PID_P38ALPHABETAPATHWAY	0.857344	0.937911	0.870336	0.767879	0.881499
PID_P38GAMMADELTAPATHWAY	0.857344	0.937911	0.564436	0.0717632	0.793509
PID_P53DOWNSTREAMPATHWAY	0.87282	0.937911	0.740258	0.889186	0.793509
PID_P53REGULATIONPATHWAY	0.857344	1	0.458815	0.64174	0.89235
PID_P73PATHWAY	0.919931	0.997429	0.276183	0.64174	0.841422
PID_P75NTRPATHWAY	0.960998	0.937911	0.476503	0.787209	0.903108
PID_PDGFRAPATHWAY	0.902361	0.968378	0.804713	0.586341	0.778677
PID_PDGFRBPATHWAY	1	1	0.416654	0.887168	0.833267
PID_PI3KCIAKTPATHWAY	0.96529	0.942302	0.41837	0.821452	0.919563
PID_PI3KCIPATHWAY	0.895449	0.937911	0.337373	0.874486	0.958303
PID_PI3KPLCTRKPATHWAY	0.956232	0.937911	0.241808	0.64174	0.891253
[truncated: 732 more rows]

## Sheet: SigmRNAs_IC5_alpha3
	GeneWeight IC 5
[truncated: 541 more rows]

## Sheet: SigmiRNAs_IC5_alpha1
	GeneWeight IC 5
[truncated: 62 more rows]

[truncated: 4 more sheets: miR-506-514 target enrichment, miR-506-514_targets, Survival_Groups, ProgressionRecurrence_Groups]
