# Supplementary material for: miR-509-3p is clinically significant and strongly attenuates cellular migration and multi-cellular spheroids in ovarian cancer
Source: Oncotarget. 2016 Mar 27;7(18):25930–48. doi: 10.18632/oncotarget.8412 (PMC5041955; doi:10.18632/oncotarget.8412)
Supplement: Supplementary file 6 [file oncotarget-07-25930-s006.xls]

## Sheet: Contents
ECM-1368	1368 genes with TargetScan prediction-supported, FDR-thresholded anticorrelations to miRNAs-506-514 are enriched in ECM functional groups (Naba and Hynes 2012).
ECM-541	541 significant IC 5 genes are enriched in ECM functional groups (Naba 2012). IC 5 is the miICA independent component with the most significant P-value for overall survival (see text).
T100-ECM	Overlap between top-100 prognostic gene sets (Zhang 2013) and six ECM functional groups (Naba and Hynes 2012).
T100-1368	Genes predicted to be targeted by miR cluster are enriched in top-100 prognostic gene sets (Zhang et al. 2013).
T100-541	541 significant IC 5 genes are enriched in prognostic gene sets (Zhang et al. 2013). IC 5 is the miICA independent component with the most significant P-value for overall survival (see text).
Hynes RO, Naba A. Overview of the matrisome--an inventory of extracellular matrix constituents and functions. Cold Spring Harb Perspect Biol. 2012;4(1):a004903.
Zhang, W. et al. Network-based survival analysis reveals subnetwork signatures for predicting outcomes of ovarian cancer treatment. PLoS computational biology 9, e1002975 (2013).

## Sheet: ECM-1368
	Core			Associated
ECM functional group*	ECM glycoproteins	Collagens	Proteo- glycans	ECM affiliated	ECM regulators	Secreted factors		* Hynes RO, Naba A. Overview of the matrisome--an inventory of extracellular matrix constituents and functions. Cold Spring Harb Perspect Biol. 2012;4(1):a004903.
total ECM genes	200	45	36	177	254	353
ECM anticorr/TS	138	34	24	90	136	169
gene overlap	38	17	14	23	51	50
P-value of overlap	6.3e-10	6.2e-10	1.3e-08	0.00067	8e-14	4.8e-08
overlap genes	ADIPOQ	COL10A1	ACAN	ANXA5	A2M	ANGPT1
	AEBP1	COL11A1	ASPN	C1QC	ADAM12	ANGPTL2
	CILP2	COL12A1	BGN	C1QTNF2	ADAM19	BMP4
	COMP	COL16A1	DCN	C1QTNF3	ADAM22	CBLN4
	CRISPLD2	COL1A2	HAPLN1	CLEC12A	ADAM8	CCL11
	CTHRC1	COL24A1	HSPG2	CLEC1A	ADAMDEC1	CCL19
	DPT	COL3A1	KERA	CLEC1B	ADAMTS1	CCL2
	ECM1	COL4A1	LUM	CLEC2B	ADAMTS10	CCL22
	ECM2	COL4A2	OMD	CLEC2D	ADAMTS12	CCL26
	EFEMP1	COL5A1	PODN	CLEC4E	ADAMTS14	CCL5
	ELN	COL5A2	PODNL1	CLEC7A	ADAMTS2	CCL8
	FBLN1	COL5A3	PRG4	COLEC12	ADAMTS4	CXCL10
	FBLN7	COL6A3	SRGN	EMCN	ADAMTS5	CXCL12
	FBN1	COL6A5	VCAN	GREM1	ADAMTSL1	CXCL13
	FN1	COL6A6		LGALS1	ADAMTSL2	CXCL14
	IGFBP6	COL8A1		LGALS9	CPN2	CXCL9
	KAL1	COL8A2		PLXDC1	CTSC	DHH
	LAMA4			PLXNC1	CTSK	EBI3
	LTBP1			PLXND1	CTSL1	FASLG
	MATN3			SDC3	CTSO	FGF1
	MFAP2			SEMA4A	CTSS	FGF5
	MFAP4			SEMA5A	HPSE	FGF7
	MXRA5			SEMA6B	HTRA3	FLT3LG
	NPNT				HTRA4	FSTL3
	NTNG2				LEPRE1	GDF6
	PCOLCE				LOX	HBEGF
	POSTN				LOXL2	HGF
	PXDNL				MMP1	IL15
	RSPO3				MMP11	IL16
	SPARC				MMP13	IL1RN
	TGFBI				MMP19	IL6
	THBS1				MMP2	IL7
	THBS2				MMP28	INHBA
	TNC				MMP3	ISM1
	TNFAIP6				MMP8	LTA
	TNN				MMP9	MEGF10
	WISP1				P4HA3	NRG1
	ZPLD1				PAMR1	PDGFD
					PAPPA	PGF
					PCSK5	S100A3
					PLAU	SFRP2
					PLOD2	SFRP4
					SERPINB7	TGFB1
					SERPINF1	TGFB3
					SERPING1	TNFSF12
					SERPINH1	TNFSF12-TNFSF13
					SULF1	TNFSF13B
					TIMP2	TNFSF4
					TIMP3	TNFSF8
					TIMP4	VEGFC
					TLL1

## Sheet: ECM-541
	ECM functional category*	nbr in category	overlap	P-val for overlap	genes present in both lists
Core	ECM glycoproteins	200	39	6.64e-24	ADIPOQ, AEBP1, CILP, CILP2, COMP, CRISPLD2, CTGF, CTHRC1, DPT, ECM1, ECM2, EDIL3, EFEMP1, ELN, EMID2, EMILIN1, FBLN2, FBN1, FBN2, FN1, FNDC1, MFAP2, MFAP4, MFAP5, NELL1, NID2, PCOLCE, POSTN, RSPO3, SLIT3, SPARC, SRPX, THBS1, THBS2, TNC, TNFAIP6, VWA3A, VWA3B, WISP1
	Collagens	45	17	2.11e-16	COL10A1, COL11A1, COL12A1, COL16A1, COL1A1, COL1A2, COL22A1, COL25A1, COL3A1, COL5A1, COL5A2, COL5A3, COL6A1, COL6A2, COL6A3, COL8A1, COL8A2
	Proteoglycans	36	12	3.29e-11	ACAN, ASPN, BGN, DCN, EPYC, LUM, OGN, OMD, PODN, PRG4, SPOCK1, VCAN
Associated	ECM-affiliated	177	10	0.013	C1QTNF3, C1QTNF6, CLEC2L, COLEC11, COLEC12, GPC6, GREM1, MUCL1, OVGP1, PLXNA4
	ECM regulators	254	40	6.73e-23	ADAM12, ADAM33, ADAMTS10, ADAMTS12, ADAMTS14, ADAMTS16, ADAMTS2, ADAMTS4, ADAMTS5, ADAMTS7, ADAMTSL1, CTSG, CTSK, F13A1, HMSD, HTRA3, LEPREL2, LOX, LOXL2, MASP1, MMP1, MMP11, MMP12, MMP13, MMP14, MMP17, MMP19, MMP2, P4HA3, PLAU, SERPINA6, SERPINB2, SERPINB3, SERPINB4, SERPINB7, SERPINE1, SERPINF1, SERPINI2, SULF1, TIMP3
	Secreted factors	353	28	6.62e-08	ANGPT1, ANGPTL1, ANGPTL2, BMP4, CBLN2, CCL11, CCL18, CCL19, CCL21, CCL26, CFC1B, CXCL12, CXCL13, CXCL14, FGF10, FLG, FSTL1, IHH, IL6, INHBA, ISM1, SFRP1, SFRP2, SFRP4, SFRP5, TGFB3, TNFSF12-TNFSF13, TNFSF4
*Hynes RO, Naba A. Overview of the matrisome--an inventory of extracellular matrix constituents and functions. Cold Spring Harb Perspect Biol. 2012;4(1):a004903.

## Sheet: T100-ECM
			Top 100 genes for overall survival									Top 100 genes for recurrence
			co-expression			functional linkage			L2			co-expression			functional linkage			L2
	ECM functional categories*	N(category)	N(shared)	P-val	shared genes	N(shared)	P-val	shared genes	N(shared)	P-val	shared genes	N(shared)	P-val	shared genes	N(shared)	P-val	shared genes	N(shared)	P-val	shared genes
Core	ECM glycoproteins	200	20	1.7e-21	ADIPOQ, AEBP1, CTGF, CYR61, ECM1, ELN, EMILIN1, FBN1, FN1, IGFBP4, LAMB1, MFAP4, NID1, PCOLCE, SPARC, SVEP1, THBS1, THBS2, TNFAIP6, WISP1	15	1.9e-14	AEBP1, COMP, DPT, ECM1, EFEMP1, FBN1, LTBP1, MFAP4, MFAP5, RELN, SLIT3, THBS1, THBS2, TNFAIP6, WISP1	20	1.7e-21	AEBP1, COMP, CTGF, CYR61, ECM1, EFEMP1, FBLN2, FBN1, FN1, IGFBP6, KAL1, LAMB1, LTBP1, MFAP2, MFAP4, MFAP5, NID2, PCOLCE, SLIT2, THBS2	13	7.2e-12	ADIPOQ, AEBP1, CTGF, CYR61, ECM1, FBN1, FN1, MFAP2, NID1, SPARC, THBS1, THBS2, TNFAIP6	7	3.7e-05	AEBP1, COMP, EFEMP1, MFAP5, SLIT3, THBS2, WISP1	11	1.9e-09	ABI3BP, AEBP1, COMP, CYR61, EFEMP1, FBN1, FN1, KAL1, MFAP2, MFAP5, THBS2
	Collagens	45	11	9e-17	COL10A1, COL11A1, COL1A1, COL1A2, COL3A1, COL4A1, COL4A2, COL5A1, COL5A2, COL6A2, COL6A3	6	5.4e-08	COL10A1, COL11A1, COL1A1, COL1A2, COL5A1, COL5A2	8	2.6e-11	COL10A1, COL11A1, COL1A1, COL3A1, COL5A1, COL5A2, COL8A2, COL9A3	10	6.9e-15	COL10A1, COL11A1, COL1A1, COL1A2, COL3A1, COL4A1, COL5A1, COL5A2, COL6A2, COL6A3	5	1.9e-06	COL10A1, COL11A1, COL5A1, COL5A2, COL6A3	6	5.4e-08	COL10A1, COL11A1, COL3A1, COL5A1, COL5A2, COL6A3
	Proteoglycans	36	4	2.1e-05	BGN, DCN, LUM, VCAN	1	0.15	DCN	5	6.7e-07	DCN, LUM, SPOCK1, SPOCK2, VCAN	5	6e-07	BGN, DCN, LUM, SPOCK2, VCAN	0	--	none	4	2.1e-05	DCN, LUM, SPOCK2, VCAN
Associated	ECM-affiliated	177	0	--	none	2	0.19	GREM1, MUC4	1	0.56	GREM1	1	0.56	PLXDC1	2	0.19	MUC4, SFTPD	1	0.56	MUC16
	ECM regulators	254	7	0.00016	ADAM12, CTSK, MMP2, PLAU, SERPINE1, SERPINF1, TIMP3	6	0.0011	ADAM12, LOX, MMP19, MMP2, PI3, TIMP3	6	0.0011	CTSK, LOX, PI3, SERPINE1, SERPINF1, TIMP3	10	2.5e-07	ADAM12, CTSK, LOX, MMP11, MMP13, MMP2, PLAU, SERPINE1, SERPINF1, TIMP3	9	2.5e-06	ADAM12, ITIH3, LOX, MMP11, MMP13, MMP16, PI3, SERPINE1, TGM1	9	2.5e-06	CTSK, LOX, MMP13, PI3, PLAU, SERPINB2, SERPINE1, SERPINF1, TIMP2
	Secreted factors	353	4	0.078	CXCL12, HBEGF, IL6, INHBA	6	0.0056	CCL11, CXCL12, FGF9, IGF1, SFRP1, THPO	8	0.00021	CXCL12, FGF9, FST, IGF1, INHBA, PDGFD, SFRP1, VEGFC	2	0.48	FST, INHBA	10	4.9e-06	ANGPT1, CCL11, CHRDL1, CXCL12, HGFAC, IGF1, NRG1, S100A7, TGFB2, WNT1	5	0.023	CHRDL1, CXCL12, IGF1, INHBA, PDGFD
*Hynes RO, Naba A. Overview of the matrisome--an inventory of extracellular matrix constituents and functions. Cold Spring Harb Perspect Biol. 2012;4(1):a004903.

## Sheet: T100-1368
			Top 100 genes for OS**			Top 100 genes for recurrence**
	ECM parts list functional categories*	N(category)*	co-expression	functional linkage	L2 (ridge penalty)	co-expression	functional linkage	L2
Core	ECM glycoproteins	200	ADIPOQ, AEBP1, CTGF, CYR61, ECM1, ELN, EMILIN1, FBN1, FN1, IGFBP4, LAMB1, MFAP4, NID1, PCOLCE, SPARC, SVEP1, THBS1, THBS2, TNFAIP6, WISP1	AEBP1, COMP, DPT, ECM1, EFEMP1, FBN1, LTBP1, MFAP4, MFAP5, RELN, SLIT3, THBS1, THBS2, TNFAIP6, WISP1	AEBP1, COMP, CTGF, CYR61, ECM1, EFEMP1, FBLN2, FBN1, FN1, IGFBP6, KAL1, LAMB1, LTBP1, MFAP2, MFAP4, MFAP5, NID2, PCOLCE, SLIT2, THBS2	ADIPOQ, AEBP1, CTGF, CYR61, ECM1, FBN1, FN1, MFAP2, NID1, SPARC, THBS1, THBS2, TNFAIP6	AEBP1, COMP, EFEMP1, MFAP5, SLIT3, THBS2, WISP1	ABI3BP, AEBP1, COMP, CYR61, EFEMP1, FBN1, FN1, KAL1, MFAP2, MFAP5, THBS2
	Collagens	45	COL10A1, COL11A1, COL1A1, COL1A2, COL3A1, COL4A1, COL4A2, COL5A1, COL5A2, COL6A2, COL6A3	COL10A1, COL11A1, COL1A1, COL1A2, COL5A1, COL5A2	COL10A1, COL11A1, COL1A1, COL3A1, COL5A1, COL5A2, COL8A2, COL9A3	COL10A1, COL11A1, COL1A1, COL1A2, COL3A1, COL4A1, COL5A1, COL5A2, COL6A2, COL6A3	COL10A1, COL11A1, COL5A1, COL5A2, COL6A3	COL10A1, COL11A1, COL3A1, COL5A1, COL5A2, COL6A3
	Proteoglycans	36	BGN, DCN, LUM, VCAN	DCN	DCN, LUM, SPOCK1, SPOCK2, VCAN	BGN, DCN, LUM, SPOCK2, VCAN	none	DCN, LUM, SPOCK2, VCAN
Associated	ECM-affiliated	177	none	GREM1, MUC4	GREM1	PLXDC1	MUC4, SFTPD	MUC16
	ECM regulators	254	ADAM12, CTSK, MMP2, PLAU, SERPINE1, SERPINF1, TIMP3	ADAM12, LOX, MMP19, MMP2, PI3, TIMP3	CTSK, LOX, PI3, SERPINE1, SERPINF1, TIMP3	ADAM12, CTSK, LOX, MMP11, MMP13, MMP2, PLAU, SERPINE1, SERPINF1, TIMP3	ADAM12, ITIH3, LOX, MMP11, MMP13, MMP16, PI3, SERPINE1, TGM1	CTSK, LOX, MMP13, PI3, PLAU, SERPINB2, SERPINE1, SERPINF1, TIMP2
	Secreted factors	353	CXCL12, HBEGF, IL6, INHBA	CCL11, CXCL12, FGF9, IGF1, SFRP1, THPO	CXCL12, FGF9, FST, IGF1, INHBA, PDGFD, SFRP1, VEGFC	FST, INHBA	ANGPT1, CCL11, CHRDL1, CXCL12, HGFAC, IGF1, NRG1, S100A7, TGFB2, WNT1	CHRDL1, CXCL12, IGF1, INHBA, PDGFD
*Hynes RO, Naba A. Overview of the matrisome--an inventory of extracellular matrix constituents and functions. Cold Spring Harb Perspect Biol. 2012;4(1):a004903.
**Zhang, W. et al. Network-based survival analysis reveals subnetwork signatures for predicting outcomes of ovarian cancer treatment. PLoS computational biology 9, e1002975 (2013).

## Sheet: T100-541
Outcome	Top-100 gene set**	overlap	P-val for overlap	genes present in both lists
Survival	Coexpr	65	3.18e-80	ACTA2, ACTG2, ADAM12, ADIPOQ, AEBP1, AGTR1, AOC3, BGN, CD36, CDH11, CIDEA, CNN1, COL10A1, COL11A1, COL1A1, COL1A2, COL3A1, COL5A1, COL5A2, COL6A2, COL6A3, COPZ2, CTGF, CTSK, CXCL12, DCN, ECM1, EDNRA, ELN, EMILIN1, FABP4, FAP, FBN1, FN1, GEM, HOXA10, HOXA5, HOXA9, IL6, INHBA, ITGA5, LMOD1, LUM, MFAP4, MMP2, NBL1, PCOLCE, PDGFRA, PDLIM3, PLAU, PLN, PMP22, RGS4, SERPINE1, SERPINF1, SPARC, TAGLN, TDO…
	Functional linkage	48	2.39e-50	ADAM12, ADRA2A, AEBP1, BCHE, CALB2, CCL11, CDH18, COL10A1, COL11A1, COL1A1, COL1A2, COL5A1, COL5A2, COMP, CXCL12, DCN, DPT, ECM1, EDNRA, EFEMP1, FABP4, FAP, FBN1, GREM1, GRP, HOXA5, LMO3, LMOD1, LOX, MEOX2, MFAP4, MFAP5, MMP19, MMP2, NGFR, NTRK3, NUAK1, PDGFRA, PRRX1, PTGER3, RUNX1T1, SFRP1, SLIT3, THBS1, THBS2, TIMP3, TNFAIP6, WISP1
	L2	53	1.39e-58	ADRA2A, AEBP1, AOC3, BCHE, CALB2, COL10A1, COL11A1, COL1A1, COL3A1, COL5A1, COL5A2, COL8A2, COMP, CTGF, CTSK, CXCL12, DCN, ECM1, EDNRA, EFEMP1, EYA4, FABP4, FAP, FBLN2, FBN1, FN1, GEM, GREM1, HOXA5, INHBA, LOX, LUM, MFAP2, MFAP4, MFAP5, MN1, NID2, NPY, NUAK1, PCOLCE, PDLIM3, PDPN, PRRX1, SCG2, SERPINE1, SERPINF1, SFRP1, SPOCK1, THBS2, TIMP3, TWIST1, VCAN, ZEB1
Recurrence	Coexpr	54	2.76e-60	ACTA2, ACTG2, ADAM12, ADIPOQ, AEBP1, AOC3, BGN, CDH11, CNN1, COL10A1, COL11A1, COL1A1, COL1A2, COL3A1, COL5A1, COL5A2, COL6A2, COL6A3, COPZ2, CTGF, CTSK, DCN, DIO2, ECM1, FABP4, FAP, FBN1, FN1, GEM, INHBA, LMOD1, LOX, LUM, MFAP2, MMP11, MMP13, MMP2, PDGFRA, PDGFRB, PDLIM3, PLAU, PLN, SERPINE1, SERPINF1, SPARC, TAGLN, TDO2, THBS1, THBS2, TIMP3, TNFAIP6, TPSAB1, TPSB2, VCAN
	Functional linkage	31	8.39e-26	ADAM12, ADRA2A, AEBP1, ANGPT1, CALB2, CCL11, CDH11, COL10A1, COL11A1, COL5A1, COL5A2, COL6A3, COMP, CXCL12, EFEMP1, GRP, LOX, MFAP5, MMP11, MMP13, NPY, PDLIM3, PDPN, PTGER3, RUNX1T1, SERPINE1, SLIT3, SOX11, TDO2, THBS2, WISP1
	L2	40	4.07e-38	ADRA2A, AEBP1, BCHE, CALB2, CDH11, COL10A1, COL11A1, COL3A1, COL5A1, COL5A2, COL6A3, COMP, CTSK, CXCL12, DCN, EFEMP1, FAP, FBN1, FN1, GEM, INHBA, LOX, LUM, MFAP2, MFAP5, MMP13, NBL1, NPY, NUAK1, PDLIM3, PDPN, PLAU, SCG2, SERPINB2, SERPINE1, SERPINF1, TAGLN, TDO2, THBS2, VCAN
**Zhang, W. et al. Network-based survival analysis reveals subnetwork signatures for predicting outcomes of ovarian cancer treatment. PLoS computational biology 9, e1002975 (2013).
