# Supplementary material for: miR-509-3p is clinically significant and strongly attenuates cellular migration and multi-cellular spheroids in ovarian cancer
Source: Oncotarget. 2016 Mar 27;7(18):25930–48. doi: 10.18632/oncotarget.8412 (PMC5041955; doi:10.18632/oncotarget.8412)
Supplement: Supplementary file 7 [file oncotarget-07-25930-s007.xls]

## Sheet: miR-506-514
miRs	p.val	adj.pval	clustsize
hsa-mir-508.MIMAT0002880	0.00691	0.04909	22
hsa-mir-508.MIMAT0004778;hsa-mir-509.MIMAT0002881	0.0072	0.04909	30
hsa-mir-506.MIMAT0002878;hsa-mir-508.MIMAT0002880;hsa-mir-508.MIMAT0004778;hsa-mir-509.MIMAT0002881	0.00755	0.04909	30
hsa-mir-506.MIMAT0002878;hsa-mir-508.MIMAT0004778;hsa-mir-509-3.MIMAT0004975	0.00838	0.04909	34
hsa-mir-506.MIMAT0002878;hsa-mir-508.MIMAT0002880;hsa-mir-509-3.MIMAT0004975;hsa-mir-509.MIMAT0002881	0.00981	0.04909	33
hsa-mir-506.MIMAT0002878;hsa-mir-509-3.MIMAT0004975;hsa-mir-509.MIMAT0002881	0.00981	0.04909	33
hsa-mir-506.MIMAT0002878;hsa-mir-507.MIMAT0002879;hsa-mir-508.MIMAT0004778;hsa-mir-509-3.MIMAT0004975;hsa-mir-509.MIMAT0002881	0.01019	0.04909	37
hsa-mir-509-3.MIMAT0004975	0.01019	0.04909	21
hsa-mir-506.MIMAT0002878;hsa-mir-508.MIMAT0004778;hsa-mir-509-3.MIMAT0004975;hsa-mir-509.MIMAT0002881	0.01115	0.04909	32
hsa-mir-506.MIMAT0002878;hsa-mir-508.MIMAT0002880;hsa-mir-508.MIMAT0004778;hsa-mir-509-3.MIMAT0004975;hsa-mir-509.MIMAT0002881	0.01115	0.04909	32
hsa-mir-508.MIMAT0002880;hsa-mir-509.MIMAT0002881	0.01121	0.04909	25
hsa-mir-508.MIMAT0002880;hsa-mir-508.MIMAT0004778;hsa-mir-509.MIMAT0002881	0.01121	0.04909	25
hsa-mir-506.MIMAT0002878;hsa-mir-507.MIMAT0002879;hsa-mir-508.MIMAT0002880;hsa-mir-508.MIMAT0004778;hsa-mir-509.MIMAT0002881	0.01165	0.04909	35
hsa-mir-506.MIMAT0002878;hsa-mir-509-3.MIMAT0004975	0.0118	0.04909	34
hsa-mir-506.MIMAT0002878;hsa-mir-507.MIMAT0002879;hsa-mir-508.MIMAT0002880;hsa-mir-508.MIMAT0004778	0.01257	0.04909	39
hsa-mir-508.MIMAT0002880;hsa-mir-508.MIMAT0004778;hsa-mir-509.MIMAT0004779	0.0126	0.04909	27
hsa-mir-508.MIMAT0004778;hsa-mir-509-3.MIMAT0004975	0.01388	0.04909	31
hsa-mir-508.MIMAT0002880;hsa-mir-508.MIMAT0004778	0.014	0.04909	28
hsa-mir-507.MIMAT0002879;hsa-mir-508.MIMAT0002880;hsa-mir-508.MIMAT0004778;hsa-mir-509.MIMAT0002881	0.01453	0.04909	35
hsa-mir-506.MIMAT0002878;hsa-mir-507.MIMAT0002879;hsa-mir-508.MIMAT0002880;hsa-mir-508.MIMAT0004778;hsa-mir-509-3.MIMAT0004975;hsa-mir-509.MIMAT0002881	0.01467	0.04909	38
hsa-mir-506.MIMAT0002878;hsa-mir-507.MIMAT0002879;hsa-mir-508.MIMAT0004778;hsa-mir-509-3.MIMAT0004975	0.01566	0.04909	44
hsa-mir-506.MIMAT0002878;hsa-mir-508.MIMAT0002880;hsa-mir-509-3.MIMAT0004975	0.01575	0.04909	32
hsa-mir-508.MIMAT0002880;hsa-mir-509-3.MIMAT0004975;hsa-mir-509.MIMAT0002881	0.01581	0.04909	31
hsa-mir-508.MIMAT0002880;hsa-mir-509-3.MIMAT0004975	0.01581	0.04909	31
hsa-mir-508.MIMAT0004778;hsa-mir-509-3.MIMAT0004975;hsa-mir-509.MIMAT0002881	0.01623	0.04909	30
hsa-mir-508.MIMAT0004778	0.01649	0.04909	42
hsa-mir-507.MIMAT0002879;hsa-mir-508.MIMAT0002880;hsa-mir-508.MIMAT0004778;hsa-mir-509-3.MIMAT0004975;hsa-mir-509.MIMAT0002881	0.01761	0.04909	33
hsa-mir-507.MIMAT0002879;hsa-mir-508.MIMAT0002880;hsa-mir-508.MIMAT0004778;hsa-mir-509-3.MIMAT0004975	0.01761	0.04909	33
hsa-mir-507.MIMAT0002879;hsa-mir-508.MIMAT0002880;hsa-mir-509-3.MIMAT0004975;hsa-mir-509.MIMAT0002881	0.01761	0.04909	33
hsa-mir-506.MIMAT0002878;hsa-mir-508.MIMAT0002880;hsa-mir-508.MIMAT0004778;hsa-mir-509-3.MIMAT0004975	0.01786	0.04909	31
hsa-mir-507.MIMAT0002879;hsa-mir-508.MIMAT0004778;hsa-mir-509-3.MIMAT0004975;hsa-mir-509.MIMAT0002881	0.01814	0.04909	32
hsa-mir-506.MIMAT0002878;hsa-mir-507.MIMAT0002879;hsa-mir-509.MIMAT0002881	0.01833	0.04909	45
hsa-mir-508.MIMAT0002880;hsa-mir-508.MIMAT0004778;hsa-mir-509-3.MIMAT0004975;hsa-mir-509.MIMAT0002881	0.0184	0.04909	29
hsa-mir-508.MIMAT0002880;hsa-mir-508.MIMAT0004778;hsa-mir-509-3.MIMAT0004975	0.0184	0.04909	29
hsa-mir-508.MIMAT0002880;hsa-mir-508.MIMAT0004778;hsa-mir-509-3.MIMAT0004975;hsa-mir-509.MIMAT0002881;hsa-mir-509.MIMAT0004779	0.0184	0.04909	29
hsa-mir-506.MIMAT0002878;hsa-mir-508.MIMAT0002880;hsa-mir-508.MIMAT0004778;hsa-mir-509-3.MIMAT0004975;hsa-mir-509.MIMAT0002881;hsa-mir-509.MIMAT0004779	0.0184	0.04909	29
hsa-mir-506.MIMAT0002878;hsa-mir-507.MIMAT0002879;hsa-mir-508.MIMAT0002880;hsa-mir-508.MIMAT0004778;hsa-mir-509-3.MIMAT0004975;hsa-mir-509.MIMAT0002881;hsa-mir-509.MIMAT0004779	0.0184	0.04909	29
hsa-mir-506.MIMAT0002878	0.01899	0.04909	47
hsa-mir-506.MIMAT0002878;hsa-mir-507.MIMAT0002879;hsa-mir-508.MIMAT0004778	0.02013	0.04909	51
hsa-mir-506.MIMAT0002878;hsa-mir-508.MIMAT0004778;hsa-mir-509.MIMAT0002881	0.02017	0.04909	37
hsa-mir-506.MIMAT0002878;hsa-mir-507.MIMAT0002879;hsa-mir-508.MIMAT0002880;hsa-mir-508.MIMAT0004778;hsa-mir-509.MIMAT0004779	0.02052	0.04909	31
hsa-mir-506.MIMAT0002878;hsa-mir-507.MIMAT0002879;hsa-mir-508.MIMAT0002880;hsa-mir-508.MIMAT0004778;hsa-mir-509.MIMAT0002881;hsa-mir-509.MIMAT0004779	0.02052	0.04909	31
hsa-mir-507.MIMAT0002879;hsa-mir-508.MIMAT0002880;hsa-mir-508.MIMAT0004778;hsa-mir-509.MIMAT0004779	0.02052	0.04909	31
hsa-mir-507.MIMAT0002879;hsa-mir-508.MIMAT0002880;hsa-mir-508.MIMAT0004778;hsa-mir-509.MIMAT0002881;hsa-mir-509.MIMAT0004779	0.02052	0.04909	31
hsa-mir-506.MIMAT0002878;hsa-mir-507.MIMAT0002879;hsa-mir-508.MIMAT0002880;hsa-mir-509-3.MIMAT0004975;hsa-mir-509.MIMAT0002881	0.02059	0.04909	39
hsa-mir-506.MIMAT0002878;hsa-mir-507.MIMAT0002879;hsa-mir-508.MIMAT0002880;hsa-mir-508.MIMAT0004778;hsa-mir-509-3.MIMAT0004975	0.02114	0.04909	38
hsa-mir-509-3.MIMAT0004975;hsa-mir-509.MIMAT0002881;hsa-mir-509.MIMAT0004779	0.02139	0.04909	22
hsa-mir-506.MIMAT0002878;hsa-mir-509-3.MIMAT0004975;hsa-mir-509.MIMAT0002881;hsa-mir-509.MIMAT0004779	0.02139	0.04909	22
hsa-mir-508.MIMAT0004778;hsa-mir-509-3.MIMAT0004975;hsa-mir-509.MIMAT0002881;hsa-mir-509.MIMAT0004779	0.02139	0.04909	22
hsa-mir-506.MIMAT0002878;hsa-mir-507.MIMAT0002879;hsa-mir-508.MIMAT0002880	0.02172	0.04909	43
hsa-mir-509.MIMAT0002881	0.02197	0.04909	39
hsa-mir-506.MIMAT0002878;hsa-mir-508.MIMAT0002880;hsa-mir-509.MIMAT0002881;hsa-mir-509.MIMAT0004779	0.02225	0.04909	29
hsa-mir-506.MIMAT0002878;hsa-mir-508.MIMAT0002880;hsa-mir-508.MIMAT0004778;hsa-mir-509.MIMAT0002881;hsa-mir-509.MIMAT0004779	0.02225	0.04909	29
hsa-mir-506.MIMAT0002878;hsa-mir-508.MIMAT0002880;hsa-mir-508.MIMAT0004778;hsa-mir-509.MIMAT0004779	0.02234	0.04909	28
hsa-mir-508.MIMAT0002880;hsa-mir-508.MIMAT0004778;hsa-mir-509.MIMAT0002881;hsa-mir-509.MIMAT0004779	0.02234	0.04909	28
hsa-mir-506.MIMAT0002878;hsa-mir-507.MIMAT0002879;hsa-mir-508.MIMAT0002880;hsa-mir-509.MIMAT0002881;hsa-mir-509.MIMAT0004779	0.02263	0.04909	33
hsa-mir-506.MIMAT0002878;hsa-mir-507.MIMAT0002879;hsa-mir-508.MIMAT0002880;hsa-mir-509.MIMAT0004779	0.02272	0.04909	32
hsa-mir-506.MIMAT0002878;hsa-mir-509-3.MIMAT0004975;hsa-mir-509.MIMAT0004779	0.02272	0.04909	21
hsa-mir-506.MIMAT0002878;hsa-mir-508.MIMAT0002880;hsa-mir-508.MIMAT0004778;hsa-mir-509-3.MIMAT0004975;hsa-mir-509.MIMAT0004779	0.02281	0.04909	28
hsa-mir-506.MIMAT0002878;hsa-mir-508.MIMAT0002880	0.02328	0.04928	37
hsa-mir-508.MIMAT0002880;hsa-mir-509-3.MIMAT0004975;hsa-mir-509.MIMAT0002881;hsa-mir-509.MIMAT0004779	0.02418	0.04952	26
hsa-mir-508.MIMAT0002880;hsa-mir-508.MIMAT0004778;hsa-mir-509-3.MIMAT0004975;hsa-mir-509.MIMAT0004779	0.02418	0.04952	26
hsa-mir-506.MIMAT0002878;hsa-mir-507.MIMAT0002879;hsa-mir-508.MIMAT0004778;hsa-mir-509.MIMAT0002881	0.02463	0.04966	51
hsa-mir-506.MIMAT0002878;hsa-mir-508.MIMAT0004778	0.0251	0.04981	43
hsa-mir-506.MIMAT0002878;hsa-mir-509.MIMAT0002881	0.02791	0.05258	37
hsa-mir-508.MIMAT0002880;hsa-mir-509-3.MIMAT0004975;hsa-mir-509.MIMAT0004779	0.02851	0.05258	23
hsa-mir-509-3.MIMAT0004975;hsa-mir-509.MIMAT0002881	0.02892	0.05258	30
hsa-mir-508.MIMAT0002880;hsa-mir-509.MIMAT0002881;hsa-mir-509.MIMAT0004779	0.02994	0.05258	24
hsa-mir-508.MIMAT0004778;hsa-mir-509.MIMAT0002881;hsa-mir-509.MIMAT0004779	0.02994	0.05258	24
hsa-mir-507.MIMAT0002879;hsa-mir-508.MIMAT0002880	0.03015	0.05258	40
hsa-mir-506.MIMAT0002878;hsa-mir-508.MIMAT0002880;hsa-mir-509.MIMAT0004779	0.03086	0.05258	29
hsa-mir-506.MIMAT0002878;hsa-mir-507.MIMAT0002879;hsa-mir-509-3.MIMAT0004975;hsa-mir-509.MIMAT0002881	0.03206	0.05258	43
hsa-mir-507.MIMAT0002879;hsa-mir-508.MIMAT0002880;hsa-mir-508.MIMAT0004778	0.03312	0.05258	38
hsa-mir-507.MIMAT0002879;hsa-mir-508.MIMAT0002880;hsa-mir-508.MIMAT0004778;hsa-mir-509-3.MIMAT0004975;hsa-mir-509.MIMAT0004779	0.03348	0.05258	28
hsa-mir-507.MIMAT0002879;hsa-mir-508.MIMAT0002880;hsa-mir-509-3.MIMAT0004975;hsa-mir-509.MIMAT0002881;hsa-mir-509.MIMAT0004779	0.03348	0.05258	28
hsa-mir-507.MIMAT0002879;hsa-mir-508.MIMAT0002880;hsa-mir-508.MIMAT0004778;hsa-mir-509-3.MIMAT0004975;hsa-mir-509.MIMAT0002881;hsa-mir-509.MIMAT0004779	0.03348	0.05258	28
hsa-mir-506.MIMAT0002878;hsa-mir-507.MIMAT0002879;hsa-mir-508.MIMAT0002880;hsa-mir-509-3.MIMAT0004975;hsa-mir-509.MIMAT0004779	0.03348	0.05258	28
hsa-mir-506.MIMAT0002878;hsa-mir-507.MIMAT0002879;hsa-mir-508.MIMAT0002880;hsa-mir-508.MIMAT0004778;hsa-mir-509-3.MIMAT0004975;hsa-mir-509.MIMAT0004779	0.03348	0.05258	28
hsa-mir-506.MIMAT0002878;hsa-mir-507.MIMAT0002879;hsa-mir-508.MIMAT0002880;hsa-mir-509-3.MIMAT0004975;hsa-mir-509.MIMAT0002881;hsa-mir-509.MIMAT0004779	0.03348	0.05258	28
hsa-mir-506.MIMAT0002878;hsa-mir-507.MIMAT0002879;hsa-mir-508.MIMAT0002880;hsa-mir-509-3.MIMAT0004975	0.03351	0.05258	42
hsa-mir-507.MIMAT0002879;hsa-mir-509-3.MIMAT0004975	0.03375	0.05258	27
hsa-mir-507.MIMAT0002879;hsa-mir-509.MIMAT0002881;hsa-mir-509.MIMAT0004779	0.03395	0.05258	26
hsa-mir-506.MIMAT0002878;hsa-mir-507.MIMAT0002879;hsa-mir-509.MIMAT0004779	0.03646	0.05283	28
hsa-mir-507.MIMAT0002879;hsa-mir-508.MIMAT0002880;hsa-mir-509.MIMAT0004779	0.03681	0.05283	30
hsa-mir-507.MIMAT0002879;hsa-mir-508.MIMAT0002880;hsa-mir-509.MIMAT0002881;hsa-mir-509.MIMAT0004779	0.03681	0.05283	30
hsa-mir-507.MIMAT0002879;hsa-mir-508.MIMAT0004778;hsa-mir-509.MIMAT0002881;hsa-mir-509.MIMAT0004779	0.03681	0.05283	30
hsa-mir-506.MIMAT0002878;hsa-mir-507.MIMAT0002879	0.03718	0.05283	56
hsa-mir-506.MIMAT0002878;hsa-mir-507.MIMAT0002879;hsa-mir-509-3.MIMAT0004975;hsa-mir-509.MIMAT0004779	0.03771	0.05283	23
hsa-mir-507.MIMAT0002879;hsa-mir-509-3.MIMAT0004975;hsa-mir-509.MIMAT0002881;hsa-mir-509.MIMAT0004779	0.03771	0.05283	23
hsa-mir-507.MIMAT0002879;hsa-mir-508.MIMAT0002880;hsa-mir-509-3.MIMAT0004975;hsa-mir-509.MIMAT0004779	0.03827	0.05283	26
hsa-mir-507.MIMAT0002879;hsa-mir-508.MIMAT0004778;hsa-mir-509-3.MIMAT0004975;hsa-mir-509.MIMAT0002881;hsa-mir-509.MIMAT0004779	0.03827	0.05283	26
hsa-mir-506.MIMAT0002878;hsa-mir-507.MIMAT0002879;hsa-mir-509-3.MIMAT0004975;hsa-mir-509.MIMAT0002881;hsa-mir-509.MIMAT0004779	0.03827	0.05283	26
hsa-mir-506.MIMAT0002878;hsa-mir-507.MIMAT0002879;hsa-mir-509.MIMAT0002881;hsa-mir-509.MIMAT0004779	0.04025	0.05391	31
hsa-mir-506.MIMAT0002878;hsa-mir-508.MIMAT0002880;hsa-mir-509-3.MIMAT0004975;hsa-mir-509.MIMAT0004779	0.04157	0.05391	27
hsa-mir-506.MIMAT0002878;hsa-mir-508.MIMAT0002880;hsa-mir-509-3.MIMAT0004975;hsa-mir-509.MIMAT0002881;hsa-mir-509.MIMAT0004779	0.04157	0.05391	27
hsa-mir-506.MIMAT0002878;hsa-mir-508.MIMAT0004778;hsa-mir-509-3.MIMAT0004975;hsa-mir-509.MIMAT0002881;hsa-mir-509.MIMAT0004779	0.04157	0.05391	27
hsa-mir-506.MIMAT0002878;hsa-mir-508.MIMAT0004778;hsa-mir-509-3.MIMAT0004975;hsa-mir-509.MIMAT0004779	0.04157	0.05391	27
hsa-mir-507.MIMAT0002879;hsa-mir-509.MIMAT0002881	0.0416	0.05391	51
hsa-mir-506.MIMAT0002878;hsa-mir-508.MIMAT0002880;hsa-mir-508.MIMAT0004778	0.04319	0.05469	40
hsa-mir-506.MIMAT0002878;hsa-mir-507.MIMAT0002879;hsa-mir-508.MIMAT0002880;hsa-mir-509.MIMAT0002881	0.04359	0.05469	50
hsa-mir-507.MIMAT0002879;hsa-mir-509-3.MIMAT0004975;hsa-mir-509.MIMAT0002881	0.04364	0.05469	27
hsa-mir-507.MIMAT0002879;hsa-mir-508.MIMAT0004778	0.04393	0.05469	48
hsa-mir-506.MIMAT0002878;hsa-mir-507.MIMAT0002879;hsa-mir-508.MIMAT0004778;hsa-mir-509.MIMAT0002881;hsa-mir-509.MIMAT0004779	0.04571	0.05581	29
hsa-mir-506.MIMAT0002878;hsa-mir-507.MIMAT0002879;hsa-mir-508.MIMAT0004778;hsa-mir-509-3.MIMAT0004975;hsa-mir-509.MIMAT0002881;hsa-mir-509.MIMAT0004779	0.04571	0.05581	29
hsa-mir-506.MIMAT0002878;hsa-mir-507.MIMAT0002879;hsa-mir-508.MIMAT0004778;hsa-mir-509-3.MIMAT0004975;hsa-mir-509.MIMAT0004779	0.04701	0.05686	28
hsa-mir-506.MIMAT0002878;hsa-mir-508.MIMAT0002880;hsa-mir-509.MIMAT0002881	0.04904	0.05784	42
hsa-mir-506.MIMAT0002878;hsa-mir-507.MIMAT0002879;hsa-mir-508.MIMAT0004778;hsa-mir-509.MIMAT0004779	0.04972	0.05784	30
hsa-mir-507.MIMAT0002879;hsa-mir-508.MIMAT0004778;hsa-mir-509-3.MIMAT0004975	0.04999	0.05784	33
hsa-mir-506.MIMAT0002878;hsa-mir-508.MIMAT0004778;hsa-mir-509.MIMAT0004779	0.05041	0.05784	26
hsa-mir-506.MIMAT0002878;hsa-mir-508.MIMAT0004778;hsa-mir-509.MIMAT0002881;hsa-mir-509.MIMAT0004779	0.05041	0.05784	26
hsa-mir-506.MIMAT0002878;hsa-mir-507.MIMAT0002879;hsa-mir-509-3.MIMAT0004975	0.0506	0.05784	44
hsa-mir-507.MIMAT0002879;hsa-mir-508.MIMAT0002880;hsa-mir-509-3.MIMAT0004975	0.05101	0.05784	37
hsa-mir-506.MIMAT0002878;hsa-mir-509.MIMAT0002881;hsa-mir-509.MIMAT0004779	0.05161	0.058	26
hsa-mir-507.MIMAT0002879;hsa-mir-508.MIMAT0002880;hsa-mir-509.MIMAT0002881	0.05847	0.06514	38
hsa-mir-507.MIMAT0002879;hsa-mir-508.MIMAT0004778;hsa-mir-509.MIMAT0002881	0.05963	0.06557	56
hsa-mir-509-3.MIMAT0004975;hsa-mir-509.MIMAT0004779	0.05989	0.06557	15
hsa-mir-507.MIMAT0002879;hsa-mir-509-3.MIMAT0004975;hsa-mir-509.MIMAT0004779	0.07131	0.0774	20
hsa-mir-508.MIMAT0004778;hsa-mir-509-3.MIMAT0004975;hsa-mir-509.MIMAT0004779	0.07472	0.08042	20
hsa-mir-509.MIMAT0002881;hsa-mir-509.MIMAT0004779	0.09687	0.10339	18
hsa-mir-507.MIMAT0002879;hsa-mir-509.MIMAT0004779	0.10041	0.10584	23
hsa-mir-509.MIMAT0004779	0.1015	0.10584	11
hsa-mir-508.MIMAT0004778;hsa-mir-509.MIMAT0004779	0.10251	0.10584	17
hsa-mir-506.MIMAT0002878;hsa-mir-509.MIMAT0004779	0.10251	0.10584	17
hsa-mir-508.MIMAT0002880;hsa-mir-509.MIMAT0004779	0.10525	0.10779	22
hsa-mir-507.MIMAT0002879;hsa-mir-508.MIMAT0004778;hsa-mir-509-3.MIMAT0004975;hsa-mir-509.MIMAT0004779	0.11584	0.11769	22
hsa-mir-507.MIMAT0002879;hsa-mir-508.MIMAT0004778;hsa-mir-509.MIMAT0004779	0.12303	0.124	24
hsa-mir-507.MIMAT0002879	0.49164	0.49164	11

## Sheet: miR-29 fam
miRs	p.val	adj.pval	clustsize
hsa-mir-29a.MIMAT0004503;hsa-mir-29b-1.MIMAT0004514	0.03896	0.9981	45
hsa-mir-29a.MIMAT0000086;hsa-mir-29a.MIMAT0004503;hsa-mir-29b-1.MIMAT0004514	0.03896	0.9981	45
hsa-mir-29a.MIMAT0000086;hsa-mir-29a.MIMAT0004503;hsa-mir-29b-1.MIMAT0004514;hsa-mir-29b.MIMAT0000100;hsa-mir-29c.MIMAT0000681	0.10257	0.9981	82
hsa-mir-29a.MIMAT0000086;hsa-mir-29a.MIMAT0004503;hsa-mir-29b-2.MIMAT0004515	0.10892	0.9981	31
hsa-mir-29a.MIMAT0004503;hsa-mir-29b-2.MIMAT0004515	0.10892	0.9981	31
hsa-mir-29a.MIMAT0000086;hsa-mir-29a.MIMAT0004503;hsa-mir-29b-1.MIMAT0004514;hsa-mir-29b-2.MIMAT0004515	0.11906	0.9981	26
hsa-mir-29a.MIMAT0000086;hsa-mir-29a.MIMAT0004503;hsa-mir-29b-2.MIMAT0004515;hsa-mir-29c.MIMAT0000681	0.12251	0.9981	65
hsa-mir-29a.MIMAT0000086;hsa-mir-29a.MIMAT0004503;hsa-mir-29b-1.MIMAT0004514;hsa-mir-29b-2.MIMAT0004515;hsa-mir-29c.MIMAT0004673	0.1404	0.9981	21
hsa-mir-29a.MIMAT0004503;hsa-mir-29b-1.MIMAT0004514;hsa-mir-29c.MIMAT0004673	0.1404	0.9981	21
hsa-mir-29a.MIMAT0004503;hsa-mir-29b-1.MIMAT0004514;hsa-mir-29b-2.MIMAT0004515;hsa-mir-29c.MIMAT0004673	0.1404	0.9981	21
hsa-mir-29a.MIMAT0004503;hsa-mir-29c.MIMAT0004673	0.155	0.9981	28
hsa-mir-29a.MIMAT0000086;hsa-mir-29a.MIMAT0004503;hsa-mir-29c.MIMAT0004673	0.155	0.9981	28
hsa-mir-29a.MIMAT0004503	0.15553	0.9981	31
hsa-mir-29a.MIMAT0004503;hsa-mir-29b-1.MIMAT0004514;hsa-mir-29b-2.MIMAT0004515	0.15989	0.9981	27
hsa-mir-29b-1.MIMAT0004514	0.17567	0.9981	52
hsa-mir-29b-1.MIMAT0004514;hsa-mir-29b-2.MIMAT0004515	0.17956	0.9981	57
hsa-mir-29a.MIMAT0000086;hsa-mir-29a.MIMAT0004503	0.17968	0.9981	32
hsa-mir-29a.MIMAT0000086;hsa-mir-29a.MIMAT0004503;hsa-mir-29b.MIMAT0000100;hsa-mir-29c.MIMAT0000681	0.18284	0.9981	45
hsa-mir-29a.MIMAT0000086;hsa-mir-29a.MIMAT0004503;hsa-mir-29b-1.MIMAT0004514;hsa-mir-29c.MIMAT0000681	0.18558	0.9981	24
hsa-mir-29a.MIMAT0004503;hsa-mir-29b-1.MIMAT0004514;hsa-mir-29b-2.MIMAT0004515;hsa-mir-29c.MIMAT0000681	0.21075	0.9981	51
hsa-mir-29b-1.MIMAT0004514;hsa-mir-29b-2.MIMAT0004515;hsa-mir-29c.MIMAT0004673	0.24945	0.9981	31
hsa-mir-29a.MIMAT0000086;hsa-mir-29a.MIMAT0004503;hsa-mir-29b-1.MIMAT0004514;hsa-mir-29c.MIMAT0004673	0.27344	0.9981	22
hsa-mir-29b-1.MIMAT0004514;hsa-mir-29c.MIMAT0000681;hsa-mir-29c.MIMAT0004673	0.31146	0.9981	69
hsa-mir-29a.MIMAT0004503;hsa-mir-29c.MIMAT0000681	0.31316	0.9981	53
hsa-mir-29b-1.MIMAT0004514;hsa-mir-29c.MIMAT0004673	0.32091	0.9981	29
hsa-mir-29a.MIMAT0004503;hsa-mir-29b-2.MIMAT0004515;hsa-mir-29c.MIMAT0004673	0.33976	0.9981	35
hsa-mir-29a.MIMAT0000086;hsa-mir-29a.MIMAT0004503;hsa-mir-29b-2.MIMAT0004515;hsa-mir-29c.MIMAT0004673	0.33976	0.9981	35
hsa-mir-29a.MIMAT0000086;hsa-mir-29a.MIMAT0004503;hsa-mir-29b-2.MIMAT0004515;hsa-mir-29c.MIMAT0000681;hsa-mir-29c.MIMAT0004673	0.34274	0.9981	47
hsa-mir-29a.MIMAT0000086;hsa-mir-29a.MIMAT0004503;hsa-mir-29b-2.MIMAT0004515;hsa-mir-29b.MIMAT0000100;hsa-mir-29c.MIMAT0000681	0.34662	0.9981	74
hsa-mir-29a.MIMAT0000086;hsa-mir-29a.MIMAT0004503;hsa-mir-29b-1.MIMAT0004514;hsa-mir-29c.MIMAT0000681;hsa-mir-29c.MIMAT0004673	0.34669	0.9981	92
hsa-mir-29a.MIMAT0000086;hsa-mir-29a.MIMAT0004503;hsa-mir-29b.MIMAT0000100;hsa-mir-29c.MIMAT0000681;hsa-mir-29c.MIMAT0004673	0.35017	0.9981	76
hsa-mir-29a.MIMAT0000086;hsa-mir-29a.MIMAT0004503;hsa-mir-29c.MIMAT0000681	0.35886	0.9981	77
hsa-mir-29a.MIMAT0000086;hsa-mir-29a.MIMAT0004503;hsa-mir-29b-1.MIMAT0004514;hsa-mir-29b-2.MIMAT0004515;hsa-mir-29c.MIMAT0000681	0.36009	0.9981	57
hsa-mir-29a.MIMAT0004503;hsa-mir-29b-1.MIMAT0004514;hsa-mir-29c.MIMAT0000681	0.4002	0.9981	51
hsa-mir-29a.MIMAT0000086;hsa-mir-29b-1.MIMAT0004514;hsa-mir-29c.MIMAT0000681;hsa-mir-29c.MIMAT0004673	0.40548	0.9981	81
hsa-mir-29c.MIMAT0004673	0.41064	0.9981	24
hsa-mir-29b-1.MIMAT0004514;hsa-mir-29b.MIMAT0000100;hsa-mir-29c.MIMAT0000681;hsa-mir-29c.MIMAT0004673	0.41232	0.9981	65
hsa-mir-29a.MIMAT0000086;hsa-mir-29a.MIMAT0004503;hsa-mir-29c.MIMAT0000681;hsa-mir-29c.MIMAT0004673	0.45045	0.9981	81
hsa-mir-29a.MIMAT0000086;hsa-mir-29b-2.MIMAT0004515	0.45669	0.9981	113
hsa-mir-29b-1.MIMAT0004514;hsa-mir-29b-2.MIMAT0004515;hsa-mir-29c.MIMAT0000681;hsa-mir-29c.MIMAT0004673	0.45965	0.9981	55
hsa-mir-29a.MIMAT0000086;hsa-mir-29b-1.MIMAT0004514;hsa-mir-29b-2.MIMAT0004515;hsa-mir-29b.MIMAT0000100;hsa-mir-29c.MIMAT0000681;hsa-mir-29c.MIMAT0004673	0.46352	0.9981	70
hsa-mir-29c.MIMAT0000681;hsa-mir-29c.MIMAT0004673	0.46449	0.9981	69
hsa-mir-29b-2.MIMAT0004515;hsa-mir-29c.MIMAT0004673	0.46511	0.9981	47
hsa-mir-29b-1.MIMAT0004514;hsa-mir-29b-2.MIMAT0004515;hsa-mir-29c.MIMAT0000681	0.48805	0.9981	68
hsa-mir-29a.MIMAT0004503;hsa-mir-29c.MIMAT0000681;hsa-mir-29c.MIMAT0004673	0.50479	0.9981	37
hsa-mir-29a.MIMAT0000086;hsa-mir-29b-2.MIMAT0004515;hsa-mir-29c.MIMAT0004673	0.50993	0.9981	49
hsa-mir-29a.MIMAT0000086;hsa-mir-29b-1.MIMAT0004514;hsa-mir-29b.MIMAT0000100;hsa-mir-29c.MIMAT0000681;hsa-mir-29c.MIMAT0004673	0.51584	0.9981	78
hsa-mir-29a.MIMAT0000086;hsa-mir-29c.MIMAT0004673	0.53302	0.9981	65
hsa-mir-29a.MIMAT0000086;hsa-mir-29b-1.MIMAT0004514;hsa-mir-29b-2.MIMAT0004515;hsa-mir-29b.MIMAT0000100	0.54377	0.9981	58
hsa-mir-29a.MIMAT0004503;hsa-mir-29b-1.MIMAT0004514;hsa-mir-29c.MIMAT0000681;hsa-mir-29c.MIMAT0004673	0.56657	0.9981	32
hsa-mir-29a.MIMAT0000086;hsa-mir-29b-1.MIMAT0004514;hsa-mir-29b-2.MIMAT0004515	0.57107	0.9981	68
hsa-mir-29b-1.MIMAT0004514;hsa-mir-29b-2.MIMAT0004515;hsa-mir-29b.MIMAT0000100;hsa-mir-29c.MIMAT0000681;hsa-mir-29c.MIMAT0004673	0.57458	0.9981	62
hsa-mir-29b-1.MIMAT0004514;hsa-mir-29b-2.MIMAT0004515;hsa-mir-29b.MIMAT0000100;hsa-mir-29c.MIMAT0004673	0.5769	0.9981	50
hsa-mir-29b-1.MIMAT0004514;hsa-mir-29c.MIMAT0000681	0.60177	0.9981	62
hsa-mir-29a.MIMAT0000086;hsa-mir-29b-1.MIMAT0004514;hsa-mir-29b.MIMAT0000100;hsa-mir-29c.MIMAT0000681	0.61178	0.9981	73
hsa-mir-29a.MIMAT0000086;hsa-mir-29b.MIMAT0000100;hsa-mir-29c.MIMAT0004673	0.61326	0.9981	48
hsa-mir-29a.MIMAT0000086;hsa-mir-29b-1.MIMAT0004514;hsa-mir-29b-2.MIMAT0004515;hsa-mir-29b.MIMAT0000100;hsa-mir-29c.MIMAT0004673	0.62474	0.9981	51
hsa-mir-29a.MIMAT0000086;hsa-mir-29b-1.MIMAT0004514;hsa-mir-29b.MIMAT0000100	0.6353	0.9981	75
hsa-mir-29a.MIMAT0000086;hsa-mir-29b-1.MIMAT0004514;hsa-mir-29b-2.MIMAT0004515;hsa-mir-29b.MIMAT0000100;hsa-mir-29c.MIMAT0000681	0.63701	0.9981	72
hsa-mir-29b-1.MIMAT0004514;hsa-mir-29b.MIMAT0000100	0.64081	0.9981	38
hsa-mir-29b-1.MIMAT0004514;hsa-mir-29b.MIMAT0000100;hsa-mir-29c.MIMAT0004673	0.65023	0.9981	44
hsa-mir-29a.MIMAT0004503;hsa-mir-29b-1.MIMAT0004514;hsa-mir-29b-2.MIMAT0004515;hsa-mir-29b.MIMAT0000100;hsa-mir-29c.MIMAT0000681;hsa-mir-29c.MIMAT0004673	0.657	0.9981	35
hsa-mir-29b.MIMAT0000100;hsa-mir-29c.MIMAT0004673	0.65711	0.9981	49
hsa-mir-29a.MIMAT0000086;hsa-mir-29b-2.MIMAT0004515;hsa-mir-29c.MIMAT0000681	0.66534	0.9981	64
hsa-mir-29b.MIMAT0000100	0.68006	0.9981	37
hsa-mir-29a.MIMAT0004503;hsa-mir-29b-2.MIMAT0004515;hsa-mir-29c.MIMAT0000681;hsa-mir-29c.MIMAT0004673	0.71501	0.9981	40
hsa-mir-29a.MIMAT0000086;hsa-mir-29b-1.MIMAT0004514;hsa-mir-29b.MIMAT0000100;hsa-mir-29c.MIMAT0004673	0.72261	0.9981	46
hsa-mir-29a.MIMAT0004503;hsa-mir-29b-2.MIMAT0004515;hsa-mir-29c.MIMAT0000681	0.72555	0.9981	49
hsa-mir-29a.MIMAT0004503;hsa-mir-29b-1.MIMAT0004514;hsa-mir-29b.MIMAT0000100;hsa-mir-29c.MIMAT0000681	0.72595	0.9981	37
hsa-mir-29a.MIMAT0000086;hsa-mir-29a.MIMAT0004503;hsa-mir-29b-2.MIMAT0004515;hsa-mir-29b.MIMAT0000100	0.73916	0.9981	40
hsa-mir-29b-1.MIMAT0004514;hsa-mir-29b-2.MIMAT0004515;hsa-mir-29b.MIMAT0000100	0.74748	0.9981	39
hsa-mir-29a.MIMAT0000086;hsa-mir-29a.MIMAT0004503;hsa-mir-29b-1.MIMAT0004514;hsa-mir-29b.MIMAT0000100;hsa-mir-29c.MIMAT0004673	0.7486	0.9981	34
hsa-mir-29a.MIMAT0000086;hsa-mir-29c.MIMAT0000681;hsa-mir-29c.MIMAT0004673	0.75059	0.9981	76
hsa-mir-29a.MIMAT0000086;hsa-mir-29a.MIMAT0004503;hsa-mir-29b-1.MIMAT0004514;hsa-mir-29b-2.MIMAT0004515;hsa-mir-29b.MIMAT0000100;hsa-mir-29c.MIMAT0000681;hsa-mir-29c.MIMAT0004673	0.75231	0.9981	34
hsa-mir-29a.MIMAT0000086;hsa-mir-29b-1.MIMAT0004514;hsa-mir-29c.MIMAT0004673	0.75766	0.9981	71
hsa-mir-29b-1.MIMAT0004514;hsa-mir-29b.MIMAT0000100;hsa-mir-29c.MIMAT0000681	0.75886	0.9981	63
hsa-mir-29a.MIMAT0000086;hsa-mir-29b-1.MIMAT0004514;hsa-mir-29b-2.MIMAT0004515;hsa-mir-29c.MIMAT0000681;hsa-mir-29c.MIMAT0004673	0.76319	0.9981	83
hsa-mir-29a.MIMAT0000086;hsa-mir-29b.MIMAT0000100	0.76506	0.9981	67
hsa-mir-29b-2.MIMAT0004515;hsa-mir-29b.MIMAT0000100;hsa-mir-29c.MIMAT0000681	0.76883	0.9981	62
hsa-mir-29a.MIMAT0000086;hsa-mir-29a.MIMAT0004503;hsa-mir-29b-2.MIMAT0004515;hsa-mir-29b.MIMAT0000100;hsa-mir-29c.MIMAT0004673	0.77033	0.9981	36
hsa-mir-29a.MIMAT0000086;hsa-mir-29a.MIMAT0004503;hsa-mir-29b-1.MIMAT0004514;hsa-mir-29b-2.MIMAT0004515;hsa-mir-29b.MIMAT0000100;hsa-mir-29c.MIMAT0004673	0.7799	0.9981	34
hsa-mir-29a.MIMAT0004503;hsa-mir-29b-2.MIMAT0004515;hsa-mir-29b.MIMAT0000100;hsa-mir-29c.MIMAT0004673	0.78189	0.9981	35
hsa-mir-29a.MIMAT0000086;hsa-mir-29b-1.MIMAT0004514	0.79417	0.9981	65
hsa-mir-29a.MIMAT0000086	0.79734	0.9981	112
hsa-mir-29b.MIMAT0000100;hsa-mir-29c.MIMAT0000681	0.79738	0.9981	63
hsa-mir-29b-2.MIMAT0004515;hsa-mir-29c.MIMAT0000681;hsa-mir-29c.MIMAT0004673	0.7975	0.9981	82
hsa-mir-29b-2.MIMAT0004515;hsa-mir-29b.MIMAT0000100;hsa-mir-29c.MIMAT0000681;hsa-mir-29c.MIMAT0004673	0.80384	0.9981	60
hsa-mir-29a.MIMAT0000086;hsa-mir-29b-1.MIMAT0004514;hsa-mir-29b-2.MIMAT0004515;hsa-mir-29c.MIMAT0004673	0.81211	0.9981	66
hsa-mir-29b-2.MIMAT0004515;hsa-mir-29b.MIMAT0000100;hsa-mir-29c.MIMAT0004673	0.8216	0.9981	50
hsa-mir-29a.MIMAT0000086;hsa-mir-29b-2.MIMAT0004515;hsa-mir-29b.MIMAT0000100;hsa-mir-29c.MIMAT0004673	0.8216	0.9981	50
hsa-mir-29c.MIMAT0000681	0.82976	0.9981	52
hsa-mir-29a.MIMAT0004503;hsa-mir-29b-1.MIMAT0004514;hsa-mir-29b-2.MIMAT0004515;hsa-mir-29b.MIMAT0000100	0.83866	0.9981	31
hsa-mir-29a.MIMAT0000086;hsa-mir-29b-1.MIMAT0004514;hsa-mir-29b-2.MIMAT0004515;hsa-mir-29c.MIMAT0000681	0.85255	0.9981	81
hsa-mir-29a.MIMAT0004503;hsa-mir-29b-1.MIMAT0004514;hsa-mir-29b-2.MIMAT0004515;hsa-mir-29b.MIMAT0000100;hsa-mir-29c.MIMAT0004673	0.86199	0.9981	31
hsa-mir-29b-2.MIMAT0004515;hsa-mir-29b.MIMAT0000100	0.862	0.9981	42
hsa-mir-29a.MIMAT0000086;hsa-mir-29b-2.MIMAT0004515;hsa-mir-29b.MIMAT0000100;hsa-mir-29c.MIMAT0000681	0.86295	0.9981	75
hsa-mir-29a.MIMAT0000086;hsa-mir-29b-2.MIMAT0004515;hsa-mir-29c.MIMAT0000681;hsa-mir-29c.MIMAT0004673	0.86431	0.9981	85
hsa-mir-29a.MIMAT0000086;hsa-mir-29b-2.MIMAT0004515;hsa-mir-29b.MIMAT0000100;hsa-mir-29c.MIMAT0000681;hsa-mir-29c.MIMAT0004673	0.86897	0.9981	64
hsa-mir-29a.MIMAT0004503;hsa-mir-29b-1.MIMAT0004514;hsa-mir-29b-2.MIMAT0004515;hsa-mir-29b.MIMAT0000100;hsa-mir-29c.MIMAT0000681	0.87081	0.9981	31
hsa-mir-29a.MIMAT0004503;hsa-mir-29b-1.MIMAT0004514;hsa-mir-29b.MIMAT0000100;hsa-mir-29c.MIMAT0000681;hsa-mir-29c.MIMAT0004673	0.87566	0.9981	29
hsa-mir-29a.MIMAT0004503;hsa-mir-29b.MIMAT0000100;hsa-mir-29c.MIMAT0000681	0.89625	0.9981	35
hsa-mir-29a.MIMAT0000086;hsa-mir-29b.MIMAT0000100;hsa-mir-29c.MIMAT0000681;hsa-mir-29c.MIMAT0004673	0.9058	0.9981	76
hsa-mir-29a.MIMAT0004503;hsa-mir-29b.MIMAT0000100	0.90585	0.9981	35
hsa-mir-29a.MIMAT0000086;hsa-mir-29a.MIMAT0004503;hsa-mir-29b-1.MIMAT0004514;hsa-mir-29b-2.MIMAT0004515;hsa-mir-29b.MIMAT0000100	0.9091	0.9981	44
hsa-mir-29a.MIMAT0000086;hsa-mir-29b-2.MIMAT0004515;hsa-mir-29b.MIMAT0000100	0.91391	0.9981	44
hsa-mir-29a.MIMAT0000086;hsa-mir-29b-1.MIMAT0004514;hsa-mir-29c.MIMAT0000681	0.91425	0.9981	75
hsa-mir-29a.MIMAT0000086;hsa-mir-29a.MIMAT0004503;hsa-mir-29b.MIMAT0000100	0.91856	0.9981	36
hsa-mir-29a.MIMAT0000086;hsa-mir-29a.MIMAT0004503;hsa-mir-29b-1.MIMAT0004514;hsa-mir-29b-2.MIMAT0004515;hsa-mir-29b.MIMAT0000100;hsa-mir-29c.MIMAT0000681	0.92866	0.9981	33
hsa-mir-29a.MIMAT0004503;hsa-mir-29b-1.MIMAT0004514;hsa-mir-29b-2.MIMAT0004515;hsa-mir-29c.MIMAT0000681;hsa-mir-29c.MIMAT0004673	0.92986	0.9981	33
hsa-mir-29b.MIMAT0000100;hsa-mir-29c.MIMAT0000681;hsa-mir-29c.MIMAT0004673	0.93637	0.9981	62
hsa-mir-29b-2.MIMAT0004515	0.93884	0.9981	68
hsa-mir-29a.MIMAT0000086;hsa-mir-29a.MIMAT0004503;hsa-mir-29b-1.MIMAT0004514;hsa-mir-29b-2.MIMAT0004515;hsa-mir-29c.MIMAT0000681;hsa-mir-29c.MIMAT0004673	0.94182	0.9981	32
hsa-mir-29a.MIMAT0004503;hsa-mir-29b-1.MIMAT0004514;hsa-mir-29b.MIMAT0000100;hsa-mir-29c.MIMAT0004673	0.94864	0.9981	29
hsa-mir-29a.MIMAT0000086;hsa-mir-29a.MIMAT0004503;hsa-mir-29b-1.MIMAT0004514;hsa-mir-29b.MIMAT0000100	0.96433	0.9981	33
hsa-mir-29a.MIMAT0004503;hsa-mir-29b-1.MIMAT0004514;hsa-mir-29b.MIMAT0000100	0.97427	0.9981	36
hsa-mir-29a.MIMAT0000086;hsa-mir-29a.MIMAT0004503;hsa-mir-29b-2.MIMAT0004515;hsa-mir-29b.MIMAT0000100;hsa-mir-29c.MIMAT0000681;hsa-mir-29c.MIMAT0004673	0.98086	0.9981	38
hsa-mir-29b-2.MIMAT0004515;hsa-mir-29c.MIMAT0000681	0.98402	0.9981	58
hsa-mir-29a.MIMAT0000086;hsa-mir-29a.MIMAT0004503;hsa-mir-29b-1.MIMAT0004514;hsa-mir-29b.MIMAT0000100;hsa-mir-29c.MIMAT0000681;hsa-mir-29c.MIMAT0004673	0.98834	0.9981	32
hsa-mir-29b-1.MIMAT0004514;hsa-mir-29b-2.MIMAT0004515;hsa-mir-29b.MIMAT0000100;hsa-mir-29c.MIMAT0000681	0.9912	0.9981	61
hsa-mir-29a.MIMAT0000086;hsa-mir-29b.MIMAT0000100;hsa-mir-29c.MIMAT0000681	0.99266	0.9981	72
hsa-mir-29a.MIMAT0004503;hsa-mir-29b.MIMAT0000100;hsa-mir-29c.MIMAT0004673	0.99461	0.9981	38
hsa-mir-29a.MIMAT0000086;hsa-mir-29a.MIMAT0004503;hsa-mir-29b.MIMAT0000100;hsa-mir-29c.MIMAT0004673	0.99461	0.9981	38
hsa-mir-29a.MIMAT0004503;hsa-mir-29b.MIMAT0000100;hsa-mir-29c.MIMAT0000681;hsa-mir-29c.MIMAT0004673	0.99524	0.9981	40
hsa-mir-29a.MIMAT0000086;hsa-mir-29c.MIMAT0000681	0.99607	0.9981	54
hsa-mir-29a.MIMAT0004503;hsa-mir-29b-2.MIMAT0004515;hsa-mir-29b.MIMAT0000100	0.99655	0.9981	38
hsa-mir-29a.MIMAT0004503;hsa-mir-29b-2.MIMAT0004515;hsa-mir-29b.MIMAT0000100;hsa-mir-29c.MIMAT0000681;hsa-mir-29c.MIMAT0004673	0.99776	0.9981	41
hsa-mir-29a.MIMAT0004503;hsa-mir-29b-2.MIMAT0004515;hsa-mir-29b.MIMAT0000100;hsa-mir-29c.MIMAT0000681	0.9981	0.9981	43

## Sheet: miR-200 fam
miRs	p.val	adj.pval	clustsize
hsa-mir-200b.MIMAT0004571;hsa-mir-141.MIMAT0000432;hsa-mir-141.MIMAT0004598	0.00273	0.57687	115
hsa-mir-141.MIMAT0000432;hsa-mir-141.MIMAT0004598	0.0028	0.57687	111
hsa-mir-200c.MIMAT0000617;hsa-mir-141.MIMAT0000432;hsa-mir-141.MIMAT0004598	0.00339	0.57687	110
hsa-mir-200b.MIMAT0004571;hsa-mir-200c.MIMAT0000617;hsa-mir-141.MIMAT0000432;hsa-mir-141.MIMAT0004598	0.00472	0.60268	113
hsa-mir-200c.MIMAT0004657;hsa-mir-141.MIMAT0000432;hsa-mir-141.MIMAT0004598	0.00966	0.9871	120
hsa-mir-141.MIMAT0000432	0.01201	0.99798	116
hsa-mir-200b.MIMAT0004571;hsa-mir-200c.MIMAT0004657;hsa-mir-141.MIMAT0000432;hsa-mir-141.MIMAT0004598	0.01917	0.99798	121
hsa-mir-200b.MIMAT0000318	0.01951	0.99798	106
hsa-mir-200a.MIMAT0001620;hsa-mir-200c.MIMAT0000617;hsa-mir-141.MIMAT0000432;hsa-mir-141.MIMAT0004598	0.02128	0.99798	118
hsa-mir-200b.MIMAT0000318;hsa-mir-200c.MIMAT0000617	0.02404	0.99798	129
hsa-mir-200b.MIMAT0004571;hsa-mir-141.MIMAT0000432	0.02598	0.99798	128
hsa-mir-200a.MIMAT0000682;hsa-mir-200b.MIMAT0000318;hsa-mir-200c.MIMAT0000617	0.02696	0.99798	81
hsa-mir-200c.MIMAT0000617;hsa-mir-200c.MIMAT0004657;hsa-mir-141.MIMAT0000432;hsa-mir-141.MIMAT0004598	0.0346	0.99798	130
hsa-mir-200a.MIMAT0000682;hsa-mir-200b.MIMAT0000318	0.03671	0.99798	68
hsa-mir-200a.MIMAT0000682;hsa-mir-200c.MIMAT0000617;hsa-mir-200c.MIMAT0004657	0.03732	0.99798	100
hsa-mir-200a.MIMAT0001620;hsa-mir-141.MIMAT0000432;hsa-mir-141.MIMAT0004598	0.03795	0.99798	112
hsa-mir-200a.MIMAT0000682;hsa-mir-200b.MIMAT0000318;hsa-mir-200c.MIMAT0004657	0.04094	0.99798	95
hsa-mir-200a.MIMAT0000682;hsa-mir-200b.MIMAT0000318;hsa-mir-200c.MIMAT0000617;hsa-mir-200c.MIMAT0004657	0.04231	0.99798	98
hsa-mir-200b.MIMAT0000318;hsa-mir-141.MIMAT0000432;hsa-mir-141.MIMAT0004598	0.04258	0.99798	129
hsa-mir-200b.MIMAT0004571;hsa-mir-200c.MIMAT0000617;hsa-mir-200c.MIMAT0004657;hsa-mir-141.MIMAT0000432;hsa-mir-141.MIMAT0004598	0.04811	0.99798	130
hsa-mir-200a.MIMAT0001620;hsa-mir-200c.MIMAT0000617;hsa-mir-200c.MIMAT0004657;hsa-mir-141.MIMAT0000432;hsa-mir-141.MIMAT0004598	0.06652	0.99798	144
hsa-mir-200c.MIMAT0004657;hsa-mir-141.MIMAT0000432	0.06742	0.99798	140
hsa-mir-200c.MIMAT0000617;hsa-mir-141.MIMAT0000432;hsa-mir-141.MIMAT0004598;hsa-mir-429.MIMAT0001536	0.06971	0.99798	109
hsa-mir-200a.MIMAT0001620;hsa-mir-200b.MIMAT0000318;hsa-mir-141.MIMAT0000432;hsa-mir-141.MIMAT0004598	0.08762	0.99798	124
hsa-mir-200a.MIMAT0000682;hsa-mir-200a.MIMAT0001620;hsa-mir-200c.MIMAT0000617;hsa-mir-200c.MIMAT0004657	0.08821	0.99798	127
hsa-mir-200a.MIMAT0001620;hsa-mir-200c.MIMAT0000617;hsa-mir-141.MIMAT0000432;hsa-mir-141.MIMAT0004598;hsa-mir-429.MIMAT0001536	0.09239	0.99798	109
hsa-mir-200a.MIMAT0000682;hsa-mir-200b.MIMAT0000318;hsa-mir-200c.MIMAT0004657;hsa-mir-141.MIMAT0000432	0.09333	0.99798	102
hsa-mir-200a.MIMAT0000682;hsa-mir-200a.MIMAT0001620;hsa-mir-200c.MIMAT0004657	0.10625	0.99798	102
hsa-mir-200a.MIMAT0000682;hsa-mir-200b.MIMAT0000318;hsa-mir-141.MIMAT0000432	0.11306	0.99798	87
hsa-mir-200a.MIMAT0001620;hsa-mir-200b.MIMAT0000318;hsa-mir-200c.MIMAT0004657;hsa-mir-141.MIMAT0000432	0.11458	0.99798	133
hsa-mir-200b.MIMAT0000318;hsa-mir-200c.MIMAT0004657;hsa-mir-141.MIMAT0000432;hsa-mir-141.MIMAT0004598	0.11861	0.99798	141
hsa-mir-200a.MIMAT0000682;hsa-mir-200c.MIMAT0004657	0.12153	0.99798	51
hsa-mir-200b.MIMAT0000318;hsa-mir-200c.MIMAT0000617;hsa-mir-141.MIMAT0000432;hsa-mir-141.MIMAT0004598	0.12756	0.99798	135
hsa-mir-200b.MIMAT0004571;hsa-mir-141.MIMAT0000432;hsa-mir-141.MIMAT0004598;hsa-mir-429.MIMAT0001536	0.13221	0.99798	113
hsa-mir-200a.MIMAT0000682;hsa-mir-200b.MIMAT0004571;hsa-mir-141.MIMAT0000432;hsa-mir-141.MIMAT0004598	0.13244	0.99798	132
hsa-mir-200a.MIMAT0001620;hsa-mir-200b.MIMAT0004571;hsa-mir-200c.MIMAT0000617;hsa-mir-141.MIMAT0000432;hsa-mir-141.MIMAT0004598	0.1337	0.99798	154
hsa-mir-200a.MIMAT0001620;hsa-mir-200c.MIMAT0004657;hsa-mir-141.MIMAT0000432;hsa-mir-141.MIMAT0004598	0.13525	0.99798	117
hsa-mir-200a.MIMAT0000682;hsa-mir-200b.MIMAT0000318;hsa-mir-200b.MIMAT0004571;hsa-mir-200c.MIMAT0000617	0.14415	0.99798	98
hsa-mir-200a.MIMAT0000682	0.14468	0.99798	53
hsa-mir-200b.MIMAT0004571;hsa-mir-200c.MIMAT0000617;hsa-mir-200c.MIMAT0004657;hsa-mir-141.MIMAT0004598	0.14486	0.99798	147
hsa-mir-200a.MIMAT0000682;hsa-mir-200b.MIMAT0000318;hsa-mir-200b.MIMAT0004571;hsa-mir-141.MIMAT0000432	0.14933	0.99798	60
hsa-mir-200b.MIMAT0000318;hsa-mir-200b.MIMAT0004571;hsa-mir-200c.MIMAT0000617	0.15095	0.99798	136
hsa-mir-200a.MIMAT0000682;hsa-mir-200b.MIMAT0000318;hsa-mir-200b.MIMAT0004571	0.15166	0.99798	86
hsa-mir-200a.MIMAT0001620;hsa-mir-200b.MIMAT0000318;hsa-mir-200c.MIMAT0000617	0.15255	0.99798	111
hsa-mir-200a.MIMAT0000682;hsa-mir-200b.MIMAT0004571;hsa-mir-200c.MIMAT0000617;hsa-mir-141.MIMAT0000432;hsa-mir-141.MIMAT0004598	0.1526	0.99798	136
hsa-mir-200a.MIMAT0000682;hsa-mir-200b.MIMAT0004571;hsa-mir-200c.MIMAT0000617	0.15673	0.99798	53
hsa-mir-200a.MIMAT0001620;hsa-mir-200b.MIMAT0004571;hsa-mir-200c.MIMAT0004657;hsa-mir-141.MIMAT0000432;hsa-mir-141.MIMAT0004598	0.16111	0.99798	143
hsa-mir-200a.MIMAT0000682;hsa-mir-200b.MIMAT0004571	0.16284	0.99798	51
hsa-mir-200a.MIMAT0000682;hsa-mir-200a.MIMAT0001620;hsa-mir-200b.MIMAT0000318;hsa-mir-200b.MIMAT0004571	0.163	0.99798	95
hsa-mir-200a.MIMAT0000682;hsa-mir-200a.MIMAT0001620;hsa-mir-200b.MIMAT0000318;hsa-mir-200b.MIMAT0004571;hsa-mir-200c.MIMAT0004657	0.16513	0.99798	100
hsa-mir-200a.MIMAT0000682;hsa-mir-200b.MIMAT0000318;hsa-mir-200b.MIMAT0004571;hsa-mir-200c.MIMAT0004657;hsa-mir-141.MIMAT0000432	0.17089	0.99798	118
hsa-mir-200b.MIMAT0000318;hsa-mir-200b.MIMAT0004571;hsa-mir-141.MIMAT0000432;hsa-mir-141.MIMAT0004598	0.17242	0.99798	156
hsa-mir-200a.MIMAT0000682;hsa-mir-200c.MIMAT0000617	0.17275	0.99798	48
hsa-mir-200a.MIMAT0001620;hsa-mir-200b.MIMAT0000318;hsa-mir-200b.MIMAT0004571;hsa-mir-200c.MIMAT0000617;hsa-mir-200c.MIMAT0004657;hsa-mir-141.MIMAT0000432	0.18342	0.99798	152
hsa-mir-200a.MIMAT0001620;hsa-mir-200c.MIMAT0000617	0.18555	0.99798	91
hsa-mir-200a.MIMAT0000682;hsa-mir-200b.MIMAT0000318;hsa-mir-200b.MIMAT0004571;hsa-mir-200c.MIMAT0004657	0.18933	0.99798	102
hsa-mir-200a.MIMAT0000682;hsa-mir-200a.MIMAT0001620;hsa-mir-200b.MIMAT0000318;hsa-mir-200b.MIMAT0004571;hsa-mir-200c.MIMAT0000617;hsa-mir-141.MIMAT0000432	0.19004	0.99798	99
hsa-mir-200a.MIMAT0001620;hsa-mir-200b.MIMAT0004571;hsa-mir-141.MIMAT0000432;hsa-mir-141.MIMAT0004598	0.19069	0.99798	129
hsa-mir-200a.MIMAT0000682;hsa-mir-200b.MIMAT0000318;hsa-mir-200c.MIMAT0000617;hsa-mir-141.MIMAT0000432	0.19127	0.99798	96
hsa-mir-200a.MIMAT0001620;hsa-mir-200b.MIMAT0000318;hsa-mir-200c.MIMAT0000617;hsa-mir-141.MIMAT0000432	0.19184	0.99798	132
hsa-mir-200a.MIMAT0000682;hsa-mir-200a.MIMAT0001620;hsa-mir-200c.MIMAT0000617;hsa-mir-200c.MIMAT0004657;hsa-mir-141.MIMAT0000432	0.1942	0.99798	137
hsa-mir-200c.MIMAT0000617;hsa-mir-200c.MIMAT0004657;hsa-mir-141.MIMAT0004598	0.19523	0.99798	136
hsa-mir-200c.MIMAT0000617;hsa-mir-200c.MIMAT0004657;hsa-mir-141.MIMAT0000432	0.19578	0.99798	160
hsa-mir-200a.MIMAT0000682;hsa-mir-200b.MIMAT0000318;hsa-mir-200b.MIMAT0004571;hsa-mir-200c.MIMAT0000617;hsa-mir-200c.MIMAT0004657	0.19765	0.99798	109
hsa-mir-200b.MIMAT0004571;hsa-mir-200c.MIMAT0000617;hsa-mir-141.MIMAT0000432;hsa-mir-141.MIMAT0004598;hsa-mir-429.MIMAT0001536	0.1994	0.99798	109
hsa-mir-200b.MIMAT0004571;hsa-mir-200c.MIMAT0004657	0.20016	0.99798	161
hsa-mir-200a.MIMAT0001620;hsa-mir-200b.MIMAT0000318;hsa-mir-200c.MIMAT0000617;hsa-mir-200c.MIMAT0004657	0.20119	0.99798	135
hsa-mir-200a.MIMAT0001620;hsa-mir-141.MIMAT0000432	0.20234	0.99798	135
hsa-mir-141.MIMAT0004598	0.20247	0.99798	79
hsa-mir-200a.MIMAT0001620;hsa-mir-200b.MIMAT0004571;hsa-mir-200c.MIMAT0000617;hsa-mir-200c.MIMAT0004657	0.20489	0.99798	140
hsa-mir-200c.MIMAT0000617;hsa-mir-141.MIMAT0004598	0.20748	0.99798	83
hsa-mir-200b.MIMAT0000318;hsa-mir-200b.MIMAT0004571;hsa-mir-200c.MIMAT0000617;hsa-mir-200c.MIMAT0004657	0.21123	0.99798	145
hsa-mir-200a.MIMAT0001620;hsa-mir-200c.MIMAT0000617;hsa-mir-200c.MIMAT0004657	0.21204	0.99798	149
hsa-mir-200a.MIMAT0000682;hsa-mir-200a.MIMAT0001620;hsa-mir-200b.MIMAT0000318;hsa-mir-200b.MIMAT0004571;hsa-mir-141.MIMAT0000432	0.21231	0.99798	96
hsa-mir-200a.MIMAT0000682;hsa-mir-200a.MIMAT0001620;hsa-mir-200b.MIMAT0000318;hsa-mir-200b.MIMAT0004571;hsa-mir-200c.MIMAT0000617;hsa-mir-141.MIMAT0004598	0.21236	0.99798	118
hsa-mir-200a.MIMAT0001620;hsa-mir-200b.MIMAT0004571;hsa-mir-200c.MIMAT0000617	0.2128	0.99798	105
hsa-mir-200a.MIMAT0000682;hsa-mir-200a.MIMAT0001620;hsa-mir-200b.MIMAT0000318;hsa-mir-200b.MIMAT0004571;hsa-mir-200c.MIMAT0000617;hsa-mir-200c.MIMAT0004657	0.21344	0.99798	103
hsa-mir-200a.MIMAT0001620;hsa-mir-200b.MIMAT0004571;hsa-mir-200c.MIMAT0000617;hsa-mir-200c.MIMAT0004657;hsa-mir-141.MIMAT0000432	0.22021	0.99798	162
hsa-mir-200a.MIMAT0001620;hsa-mir-200b.MIMAT0004571;hsa-mir-200c.MIMAT0004657;hsa-mir-141.MIMAT0000432	0.22087	0.99798	151
hsa-mir-200a.MIMAT0000682;hsa-mir-200a.MIMAT0001620;hsa-mir-200b.MIMAT0004571;hsa-mir-200c.MIMAT0004657	0.22759	0.99798	89
hsa-mir-200a.MIMAT0000682;hsa-mir-200a.MIMAT0001620;hsa-mir-200b.MIMAT0000318;hsa-mir-200c.MIMAT0000617	0.22858	0.99798	94
hsa-mir-200a.MIMAT0001620;hsa-mir-200c.MIMAT0004657	0.22865	0.99798	127
hsa-mir-200a.MIMAT0000682;hsa-mir-200a.MIMAT0001620;hsa-mir-200b.MIMAT0000318;hsa-mir-200c.MIMAT0004657	0.23009	0.99798	101
hsa-mir-200a.MIMAT0001620;hsa-mir-200b.MIMAT0004571;hsa-mir-200c.MIMAT0000617;hsa-mir-200c.MIMAT0004657;hsa-mir-141.MIMAT0000432;hsa-mir-141.MIMAT0004598	0.23287	0.99798	147
hsa-mir-200b.MIMAT0000318;hsa-mir-200c.MIMAT0000617;hsa-mir-141.MIMAT0000432;hsa-mir-141.MIMAT0004598;hsa-mir-429.MIMAT0001536	0.23894	0.99798	121
hsa-mir-200a.MIMAT0001620;hsa-mir-200b.MIMAT0004571;hsa-mir-200c.MIMAT0000617;hsa-mir-141.MIMAT0000432;hsa-mir-141.MIMAT0004598;hsa-mir-429.MIMAT0001536	0.24093	0.99798	80
hsa-mir-200a.MIMAT0001620;hsa-mir-141.MIMAT0000432;hsa-mir-141.MIMAT0004598;hsa-mir-429.MIMAT0001536	0.24418	0.99798	108
hsa-mir-200b.MIMAT0004571;hsa-mir-200c.MIMAT0004657;hsa-mir-141.MIMAT0000432;hsa-mir-141.MIMAT0004598;hsa-mir-429.MIMAT0001536	0.24783	0.99798	118
hsa-mir-200b.MIMAT0004571;hsa-mir-200c.MIMAT0000617;hsa-mir-141.MIMAT0004598	0.24917	0.99798	109
hsa-mir-200b.MIMAT0000318;hsa-mir-200b.MIMAT0004571	0.24924	0.99798	123
hsa-mir-200a.MIMAT0000682;hsa-mir-200a.MIMAT0001620;hsa-mir-200b.MIMAT0000318	0.25192	0.99798	91
hsa-mir-200b.MIMAT0004571;hsa-mir-200c.MIMAT0000617	0.25738	0.99798	164
hsa-mir-200a.MIMAT0001620;hsa-mir-200b.MIMAT0000318;hsa-mir-200b.MIMAT0004571;hsa-mir-200c.MIMAT0000617	0.2596	0.99798	115
hsa-mir-200a.MIMAT0000682;hsa-mir-200a.MIMAT0001620;hsa-mir-200b.MIMAT0000318;hsa-mir-200b.MIMAT0004571;hsa-mir-200c.MIMAT0000617	0.26125	0.99798	100
hsa-mir-200a.MIMAT0001620;hsa-mir-200b.MIMAT0000318;hsa-mir-200b.MIMAT0004571;hsa-mir-200c.MIMAT0000617;hsa-mir-200c.MIMAT0004657;hsa-mir-141.MIMAT0004598	0.2614	0.99798	147
hsa-mir-200a.MIMAT0001620;hsa-mir-200b.MIMAT0000318;hsa-mir-200b.MIMAT0004571;hsa-mir-200c.MIMAT0000617;hsa-mir-200c.MIMAT0004657	0.26342	0.99798	149
hsa-mir-200a.MIMAT0001620;hsa-mir-200b.MIMAT0000318	0.26362	0.99798	107
hsa-mir-200a.MIMAT0000682;hsa-mir-200b.MIMAT0000318;hsa-mir-200b.MIMAT0004571;hsa-mir-200c.MIMAT0000617;hsa-mir-200c.MIMAT0004657;hsa-mir-141.MIMAT0000432	0.26382	0.99798	119
hsa-mir-200a.MIMAT0001620;hsa-mir-200b.MIMAT0000318;hsa-mir-200b.MIMAT0004571;hsa-mir-141.MIMAT0000432	0.26816	0.99798	107
hsa-mir-200a.MIMAT0000682;hsa-mir-200c.MIMAT0000617;hsa-mir-200c.MIMAT0004657;hsa-mir-141.MIMAT0000432;hsa-mir-141.MIMAT0004598;hsa-mir-429.MIMAT0001536	0.27112	0.99798	116
hsa-mir-200b.MIMAT0000318;hsa-mir-200b.MIMAT0004571;hsa-mir-200c.MIMAT0004657	0.27375	0.99798	136
hsa-mir-200a.MIMAT0000682;hsa-mir-200a.MIMAT0001620;hsa-mir-200b.MIMAT0000318;hsa-mir-200c.MIMAT0000617;hsa-mir-200c.MIMAT0004657	0.27452	0.99798	110
hsa-mir-200a.MIMAT0001620;hsa-mir-200b.MIMAT0000318;hsa-mir-200c.MIMAT0004657	0.27513	0.99798	136
hsa-mir-200b.MIMAT0004571;hsa-mir-200c.MIMAT0000617;hsa-mir-200c.MIMAT0004657	0.27537	0.99798	198
hsa-mir-200a.MIMAT0000682;hsa-mir-200a.MIMAT0001620;hsa-mir-200b.MIMAT0004571;hsa-mir-200c.MIMAT0004657;hsa-mir-141.MIMAT0000432	0.2787	0.99798	126
hsa-mir-200a.MIMAT0000682;hsa-mir-200b.MIMAT0000318;hsa-mir-200c.MIMAT0000617;hsa-mir-200c.MIMAT0004657;hsa-mir-141.MIMAT0000432	0.29598	0.99798	118
hsa-mir-200b.MIMAT0000318;hsa-mir-200b.MIMAT0004571;hsa-mir-200c.MIMAT0000617;hsa-mir-141.MIMAT0000432	0.29611	0.99798	162
hsa-mir-200a.MIMAT0001620;hsa-mir-200b.MIMAT0000318;hsa-mir-200b.MIMAT0004571;hsa-mir-200c.MIMAT0004657	0.30008	0.99798	111
hsa-mir-200c.MIMAT0004657;hsa-mir-141.MIMAT0004598	0.3001	0.99798	79
hsa-mir-200b.MIMAT0004571;hsa-mir-141.MIMAT0004598	0.31063	0.99798	75
hsa-mir-200a.MIMAT0001620;hsa-mir-200c.MIMAT0004657;hsa-mir-141.MIMAT0000432;hsa-mir-141.MIMAT0004598;hsa-mir-429.MIMAT0001536	0.3252	0.99798	115
hsa-mir-200a.MIMAT0001620;hsa-mir-200b.MIMAT0000318;hsa-mir-200b.MIMAT0004571	0.32884	0.99798	124
hsa-mir-200a.MIMAT0001620;hsa-mir-200b.MIMAT0000318;hsa-mir-200b.MIMAT0004571;hsa-mir-200c.MIMAT0000617;hsa-mir-141.MIMAT0000432	0.33279	0.99798	127
hsa-mir-200b.MIMAT0004571;hsa-mir-200c.MIMAT0000617;hsa-mir-200c.MIMAT0004657;hsa-mir-141.MIMAT0000432;hsa-mir-141.MIMAT0004598;hsa-mir-429.MIMAT0001536	0.33316	0.99798	129
hsa-mir-200a.MIMAT0000682;hsa-mir-200b.MIMAT0004571;hsa-mir-200c.MIMAT0004657;hsa-mir-141.MIMAT0000432;hsa-mir-141.MIMAT0004598	0.3388	0.99798	144
hsa-mir-200a.MIMAT0000682;hsa-mir-200c.MIMAT0004657;hsa-mir-141.MIMAT0000432;hsa-mir-141.MIMAT0004598	0.33934	0.99798	131
hsa-mir-200a.MIMAT0000682;hsa-mir-200c.MIMAT0000617;hsa-mir-141.MIMAT0000432;hsa-mir-141.MIMAT0004598	0.34028	0.99798	125
hsa-mir-200a.MIMAT0001620;hsa-mir-141.MIMAT0004598;hsa-mir-429.MIMAT0001536	0.34078	0.99798	63
hsa-mir-200a.MIMAT0001620;hsa-mir-200c.MIMAT0000617;hsa-mir-141.MIMAT0004598;hsa-mir-429.MIMAT0001536	0.34078	0.99798	63
hsa-mir-200a.MIMAT0000682;hsa-mir-200a.MIMAT0001620;hsa-mir-200b.MIMAT0000318;hsa-mir-200c.MIMAT0000617;hsa-mir-141.MIMAT0000432	0.34212	0.99798	105
hsa-mir-200b.MIMAT0000318;hsa-mir-141.MIMAT0000432;hsa-mir-141.MIMAT0004598;hsa-mir-429.MIMAT0001536	0.35443	0.99798	106
hsa-mir-200a.MIMAT0000682;hsa-mir-200a.MIMAT0001620;hsa-mir-200b.MIMAT0000318;hsa-mir-200b.MIMAT0004571;hsa-mir-200c.MIMAT0004657;hsa-mir-141.MIMAT0000432	0.35522	0.99798	107
hsa-mir-200a.MIMAT0000682;hsa-mir-200b.MIMAT0000318;hsa-mir-200b.MIMAT0004571;hsa-mir-141.MIMAT0000432;hsa-mir-141.MIMAT0004598	0.35921	0.99798	139
hsa-mir-200a.MIMAT0000682;hsa-mir-200a.MIMAT0001620;hsa-mir-200b.MIMAT0004571;hsa-mir-200c.MIMAT0000617;hsa-mir-200c.MIMAT0004657;hsa-mir-141.MIMAT0000432	0.36219	0.99798	133
hsa-mir-200b.MIMAT0000318;hsa-mir-200b.MIMAT0004571;hsa-mir-200c.MIMAT0000617;hsa-mir-141.MIMAT0000432;hsa-mir-141.MIMAT0004598;hsa-mir-429.MIMAT0001536	0.36943	0.99798	113
hsa-mir-200a.MIMAT0000682;hsa-mir-200b.MIMAT0000318;hsa-mir-200c.MIMAT0000617;hsa-mir-141.MIMAT0004598	0.36968	0.99798	116
hsa-mir-200a.MIMAT0000682;hsa-mir-200a.MIMAT0001620;hsa-mir-200c.MIMAT0004657;hsa-mir-141.MIMAT0000432	0.37586	0.99798	143
hsa-mir-200a.MIMAT0000682;hsa-mir-200b.MIMAT0000318;hsa-mir-141.MIMAT0000432;hsa-mir-141.MIMAT0004598	0.37684	0.99798	138
hsa-mir-200a.MIMAT0000682;hsa-mir-200b.MIMAT0004571;hsa-mir-200c.MIMAT0000617;hsa-mir-200c.MIMAT0004657	0.37744	0.99798	118
hsa-mir-200a.MIMAT0000682;hsa-mir-141.MIMAT0000432;hsa-mir-141.MIMAT0004598	0.38205	0.99798	121
hsa-mir-200a.MIMAT0000682;hsa-mir-200b.MIMAT0000318;hsa-mir-141.MIMAT0004598	0.38411	0.99798	99
hsa-mir-200a.MIMAT0000682;hsa-mir-200a.MIMAT0001620;hsa-mir-200b.MIMAT0004571;hsa-mir-141.MIMAT0000432;hsa-mir-141.MIMAT0004598	0.3875	0.99798	140
hsa-mir-200a.MIMAT0000682;hsa-mir-200a.MIMAT0001620;hsa-mir-141.MIMAT0000432;hsa-mir-141.MIMAT0004598	0.38872	0.99798	126
hsa-mir-200a.MIMAT0000682;hsa-mir-200b.MIMAT0000318;hsa-mir-200c.MIMAT0004657;hsa-mir-141.MIMAT0004598	0.38907	0.99798	118
hsa-mir-200a.MIMAT0000682;hsa-mir-200a.MIMAT0001620;hsa-mir-200b.MIMAT0004571;hsa-mir-200c.MIMAT0004657;hsa-mir-141.MIMAT0000432;hsa-mir-141.MIMAT0004598	0.38933	0.99798	142
hsa-mir-200a.MIMAT0000682;hsa-mir-200a.MIMAT0001620;hsa-mir-200b.MIMAT0000318;hsa-mir-200b.MIMAT0004571;hsa-mir-200c.MIMAT0004657;hsa-mir-141.MIMAT0004598	0.39004	0.99798	131
hsa-mir-200a.MIMAT0000682;hsa-mir-200a.MIMAT0001620;hsa-mir-200b.MIMAT0000318;hsa-mir-141.MIMAT0000432	0.39256	0.99798	102
hsa-mir-200b.MIMAT0004571;hsa-mir-200c.MIMAT0004657;hsa-mir-141.MIMAT0004598	0.39293	0.99798	126
hsa-mir-200a.MIMAT0001620;hsa-mir-200b.MIMAT0004571;hsa-mir-141.MIMAT0000432;hsa-mir-141.MIMAT0004598;hsa-mir-429.MIMAT0001536	0.39492	0.99798	89
hsa-mir-200a.MIMAT0000682;hsa-mir-200a.MIMAT0001620;hsa-mir-200b.MIMAT0000318;hsa-mir-200c.MIMAT0004657;hsa-mir-141.MIMAT0000432	0.39552	0.99798	117
hsa-mir-200b.MIMAT0004571;hsa-mir-200c.MIMAT0000617;hsa-mir-200c.MIMAT0004657;hsa-mir-141.MIMAT0000432	0.39593	0.99798	195
hsa-mir-200a.MIMAT0000682;hsa-mir-200a.MIMAT0001620;hsa-mir-200c.MIMAT0000617;hsa-mir-141.MIMAT0000432;hsa-mir-141.MIMAT0004598	0.39698	0.99798	145
hsa-mir-200a.MIMAT0000682;hsa-mir-200b.MIMAT0000318;hsa-mir-200b.MIMAT0004571;hsa-mir-200c.MIMAT0000617;hsa-mir-141.MIMAT0000432	0.40074	0.99798	112
hsa-mir-200a.MIMAT0000682;hsa-mir-200a.MIMAT0001620;hsa-mir-200b.MIMAT0004571;hsa-mir-200c.MIMAT0000617;hsa-mir-200c.MIMAT0004657	0.4028	0.99798	130
hsa-mir-200a.MIMAT0001620;hsa-mir-200b.MIMAT0000318;hsa-mir-200b.MIMAT0004571;hsa-mir-200c.MIMAT0004657;hsa-mir-141.MIMAT0004598	0.40338	0.99798	125
hsa-mir-200a.MIMAT0000682;hsa-mir-200c.MIMAT0004657;hsa-mir-141.MIMAT0004598;hsa-mir-429.MIMAT0001536	0.40491	0.99798	47
hsa-mir-200a.MIMAT0001620;hsa-mir-200b.MIMAT0000318;hsa-mir-200c.MIMAT0000617;hsa-mir-200c.MIMAT0004657;hsa-mir-141.MIMAT0000432	0.40601	0.99798	156
hsa-mir-200a.MIMAT0000682;hsa-mir-200a.MIMAT0001620;hsa-mir-200b.MIMAT0000318;hsa-mir-200b.MIMAT0004571;hsa-mir-200c.MIMAT0000617;hsa-mir-200c.MIMAT0004657;hsa-mir-141.MIMAT0000432	0.40631	0.99798	115
hsa-mir-200a.MIMAT0001620;hsa-mir-200c.MIMAT0000617;hsa-mir-200c.MIMAT0004657;hsa-mir-141.MIMAT0000432;hsa-mir-141.MIMAT0004598;hsa-mir-429.MIMAT0001536	0.41693	0.99798	119
hsa-mir-200a.MIMAT0000682;hsa-mir-200b.MIMAT0000318;hsa-mir-200b.MIMAT0004571;hsa-mir-200c.MIMAT0000617;hsa-mir-200c.MIMAT0004657;hsa-mir-141.MIMAT0004598;hsa-mir-429.MIMAT0001536	0.41979	0.99798	98
hsa-mir-200a.MIMAT0001620;hsa-mir-200c.MIMAT0000617;hsa-mir-141.MIMAT0004598	0.42021	0.99798	101
hsa-mir-200a.MIMAT0001620;hsa-mir-200b.MIMAT0000318;hsa-mir-200b.MIMAT0004571;hsa-mir-141.MIMAT0000432;hsa-mir-141.MIMAT0004598;hsa-mir-429.MIMAT0001536	0.42495	0.99798	89
hsa-mir-200b.MIMAT0000318;hsa-mir-200c.MIMAT0000617;hsa-mir-200c.MIMAT0004657;hsa-mir-141.MIMAT0000432;hsa-mir-141.MIMAT0004598	0.42557	0.99798	145
hsa-mir-200b.MIMAT0000318;hsa-mir-200c.MIMAT0000617;hsa-mir-200c.MIMAT0004657	0.42762	0.99798	160
hsa-mir-200c.MIMAT0000617;hsa-mir-141.MIMAT0004598;hsa-mir-429.MIMAT0001536	0.42949	0.99798	57
hsa-mir-200b.MIMAT0000318;hsa-mir-200c.MIMAT0004657;hsa-mir-141.MIMAT0004598;hsa-mir-429.MIMAT0001536	0.43501	0.99798	55
hsa-mir-200a.MIMAT0001620;hsa-mir-200b.MIMAT0000318;hsa-mir-200c.MIMAT0004657;hsa-mir-141.MIMAT0004598	0.43606	0.99798	129
hsa-mir-200a.MIMAT0001620;hsa-mir-200b.MIMAT0000318;hsa-mir-200b.MIMAT0004571;hsa-mir-200c.MIMAT0004657;hsa-mir-141.MIMAT0000432	0.43754	0.99798	133
hsa-mir-200a.MIMAT0000682;hsa-mir-200a.MIMAT0001620;hsa-mir-200b.MIMAT0000318;hsa-mir-200b.MIMAT0004571;hsa-mir-141.MIMAT0000432;hsa-mir-141.MIMAT0004598	0.44314	0.99798	133
hsa-mir-200a.MIMAT0001620;hsa-mir-200b.MIMAT0000318;hsa-mir-200b.MIMAT0004571;hsa-mir-200c.MIMAT0000617;hsa-mir-141.MIMAT0004598	0.44427	0.99798	135
hsa-mir-200a.MIMAT0001620;hsa-mir-200b.MIMAT0000318;hsa-mir-200b.MIMAT0004571;hsa-mir-200c.MIMAT0004657;hsa-mir-141.MIMAT0000432;hsa-mir-141.MIMAT0004598;hsa-mir-429.MIMAT0001536	0.44736	0.99798	114
hsa-mir-200a.MIMAT0000682;hsa-mir-200b.MIMAT0000318;hsa-mir-200c.MIMAT0000617;hsa-mir-200c.MIMAT0004657;hsa-mir-141.MIMAT0004598	0.44889	0.99798	133
hsa-mir-200a.MIMAT0000682;hsa-mir-200b.MIMAT0000318;hsa-mir-200b.MIMAT0004571;hsa-mir-200c.MIMAT0000617;hsa-mir-200c.MIMAT0004657;hsa-mir-141.MIMAT0000432;hsa-mir-141.MIMAT0004598;hsa-mir-429.MIMAT0001536	0.45101	0.99798	118
hsa-mir-200a.MIMAT0001620;hsa-mir-200b.MIMAT0000318;hsa-mir-200b.MIMAT0004571;hsa-mir-200c.MIMAT0000617;hsa-mir-200c.MIMAT0004657;hsa-mir-429.MIMAT0001536	0.45507	0.99798	89
hsa-mir-200b.MIMAT0004571;hsa-mir-141.MIMAT0004598;hsa-mir-429.MIMAT0001536	0.46103	0.99798	55
hsa-mir-200a.MIMAT0000682;hsa-mir-200a.MIMAT0001620;hsa-mir-200b.MIMAT0004571;hsa-mir-200c.MIMAT0000617	0.46297	0.99798	84
hsa-mir-200b.MIMAT0004571;hsa-mir-200c.MIMAT0000617;hsa-mir-141.MIMAT0004598;hsa-mir-429.MIMAT0001536	0.46847	0.99798	56
hsa-mir-200b.MIMAT0000318;hsa-mir-200b.MIMAT0004571;hsa-mir-200c.MIMAT0000617;hsa-mir-200c.MIMAT0004657;hsa-mir-141.MIMAT0000432	0.46849	0.99798	159
hsa-mir-200a.MIMAT0000682;hsa-mir-200a.MIMAT0001620;hsa-mir-200b.MIMAT0000318;hsa-mir-200b.MIMAT0004571;hsa-mir-200c.MIMAT0000617;hsa-mir-141.MIMAT0000432;hsa-mir-141.MIMAT0004598	0.469	0.99798	139
hsa-mir-200a.MIMAT0001620;hsa-mir-200b.MIMAT0004571;hsa-mir-200c.MIMAT0000617;hsa-mir-141.MIMAT0000432	0.47171	0.99798	147
hsa-mir-200b.MIMAT0004571;hsa-mir-200c.MIMAT0000617;hsa-mir-141.MIMAT0000432	0.47348	0.99798	180
hsa-mir-200a.MIMAT0001620;hsa-mir-200b.MIMAT0000318;hsa-mir-141.MIMAT0004598;hsa-mir-429.MIMAT0001536	0.47465	0.99798	67
hsa-mir-200a.MIMAT0001620;hsa-mir-200b.MIMAT0004571;hsa-mir-200c.MIMAT0004657;hsa-mir-141.MIMAT0004598;hsa-mir-429.MIMAT0001536	0.4749	0.99798	98
hsa-mir-200b.MIMAT0000318;hsa-mir-200b.MIMAT0004571;hsa-mir-200c.MIMAT0004657;hsa-mir-141.MIMAT0000432	0.48207	0.99798	175
hsa-mir-200b.MIMAT0000318;hsa-mir-200b.MIMAT0004571;hsa-mir-200c.MIMAT0000617;hsa-mir-200c.MIMAT0004657;hsa-mir-141.MIMAT0004598	0.48285	0.99798	164
hsa-mir-200a.MIMAT0000682;hsa-mir-200a.MIMAT0001620;hsa-mir-200b.MIMAT0000318;hsa-mir-200c.MIMAT0000617;hsa-mir-141.MIMAT0004598	0.48337	0.99798	115
hsa-mir-200a.MIMAT0000682;hsa-mir-200a.MIMAT0001620	0.4869	0.99798	59
hsa-mir-200a.MIMAT0000682;hsa-mir-200a.MIMAT0001620;hsa-mir-200b.MIMAT0004571;hsa-mir-200c.MIMAT0000617;hsa-mir-200c.MIMAT0004657;hsa-mir-141.MIMAT0004598	0.491	0.99798	130
hsa-mir-200a.MIMAT0000682;hsa-mir-200a.MIMAT0001620;hsa-mir-200b.MIMAT0000318;hsa-mir-200b.MIMAT0004571;hsa-mir-200c.MIMAT0000617;hsa-mir-200c.MIMAT0004657;hsa-mir-141.MIMAT0004598	0.49228	0.99798	120
hsa-mir-200a.MIMAT0000682;hsa-mir-200a.MIMAT0001620;hsa-mir-200c.MIMAT0000617	0.49406	0.99798	58
hsa-mir-200a.MIMAT0000682;hsa-mir-200c.MIMAT0000617;hsa-mir-200c.MIMAT0004657;hsa-mir-141.MIMAT0000432;hsa-mir-141.MIMAT0004598	0.49594	0.99798	139
hsa-mir-200b.MIMAT0000318;hsa-mir-200b.MIMAT0004571;hsa-mir-200c.MIMAT0004657;hsa-mir-141.MIMAT0000432;hsa-mir-141.MIMAT0004598;hsa-mir-429.MIMAT0001536	0.49742	0.99798	144
hsa-mir-200a.MIMAT0000682;hsa-mir-200a.MIMAT0001620;hsa-mir-141.MIMAT0000432;hsa-mir-141.MIMAT0004598;hsa-mir-429.MIMAT0001536	0.49755	0.99798	52
hsa-mir-200a.MIMAT0000682;hsa-mir-200a.MIMAT0001620;hsa-mir-200c.MIMAT0000617;hsa-mir-141.MIMAT0000432;hsa-mir-141.MIMAT0004598;hsa-mir-429.MIMAT0001536	0.49755	0.99798	52
hsa-mir-200c.MIMAT0000617;hsa-mir-200c.MIMAT0004657;hsa-mir-141.MIMAT0000432;hsa-mir-141.MIMAT0004598;hsa-mir-429.MIMAT0001536	0.50131	0.99798	107
hsa-mir-200c.MIMAT0000617;hsa-mir-141.MIMAT0000432	0.50474	0.99798	149
hsa-mir-200b.MIMAT0000318;hsa-mir-200b.MIMAT0004571;hsa-mir-141.MIMAT0000432	0.50725	0.99798	118
hsa-mir-200a.MIMAT0001620;hsa-mir-200b.MIMAT0000318;hsa-mir-200c.MIMAT0000617;hsa-mir-141.MIMAT0000432;hsa-mir-141.MIMAT0004598;hsa-mir-429.MIMAT0001536	0.50931	0.99798	91
hsa-mir-200a.MIMAT0001620;hsa-mir-200b.MIMAT0000318;hsa-mir-200c.MIMAT0004657;hsa-mir-141.MIMAT0000432;hsa-mir-141.MIMAT0004598	0.50956	0.99798	146
hsa-mir-200a.MIMAT0001620;hsa-mir-200b.MIMAT0000318;hsa-mir-200c.MIMAT0000617;hsa-mir-141.MIMAT0000432;hsa-mir-141.MIMAT0004598	0.51076	0.99798	151
hsa-mir-200a.MIMAT0000682;hsa-mir-200a.MIMAT0001620;hsa-mir-200b.MIMAT0000318;hsa-mir-200c.MIMAT0004657;hsa-mir-141.MIMAT0004598	0.51403	0.99798	114
hsa-mir-200a.MIMAT0001620;hsa-mir-200b.MIMAT0004571;hsa-mir-141.MIMAT0004598;hsa-mir-429.MIMAT0001536	0.51526	0.99798	69
hsa-mir-200a.MIMAT0000682;hsa-mir-200b.MIMAT0004571;hsa-mir-200c.MIMAT0000617;hsa-mir-200c.MIMAT0004657;hsa-mir-141.MIMAT0000432	0.51607	0.99798	151
hsa-mir-200a.MIMAT0001620;hsa-mir-200b.MIMAT0004571;hsa-mir-200c.MIMAT0004657;hsa-mir-141.MIMAT0004598	0.51792	0.99798	113
hsa-mir-200a.MIMAT0000682;hsa-mir-200a.MIMAT0001620;hsa-mir-200b.MIMAT0004571;hsa-mir-200c.MIMAT0000617;hsa-mir-141.MIMAT0000432	0.52001	0.99798	84
hsa-mir-141.MIMAT0004598;hsa-mir-429.MIMAT0001536	0.52292	0.99798	58
hsa-mir-200b.MIMAT0000318;hsa-mir-200b.MIMAT0004571;hsa-mir-200c.MIMAT0000617;hsa-mir-200c.MIMAT0004657;hsa-mir-429.MIMAT0001536	0.52451	0.99798	71
hsa-mir-200b.MIMAT0000318;hsa-mir-200b.MIMAT0004571;hsa-mir-200c.MIMAT0000617;hsa-mir-141.MIMAT0000432;hsa-mir-141.MIMAT0004598	0.52553	0.99798	168
hsa-mir-200a.MIMAT0000682;hsa-mir-200a.MIMAT0001620;hsa-mir-200b.MIMAT0000318;hsa-mir-200b.MIMAT0004571;hsa-mir-200c.MIMAT0004657;hsa-mir-141.MIMAT0004598;hsa-mir-429.MIMAT0001536	0.52667	0.99798	98
hsa-mir-200a.MIMAT0000682;hsa-mir-200b.MIMAT0000318;hsa-mir-200b.MIMAT0004571;hsa-mir-200c.MIMAT0000617;hsa-mir-200c.MIMAT0004657;hsa-mir-141.MIMAT0004598	0.52671	0.99798	128
hsa-mir-200a.MIMAT0001620;hsa-mir-200b.MIMAT0000318;hsa-mir-141.MIMAT0000432	0.53052	0.99798	118
hsa-mir-200a.MIMAT0000682;hsa-mir-200c.MIMAT0000617;hsa-mir-141.MIMAT0000432	0.53529	0.99798	69
hsa-mir-200a.MIMAT0000682;hsa-mir-200a.MIMAT0001620;hsa-mir-200b.MIMAT0000318;hsa-mir-200c.MIMAT0000617;hsa-mir-200c.MIMAT0004657;hsa-mir-141.MIMAT0000432	0.53627	0.99798	122
hsa-mir-200a.MIMAT0001620;hsa-mir-200c.MIMAT0004657;hsa-mir-141.MIMAT0004598;hsa-mir-429.MIMAT0001536	0.53641	0.99798	91
hsa-mir-200b.MIMAT0004571;hsa-mir-200c.MIMAT0004657;hsa-mir-141.MIMAT0000432	0.53792	0.99798	175
hsa-mir-200a.MIMAT0001620;hsa-mir-200b.MIMAT0004571;hsa-mir-200c.MIMAT0004657	0.53883	0.99798	110
hsa-mir-200b.MIMAT0000318;hsa-mir-200c.MIMAT0004657;hsa-mir-141.MIMAT0000432;hsa-mir-141.MIMAT0004598;hsa-mir-429.MIMAT0001536	0.54085	0.99798	130
hsa-mir-200a.MIMAT0000682;hsa-mir-200a.MIMAT0001620;hsa-mir-200c.MIMAT0004657;hsa-mir-141.MIMAT0000432;hsa-mir-141.MIMAT0004598	0.54605	0.99798	149
hsa-mir-200a.MIMAT0001620;hsa-mir-200b.MIMAT0004571;hsa-mir-200c.MIMAT0000617;hsa-mir-141.MIMAT0004598;hsa-mir-429.MIMAT0001536	0.54871	0.99798	70
hsa-mir-200a.MIMAT0000682;hsa-mir-200b.MIMAT0004571;hsa-mir-141.MIMAT0000432	0.55501	0.99798	83
hsa-mir-200a.MIMAT0000682;hsa-mir-200b.MIMAT0004571;hsa-mir-200c.MIMAT0004657	0.55541	0.99798	104
hsa-mir-200a.MIMAT0001620;hsa-mir-200c.MIMAT0000617;hsa-mir-200c.MIMAT0004657;hsa-mir-141.MIMAT0000432	0.56298	0.99798	190
hsa-mir-200a.MIMAT0000682;hsa-mir-200a.MIMAT0001620;hsa-mir-200b.MIMAT0000318;hsa-mir-200b.MIMAT0004571;hsa-mir-200c.MIMAT0000617;hsa-mir-200c.MIMAT0004657;hsa-mir-141.MIMAT0000432;hsa-mir-141.MIMAT0004598;hsa-mir-429.MIMAT0001536	0.56544	0.99798	124
hsa-mir-200a.MIMAT0001620;hsa-mir-200c.MIMAT0000617;hsa-mir-200c.MIMAT0004657;hsa-mir-141.MIMAT0004598	0.56653	0.99798	121
hsa-mir-200a.MIMAT0001620;hsa-mir-200b.MIMAT0000318;hsa-mir-200c.MIMAT0000617;hsa-mir-200c.MIMAT0004657;hsa-mir-141.MIMAT0004598	0.56739	0.99798	149
hsa-mir-200a.MIMAT0000682;hsa-mir-200a.MIMAT0001620;hsa-mir-200c.MIMAT0000617;hsa-mir-200c.MIMAT0004657;hsa-mir-141.MIMAT0004598;hsa-mir-429.MIMAT0001536	0.5716	0.99798	50
hsa-mir-200a.MIMAT0000682;hsa-mir-141.MIMAT0000432;hsa-mir-141.MIMAT0004598;hsa-mir-429.MIMAT0001536	0.57228	0.99798	64
hsa-mir-200a.MIMAT0000682;hsa-mir-200a.MIMAT0001620;hsa-mir-200c.MIMAT0004657;hsa-mir-141.MIMAT0004598;hsa-mir-429.MIMAT0001536	0.5734	0.99798	51
hsa-mir-200a.MIMAT0001620;hsa-mir-200b.MIMAT0000318;hsa-mir-200b.MIMAT0004571;hsa-mir-141.MIMAT0004598	0.57683	0.99798	136
hsa-mir-200a.MIMAT0000682;hsa-mir-200a.MIMAT0001620;hsa-mir-200b.MIMAT0000318;hsa-mir-141.MIMAT0004598	0.57876	0.99798	96
hsa-mir-200a.MIMAT0001620;hsa-mir-200b.MIMAT0000318;hsa-mir-200c.MIMAT0000617;hsa-mir-200c.MIMAT0004657;hsa-mir-141.MIMAT0000432;hsa-mir-141.MIMAT0004598;hsa-mir-429.MIMAT0001536	0.58384	0.99798	97
hsa-mir-200a.MIMAT0001620;hsa-mir-200b.MIMAT0000318;hsa-mir-200b.MIMAT0004571;hsa-mir-141.MIMAT0004598;hsa-mir-429.MIMAT0001536	0.58586	0.99798	78
hsa-mir-200a.MIMAT0000682;hsa-mir-200a.MIMAT0001620;hsa-mir-200b.MIMAT0000318;hsa-mir-200c.MIMAT0000617;hsa-mir-200c.MIMAT0004657;hsa-mir-141.MIMAT0004598	0.58644	0.99798	122
hsa-mir-200b.MIMAT0000318;hsa-mir-200c.MIMAT0004657	0.59025	0.99798	135
hsa-mir-200b.MIMAT0004571;hsa-mir-200c.MIMAT0004657;hsa-mir-141.MIMAT0004598;hsa-mir-429.MIMAT0001536	0.59076	0.99798	86
hsa-mir-200a.MIMAT0000682;hsa-mir-200b.MIMAT0000318;hsa-mir-200b.MIMAT0004571;hsa-mir-200c.MIMAT0000617;hsa-mir-141.MIMAT0004598	0.59356	0.99798	134
hsa-mir-200a.MIMAT0000682;hsa-mir-200b.MIMAT0000318;hsa-mir-200c.MIMAT0000617;hsa-mir-200c.MIMAT0004657;hsa-mir-141.MIMAT0000432;hsa-mir-141.MIMAT0004598;hsa-mir-429.MIMAT0001536	0.59475	0.99798	114
hsa-mir-200b.MIMAT0000318;hsa-mir-200b.MIMAT0004571;hsa-mir-200c.MIMAT0000617;hsa-mir-200c.MIMAT0004657;hsa-mir-141.MIMAT0000432;hsa-mir-141.MIMAT0004598;hsa-mir-429.MIMAT0001536	0.60139	0.99798	149
hsa-mir-200a.MIMAT0000682;hsa-mir-200a.MIMAT0001620;hsa-mir-200b.MIMAT0004571;hsa-mir-200c.MIMAT0000617;hsa-mir-200c.MIMAT0004657;hsa-mir-141.MIMAT0004598;hsa-mir-429.MIMAT0001536	0.60187	0.99798	59
hsa-mir-200a.MIMAT0000682;hsa-mir-200a.MIMAT0001620;hsa-mir-200c.MIMAT0000617;hsa-mir-141.MIMAT0000432	0.60284	0.99798	117
hsa-mir-200a.MIMAT0000682;hsa-mir-200c.MIMAT0004657;hsa-mir-141.MIMAT0000432;hsa-mir-429.MIMAT0001536	0.60625	0.99798	57
hsa-mir-200a.MIMAT0000682;hsa-mir-200c.MIMAT0000617;hsa-mir-200c.MIMAT0004657;hsa-mir-141.MIMAT0000432;hsa-mir-429.MIMAT0001536	0.60625	0.99798	57
hsa-mir-200a.MIMAT0000682;hsa-mir-200c.MIMAT0000617;hsa-mir-200c.MIMAT0004657;hsa-mir-141.MIMAT0000432	0.60778	0.99798	134
hsa-mir-200b.MIMAT0000318;hsa-mir-141.MIMAT0004598;hsa-mir-429.MIMAT0001536	0.6156	0.99798	53
hsa-mir-200b.MIMAT0000318;hsa-mir-200c.MIMAT0000617;hsa-mir-141.MIMAT0004598;hsa-mir-429.MIMAT0001536	0.6156	0.99798	53
hsa-mir-200a.MIMAT0001620;hsa-mir-200b.MIMAT0004571;hsa-mir-200c.MIMAT0004657;hsa-mir-141.MIMAT0000432;hsa-mir-429.MIMAT0001536	0.61632	0.99798	60
hsa-mir-200b.MIMAT0000318;hsa-mir-200b.MIMAT0004571;hsa-mir-200c.MIMAT0004657;hsa-mir-141.MIMAT0004598;hsa-mir-429.MIMAT0001536	0.61913	0.99798	60
hsa-mir-200a.MIMAT0000682;hsa-mir-200a.MIMAT0001620;hsa-mir-200b.MIMAT0004571;hsa-mir-141.MIMAT0000432	0.61925	0.99798	85
hsa-mir-200b.MIMAT0000318;hsa-mir-200b.MIMAT0004571;hsa-mir-200c.MIMAT0004657;hsa-mir-141.MIMAT0000432;hsa-mir-141.MIMAT0004598	0.63299	0.99798	161
hsa-mir-200a.MIMAT0000682;hsa-mir-200c.MIMAT0000617;hsa-mir-141.MIMAT0000432;hsa-mir-141.MIMAT0004598;hsa-mir-429.MIMAT0001536	0.63404	0.99798	63
hsa-mir-200a.MIMAT0000682;hsa-mir-200a.MIMAT0001620;hsa-mir-200b.MIMAT0004571;hsa-mir-200c.MIMAT0000617;hsa-mir-141.MIMAT0000432;hsa-mir-141.MIMAT0004598	0.63452	0.99798	131
hsa-mir-200a.MIMAT0000682;hsa-mir-200a.MIMAT0001620;hsa-mir-200b.MIMAT0000318;hsa-mir-200b.MIMAT0004571;hsa-mir-200c.MIMAT0004657;hsa-mir-141.MIMAT0000432;hsa-mir-141.MIMAT0004598	0.63567	0.99798	136
hsa-mir-200a.MIMAT0000682;hsa-mir-200a.MIMAT0001620;hsa-mir-200b.MIMAT0000318;hsa-mir-200b.MIMAT0004571;hsa-mir-200c.MIMAT0000617;hsa-mir-200c.MIMAT0004657;hsa-mir-141.MIMAT0000432;hsa-mir-141.MIMAT0004598	0.63603	0.99798	135
hsa-mir-200a.MIMAT0001620;hsa-mir-200b.MIMAT0000318;hsa-mir-141.MIMAT0000432;hsa-mir-141.MIMAT0004598;hsa-mir-429.MIMAT0001536	0.63628	0.99798	57
hsa-mir-200a.MIMAT0000682;hsa-mir-200b.MIMAT0000318;hsa-mir-200c.MIMAT0000617;hsa-mir-141.MIMAT0000432;hsa-mir-141.MIMAT0004598	0.63822	0.99798	146
hsa-mir-200a.MIMAT0001620;hsa-mir-200b.MIMAT0000318;hsa-mir-200b.MIMAT0004571;hsa-mir-200c.MIMAT0000617;hsa-mir-141.MIMAT0000432;hsa-mir-141.MIMAT0004598;hsa-mir-429.MIMAT0001536	0.64356	0.99798	104
hsa-mir-200a.MIMAT0000682;hsa-mir-200b.MIMAT0000318;hsa-mir-200b.MIMAT0004571;hsa-mir-200c.MIMAT0000617;hsa-mir-429.MIMAT0001536	0.64388	0.99798	53
hsa-mir-200a.MIMAT0000682;hsa-mir-200b.MIMAT0000318;hsa-mir-200b.MIMAT0004571;hsa-mir-429.MIMAT0001536	0.64388	0.99798	53
hsa-mir-200b.MIMAT0000318;hsa-mir-141.MIMAT0004598	0.64393	0.99798	120
hsa-mir-200a.MIMAT0000682;hsa-mir-200a.MIMAT0001620;hsa-mir-200b.MIMAT0004571;hsa-mir-141.MIMAT0000432;hsa-mir-141.MIMAT0004598;hsa-mir-429.MIMAT0001536	0.6482	0.99798	52
hsa-mir-200a.MIMAT0000682;hsa-mir-200a.MIMAT0001620;hsa-mir-200b.MIMAT0004571;hsa-mir-200c.MIMAT0000617;hsa-mir-141.MIMAT0000432;hsa-mir-141.MIMAT0004598;hsa-mir-429.MIMAT0001536	0.6482	0.99798	52
hsa-mir-200a.MIMAT0000682;hsa-mir-200a.MIMAT0001620;hsa-mir-200b.MIMAT0004571	0.6483	0.99798	79
hsa-mir-200b.MIMAT0000318;hsa-mir-200c.MIMAT0000617;hsa-mir-200c.MIMAT0004657;hsa-mir-141.MIMAT0004598;hsa-mir-429.MIMAT0001536	0.65265	0.99798	69
hsa-mir-200c.MIMAT0004657;hsa-mir-141.MIMAT0000432;hsa-mir-141.MIMAT0004598;hsa-mir-429.MIMAT0001536	0.65268	0.99798	108
hsa-mir-200a.MIMAT0000682;hsa-mir-200b.MIMAT0000318;hsa-mir-200b.MIMAT0004571;hsa-mir-200c.MIMAT0004657;hsa-mir-141.MIMAT0000432;hsa-mir-141.MIMAT0004598	0.6555	0.99798	150
hsa-mir-141.MIMAT0000432;hsa-mir-141.MIMAT0004598;hsa-mir-429.MIMAT0001536	0.65753	0.99798	66
hsa-mir-200a.MIMAT0000682;hsa-mir-200b.MIMAT0000318;hsa-mir-200b.MIMAT0004571;hsa-mir-200c.MIMAT0000617;hsa-mir-200c.MIMAT0004657;hsa-mir-141.MIMAT0000432;hsa-mir-141.MIMAT0004598	0.65856	0.99798	153
hsa-mir-200a.MIMAT0001620;hsa-mir-200b.MIMAT0000318;hsa-mir-200c.MIMAT0000617;hsa-mir-141.MIMAT0004598;hsa-mir-429.MIMAT0001536	0.65867	0.99798	77
hsa-mir-200a.MIMAT0000682;hsa-mir-200a.MIMAT0001620;hsa-mir-200b.MIMAT0004571;hsa-mir-200c.MIMAT0004657;hsa-mir-141.MIMAT0000432;hsa-mir-429.MIMAT0001536	0.65871	0.99798	52
hsa-mir-200b.MIMAT0000318;hsa-mir-200c.MIMAT0000617;hsa-mir-141.MIMAT0000432	0.65931	0.99798	165
hsa-mir-200a.MIMAT0000682;hsa-mir-141.MIMAT0000432;hsa-mir-429.MIMAT0001536	0.66019	0.99798	51
hsa-mir-200a.MIMAT0000682;hsa-mir-200a.MIMAT0001620;hsa-mir-200b.MIMAT0000318;hsa-mir-200b.MIMAT0004571;hsa-mir-141.MIMAT0004598	0.66136	0.99798	92
hsa-mir-200a.MIMAT0000682;hsa-mir-200b.MIMAT0000318;hsa-mir-200b.MIMAT0004571;hsa-mir-200c.MIMAT0004657;hsa-mir-141.MIMAT0004598	0.66222	0.99798	125
hsa-mir-200a.MIMAT0000682;hsa-mir-200a.MIMAT0001620;hsa-mir-141.MIMAT0000432	0.67363	0.99798	71
hsa-mir-200a.MIMAT0001620;hsa-mir-200b.MIMAT0000318;hsa-mir-200b.MIMAT0004571;hsa-mir-200c.MIMAT0004657;hsa-mir-141.MIMAT0004598;hsa-mir-429.MIMAT0001536	0.67929	0.99798	114
hsa-mir-200a.MIMAT0000682;hsa-mir-200a.MIMAT0001620;hsa-mir-200b.MIMAT0000318;hsa-mir-200c.MIMAT0000617;hsa-mir-200c.MIMAT0004657;hsa-mir-141.MIMAT0004598;hsa-mir-429.MIMAT0001536	0.68217	0.99798	57
hsa-mir-200a.MIMAT0000682;hsa-mir-200a.MIMAT0001620;hsa-mir-200b.MIMAT0004571;hsa-mir-200c.MIMAT0004657;hsa-mir-141.MIMAT0004598	0.683	0.99798	112
hsa-mir-200a.MIMAT0001620;hsa-mir-200c.MIMAT0000617;hsa-mir-200c.MIMAT0004657;hsa-mir-429.MIMAT0001536	0.68343	0.99798	51
hsa-mir-200c.MIMAT0004657;hsa-mir-141.MIMAT0004598;hsa-mir-429.MIMAT0001536	0.68517	0.99798	85
hsa-mir-200b.MIMAT0000318;hsa-mir-200b.MIMAT0004571;hsa-mir-141.MIMAT0004598	0.68982	0.99798	142
hsa-mir-200a.MIMAT0000682;hsa-mir-200b.MIMAT0000318;hsa-mir-200b.MIMAT0004571;hsa-mir-200c.MIMAT0000617;hsa-mir-141.MIMAT0000432;hsa-mir-141.MIMAT0004598	0.69082	0.99798	147
hsa-mir-200a.MIMAT0000682;hsa-mir-200c.MIMAT0000617;hsa-mir-200c.MIMAT0004657;hsa-mir-429.MIMAT0001536	0.69945	0.99798	55
hsa-mir-200a.MIMAT0000682;hsa-mir-200a.MIMAT0001620;hsa-mir-200b.MIMAT0004571;hsa-mir-200c.MIMAT0000617;hsa-mir-200c.MIMAT0004657;hsa-mir-429.MIMAT0001536	0.70465	0.99798	54
hsa-mir-200a.MIMAT0000682;hsa-mir-200a.MIMAT0001620;hsa-mir-200b.MIMAT0004571;hsa-mir-200c.MIMAT0004657;hsa-mir-429.MIMAT0001536	0.70465	0.99798	54
hsa-mir-200a.MIMAT0001620;hsa-mir-141.MIMAT0004598	0.70826	0.99798	89
hsa-mir-200a.MIMAT0000682;hsa-mir-200a.MIMAT0001620;hsa-mir-200b.MIMAT0000318;hsa-mir-200b.MIMAT0004571;hsa-mir-200c.MIMAT0004657;hsa-mir-429.MIMAT0001536	0.7127	0.99798	53
hsa-mir-200a.MIMAT0001620;hsa-mir-200b.MIMAT0000318;hsa-mir-200c.MIMAT0000617;hsa-mir-141.MIMAT0004598	0.71546	0.99798	140
hsa-mir-200a.MIMAT0000682;hsa-mir-200b.MIMAT0004571;hsa-mir-200c.MIMAT0000617;hsa-mir-200c.MIMAT0004657;hsa-mir-141.MIMAT0000432;hsa-mir-141.MIMAT0004598	0.71954	0.99798	148
hsa-mir-200a.MIMAT0001620;hsa-mir-200c.MIMAT0000617;hsa-mir-141.MIMAT0000432	0.72496	0.99798	176
hsa-mir-200a.MIMAT0000682;hsa-mir-200a.MIMAT0001620;hsa-mir-200c.MIMAT0000617;hsa-mir-200c.MIMAT0004657;hsa-mir-141.MIMAT0004598	0.72617	0.99798	107
hsa-mir-200b.MIMAT0004571;hsa-mir-200c.MIMAT0004657;hsa-mir-429.MIMAT0001536	0.72954	0.99798	52
hsa-mir-200a.MIMAT0000682;hsa-mir-200a.MIMAT0001620;hsa-mir-200b.MIMAT0004571;hsa-mir-200c.MIMAT0004657;hsa-mir-141.MIMAT0004598;hsa-mir-429.MIMAT0001536	0.72955	0.99798	64
hsa-mir-200a.MIMAT0000682;hsa-mir-429.MIMAT0001536	0.73089	0.99798	51
hsa-mir-200b.MIMAT0000318;hsa-mir-200c.MIMAT0000617;hsa-mir-200c.MIMAT0004657;hsa-mir-141.MIMAT0004598	0.73259	0.99798	141
hsa-mir-200b.MIMAT0000318;hsa-mir-200b.MIMAT0004571;hsa-mir-200c.MIMAT0000617;hsa-mir-200c.MIMAT0004657;hsa-mir-141.MIMAT0004598;hsa-mir-429.MIMAT0001536	0.73516	0.99798	128
hsa-mir-200a.MIMAT0000682;hsa-mir-200c.MIMAT0000617;hsa-mir-141.MIMAT0000432;hsa-mir-429.MIMAT0001536	0.73585	0.99798	52
hsa-mir-200a.MIMAT0000682;hsa-mir-200b.MIMAT0000318;hsa-mir-200c.MIMAT0004657;hsa-mir-141.MIMAT0000432;hsa-mir-429.MIMAT0001536	0.73625	0.99798	60
hsa-mir-200a.MIMAT0000682;hsa-mir-200b.MIMAT0000318;hsa-mir-200c.MIMAT0000617;hsa-mir-200c.MIMAT0004657;hsa-mir-141.MIMAT0000432;hsa-mir-429.MIMAT0001536	0.73625	0.99798	60
hsa-mir-200c.MIMAT0000617;hsa-mir-200c.MIMAT0004657	0.73701	0.99798	159
hsa-mir-200a.MIMAT0000682;hsa-mir-200c.MIMAT0004657;hsa-mir-141.MIMAT0004598	0.73922	0.99798	102
hsa-mir-200a.MIMAT0001620;hsa-mir-200b.MIMAT0000318;hsa-mir-200c.MIMAT0000617;hsa-mir-200c.MIMAT0004657;hsa-mir-141.MIMAT0000432;hsa-mir-141.MIMAT0004598	0.7414	0.99798	158
hsa-mir-200a.MIMAT0000682;hsa-mir-200b.MIMAT0004571;hsa-mir-200c.MIMAT0000617;hsa-mir-200c.MIMAT0004657;hsa-mir-141.MIMAT0004598	0.74305	0.99798	132
hsa-mir-200a.MIMAT0001620;hsa-mir-200b.MIMAT0004571;hsa-mir-200c.MIMAT0004657;hsa-mir-429.MIMAT0001536	0.74454	0.99798	59
hsa-mir-200a.MIMAT0001620;hsa-mir-200b.MIMAT0004571;hsa-mir-200c.MIMAT0000617;hsa-mir-200c.MIMAT0004657;hsa-mir-429.MIMAT0001536	0.74454	0.99798	59
hsa-mir-200a.MIMAT0001620;hsa-mir-200b.MIMAT0004571;hsa-mir-200c.MIMAT0000617;hsa-mir-200c.MIMAT0004657;hsa-mir-141.MIMAT0000432;hsa-mir-141.MIMAT0004598;hsa-mir-429.MIMAT0001536	0.74458	0.99798	97
hsa-mir-200a.MIMAT0000682;hsa-mir-141.MIMAT0004598;hsa-mir-429.MIMAT0001536	0.74735	0.99798	55
hsa-mir-200a.MIMAT0000682;hsa-mir-200c.MIMAT0000617;hsa-mir-141.MIMAT0004598;hsa-mir-429.MIMAT0001536	0.74735	0.99798	55
hsa-mir-200a.MIMAT0001620;hsa-mir-200b.MIMAT0004571;hsa-mir-429.MIMAT0001536	0.75103	0.99798	67
hsa-mir-200c.MIMAT0000617;hsa-mir-200c.MIMAT0004657;hsa-mir-141.MIMAT0000432;hsa-mir-429.MIMAT0001536	0.7566	0.99798	61
hsa-mir-200a.MIMAT0000682;hsa-mir-200a.MIMAT0001620;hsa-mir-141.MIMAT0004598;hsa-mir-429.MIMAT0001536	0.76425	0.99798	54
hsa-mir-200a.MIMAT0000682;hsa-mir-200a.MIMAT0001620;hsa-mir-200c.MIMAT0000617;hsa-mir-141.MIMAT0004598;hsa-mir-429.MIMAT0001536	0.76425	0.99798	54
hsa-mir-200a.MIMAT0001620;hsa-mir-200b.MIMAT0000318;hsa-mir-200b.MIMAT0004571;hsa-mir-200c.MIMAT0000617;hsa-mir-141.MIMAT0004598;hsa-mir-429.MIMAT0001536	0.76739	0.99798	55
hsa-mir-200a.MIMAT0000682;hsa-mir-200a.MIMAT0001620;hsa-mir-200b.MIMAT0000318;hsa-mir-200b.MIMAT0004571;hsa-mir-200c.MIMAT0000617;hsa-mir-141.MIMAT0000432;hsa-mir-429.MIMAT0001536	0.77035	0.99798	51
hsa-mir-200b.MIMAT0000318;hsa-mir-200c.MIMAT0000617;hsa-mir-200c.MIMAT0004657;hsa-mir-141.MIMAT0000432;hsa-mir-141.MIMAT0004598;hsa-mir-429.MIMAT0001536	0.77222	0.99798	139
hsa-mir-200a.MIMAT0000682;hsa-mir-200a.MIMAT0001620;hsa-mir-200b.MIMAT0004571;hsa-mir-200c.MIMAT0000617;hsa-mir-200c.MIMAT0004657;hsa-mir-141.MIMAT0000432;hsa-mir-429.MIMAT0001536	0.77479	0.99798	51
hsa-mir-200a.MIMAT0000682;hsa-mir-200a.MIMAT0001620;hsa-mir-200b.MIMAT0004571;hsa-mir-200c.MIMAT0000617;hsa-mir-141.MIMAT0004598	0.77487	0.99798	110
hsa-mir-200b.MIMAT0000318;hsa-mir-200b.MIMAT0004571;hsa-mir-429.MIMAT0001536	0.77844	0.99798	66
hsa-mir-200a.MIMAT0000682;hsa-mir-200a.MIMAT0001620;hsa-mir-200b.MIMAT0000318;hsa-mir-200b.MIMAT0004571;hsa-mir-200c.MIMAT0004657;hsa-mir-141.MIMAT0000432;hsa-mir-429.MIMAT0001536	0.78094	0.99798	50
hsa-mir-200a.MIMAT0000682;hsa-mir-200a.MIMAT0001620;hsa-mir-200b.MIMAT0000318;hsa-mir-200b.MIMAT0004571;hsa-mir-200c.MIMAT0000617;hsa-mir-200c.MIMAT0004657;hsa-mir-141.MIMAT0000432;hsa-mir-429.MIMAT0001536	0.78094	0.99798	50
hsa-mir-200b.MIMAT0000318;hsa-mir-200b.MIMAT0004571;hsa-mir-200c.MIMAT0004657;hsa-mir-429.MIMAT0001536	0.78249	0.99798	66
hsa-mir-200b.MIMAT0000318;hsa-mir-200b.MIMAT0004571;hsa-mir-200c.MIMAT0000617;hsa-mir-141.MIMAT0004598	0.78449	0.99798	148
hsa-mir-200a.MIMAT0000682;hsa-mir-200a.MIMAT0001620;hsa-mir-200b.MIMAT0004571;hsa-mir-141.MIMAT0004598;hsa-mir-429.MIMAT0001536	0.78498	0.99798	56
hsa-mir-200a.MIMAT0000682;hsa-mir-200a.MIMAT0001620;hsa-mir-200b.MIMAT0004571;hsa-mir-200c.MIMAT0000617;hsa-mir-141.MIMAT0004598;hsa-mir-429.MIMAT0001536	0.78498	0.99798	56
hsa-mir-200b.MIMAT0000318;hsa-mir-200c.MIMAT0000617;hsa-mir-141.MIMAT0004598	0.78749	0.99798	140
hsa-mir-200a.MIMAT0000682;hsa-mir-200a.MIMAT0001620;hsa-mir-200b.MIMAT0000318;hsa-mir-141.MIMAT0004598;hsa-mir-429.MIMAT0001536	0.79375	0.99798	55
hsa-mir-200a.MIMAT0001620;hsa-mir-200b.MIMAT0004571;hsa-mir-200c.MIMAT0004657;hsa-mir-141.MIMAT0000432;hsa-mir-141.MIMAT0004598;hsa-mir-429.MIMAT0001536	0.79523	0.99798	99
hsa-mir-200a.MIMAT0001620;hsa-mir-200c.MIMAT0000617;hsa-mir-200c.MIMAT0004657;hsa-mir-141.MIMAT0004598;hsa-mir-429.MIMAT0001536	0.79638	0.99798	94
hsa-mir-200a.MIMAT0000682;hsa-mir-200a.MIMAT0001620;hsa-mir-200b.MIMAT0000318;hsa-mir-141.MIMAT0000432;hsa-mir-141.MIMAT0004598	0.7993	0.99798	91
hsa-mir-200a.MIMAT0001620;hsa-mir-200b.MIMAT0000318;hsa-mir-200b.MIMAT0004571;hsa-mir-141.MIMAT0000432;hsa-mir-141.MIMAT0004598	0.80017	0.99798	144
hsa-mir-200c.MIMAT0000617	0.80214	0.99798	166
hsa-mir-200a.MIMAT0001620;hsa-mir-200b.MIMAT0004571;hsa-mir-141.MIMAT0000432;hsa-mir-429.MIMAT0001536	0.80396	0.99798	56
hsa-mir-200a.MIMAT0001620;hsa-mir-200b.MIMAT0004571;hsa-mir-200c.MIMAT0000617;hsa-mir-141.MIMAT0000432;hsa-mir-429.MIMAT0001536	0.80396	0.99798	56
hsa-mir-200a.MIMAT0001620;hsa-mir-200b.MIMAT0000318;hsa-mir-200b.MIMAT0004571;hsa-mir-200c.MIMAT0000617;hsa-mir-200c.MIMAT0004657;hsa-mir-141.MIMAT0000432;hsa-mir-141.MIMAT0004598	0.80591	0.99798	163
hsa-mir-200a.MIMAT0000682;hsa-mir-200b.MIMAT0004571;hsa-mir-200c.MIMAT0000617;hsa-mir-141.MIMAT0004598	0.80713	0.99798	103
hsa-mir-200a.MIMAT0000682;hsa-mir-200c.MIMAT0000617;hsa-mir-429.MIMAT0001536	0.80795	0.99798	52
hsa-mir-200a.MIMAT0000682;hsa-mir-200b.MIMAT0000318;hsa-mir-200b.MIMAT0004571;hsa-mir-141.MIMAT0004598	0.80837	0.99798	133
hsa-mir-200a.MIMAT0001620;hsa-mir-200b.MIMAT0004571	0.80889	0.99798	93
hsa-mir-200a.MIMAT0001620;hsa-mir-200c.MIMAT0004657;hsa-mir-429.MIMAT0001536	0.80959	0.99798	50
hsa-mir-200a.MIMAT0001620;hsa-mir-200b.MIMAT0004571;hsa-mir-200c.MIMAT0000617;hsa-mir-429.MIMAT0001536	0.81063	0.99798	52
hsa-mir-200a.MIMAT0000682;hsa-mir-200a.MIMAT0001620;hsa-mir-200b.MIMAT0004571;hsa-mir-141.MIMAT0004598	0.81321	0.99798	105
hsa-mir-200a.MIMAT0000682;hsa-mir-200a.MIMAT0001620;hsa-mir-200b.MIMAT0000318;hsa-mir-200b.MIMAT0004571;hsa-mir-200c.MIMAT0000617;hsa-mir-141.MIMAT0000432;hsa-mir-141.MIMAT0004598;hsa-mir-429.MIMAT0001536	0.8141	0.99798	51
hsa-mir-200a.MIMAT0001620;hsa-mir-200c.MIMAT0004657;hsa-mir-141.MIMAT0000432;hsa-mir-429.MIMAT0001536	0.81468	0.99798	50
hsa-mir-200a.MIMAT0001620;hsa-mir-200c.MIMAT0000617;hsa-mir-200c.MIMAT0004657;hsa-mir-141.MIMAT0000432;hsa-mir-429.MIMAT0001536	0.81468	0.99798	50
hsa-mir-200c.MIMAT0004657;hsa-mir-141.MIMAT0000432;hsa-mir-429.MIMAT0001536	0.8168	0.99798	52
hsa-mir-200a.MIMAT0000682;hsa-mir-200a.MIMAT0001620;hsa-mir-200c.MIMAT0004657;hsa-mir-429.MIMAT0001536	0.8174	0.99798	53
hsa-mir-200a.MIMAT0000682;hsa-mir-200a.MIMAT0001620;hsa-mir-200c.MIMAT0000617;hsa-mir-200c.MIMAT0004657;hsa-mir-429.MIMAT0001536	0.8174	0.99798	53
hsa-mir-200b.MIMAT0000318;hsa-mir-200c.MIMAT0004657;hsa-mir-141.MIMAT0000432;hsa-mir-429.MIMAT0001536	0.81865	0.99798	54
hsa-mir-200a.MIMAT0000682;hsa-mir-200b.MIMAT0000318;hsa-mir-141.MIMAT0000432;hsa-mir-141.MIMAT0004598;hsa-mir-429.MIMAT0001536	0.82018	0.99798	63
hsa-mir-200a.MIMAT0000682;hsa-mir-200b.MIMAT0000318;hsa-mir-200c.MIMAT0000617;hsa-mir-141.MIMAT0000432;hsa-mir-141.MIMAT0004598;hsa-mir-429.MIMAT0001536	0.82018	0.99798	63
hsa-mir-200a.MIMAT0001620;hsa-mir-200b.MIMAT0000318;hsa-mir-141.MIMAT0000432;hsa-mir-429.MIMAT0001536	0.82046	0.99798	53
hsa-mir-200a.MIMAT0001620;hsa-mir-200b.MIMAT0000318;hsa-mir-200c.MIMAT0000617;hsa-mir-141.MIMAT0000432;hsa-mir-429.MIMAT0001536	0.82046	0.99798	53
hsa-mir-200b.MIMAT0000318;hsa-mir-200c.MIMAT0004657;hsa-mir-141.MIMAT0004598	0.82377	0.99798	121
hsa-mir-200a.MIMAT0000682;hsa-mir-141.MIMAT0000432	0.82382	0.99798	105
hsa-mir-200a.MIMAT0000682;hsa-mir-200c.MIMAT0004657;hsa-mir-141.MIMAT0000432;hsa-mir-141.MIMAT0004598;hsa-mir-429.MIMAT0001536	0.8239	0.99798	89
hsa-mir-200b.MIMAT0000318;hsa-mir-200b.MIMAT0004571;hsa-mir-200c.MIMAT0000617;hsa-mir-429.MIMAT0001536	0.82457	0.99798	64
hsa-mir-200a.MIMAT0000682;hsa-mir-200b.MIMAT0004571;hsa-mir-200c.MIMAT0004657;hsa-mir-141.MIMAT0004598	0.82545	0.99798	115
hsa-mir-200a.MIMAT0000682;hsa-mir-200a.MIMAT0001620;hsa-mir-200b.MIMAT0000318;hsa-mir-200c.MIMAT0000617;hsa-mir-141.MIMAT0000432;hsa-mir-141.MIMAT0004598	0.82643	0.99798	149
hsa-mir-200a.MIMAT0000682;hsa-mir-200a.MIMAT0001620;hsa-mir-200b.MIMAT0000318;hsa-mir-200b.MIMAT0004571;hsa-mir-200c.MIMAT0000617;hsa-mir-429.MIMAT0001536	0.82901	0.99798	54
hsa-mir-200a.MIMAT0000682;hsa-mir-200a.MIMAT0001620;hsa-mir-200b.MIMAT0000318;hsa-mir-200b.MIMAT0004571;hsa-mir-429.MIMAT0001536	0.82901	0.99798	54
hsa-mir-200a.MIMAT0000682;hsa-mir-200a.MIMAT0001620;hsa-mir-200b.MIMAT0004571;hsa-mir-200c.MIMAT0000617;hsa-mir-200c.MIMAT0004657;hsa-mir-141.MIMAT0000432;hsa-mir-141.MIMAT0004598;hsa-mir-429.MIMAT0001536	0.82918	0.99798	82
hsa-mir-200a.MIMAT0000682;hsa-mir-200a.MIMAT0001620;hsa-mir-200b.MIMAT0000318;hsa-mir-200b.MIMAT0004571;hsa-mir-141.MIMAT0000432;hsa-mir-429.MIMAT0001536	0.83193	0.99798	54
hsa-mir-200a.MIMAT0000682;hsa-mir-200a.MIMAT0001620;hsa-mir-200b.MIMAT0004571;hsa-mir-141.MIMAT0000432;hsa-mir-429.MIMAT0001536	0.83587	0.99798	53
hsa-mir-200a.MIMAT0000682;hsa-mir-200a.MIMAT0001620;hsa-mir-200b.MIMAT0004571;hsa-mir-200c.MIMAT0000617;hsa-mir-141.MIMAT0000432;hsa-mir-429.MIMAT0001536	0.83587	0.99798	53
hsa-mir-200b.MIMAT0000318;hsa-mir-200b.MIMAT0004571;hsa-mir-200c.MIMAT0004657;hsa-mir-141.MIMAT0000432;hsa-mir-429.MIMAT0001536	0.8378	0.99798	56
hsa-mir-200a.MIMAT0001620;hsa-mir-200b.MIMAT0000318;hsa-mir-200b.MIMAT0004571;hsa-mir-200c.MIMAT0004657;hsa-mir-141.MIMAT0000432;hsa-mir-429.MIMAT0001536	0.83923	0.99798	76
hsa-mir-200a.MIMAT0001620;hsa-mir-200b.MIMAT0000318;hsa-mir-200b.MIMAT0004571;hsa-mir-200c.MIMAT0000617;hsa-mir-200c.MIMAT0004657;hsa-mir-141.MIMAT0000432;hsa-mir-429.MIMAT0001536	0.83923	0.99798	76
hsa-mir-200a.MIMAT0001620;hsa-mir-200b.MIMAT0000318;hsa-mir-200c.MIMAT0000617;hsa-mir-200c.MIMAT0004657;hsa-mir-429.MIMAT0001536	0.83994	0.99798	55
hsa-mir-200a.MIMAT0000682;hsa-mir-200b.MIMAT0004571;hsa-mir-429.MIMAT0001536	0.84346	0.99798	56
hsa-mir-200a.MIMAT0000682;hsa-mir-200b.MIMAT0004571;hsa-mir-200c.MIMAT0000617;hsa-mir-429.MIMAT0001536	0.84346	0.99798	56
hsa-mir-200a.MIMAT0000682;hsa-mir-200a.MIMAT0001620;hsa-mir-200b.MIMAT0004571;hsa-mir-200c.MIMAT0004657;hsa-mir-141.MIMAT0000432;hsa-mir-141.MIMAT0004598;hsa-mir-429.MIMAT0001536	0.84349	0.99798	83
hsa-mir-200a.MIMAT0000682;hsa-mir-200a.MIMAT0001620;hsa-mir-200b.MIMAT0000318;hsa-mir-200c.MIMAT0000617;hsa-mir-141.MIMAT0000432;hsa-mir-141.MIMAT0004598;hsa-mir-429.MIMAT0001536	0.84424	0.99798	63
hsa-mir-200a.MIMAT0000682;hsa-mir-200a.MIMAT0001620;hsa-mir-200b.MIMAT0000318;hsa-mir-141.MIMAT0000432;hsa-mir-141.MIMAT0004598;hsa-mir-429.MIMAT0001536	0.84424	0.99798	63
hsa-mir-200b.MIMAT0000318;hsa-mir-200b.MIMAT0004571;hsa-mir-141.MIMAT0000432;hsa-mir-429.MIMAT0001536	0.84485	0.99798	57
hsa-mir-200b.MIMAT0000318;hsa-mir-200b.MIMAT0004571;hsa-mir-200c.MIMAT0000617;hsa-mir-141.MIMAT0000432;hsa-mir-429.MIMAT0001536	0.84485	0.99798	57
hsa-mir-200b.MIMAT0000318;hsa-mir-200b.MIMAT0004571;hsa-mir-200c.MIMAT0004657;hsa-mir-141.MIMAT0004598	0.84745	0.99798	140
hsa-mir-200a.MIMAT0000682;hsa-mir-200a.MIMAT0001620;hsa-mir-200b.MIMAT0004571;hsa-mir-200c.MIMAT0000617;hsa-mir-200c.MIMAT0004657;hsa-mir-141.MIMAT0000432;hsa-mir-141.MIMAT0004598	0.85036	0.99798	154
hsa-mir-200b.MIMAT0004571;hsa-mir-200c.MIMAT0000617;hsa-mir-200c.MIMAT0004657;hsa-mir-429.MIMAT0001536	0.85221	0.99798	51
hsa-mir-200a.MIMAT0001620;hsa-mir-200b.MIMAT0000318;hsa-mir-200b.MIMAT0004571;hsa-mir-429.MIMAT0001536	0.85461	0.99798	59
hsa-mir-200a.MIMAT0001620;hsa-mir-200b.MIMAT0000318;hsa-mir-200b.MIMAT0004571;hsa-mir-200c.MIMAT0000617;hsa-mir-429.MIMAT0001536	0.85461	0.99798	59
hsa-mir-200b.MIMAT0000318;hsa-mir-200b.MIMAT0004571;hsa-mir-200c.MIMAT0000617;hsa-mir-141.MIMAT0004598;hsa-mir-429.MIMAT0001536	0.8554	0.99798	58
hsa-mir-200a.MIMAT0000682;hsa-mir-200a.MIMAT0001620;hsa-mir-200b.MIMAT0000318;hsa-mir-429.MIMAT0001536	0.8567	0.99798	58
hsa-mir-200a.MIMAT0000682;hsa-mir-200b.MIMAT0000318;hsa-mir-200b.MIMAT0004571;hsa-mir-200c.MIMAT0004657;hsa-mir-429.MIMAT0001536	0.8567	0.99798	58
hsa-mir-200a.MIMAT0000682;hsa-mir-200b.MIMAT0000318;hsa-mir-200b.MIMAT0004571;hsa-mir-200c.MIMAT0000617;hsa-mir-141.MIMAT0000432;hsa-mir-429.MIMAT0001536	0.85937	0.99798	56
hsa-mir-200a.MIMAT0000682;hsa-mir-200b.MIMAT0000318;hsa-mir-200b.MIMAT0004571;hsa-mir-141.MIMAT0000432;hsa-mir-429.MIMAT0001536	0.85937	0.99798	56
hsa-mir-200a.MIMAT0001620;hsa-mir-200b.MIMAT0004571;hsa-mir-200c.MIMAT0000617;hsa-mir-200c.MIMAT0004657;hsa-mir-141.MIMAT0000432;hsa-mir-429.MIMAT0001536	0.86089	0.99798	55
hsa-mir-200a.MIMAT0000682;hsa-mir-141.MIMAT0004598	0.861	0.99798	99
hsa-mir-200a.MIMAT0000682;hsa-mir-200c.MIMAT0004657;hsa-mir-429.MIMAT0001536	0.86208	0.99798	39
hsa-mir-200b.MIMAT0000318;hsa-mir-200b.MIMAT0004571;hsa-mir-141.MIMAT0004598;hsa-mir-429.MIMAT0001536	0.86449	0.99798	59
hsa-mir-200b.MIMAT0000318;hsa-mir-141.MIMAT0000432;hsa-mir-429.MIMAT0001536	0.86465	0.99798	55
hsa-mir-200b.MIMAT0000318;hsa-mir-200c.MIMAT0000617;hsa-mir-141.MIMAT0000432;hsa-mir-429.MIMAT0001536	0.86465	0.99798	55
hsa-mir-200a.MIMAT0000682;hsa-mir-200a.MIMAT0001620;hsa-mir-141.MIMAT0004598	0.86661	0.99798	83
hsa-mir-200a.MIMAT0000682;hsa-mir-200c.MIMAT0000617;hsa-mir-141.MIMAT0004598	0.86758	0.99798	83
hsa-mir-200b.MIMAT0000318;hsa-mir-200c.MIMAT0004657;hsa-mir-429.MIMAT0001536	0.86794	0.99798	54
hsa-mir-200a.MIMAT0000682;hsa-mir-200b.MIMAT0004571;hsa-mir-200c.MIMAT0000617;hsa-mir-141.MIMAT0000432	0.86867	0.99798	99
hsa-mir-200b.MIMAT0004571;hsa-mir-200c.MIMAT0000617;hsa-mir-429.MIMAT0001536	0.8698	0.99798	52
hsa-mir-200b.MIMAT0004571;hsa-mir-429.MIMAT0001536	0.8698	0.99798	52
hsa-mir-200a.MIMAT0001620;hsa-mir-200b.MIMAT0000318;hsa-mir-200c.MIMAT0000617;hsa-mir-200c.MIMAT0004657;hsa-mir-141.MIMAT0000432;hsa-mir-429.MIMAT0001536	0.87237	0.99798	51
hsa-mir-200a.MIMAT0001620;hsa-mir-200b.MIMAT0000318;hsa-mir-200c.MIMAT0004657;hsa-mir-429.MIMAT0001536	0.87302	0.99798	51
hsa-mir-200b.MIMAT0000318;hsa-mir-200b.MIMAT0004571;hsa-mir-141.MIMAT0000432;hsa-mir-141.MIMAT0004598;hsa-mir-429.MIMAT0001536	0.87441	0.99798	62
hsa-mir-200b.MIMAT0000318;hsa-mir-200c.MIMAT0000617;hsa-mir-200c.MIMAT0004657;hsa-mir-141.MIMAT0000432;hsa-mir-429.MIMAT0001536	0.87505	0.99798	56
hsa-mir-200b.MIMAT0004571;hsa-mir-200c.MIMAT0000617;hsa-mir-141.MIMAT0000432;hsa-mir-429.MIMAT0001536	0.88147	0.99798	54
hsa-mir-200a.MIMAT0000682;hsa-mir-200b.MIMAT0000318;hsa-mir-141.MIMAT0000432;hsa-mir-429.MIMAT0001536	0.88154	0.99798	58
hsa-mir-200a.MIMAT0000682;hsa-mir-200b.MIMAT0000318;hsa-mir-200c.MIMAT0000617;hsa-mir-141.MIMAT0000432;hsa-mir-429.MIMAT0001536	0.88154	0.99798	58
hsa-mir-200a.MIMAT0000682;hsa-mir-200b.MIMAT0000318;hsa-mir-200c.MIMAT0000617;hsa-mir-141.MIMAT0004598;hsa-mir-429.MIMAT0001536	0.88358	0.99798	58
hsa-mir-200a.MIMAT0000682;hsa-mir-200b.MIMAT0000318;hsa-mir-141.MIMAT0004598;hsa-mir-429.MIMAT0001536	0.88358	0.99798	58
hsa-mir-200a.MIMAT0000682;hsa-mir-200b.MIMAT0000318;hsa-mir-200c.MIMAT0000617;hsa-mir-200c.MIMAT0004657;hsa-mir-141.MIMAT0000432;hsa-mir-141.MIMAT0004598	0.88575	0.99798	144
hsa-mir-200a.MIMAT0000682;hsa-mir-200a.MIMAT0001620;hsa-mir-200b.MIMAT0000318;hsa-mir-200c.MIMAT0004657;hsa-mir-141.MIMAT0000432;hsa-mir-429.MIMAT0001536	0.88633	0.99798	60
hsa-mir-200a.MIMAT0000682;hsa-mir-200a.MIMAT0001620;hsa-mir-200b.MIMAT0000318;hsa-mir-200c.MIMAT0000617;hsa-mir-200c.MIMAT0004657;hsa-mir-141.MIMAT0000432;hsa-mir-429.MIMAT0001536	0.88633	0.99798	60
hsa-mir-200a.MIMAT0001620	0.88653	0.99798	78
hsa-mir-200a.MIMAT0000682;hsa-mir-200a.MIMAT0001620;hsa-mir-200b.MIMAT0000318;hsa-mir-200c.MIMAT0000617;hsa-mir-429.MIMAT0001536	0.88687	0.99798	51
hsa-mir-200a.MIMAT0000682;hsa-mir-200a.MIMAT0001620;hsa-mir-200c.MIMAT0004657;hsa-mir-141.MIMAT0000432;hsa-mir-141.MIMAT0004598;hsa-mir-429.MIMAT0001536	0.89071	0.99798	82
hsa-mir-200a.MIMAT0000682;hsa-mir-200a.MIMAT0001620;hsa-mir-200c.MIMAT0000617;hsa-mir-200c.MIMAT0004657;hsa-mir-141.MIMAT0000432;hsa-mir-141.MIMAT0004598;hsa-mir-429.MIMAT0001536	0.89071	0.99798	82
hsa-mir-200a.MIMAT0001620;hsa-mir-200b.MIMAT0000318;hsa-mir-200b.MIMAT0004571;hsa-mir-200c.MIMAT0000617;hsa-mir-141.MIMAT0000432;hsa-mir-141.MIMAT0004598	0.89173	0.99798	155
hsa-mir-200a.MIMAT0000682;hsa-mir-200b.MIMAT0004571;hsa-mir-200c.MIMAT0004657;hsa-mir-141.MIMAT0000432	0.89288	0.99798	126
hsa-mir-200a.MIMAT0001620;hsa-mir-200b.MIMAT0000318;hsa-mir-200c.MIMAT0000617;hsa-mir-200c.MIMAT0004657;hsa-mir-141.MIMAT0004598;hsa-mir-429.MIMAT0001536	0.89374	0.99798	121
hsa-mir-200b.MIMAT0000318;hsa-mir-200b.MIMAT0004571;hsa-mir-200c.MIMAT0000617;hsa-mir-200c.MIMAT0004657;hsa-mir-141.MIMAT0000432;hsa-mir-429.MIMAT0001536	0.89423	0.99798	58
hsa-mir-200a.MIMAT0000682;hsa-mir-200a.MIMAT0001620;hsa-mir-200b.MIMAT0000318;hsa-mir-200b.MIMAT0004571;hsa-mir-141.MIMAT0004598;hsa-mir-429.MIMAT0001536	0.89458	0.99798	56
hsa-mir-200a.MIMAT0000682;hsa-mir-200a.MIMAT0001620;hsa-mir-200b.MIMAT0000318;hsa-mir-200b.MIMAT0004571;hsa-mir-200c.MIMAT0000617;hsa-mir-141.MIMAT0004598;hsa-mir-429.MIMAT0001536	0.89458	0.99798	56
hsa-mir-200b.MIMAT0000318;hsa-mir-141.MIMAT0000432	0.8962	0.99798	146
hsa-mir-200b.MIMAT0004571;hsa-mir-141.MIMAT0000432;hsa-mir-429.MIMAT0001536	0.89687	0.99798	50
hsa-mir-200a.MIMAT0000682;hsa-mir-200a.MIMAT0001620;hsa-mir-200b.MIMAT0000318;hsa-mir-141.MIMAT0000432;hsa-mir-429.MIMAT0001536	0.89727	0.99798	58
hsa-mir-200a.MIMAT0000682;hsa-mir-200a.MIMAT0001620;hsa-mir-200b.MIMAT0000318;hsa-mir-200c.MIMAT0000617;hsa-mir-141.MIMAT0000432;hsa-mir-429.MIMAT0001536	0.89727	0.99798	58
hsa-mir-200a.MIMAT0000682;hsa-mir-200a.MIMAT0001620;hsa-mir-200b.MIMAT0004571;hsa-mir-200c.MIMAT0000617;hsa-mir-429.MIMAT0001536	0.89799	0.99798	52
hsa-mir-200a.MIMAT0000682;hsa-mir-200a.MIMAT0001620;hsa-mir-200b.MIMAT0004571;hsa-mir-429.MIMAT0001536	0.89799	0.99798	52
hsa-mir-200a.MIMAT0001620;hsa-mir-200b.MIMAT0000318;hsa-mir-429.MIMAT0001536	0.89859	0.99798	54
hsa-mir-200a.MIMAT0001620;hsa-mir-200c.MIMAT0004657;hsa-mir-141.MIMAT0004598	0.8988	0.99798	113
hsa-mir-200a.MIMAT0000682;hsa-mir-200c.MIMAT0000617;hsa-mir-200c.MIMAT0004657;hsa-mir-141.MIMAT0004598	0.89961	0.99798	119
hsa-mir-200a.MIMAT0000682;hsa-mir-200a.MIMAT0001620;hsa-mir-200b.MIMAT0000318;hsa-mir-200b.MIMAT0004571;hsa-mir-141.MIMAT0000432;hsa-mir-141.MIMAT0004598;hsa-mir-429.MIMAT0001536	0.90002	0.99798	56
hsa-mir-200a.MIMAT0000682;hsa-mir-200a.MIMAT0001620;hsa-mir-200c.MIMAT0000617;hsa-mir-200c.MIMAT0004657;hsa-mir-141.MIMAT0000432;hsa-mir-141.MIMAT0004598	0.90164	0.99798	152
hsa-mir-200a.MIMAT0000682;hsa-mir-200b.MIMAT0000318;hsa-mir-200c.MIMAT0004657;hsa-mir-141.MIMAT0000432;hsa-mir-141.MIMAT0004598	0.90541	0.99798	139
hsa-mir-200c.MIMAT0004657;hsa-mir-429.MIMAT0001536	0.90598	0.99798	52
hsa-mir-200a.MIMAT0000682;hsa-mir-200b.MIMAT0000318;hsa-mir-200b.MIMAT0004571;hsa-mir-200c.MIMAT0004657;hsa-mir-141.MIMAT0004598;hsa-mir-429.MIMAT0001536	0.90917	0.99798	60
hsa-mir-200a.MIMAT0001620;hsa-mir-429.MIMAT0001536	0.9092	0.99798	47
hsa-mir-200a.MIMAT0000682;hsa-mir-200a.MIMAT0001620;hsa-mir-200b.MIMAT0000318;hsa-mir-200b.MIMAT0004571;hsa-mir-200c.MIMAT0000617;hsa-mir-200c.MIMAT0004657;hsa-mir-141.MIMAT0004598;hsa-mir-429.MIMAT0001536	0.91062	0.99798	55
hsa-mir-200a.MIMAT0001620;hsa-mir-200b.MIMAT0000318;hsa-mir-200c.MIMAT0004657;hsa-mir-141.MIMAT0000432;hsa-mir-141.MIMAT0004598;hsa-mir-429.MIMAT0001536	0.91115	0.99798	111
hsa-mir-200a.MIMAT0000682;hsa-mir-200b.MIMAT0004571;hsa-mir-200c.MIMAT0000617;hsa-mir-141.MIMAT0000432;hsa-mir-141.MIMAT0004598;hsa-mir-429.MIMAT0001536	0.91204	0.99798	66
hsa-mir-200a.MIMAT0000682;hsa-mir-200a.MIMAT0001620;hsa-mir-200b.MIMAT0000318;hsa-mir-200c.MIMAT0004657;hsa-mir-141.MIMAT0004598;hsa-mir-429.MIMAT0001536	0.91332	0.99798	61
hsa-mir-200b.MIMAT0000318;hsa-mir-200c.MIMAT0000617;hsa-mir-200c.MIMAT0004657;hsa-mir-141.MIMAT0000432	0.91355	0.99798	184
hsa-mir-200a.MIMAT0001620;hsa-mir-200b.MIMAT0000318;hsa-mir-200b.MIMAT0004571;hsa-mir-200c.MIMAT0000617;hsa-mir-200c.MIMAT0004657;hsa-mir-141.MIMAT0004598;hsa-mir-429.MIMAT0001536	0.91516	0.99798	124
hsa-mir-200a.MIMAT0000682;hsa-mir-200b.MIMAT0004571;hsa-mir-141.MIMAT0000432;hsa-mir-429.MIMAT0001536	0.9163	0.99798	58
hsa-mir-200a.MIMAT0000682;hsa-mir-200b.MIMAT0004571;hsa-mir-200c.MIMAT0000617;hsa-mir-141.MIMAT0000432;hsa-mir-429.MIMAT0001536	0.9163	0.99798	58
hsa-mir-200b.MIMAT0004571;hsa-mir-200c.MIMAT0000617;hsa-mir-200c.MIMAT0004657;hsa-mir-141.MIMAT0004598;hsa-mir-429.MIMAT0001536	0.91716	0.99798	90
hsa-mir-200b.MIMAT0004571;hsa-mir-200c.MIMAT0004657;hsa-mir-141.MIMAT0000432;hsa-mir-429.MIMAT0001536	0.91728	0.99798	51
hsa-mir-200b.MIMAT0004571;hsa-mir-200c.MIMAT0000617;hsa-mir-200c.MIMAT0004657;hsa-mir-141.MIMAT0000432;hsa-mir-429.MIMAT0001536	0.91728	0.99798	51
hsa-mir-200a.MIMAT0001620;hsa-mir-200c.MIMAT0000617;hsa-mir-429.MIMAT0001536	0.91872	0.99798	48
hsa-mir-200a.MIMAT0000682;hsa-mir-200a.MIMAT0001620;hsa-mir-200b.MIMAT0000318;hsa-mir-200b.MIMAT0004571;hsa-mir-200c.MIMAT0004657;hsa-mir-141.MIMAT0000432;hsa-mir-141.MIMAT0004598;hsa-mir-429.MIMAT0001536	0.91873	0.99798	53
hsa-mir-200a.MIMAT0000682;hsa-mir-200a.MIMAT0001620;hsa-mir-200b.MIMAT0000318;hsa-mir-200c.MIMAT0000617;hsa-mir-141.MIMAT0004598;hsa-mir-429.MIMAT0001536	0.9218	0.99798	59
hsa-mir-200a.MIMAT0000682;hsa-mir-200b.MIMAT0000318;hsa-mir-200b.MIMAT0004571;hsa-mir-141.MIMAT0000432;hsa-mir-141.MIMAT0004598;hsa-mir-429.MIMAT0001536	0.9218	0.99798	59
hsa-mir-200a.MIMAT0000682;hsa-mir-200b.MIMAT0000318;hsa-mir-200b.MIMAT0004571;hsa-mir-200c.MIMAT0000617;hsa-mir-141.MIMAT0000432;hsa-mir-141.MIMAT0004598;hsa-mir-429.MIMAT0001536	0.9218	0.99798	59
hsa-mir-200a.MIMAT0000682;hsa-mir-200a.MIMAT0001620;hsa-mir-200c.MIMAT0000617;hsa-mir-141.MIMAT0004598	0.92182	0.99798	85
hsa-mir-200a.MIMAT0001620;hsa-mir-200b.MIMAT0000318;hsa-mir-200c.MIMAT0004657;hsa-mir-141.MIMAT0000432;hsa-mir-429.MIMAT0001536	0.9225	0.99798	52
hsa-mir-200a.MIMAT0000682;hsa-mir-200b.MIMAT0000318;hsa-mir-200c.MIMAT0000617;hsa-mir-200c.MIMAT0004657;hsa-mir-141.MIMAT0004598;hsa-mir-429.MIMAT0001536	0.92315	0.99798	64
hsa-mir-200b.MIMAT0000318;hsa-mir-200c.MIMAT0000617;hsa-mir-200c.MIMAT0004657;hsa-mir-429.MIMAT0001536	0.92521	0.99798	56
hsa-mir-200a.MIMAT0000682;hsa-mir-200b.MIMAT0004571;hsa-mir-141.MIMAT0004598	0.92529	0.99798	91
hsa-mir-200c.MIMAT0004657	0.92543	0.99798	140
hsa-mir-200a.MIMAT0001620;hsa-mir-200b.MIMAT0004571;hsa-mir-141.MIMAT0000432	0.9255	0.99798	96
hsa-mir-200a.MIMAT0000682;hsa-mir-200b.MIMAT0004571;hsa-mir-200c.MIMAT0004657;hsa-mir-429.MIMAT0001536	0.92642	0.99798	59
hsa-mir-200b.MIMAT0000318;hsa-mir-200c.MIMAT0004657;hsa-mir-141.MIMAT0000432	0.92978	0.99798	169
hsa-mir-200a.MIMAT0000682;hsa-mir-200b.MIMAT0004571;hsa-mir-200c.MIMAT0000617;hsa-mir-200c.MIMAT0004657;hsa-mir-429.MIMAT0001536	0.93501	0.99798	60
hsa-mir-200a.MIMAT0000682;hsa-mir-200a.MIMAT0001620;hsa-mir-200b.MIMAT0000318;hsa-mir-200b.MIMAT0004571;hsa-mir-200c.MIMAT0000617;hsa-mir-200c.MIMAT0004657;hsa-mir-429.MIMAT0001536	0.93605	0.99798	77
hsa-mir-200a.MIMAT0000682;hsa-mir-200b.MIMAT0000318;hsa-mir-429.MIMAT0001536	0.93692	0.99798	59
hsa-mir-200a.MIMAT0000682;hsa-mir-200b.MIMAT0000318;hsa-mir-200c.MIMAT0000617;hsa-mir-429.MIMAT0001536	0.93692	0.99798	59
hsa-mir-200a.MIMAT0001620;hsa-mir-141.MIMAT0000432;hsa-mir-429.MIMAT0001536	0.93736	0.99798	48
hsa-mir-200a.MIMAT0001620;hsa-mir-200c.MIMAT0000617;hsa-mir-141.MIMAT0000432;hsa-mir-429.MIMAT0001536	0.93736	0.99798	48
hsa-mir-200a.MIMAT0000682;hsa-mir-200a.MIMAT0001620;hsa-mir-200c.MIMAT0000617;hsa-mir-429.MIMAT0001536	0.93976	0.99798	51
hsa-mir-200a.MIMAT0000682;hsa-mir-200a.MIMAT0001620;hsa-mir-429.MIMAT0001536	0.94126	0.99798	53
hsa-mir-200c.MIMAT0000617;hsa-mir-200c.MIMAT0004657;hsa-mir-141.MIMAT0004598;hsa-mir-429.MIMAT0001536	0.9424	0.99798	92
hsa-mir-200a.MIMAT0001620;hsa-mir-200b.MIMAT0004571;hsa-mir-200c.MIMAT0000617;hsa-mir-200c.MIMAT0004657;hsa-mir-141.MIMAT0004598	0.94341	0.99798	136
hsa-mir-200a.MIMAT0001620;hsa-mir-200b.MIMAT0004571;hsa-mir-200c.MIMAT0000617;hsa-mir-141.MIMAT0004598	0.94394	0.99798	112
hsa-mir-200a.MIMAT0001620;hsa-mir-200b.MIMAT0000318;hsa-mir-200b.MIMAT0004571;hsa-mir-200c.MIMAT0004657;hsa-mir-429.MIMAT0001536	0.9464	0.99798	76
hsa-mir-200a.MIMAT0000682;hsa-mir-200b.MIMAT0004571;hsa-mir-200c.MIMAT0004657;hsa-mir-141.MIMAT0004598;hsa-mir-429.MIMAT0001536	0.94779	0.99798	60
hsa-mir-200a.MIMAT0000682;hsa-mir-200b.MIMAT0004571;hsa-mir-200c.MIMAT0000617;hsa-mir-200c.MIMAT0004657;hsa-mir-141.MIMAT0004598;hsa-mir-429.MIMAT0001536	0.94779	0.99798	60
hsa-mir-200a.MIMAT0000682;hsa-mir-200a.MIMAT0001620;hsa-mir-200b.MIMAT0000318;hsa-mir-200c.MIMAT0004657;hsa-mir-141.MIMAT0000432;hsa-mir-141.MIMAT0004598;hsa-mir-429.MIMAT0001536	0.95675	0.99798	61
hsa-mir-200a.MIMAT0000682;hsa-mir-200a.MIMAT0001620;hsa-mir-200b.MIMAT0000318;hsa-mir-200c.MIMAT0000617;hsa-mir-200c.MIMAT0004657;hsa-mir-429.MIMAT0001536	0.9579	0.99798	56
hsa-mir-200a.MIMAT0000682;hsa-mir-200a.MIMAT0001620;hsa-mir-200b.MIMAT0000318;hsa-mir-200c.MIMAT0004657;hsa-mir-429.MIMAT0001536	0.9579	0.99798	56
hsa-mir-200b.MIMAT0004571	0.95796	0.99798	105
hsa-mir-200a.MIMAT0001620;hsa-mir-200b.MIMAT0000318;hsa-mir-200b.MIMAT0004571;hsa-mir-141.MIMAT0000432;hsa-mir-429.MIMAT0001536	0.9585	0.99798	63
hsa-mir-200a.MIMAT0000682;hsa-mir-200b.MIMAT0004571;hsa-mir-200c.MIMAT0004657;hsa-mir-141.MIMAT0000432;hsa-mir-141.MIMAT0004598;hsa-mir-429.MIMAT0001536	0.96332	0.99798	71
hsa-mir-200c.MIMAT0000617;hsa-mir-429.MIMAT0001536	0.96584	0.99798	48
hsa-mir-429.MIMAT0001536	0.96584	0.99798	48
hsa-mir-200a.MIMAT0000682;hsa-mir-200a.MIMAT0001620;hsa-mir-200c.MIMAT0004657;hsa-mir-141.MIMAT0004598	0.96664	0.99798	90
hsa-mir-200a.MIMAT0001620;hsa-mir-200b.MIMAT0000318;hsa-mir-200b.MIMAT0004571;hsa-mir-200c.MIMAT0000617;hsa-mir-141.MIMAT0000432;hsa-mir-429.MIMAT0001536	0.96744	0.99798	62
hsa-mir-200a.MIMAT0000682;hsa-mir-200b.MIMAT0004571;hsa-mir-200c.MIMAT0000617;hsa-mir-200c.MIMAT0004657;hsa-mir-141.MIMAT0000432;hsa-mir-141.MIMAT0004598;hsa-mir-429.MIMAT0001536	0.9685	0.99798	59
hsa-mir-200a.MIMAT0000682;hsa-mir-200b.MIMAT0000318;hsa-mir-200b.MIMAT0004571;hsa-mir-200c.MIMAT0000617;hsa-mir-200c.MIMAT0004657;hsa-mir-429.MIMAT0001536	0.96905	0.99798	59
hsa-mir-200a.MIMAT0001620;hsa-mir-200b.MIMAT0004571;hsa-mir-141.MIMAT0004598	0.97038	0.99798	103
hsa-mir-200a.MIMAT0000682;hsa-mir-200b.MIMAT0004571;hsa-mir-141.MIMAT0000432;hsa-mir-141.MIMAT0004598;hsa-mir-429.MIMAT0001536	0.97216	0.99798	60
hsa-mir-200a.MIMAT0000682;hsa-mir-200b.MIMAT0000318;hsa-mir-200c.MIMAT0004657;hsa-mir-141.MIMAT0004598;hsa-mir-429.MIMAT0001536	0.97345	0.99798	60
hsa-mir-200a.MIMAT0000682;hsa-mir-200c.MIMAT0004657;hsa-mir-141.MIMAT0000432	0.97499	0.99798	127
hsa-mir-200a.MIMAT0000682;hsa-mir-200a.MIMAT0001620;hsa-mir-200b.MIMAT0000318;hsa-mir-200c.MIMAT0004657;hsa-mir-141.MIMAT0000432;hsa-mir-141.MIMAT0004598	0.97672	0.99798	149
hsa-mir-200a.MIMAT0000682;hsa-mir-200b.MIMAT0004571;hsa-mir-200c.MIMAT0004657;hsa-mir-141.MIMAT0000432;hsa-mir-429.MIMAT0001536	0.97769	0.99798	59
hsa-mir-200a.MIMAT0000682;hsa-mir-200b.MIMAT0004571;hsa-mir-200c.MIMAT0000617;hsa-mir-200c.MIMAT0004657;hsa-mir-141.MIMAT0000432;hsa-mir-429.MIMAT0001536	0.97769	0.99798	59
hsa-mir-200b.MIMAT0000318;hsa-mir-200b.MIMAT0004571;hsa-mir-200c.MIMAT0000617;hsa-mir-200c.MIMAT0004657;hsa-mir-141.MIMAT0000432;hsa-mir-141.MIMAT0004598	0.97781	0.99798	170
hsa-mir-200a.MIMAT0001620;hsa-mir-200b.MIMAT0000318;hsa-mir-200b.MIMAT0004571;hsa-mir-200c.MIMAT0004657;hsa-mir-141.MIMAT0000432;hsa-mir-141.MIMAT0004598	0.97852	0.99798	146
hsa-mir-200a.MIMAT0000682;hsa-mir-200b.MIMAT0000318;hsa-mir-200c.MIMAT0004657;hsa-mir-429.MIMAT0001536	0.9788	0.99798	55
hsa-mir-200a.MIMAT0000682;hsa-mir-200b.MIMAT0000318;hsa-mir-200c.MIMAT0000617;hsa-mir-200c.MIMAT0004657;hsa-mir-429.MIMAT0001536	0.9788	0.99798	55
hsa-mir-200c.MIMAT0000617;hsa-mir-141.MIMAT0000432;hsa-mir-429.MIMAT0001536	0.98013	0.99798	53
hsa-mir-200a.MIMAT0001620;hsa-mir-200b.MIMAT0000318;hsa-mir-200c.MIMAT0000617;hsa-mir-429.MIMAT0001536	0.98165	0.99798	55
hsa-mir-200a.MIMAT0000682;hsa-mir-200a.MIMAT0001620;hsa-mir-200c.MIMAT0004657;hsa-mir-141.MIMAT0000432;hsa-mir-429.MIMAT0001536	0.98212	0.99798	54
hsa-mir-200a.MIMAT0000682;hsa-mir-200a.MIMAT0001620;hsa-mir-200c.MIMAT0000617;hsa-mir-200c.MIMAT0004657;hsa-mir-141.MIMAT0000432;hsa-mir-429.MIMAT0001536	0.98212	0.99798	54
hsa-mir-200a.MIMAT0000682;hsa-mir-200b.MIMAT0004571;hsa-mir-200c.MIMAT0000617;hsa-mir-141.MIMAT0004598;hsa-mir-429.MIMAT0001536	0.9825	0.99798	60
hsa-mir-200a.MIMAT0000682;hsa-mir-200b.MIMAT0004571;hsa-mir-141.MIMAT0004598;hsa-mir-429.MIMAT0001536	0.9825	0.99798	60
hsa-mir-141.MIMAT0000432;hsa-mir-429.MIMAT0001536	0.98252	0.99798	56
hsa-mir-200a.MIMAT0000682;hsa-mir-200b.MIMAT0000318;hsa-mir-200c.MIMAT0004657;hsa-mir-141.MIMAT0000432;hsa-mir-141.MIMAT0004598;hsa-mir-429.MIMAT0001536	0.98348	0.99798	62
hsa-mir-200c.MIMAT0000617;hsa-mir-200c.MIMAT0004657;hsa-mir-429.MIMAT0001536	0.98591	0.99798	53
hsa-mir-200a.MIMAT0001620;hsa-mir-200b.MIMAT0000318;hsa-mir-141.MIMAT0004598	0.98596	0.99798	135
hsa-mir-200a.MIMAT0000682;hsa-mir-200b.MIMAT0000318;hsa-mir-200b.MIMAT0004571;hsa-mir-200c.MIMAT0000617;hsa-mir-141.MIMAT0004598;hsa-mir-429.MIMAT0001536	0.98624	0.99798	57
hsa-mir-200a.MIMAT0000682;hsa-mir-200b.MIMAT0000318;hsa-mir-200b.MIMAT0004571;hsa-mir-141.MIMAT0004598;hsa-mir-429.MIMAT0001536	0.98624	0.99798	57
hsa-mir-200a.MIMAT0000682;hsa-mir-200a.MIMAT0001620;hsa-mir-141.MIMAT0000432;hsa-mir-429.MIMAT0001536	0.98729	0.99798	55
hsa-mir-200a.MIMAT0000682;hsa-mir-200a.MIMAT0001620;hsa-mir-200c.MIMAT0000617;hsa-mir-141.MIMAT0000432;hsa-mir-429.MIMAT0001536	0.98729	0.99798	55
hsa-mir-200a.MIMAT0000682;hsa-mir-200b.MIMAT0000318;hsa-mir-200b.MIMAT0004571;hsa-mir-200c.MIMAT0004657;hsa-mir-141.MIMAT0000432;hsa-mir-141.MIMAT0004598;hsa-mir-429.MIMAT0001536	0.98758	0.99798	65
hsa-mir-200a.MIMAT0000682;hsa-mir-200a.MIMAT0001620;hsa-mir-200b.MIMAT0000318;hsa-mir-200c.MIMAT0000617;hsa-mir-200c.MIMAT0004657;hsa-mir-141.MIMAT0000432;hsa-mir-141.MIMAT0004598;hsa-mir-429.MIMAT0001536	0.98881	0.99798	57
hsa-mir-200a.MIMAT0000682;hsa-mir-200b.MIMAT0000318;hsa-mir-200b.MIMAT0004571;hsa-mir-200c.MIMAT0000617;hsa-mir-200c.MIMAT0004657;hsa-mir-141.MIMAT0000432;hsa-mir-429.MIMAT0001536	0.98991	0.99798	60
hsa-mir-200a.MIMAT0000682;hsa-mir-200b.MIMAT0000318;hsa-mir-200b.MIMAT0004571;hsa-mir-200c.MIMAT0004657;hsa-mir-141.MIMAT0000432;hsa-mir-429.MIMAT0001536	0.98991	0.99798	60
hsa-mir-200a.MIMAT0001620;hsa-mir-200c.MIMAT0004657;hsa-mir-141.MIMAT0000432	0.9909	0.99798	162
hsa-mir-200a.MIMAT0001620;hsa-mir-200b.MIMAT0000318;hsa-mir-200c.MIMAT0004657;hsa-mir-141.MIMAT0004598;hsa-mir-429.MIMAT0001536	0.99111	0.99798	110
hsa-mir-200a.MIMAT0000682;hsa-mir-200c.MIMAT0000617;hsa-mir-200c.MIMAT0004657;hsa-mir-141.MIMAT0004598;hsa-mir-429.MIMAT0001536	0.99123	0.99798	64
hsa-mir-200a.MIMAT0001620;hsa-mir-200b.MIMAT0004571;hsa-mir-200c.MIMAT0000617;hsa-mir-200c.MIMAT0004657;hsa-mir-141.MIMAT0004598;hsa-mir-429.MIMAT0001536	0.9951	0.99798	106
hsa-mir-200b.MIMAT0000318;hsa-mir-429.MIMAT0001536	0.99656	0.99798	53
hsa-mir-200b.MIMAT0000318;hsa-mir-200c.MIMAT0000617;hsa-mir-429.MIMAT0001536	0.99656	0.99798	53
hsa-mir-200a.MIMAT0000682;hsa-mir-200a.MIMAT0001620;hsa-mir-200b.MIMAT0000318;hsa-mir-200c.MIMAT0000617;hsa-mir-200c.MIMAT0004657;hsa-mir-141.MIMAT0000432;hsa-mir-141.MIMAT0004598	0.99793	0.99798	152
hsa-mir-200a.MIMAT0001620;hsa-mir-200b.MIMAT0000318;hsa-mir-200b.MIMAT0004571;hsa-mir-200c.MIMAT0000617;hsa-mir-200c.MIMAT0004657;hsa-mir-141.MIMAT0000432;hsa-mir-141.MIMAT0004598;hsa-mir-429.MIMAT0001536	0.99798	0.99798	129

## Sheet: miR-21s
miRs	p.val	adj.pval	clustsize
hsa-mir-21.MIMAT0000076	0.40409	0.81779	80
hsa-mir-21.MIMAT0000076;hsa-mir-21.MIMAT0004494	0.54519	0.81779	112
hsa-mir-21.MIMAT0004494	0.98598	0.98598	76

## Sheet: miR-143s
miRs	p.val	adj.pval	clustsize
hsa-mir-143.MIMAT0000435	0.00056	0.00169	36
hsa-mir-143.MIMAT0004599	0.98574	0.98574	9
hsa-mir-143.MIMAT0000435;hsa-mir-143.MIMAT0004599	0.98574	0.98574	9

## Sheet: 200s.29s
miRs	p.val	adj.pval	clustsize
hsa-mir-200b.MIMAT0000318;hsa-mir-200c.MIMAT0000617;hsa-mir-29c.MIMAT0004673	0.00503	0.99976	127
hsa-mir-200b.MIMAT0000318;hsa-mir-200c.MIMAT0000617;hsa-mir-29b-2.MIMAT0004515;hsa-mir-29c.MIMAT0004673	0.00776	0.99976	121
hsa-mir-200b.MIMAT0000318;hsa-mir-29c.MIMAT0000681	0.01046	0.99976	108
hsa-mir-200a.MIMAT0000682;hsa-mir-200b.MIMAT0000318;hsa-mir-200c.MIMAT0000617;hsa-mir-200c.MIMAT0004657;hsa-mir-29b-1.MIMAT0004514	0.01412	0.99976	108
hsa-mir-200b.MIMAT0000318;hsa-mir-200b.MIMAT0004571;hsa-mir-200c.MIMAT0000617;hsa-mir-29a.MIMAT0000086;hsa-mir-29b-2.MIMAT0004515	0.01518	0.99976	144
hsa-mir-200a.MIMAT0000682;hsa-mir-200b.MIMAT0000318;hsa-mir-200c.MIMAT0000617;hsa-mir-29a.MIMAT0000086	0.01652	0.99976	79
hsa-mir-200c.MIMAT0004657;hsa-mir-29a.MIMAT0000086;hsa-mir-29a.MIMAT0004503;hsa-mir-29b-1.MIMAT0004514;hsa-mir-29b-2.MIMAT0004515	0.01897	0.99976	44
hsa-mir-200b.MIMAT0000318	0.01951	0.99976	106
hsa-mir-200a.MIMAT0001620;hsa-mir-200b.MIMAT0000318;hsa-mir-200c.MIMAT0000617;hsa-mir-29a.MIMAT0000086;hsa-mir-29b-1.MIMAT0004514	0.02058	0.99976	123
hsa-mir-200a.MIMAT0000682;hsa-mir-200b.MIMAT0000318;hsa-mir-200b.MIMAT0004571;hsa-mir-200c.MIMAT0000617;hsa-mir-29a.MIMAT0000086;hsa-mir-29b-1.MIMAT0004514	0.02065	0.99976	81
hsa-mir-200a.MIMAT0000682;hsa-mir-200b.MIMAT0000318;hsa-mir-200c.MIMAT0004657;hsa-mir-29a.MIMAT0000086;hsa-mir-29b-1.MIMAT0004514	0.02148	0.99976	101
hsa-mir-200b.MIMAT0000318;hsa-mir-29a.MIMAT0000086;hsa-mir-29b-2.MIMAT0004515;hsa-mir-29c.MIMAT0004673	0.02216	0.99976	124
hsa-mir-200b.MIMAT0000318;hsa-mir-200c.MIMAT0000617	0.02404	0.99976	129
hsa-mir-200b.MIMAT0004571;hsa-mir-200c.MIMAT0000617;hsa-mir-200c.MIMAT0004657;hsa-mir-29a.MIMAT0000086;hsa-mir-29a.MIMAT0004503;hsa-mir-29b-1.MIMAT0004514;hsa-mir-29b-2.MIMAT0004515	0.02428	0.99976	45
hsa-mir-200b.MIMAT0000318;hsa-mir-200b.MIMAT0004571;hsa-mir-200c.MIMAT0000617;hsa-mir-29a.MIMAT0000086	0.02526	0.99976	117
hsa-mir-200a.MIMAT0000682;hsa-mir-200b.MIMAT0000318;hsa-mir-29b-1.MIMAT0004514	0.02609	0.99976	85
hsa-mir-200a.MIMAT0000682;hsa-mir-200b.MIMAT0000318;hsa-mir-200c.MIMAT0000617;hsa-mir-200c.MIMAT0004657;hsa-mir-29a.MIMAT0000086;hsa-mir-29b-1.MIMAT0004514	0.02714	0.99976	104
hsa-mir-200a.MIMAT0000682;hsa-mir-200b.MIMAT0000318;hsa-mir-200c.MIMAT0004657;hsa-mir-29b-1.MIMAT0004514	0.02828	0.99976	102
hsa-mir-200a.MIMAT0000682;hsa-mir-200b.MIMAT0000318;hsa-mir-200c.MIMAT0000617	0.02944	0.99976	76
hsa-mir-200a.MIMAT0000682;hsa-mir-200b.MIMAT0000318;hsa-mir-200c.MIMAT0000617;hsa-mir-29b-1.MIMAT0004514	0.03047	0.99976	93
hsa-mir-200b.MIMAT0000318;hsa-mir-29c.MIMAT0004673	0.032	0.99976	113
hsa-mir-200b.MIMAT0004571;hsa-mir-200c.MIMAT0000617;hsa-mir-29b-1.MIMAT0004514;hsa-mir-29b-2.MIMAT0004515	0.03211	0.99976	67
hsa-mir-200a.MIMAT0001620;hsa-mir-200b.MIMAT0000318;hsa-mir-200c.MIMAT0004657;hsa-mir-29a.MIMAT0000086;hsa-mir-29b-1.MIMAT0004514	0.03441	0.99976	132
hsa-mir-200a.MIMAT0001620;hsa-mir-29a.MIMAT0000086;hsa-mir-29a.MIMAT0004503;hsa-mir-29b-1.MIMAT0004514	0.03603	0.99976	43
hsa-mir-200a.MIMAT0001620;hsa-mir-200c.MIMAT0000617;hsa-mir-29a.MIMAT0000086;hsa-mir-29a.MIMAT0004503;hsa-mir-29b-1.MIMAT0004514	0.03603	0.99976	43
hsa-mir-200a.MIMAT0001620;hsa-mir-200b.MIMAT0000318;hsa-mir-200b.MIMAT0004571;hsa-mir-29a.MIMAT0000086;hsa-mir-29a.MIMAT0004503;hsa-mir-29b-1.MIMAT0004514	0.03603	0.99976	43
hsa-mir-200a.MIMAT0001620;hsa-mir-200b.MIMAT0000318;hsa-mir-200c.MIMAT0000617;hsa-mir-29a.MIMAT0000086;hsa-mir-29a.MIMAT0004503;hsa-mir-29b-1.MIMAT0004514	0.03603	0.99976	43
hsa-mir-200a.MIMAT0001620;hsa-mir-200b.MIMAT0004571;hsa-mir-200c.MIMAT0000617;hsa-mir-29a.MIMAT0000086;hsa-mir-29a.MIMAT0004503;hsa-mir-29b-1.MIMAT0004514	0.03603	0.99976	43
hsa-mir-200a.MIMAT0001620;hsa-mir-200b.MIMAT0004571;hsa-mir-29a.MIMAT0000086;hsa-mir-29a.MIMAT0004503;hsa-mir-29b-1.MIMAT0004514	0.03603	0.99976	43
hsa-mir-200a.MIMAT0000682;hsa-mir-200b.MIMAT0000318	0.03671	0.99976	68
hsa-mir-200a.MIMAT0001620;hsa-mir-200c.MIMAT0000617;hsa-mir-200c.MIMAT0004657;hsa-mir-29a.MIMAT0000086;hsa-mir-29a.MIMAT0004503;hsa-mir-29b-1.MIMAT0004514	0.03751	0.99976	44
hsa-mir-200a.MIMAT0001620;hsa-mir-200c.MIMAT0004657;hsa-mir-29a.MIMAT0000086;hsa-mir-29a.MIMAT0004503;hsa-mir-29b-1.MIMAT0004514	0.03751	0.99976	44
hsa-mir-200a.MIMAT0001620;hsa-mir-200b.MIMAT0004571;hsa-mir-200c.MIMAT0000617;hsa-mir-200c.MIMAT0004657;hsa-mir-29a.MIMAT0000086;hsa-mir-29a.MIMAT0004503;hsa-mir-29b-1.MIMAT0004514	0.03751	0.99976	44
hsa-mir-200b.MIMAT0000318;hsa-mir-200b.MIMAT0004571;hsa-mir-29a.MIMAT0000086;hsa-mir-29a.MIMAT0004503	0.03811	0.99976	51
hsa-mir-200b.MIMAT0000318;hsa-mir-200b.MIMAT0004571;hsa-mir-200c.MIMAT0004657;hsa-mir-29a.MIMAT0000086;hsa-mir-29a.MIMAT0004503	0.03811	0.99976	51
hsa-mir-200b.MIMAT0000318;hsa-mir-200c.MIMAT0000617;hsa-mir-29a.MIMAT0000086;hsa-mir-29b-2.MIMAT0004515	0.03823	0.99976	164
hsa-mir-29a.MIMAT0004503;hsa-mir-29b-1.MIMAT0004514	0.03896	0.99976	45
hsa-mir-200b.MIMAT0000318;hsa-mir-29a.MIMAT0004503;hsa-mir-29b-1.MIMAT0004514	0.03896	0.99976	45
hsa-mir-200c.MIMAT0004657;hsa-mir-29a.MIMAT0004503;hsa-mir-29b-1.MIMAT0004514	0.03896	0.99976	45
hsa-mir-200a.MIMAT0001620;hsa-mir-200b.MIMAT0000318;hsa-mir-29a.MIMAT0004503;hsa-mir-29b-1.MIMAT0004514	0.03896	0.99976	45
hsa-mir-200a.MIMAT0001620;hsa-mir-200c.MIMAT0000617;hsa-mir-29a.MIMAT0004503;hsa-mir-29b-1.MIMAT0004514	0.03896	0.99976	45
hsa-mir-200b.MIMAT0000318;hsa-mir-200b.MIMAT0004571;hsa-mir-29a.MIMAT0004503;hsa-mir-29b-1.MIMAT0004514	0.03896	0.99976	45
hsa-mir-200b.MIMAT0000318;hsa-mir-200c.MIMAT0000617;hsa-mir-29a.MIMAT0004503;hsa-mir-29b-1.MIMAT0004514	0.03896	0.99976	45
hsa-mir-200b.MIMAT0004571;hsa-mir-200c.MIMAT0000617;hsa-mir-29a.MIMAT0004503;hsa-mir-29b-1.MIMAT0004514	0.03896	0.99976	45
hsa-mir-200c.MIMAT0004657;hsa-mir-29a.MIMAT0000086;hsa-mir-29a.MIMAT0004503;hsa-mir-29b-1.MIMAT0004514	0.03896	0.99976	45
hsa-mir-200a.MIMAT0001620;hsa-mir-200b.MIMAT0000318;hsa-mir-200c.MIMAT0004657;hsa-mir-29a.MIMAT0004503;hsa-mir-29b-1.MIMAT0004514	0.03896	0.99976	45
hsa-mir-200a.MIMAT0001620;hsa-mir-200b.MIMAT0004571;hsa-mir-200c.MIMAT0000617;hsa-mir-29a.MIMAT0004503;hsa-mir-29b-1.MIMAT0004514	0.03896	0.99976	45
hsa-mir-200b.MIMAT0000318;hsa-mir-200b.MIMAT0004571;hsa-mir-200c.MIMAT0004657;hsa-mir-29a.MIMAT0004503;hsa-mir-29b-1.MIMAT0004514	0.03896	0.99976	45
hsa-mir-200b.MIMAT0004571;hsa-mir-200c.MIMAT0000617;hsa-mir-29a.MIMAT0000086;hsa-mir-29a.MIMAT0004503;hsa-mir-29b-1.MIMAT0004514	0.03896	0.99976	45
hsa-mir-200b.MIMAT0004571;hsa-mir-200c.MIMAT0004657;hsa-mir-29a.MIMAT0000086;hsa-mir-29a.MIMAT0004503;hsa-mir-29b-1.MIMAT0004514	0.03896	0.99976	45
hsa-mir-200c.MIMAT0000617;hsa-mir-200c.MIMAT0004657;hsa-mir-29a.MIMAT0000086;hsa-mir-29a.MIMAT0004503;hsa-mir-29b-1.MIMAT0004514	0.03896	0.99976	45
hsa-mir-200a.MIMAT0001620;hsa-mir-200b.MIMAT0000318;hsa-mir-200b.MIMAT0004571;hsa-mir-200c.MIMAT0004657;hsa-mir-29a.MIMAT0004503;hsa-mir-29b-1.MIMAT0004514	0.03896	0.99976	45
hsa-mir-200a.MIMAT0001620;hsa-mir-200b.MIMAT0004571;hsa-mir-200c.MIMAT0000617;hsa-mir-200c.MIMAT0004657;hsa-mir-29a.MIMAT0004503;hsa-mir-29b-1.MIMAT0004514	0.03896	0.99976	45
hsa-mir-200b.MIMAT0000318;hsa-mir-200b.MIMAT0004571;hsa-mir-200c.MIMAT0000617;hsa-mir-200c.MIMAT0004657;hsa-mir-29a.MIMAT0004503;hsa-mir-29b-1.MIMAT0004514	0.03896	0.99976	45
hsa-mir-200b.MIMAT0000318;hsa-mir-200c.MIMAT0000617;hsa-mir-200c.MIMAT0004657;hsa-mir-29a.MIMAT0000086;hsa-mir-29a.MIMAT0004503;hsa-mir-29b-1.MIMAT0004514	0.03896	0.99976	45
hsa-mir-200a.MIMAT0001620;hsa-mir-200b.MIMAT0000318;hsa-mir-200b.MIMAT0004571;hsa-mir-200c.MIMAT0000617;hsa-mir-200c.MIMAT0004657;hsa-mir-29a.MIMAT0004503;hsa-mir-29b-1.MIMAT0004514	0.03896	0.99976	45
hsa-mir-200a.MIMAT0001620;hsa-mir-29a.MIMAT0004503;hsa-mir-29b-1.MIMAT0004514	0.03896	0.99976	45
hsa-mir-200c.MIMAT0000617;hsa-mir-29a.MIMAT0004503;hsa-mir-29b-1.MIMAT0004514	0.03896	0.99976	45
hsa-mir-29a.MIMAT0000086;hsa-mir-29a.MIMAT0004503;hsa-mir-29b-1.MIMAT0004514	0.03896	0.99976	45
hsa-mir-200a.MIMAT0001620;hsa-mir-200b.MIMAT0004571;hsa-mir-29a.MIMAT0004503;hsa-mir-29b-1.MIMAT0004514	0.03896	0.99976	45
hsa-mir-200a.MIMAT0001620;hsa-mir-200c.MIMAT0004657;hsa-mir-29a.MIMAT0004503;hsa-mir-29b-1.MIMAT0004514	0.03896	0.99976	45
hsa-mir-200b.MIMAT0000318;hsa-mir-200c.MIMAT0004657;hsa-mir-29a.MIMAT0004503;hsa-mir-29b-1.MIMAT0004514	0.03896	0.99976	45
hsa-mir-200b.MIMAT0000318;hsa-mir-29a.MIMAT0000086;hsa-mir-29a.MIMAT0004503;hsa-mir-29b-1.MIMAT0004514	0.03896	0.99976	45
hsa-mir-200b.MIMAT0004571;hsa-mir-200c.MIMAT0004657;hsa-mir-29a.MIMAT0004503;hsa-mir-29b-1.MIMAT0004514	0.03896	0.99976	45
hsa-mir-200b.MIMAT0004571;hsa-mir-29a.MIMAT0000086;hsa-mir-29a.MIMAT0004503;hsa-mir-29b-1.MIMAT0004514	0.03896	0.99976	45
hsa-mir-200c.MIMAT0000617;hsa-mir-200c.MIMAT0004657;hsa-mir-29a.MIMAT0004503;hsa-mir-29b-1.MIMAT0004514	0.03896	0.99976	45
hsa-mir-200a.MIMAT0001620;hsa-mir-200b.MIMAT0000318;hsa-mir-200b.MIMAT0004571;hsa-mir-29a.MIMAT0004503;hsa-mir-29b-1.MIMAT0004514	0.03896	0.99976	45
hsa-mir-200a.MIMAT0001620;hsa-mir-200b.MIMAT0000318;hsa-mir-200c.MIMAT0000617;hsa-mir-29a.MIMAT0004503;hsa-mir-29b-1.MIMAT0004514	0.03896	0.99976	45
hsa-mir-200a.MIMAT0001620;hsa-mir-200b.MIMAT0004571;hsa-mir-200c.MIMAT0004657;hsa-mir-29a.MIMAT0004503;hsa-mir-29b-1.MIMAT0004514	0.03896	0.99976	45
hsa-mir-200a.MIMAT0001620;hsa-mir-200c.MIMAT0000617;hsa-mir-200c.MIMAT0004657;hsa-mir-29a.MIMAT0004503;hsa-mir-29b-1.MIMAT0004514	0.03896	0.99976	45
hsa-mir-200b.MIMAT0000318;hsa-mir-200c.MIMAT0000617;hsa-mir-200c.MIMAT0004657;hsa-mir-29a.MIMAT0004503;hsa-mir-29b-1.MIMAT0004514	0.03896	0.99976	45
hsa-mir-200b.MIMAT0000318;hsa-mir-200c.MIMAT0000617;hsa-mir-29a.MIMAT0000086;hsa-mir-29a.MIMAT0004503;hsa-mir-29b-1.MIMAT0004514	0.03896	0.99976	45
hsa-mir-200b.MIMAT0000318;hsa-mir-200c.MIMAT0004657;hsa-mir-29a.MIMAT0000086;hsa-mir-29a.MIMAT0004503;hsa-mir-29b-1.MIMAT0004514	0.03896	0.99976	45
hsa-mir-200b.MIMAT0004571;hsa-mir-200c.MIMAT0000617;hsa-mir-200c.MIMAT0004657;hsa-mir-29a.MIMAT0004503;hsa-mir-29b-1.MIMAT0004514	0.03896	0.99976	45
hsa-mir-200a.MIMAT0001620;hsa-mir-200b.MIMAT0000318;hsa-mir-200b.MIMAT0004571;hsa-mir-200c.MIMAT0000617;hsa-mir-29a.MIMAT0004503;hsa-mir-29b-1.MIMAT0004514	0.03896	0.99976	45
hsa-mir-200b.MIMAT0004571;hsa-mir-200c.MIMAT0000617;hsa-mir-200c.MIMAT0004657;hsa-mir-29a.MIMAT0000086;hsa-mir-29a.MIMAT0004503;hsa-mir-29b-1.MIMAT0004514	0.03896	0.99976	45
hsa-mir-200a.MIMAT0000682;hsa-mir-200b.MIMAT0000318;hsa-mir-200b.MIMAT0004571;hsa-mir-200c.MIMAT0000617;hsa-mir-200c.MIMAT0004657;hsa-mir-29a.MIMAT0000086;hsa-mir-29b-1.MIMAT0004514	0.03921	0.99976	110
hsa-mir-200b.MIMAT0000318;hsa-mir-29a.MIMAT0000086	0.04041	0.99976	135
hsa-mir-200a.MIMAT0000682;hsa-mir-200b.MIMAT0000318;hsa-mir-200c.MIMAT0004657;hsa-mir-29a.MIMAT0000086	0.0409	0.99976	97
hsa-mir-200a.MIMAT0000682;hsa-mir-200b.MIMAT0000318;hsa-mir-200c.MIMAT0004657	0.04094	0.99976	95
hsa-mir-200b.MIMAT0000318;hsa-mir-29a.MIMAT0000086;hsa-mir-29a.MIMAT0004503	0.04218	0.99976	45
hsa-mir-200a.MIMAT0001620;hsa-mir-200b.MIMAT0000318;hsa-mir-29a.MIMAT0000086;hsa-mir-29a.MIMAT0004503	0.04218	0.99976	45
hsa-mir-200a.MIMAT0001620;hsa-mir-200b.MIMAT0004571;hsa-mir-29a.MIMAT0000086;hsa-mir-29a.MIMAT0004503	0.04218	0.99976	45
hsa-mir-200b.MIMAT0000318;hsa-mir-200c.MIMAT0000617;hsa-mir-29a.MIMAT0000086;hsa-mir-29a.MIMAT0004503	0.04218	0.99976	45
hsa-mir-200b.MIMAT0000318;hsa-mir-200c.MIMAT0004657;hsa-mir-29a.MIMAT0000086;hsa-mir-29a.MIMAT0004503	0.04218	0.99976	45
hsa-mir-200c.MIMAT0000617;hsa-mir-200c.MIMAT0004657;hsa-mir-29a.MIMAT0000086;hsa-mir-29a.MIMAT0004503	0.04218	0.99976	45
hsa-mir-200a.MIMAT0001620;hsa-mir-200b.MIMAT0000318;hsa-mir-200c.MIMAT0000617;hsa-mir-29a.MIMAT0000086;hsa-mir-29a.MIMAT0004503	0.04218	0.99976	45
hsa-mir-200b.MIMAT0000318;hsa-mir-200b.MIMAT0004571;hsa-mir-200c.MIMAT0000617;hsa-mir-29a.MIMAT0000086;hsa-mir-29a.MIMAT0004503	0.04218	0.99976	45
hsa-mir-200b.MIMAT0004571;hsa-mir-200c.MIMAT0000617;hsa-mir-200c.MIMAT0004657;hsa-mir-29a.MIMAT0000086;hsa-mir-29a.MIMAT0004503	0.04218	0.99976	45
hsa-mir-200a.MIMAT0001620;hsa-mir-200b.MIMAT0000318;hsa-mir-200c.MIMAT0000617;hsa-mir-200c.MIMAT0004657;hsa-mir-29a.MIMAT0000086;hsa-mir-29a.MIMAT0004503	0.04218	0.99976	45
hsa-mir-200b.MIMAT0000318;hsa-mir-200b.MIMAT0004571;hsa-mir-200c.MIMAT0000617;hsa-mir-200c.MIMAT0004657;hsa-mir-29a.MIMAT0000086;hsa-mir-29a.MIMAT0004503	0.04218	0.99976	45
hsa-mir-29a.MIMAT0000086;hsa-mir-29a.MIMAT0004503	0.04218	0.99976	45
hsa-mir-200a.MIMAT0001620;hsa-mir-29a.MIMAT0000086;hsa-mir-29a.MIMAT0004503	0.04218	0.99976	45
hsa-mir-200b.MIMAT0004571;hsa-mir-29a.MIMAT0000086;hsa-mir-29a.MIMAT0004503	0.04218	0.99976	45
hsa-mir-200c.MIMAT0000617;hsa-mir-29a.MIMAT0000086;hsa-mir-29a.MIMAT0004503	0.04218	0.99976	45
hsa-mir-200a.MIMAT0001620;hsa-mir-200c.MIMAT0000617;hsa-mir-29a.MIMAT0000086;hsa-mir-29a.MIMAT0004503	0.04218	0.99976	45
hsa-mir-200a.MIMAT0001620;hsa-mir-200c.MIMAT0004657;hsa-mir-29a.MIMAT0000086;hsa-mir-29a.MIMAT0004503	0.04218	0.99976	45
hsa-mir-200b.MIMAT0004571;hsa-mir-200c.MIMAT0000617;hsa-mir-29a.MIMAT0000086;hsa-mir-29a.MIMAT0004503	0.04218	0.99976	45
hsa-mir-200a.MIMAT0001620;hsa-mir-200b.MIMAT0000318;hsa-mir-200c.MIMAT0004657;hsa-mir-29a.MIMAT0000086;hsa-mir-29a.MIMAT0004503	0.04218	0.99976	45
hsa-mir-200a.MIMAT0001620;hsa-mir-200b.MIMAT0004571;hsa-mir-200c.MIMAT0000617;hsa-mir-29a.MIMAT0000086;hsa-mir-29a.MIMAT0004503	0.04218	0.99976	45
hsa-mir-200a.MIMAT0001620;hsa-mir-200b.MIMAT0004571;hsa-mir-200c.MIMAT0004657;hsa-mir-29a.MIMAT0000086;hsa-mir-29a.MIMAT0004503	0.04218	0.99976	45
hsa-mir-200a.MIMAT0001620;hsa-mir-200c.MIMAT0000617;hsa-mir-200c.MIMAT0004657;hsa-mir-29a.MIMAT0000086;hsa-mir-29a.MIMAT0004503	0.04218	0.99976	45
hsa-mir-200a.MIMAT0001620;hsa-mir-200b.MIMAT0004571;hsa-mir-200c.MIMAT0000617;hsa-mir-200c.MIMAT0004657;hsa-mir-29a.MIMAT0000086;hsa-mir-29a.MIMAT0004503	0.04218	0.99976	45
hsa-mir-200a.MIMAT0000682;hsa-mir-200b.MIMAT0000318;hsa-mir-200c.MIMAT0004657;hsa-mir-29b-2.MIMAT0004515	0.04245	0.99976	84
hsa-mir-200a.MIMAT0000682;hsa-mir-200b.MIMAT0000318;hsa-mir-200b.MIMAT0004571;hsa-mir-200c.MIMAT0004657;hsa-mir-29a.MIMAT0000086;hsa-mir-29b-1.MIMAT0004514	0.04498	0.99976	97
hsa-mir-200a.MIMAT0000682;hsa-mir-200b.MIMAT0000318;hsa-mir-29a.MIMAT0000086	0.04598	0.99976	72
hsa-mir-200a.MIMAT0000682;hsa-mir-200b.MIMAT0000318;hsa-mir-200c.MIMAT0000617;hsa-mir-29a.MIMAT0000086;hsa-mir-29b-1.MIMAT0004514	0.04793	0.99976	85
hsa-mir-200a.MIMAT0000682;hsa-mir-200a.MIMAT0001620;hsa-mir-200b.MIMAT0000318;hsa-mir-200c.MIMAT0004657;hsa-mir-29a.MIMAT0000086;hsa-mir-29b-1.MIMAT0004514	0.04847	0.99976	105
hsa-mir-200a.MIMAT0000682;hsa-mir-200c.MIMAT0000617;hsa-mir-200c.MIMAT0004657;hsa-mir-29a.MIMAT0000086	0.05	0.99976	111
hsa-mir-200b.MIMAT0004571;hsa-mir-200c.MIMAT0000617;hsa-mir-200c.MIMAT0004657;hsa-mir-29b-1.MIMAT0004514;hsa-mir-29b-2.MIMAT0004515	0.05078	0.99976	68
hsa-mir-200c.MIMAT0004657;hsa-mir-29a.MIMAT0000086;hsa-mir-29a.MIMAT0004503	0.05482	0.99976	44
hsa-mir-200b.MIMAT0004571;hsa-mir-200c.MIMAT0004657;hsa-mir-29a.MIMAT0000086;hsa-mir-29a.MIMAT0004503	0.05482	0.99976	44
hsa-mir-200a.MIMAT0001620;hsa-mir-200b.MIMAT0000318;hsa-mir-29a.MIMAT0000086;hsa-mir-29b-1.MIMAT0004514	0.0554	0.99976	117
hsa-mir-200a.MIMAT0000682;hsa-mir-200a.MIMAT0001620;hsa-mir-200b.MIMAT0000318;hsa-mir-200b.MIMAT0004571;hsa-mir-200c.MIMAT0004657;hsa-mir-29b.MIMAT0000100;hsa-mir-29c.MIMAT0004673	0.05575	0.99976	65
hsa-mir-200a.MIMAT0000682;hsa-mir-200b.MIMAT0000318;hsa-mir-200c.MIMAT0004657;hsa-mir-29c.MIMAT0004673	0.05899	0.99976	87
hsa-mir-200a.MIMAT0000682;hsa-mir-200a.MIMAT0001620;hsa-mir-200b.MIMAT0000318;hsa-mir-200b.MIMAT0004571;hsa-mir-200c.MIMAT0000617;hsa-mir-200c.MIMAT0004657;hsa-mir-29b-1.MIMAT0004514;hsa-mir-29b.MIMAT0000100	0.06007	0.99976	66
hsa-mir-200a.MIMAT0000682;hsa-mir-200a.MIMAT0001620;hsa-mir-200b.MIMAT0000318;hsa-mir-200b.MIMAT0004571;hsa-mir-200c.MIMAT0004657;hsa-mir-29b-1.MIMAT0004514;hsa-mir-29b.MIMAT0000100	0.06007	0.99976	66
hsa-mir-200a.MIMAT0000682;hsa-mir-200a.MIMAT0001620;hsa-mir-200b.MIMAT0004571;hsa-mir-29a.MIMAT0004503;hsa-mir-29c.MIMAT0004673	0.0604	0.99976	38
hsa-mir-200a.MIMAT0000682;hsa-mir-200a.MIMAT0001620;hsa-mir-200b.MIMAT0004571;hsa-mir-200c.MIMAT0000617;hsa-mir-29a.MIMAT0004503;hsa-mir-29c.MIMAT0004673	0.0604	0.99976	38
hsa-mir-200a.MIMAT0000682;hsa-mir-200a.MIMAT0001620;hsa-mir-200c.MIMAT0004657;hsa-mir-29a.MIMAT0004503;hsa-mir-29c.MIMAT0004673	0.0604	0.99976	38
hsa-mir-200a.MIMAT0000682;hsa-mir-200a.MIMAT0001620;hsa-mir-200c.MIMAT0000617;hsa-mir-200c.MIMAT0004657;hsa-mir-29a.MIMAT0004503;hsa-mir-29c.MIMAT0004673	0.0604	0.99976	38
hsa-mir-200a.MIMAT0000682;hsa-mir-200b.MIMAT0000318;hsa-mir-200c.MIMAT0000617;hsa-mir-200c.MIMAT0004657;hsa-mir-29c.MIMAT0000681	0.06133	0.99976	108
hsa-mir-200a.MIMAT0001620;hsa-mir-200b.MIMAT0004571;hsa-mir-200c.MIMAT0004657;hsa-mir-29a.MIMAT0004503;hsa-mir-29b-1.MIMAT0004514;hsa-mir-29b-2.MIMAT0004515	0.06168	0.99976	41
hsa-mir-200a.MIMAT0000682;hsa-mir-200b.MIMAT0000318;hsa-mir-200b.MIMAT0004571;hsa-mir-29a.MIMAT0000086;hsa-mir-29b-1.MIMAT0004514	0.06399	0.99976	76
hsa-mir-200c.MIMAT0004657;hsa-mir-29a.MIMAT0004503;hsa-mir-29b.MIMAT0000100;hsa-mir-29c.MIMAT0000681	0.06489	0.99976	69
hsa-mir-200a.MIMAT0000682;hsa-mir-200c.MIMAT0000617;hsa-mir-200c.MIMAT0004657	0.06546	0.99976	115
hsa-mir-200a.MIMAT0001620;hsa-mir-200b.MIMAT0004571;hsa-mir-200c.MIMAT0004657;hsa-mir-29a.MIMAT0000086;hsa-mir-29b-1.MIMAT0004514	0.0664	0.99976	140
hsa-mir-200a.MIMAT0000682;hsa-mir-200b.MIMAT0000318;hsa-mir-200c.MIMAT0000617;hsa-mir-29a.MIMAT0000086;hsa-mir-29c.MIMAT0004673	0.06676	0.99976	90
hsa-mir-200a.MIMAT0000682;hsa-mir-200b.MIMAT0004571;hsa-mir-29a.MIMAT0004503;hsa-mir-29b-2.MIMAT0004515;hsa-mir-29c.MIMAT0004673	0.06762	0.99976	27
hsa-mir-200a.MIMAT0000682;hsa-mir-200c.MIMAT0000617;hsa-mir-29a.MIMAT0004503;hsa-mir-29b-2.MIMAT0004515;hsa-mir-29c.MIMAT0004673	0.06762	0.99976	27
hsa-mir-200a.MIMAT0000682;hsa-mir-29a.MIMAT0000086;hsa-mir-29a.MIMAT0004503;hsa-mir-29b-2.MIMAT0004515;hsa-mir-29c.MIMAT0004673	0.06762	0.99976	27
hsa-mir-200a.MIMAT0000682;hsa-mir-200a.MIMAT0001620;hsa-mir-200c.MIMAT0004657;hsa-mir-29a.MIMAT0004503;hsa-mir-29b-2.MIMAT0004515;hsa-mir-29c.MIMAT0004673	0.06762	0.99976	27
hsa-mir-200a.MIMAT0000682;hsa-mir-200b.MIMAT0004571;hsa-mir-200c.MIMAT0004657;hsa-mir-29a.MIMAT0004503;hsa-mir-29b-2.MIMAT0004515;hsa-mir-29c.MIMAT0004673	0.06762	0.99976	27
hsa-mir-200a.MIMAT0000682;hsa-mir-200c.MIMAT0000617;hsa-mir-200c.MIMAT0004657;hsa-mir-29a.MIMAT0004503;hsa-mir-29b-2.MIMAT0004515;hsa-mir-29c.MIMAT0004673	0.06762	0.99976	27
hsa-mir-200a.MIMAT0000682;hsa-mir-200a.MIMAT0001620;hsa-mir-200c.MIMAT0000617;hsa-mir-29a.MIMAT0000086;hsa-mir-29a.MIMAT0004503;hsa-mir-29b-2.MIMAT0004515;hsa-mir-29c.MIMAT0004673	0.06762	0.99976	27
hsa-mir-200a.MIMAT0000682;hsa-mir-200b.MIMAT0000318;hsa-mir-200b.MIMAT0004571;hsa-mir-200c.MIMAT0000617;hsa-mir-200c.MIMAT0004657;hsa-mir-29a.MIMAT0000086;hsa-mir-29a.MIMAT0004503;hsa-mir-29b-2.MIMAT0004515;hsa-mir-29c.MIMAT0004673	0.06762	0.99976	27
hsa-mir-200a.MIMAT0000682;hsa-mir-29a.MIMAT0004503;hsa-mir-29b-2.MIMAT0004515;hsa-mir-29c.MIMAT0004673	0.06762	0.99976	27
hsa-mir-200a.MIMAT0000682;hsa-mir-200c.MIMAT0004657;hsa-mir-29a.MIMAT0004503;hsa-mir-29b-2.MIMAT0004515;hsa-mir-29c.MIMAT0004673	0.06762	0.99976	27
hsa-mir-200a.MIMAT0000682;hsa-mir-200a.MIMAT0001620;hsa-mir-29a.MIMAT0000086;hsa-mir-29a.MIMAT0004503;hsa-mir-29b-2.MIMAT0004515;hsa-mir-29c.MIMAT0004673	0.06762	0.99976	27
hsa-mir-200a.MIMAT0000682;hsa-mir-200b.MIMAT0004571;hsa-mir-200c.MIMAT0000617;hsa-mir-29a.MIMAT0004503;hsa-mir-29b-2.MIMAT0004515;hsa-mir-29c.MIMAT0004673	0.06762	0.99976	27
hsa-mir-200a.MIMAT0000682;hsa-mir-200c.MIMAT0000617;hsa-mir-29a.MIMAT0000086;hsa-mir-29a.MIMAT0004503;hsa-mir-29b-2.MIMAT0004515;hsa-mir-29c.MIMAT0004673	0.06762	0.99976	27
hsa-mir-200a.MIMAT0000682;hsa-mir-200c.MIMAT0004657;hsa-mir-29a.MIMAT0000086;hsa-mir-29a.MIMAT0004503;hsa-mir-29b-2.MIMAT0004515;hsa-mir-29c.MIMAT0004673	0.06762	0.99976	27
hsa-mir-200a.MIMAT0000682;hsa-mir-200b.MIMAT0000318;hsa-mir-200b.MIMAT0004571;hsa-mir-200c.MIMAT0004657;hsa-mir-29a.MIMAT0004503;hsa-mir-29b-2.MIMAT0004515;hsa-mir-29c.MIMAT0004673	0.06762	0.99976	27
hsa-mir-200a.MIMAT0000682;hsa-mir-200b.MIMAT0004571;hsa-mir-200c.MIMAT0000617;hsa-mir-200c.MIMAT0004657;hsa-mir-29a.MIMAT0004503;hsa-mir-29b-2.MIMAT0004515;hsa-mir-29c.MIMAT0004673	0.06762	0.99976	27
hsa-mir-200a.MIMAT0000682;hsa-mir-200c.MIMAT0000617;hsa-mir-200c.MIMAT0004657;hsa-mir-29a.MIMAT0000086;hsa-mir-29a.MIMAT0004503;hsa-mir-29b-2.MIMAT0004515;hsa-mir-29c.MIMAT0004673	0.06762	0.99976	27
hsa-mir-200a.MIMAT0000682;hsa-mir-200b.MIMAT0004571;hsa-mir-200c.MIMAT0000617;hsa-mir-200c.MIMAT0004657;hsa-mir-29a.MIMAT0000086;hsa-mir-29a.MIMAT0004503;hsa-mir-29b-2.MIMAT0004515;hsa-mir-29c.MIMAT0004673	0.06762	0.99976	27
hsa-mir-200a.MIMAT0001620;hsa-mir-200b.MIMAT0000318;hsa-mir-29a.MIMAT0000086;hsa-mir-29a.MIMAT0004503;hsa-mir-29b-1.MIMAT0004514;hsa-mir-29b-2.MIMAT0004515	0.06872	0.99976	46
hsa-mir-200a.MIMAT0001620;hsa-mir-200c.MIMAT0004657;hsa-mir-29a.MIMAT0000086;hsa-mir-29a.MIMAT0004503;hsa-mir-29b-1.MIMAT0004514;hsa-mir-29b-2.MIMAT0004515	0.06872	0.99976	46
hsa-mir-200b.MIMAT0000318;hsa-mir-200c.MIMAT0004657;hsa-mir-29a.MIMAT0000086;hsa-mir-29a.MIMAT0004503;hsa-mir-29b-1.MIMAT0004514;hsa-mir-29b-2.MIMAT0004515	0.06872	0.99976	46
hsa-mir-200b.MIMAT0000318;hsa-mir-200c.MIMAT0000617;hsa-mir-200c.MIMAT0004657;hsa-mir-29a.MIMAT0000086;hsa-mir-29a.MIMAT0004503;hsa-mir-29b-1.MIMAT0004514;hsa-mir-29b-2.MIMAT0004515	0.06872	0.99976	46
hsa-mir-200a.MIMAT0000682;hsa-mir-200a.MIMAT0001620;hsa-mir-200b.MIMAT0000318;hsa-mir-200c.MIMAT0004657;hsa-mir-29b.MIMAT0000100	0.07032	0.99976	58
hsa-mir-200a.MIMAT0000682;hsa-mir-200a.MIMAT0001620;hsa-mir-200b.MIMAT0000318;hsa-mir-200c.MIMAT0000617;hsa-mir-200c.MIMAT0004657;hsa-mir-29b.MIMAT0000100	0.07032	0.99976	58
hsa-mir-200a.MIMAT0000682;hsa-mir-200b.MIMAT0000318;hsa-mir-200b.MIMAT0004571;hsa-mir-200c.MIMAT0000617;hsa-mir-200c.MIMAT0004657;hsa-mir-29b-1.MIMAT0004514	0.07086	0.99976	113
hsa-mir-200a.MIMAT0001620;hsa-mir-200b.MIMAT0000318;hsa-mir-200c.MIMAT0004657;hsa-mir-29c.MIMAT0004673	0.07101	0.99976	125
hsa-mir-200a.MIMAT0001620;hsa-mir-200b.MIMAT0000318;hsa-mir-200b.MIMAT0004571;hsa-mir-200c.MIMAT0000617;hsa-mir-29a.MIMAT0000086;hsa-mir-29b-1.MIMAT0004514	0.07141	0.99976	122
hsa-mir-200a.MIMAT0001620;hsa-mir-200b.MIMAT0000318;hsa-mir-200b.MIMAT0004571;hsa-mir-200c.MIMAT0004657;hsa-mir-29a.MIMAT0000086;hsa-mir-29b-1.MIMAT0004514	0.07159	0.99976	116
hsa-mir-200a.MIMAT0000682;hsa-mir-200b.MIMAT0000318;hsa-mir-200b.MIMAT0004571;hsa-mir-200c.MIMAT0000617;hsa-mir-29b.MIMAT0000100	0.07272	0.99976	69
hsa-mir-200a.MIMAT0000682;hsa-mir-200b.MIMAT0000318;hsa-mir-200c.MIMAT0004657;hsa-mir-29a.MIMAT0000086;hsa-mir-29c.MIMAT0004673	0.07353	0.99976	93
hsa-mir-200a.MIMAT0000682;hsa-mir-200b.MIMAT0000318;hsa-mir-29a.MIMAT0000086;hsa-mir-29b-1.MIMAT0004514	0.07487	0.99976	84
hsa-mir-200b.MIMAT0000318;hsa-mir-200b.MIMAT0004571;hsa-mir-200c.MIMAT0004657;hsa-mir-29a.MIMAT0000086;hsa-mir-29b-1.MIMAT0004514	0.07723	0.99976	147
hsa-mir-200a.MIMAT0000682;hsa-mir-200c.MIMAT0000617;hsa-mir-29a.MIMAT0000086;hsa-mir-29a.MIMAT0004503;hsa-mir-29b-1.MIMAT0004514	0.07762	0.99976	30
hsa-mir-200a.MIMAT0000682;hsa-mir-200c.MIMAT0000617;hsa-mir-200c.MIMAT0004657;hsa-mir-29a.MIMAT0000086;hsa-mir-29a.MIMAT0004503;hsa-mir-29b-1.MIMAT0004514	0.07762	0.99976	30
hsa-mir-200a.MIMAT0000682;hsa-mir-200b.MIMAT0004571;hsa-mir-200c.MIMAT0000617;hsa-mir-200c.MIMAT0004657;hsa-mir-29a.MIMAT0000086;hsa-mir-29a.MIMAT0004503;hsa-mir-29b-1.MIMAT0004514	0.07762	0.99976	30
hsa-mir-200a.MIMAT0000682;hsa-mir-200a.MIMAT0001620;hsa-mir-200b.MIMAT0000318;hsa-mir-200b.MIMAT0004571;hsa-mir-200c.MIMAT0000617;hsa-mir-29a.MIMAT0000086;hsa-mir-29b-1.MIMAT0004514;hsa-mir-29b.MIMAT0000100	0.07797	0.99976	67
hsa-mir-200a.MIMAT0000682;hsa-mir-200a.MIMAT0001620;hsa-mir-200b.MIMAT0000318;hsa-mir-200b.MIMAT0004571;hsa-mir-29a.MIMAT0000086;hsa-mir-29b-1.MIMAT0004514;hsa-mir-29b.MIMAT0000100	0.07797	0.99976	67
hsa-mir-200b.MIMAT0000318;hsa-mir-200b.MIMAT0004571;hsa-mir-200c.MIMAT0000617;hsa-mir-29a.MIMAT0000086;hsa-mir-29c.MIMAT0000681;hsa-mir-29c.MIMAT0004673	0.07858	0.99976	167
hsa-mir-200a.MIMAT0000682;hsa-mir-200a.MIMAT0001620;hsa-mir-200b.MIMAT0000318;hsa-mir-200c.MIMAT0004657;hsa-mir-29b-1.MIMAT0004514;hsa-mir-29c.MIMAT0000681	0.07876	0.99976	101
hsa-mir-200a.MIMAT0000682;hsa-mir-200a.MIMAT0001620;hsa-mir-200b.MIMAT0004571;hsa-mir-200c.MIMAT0004657;hsa-mir-29a.MIMAT0004503;hsa-mir-29c.MIMAT0004673	0.07877	0.99976	37
hsa-mir-200a.MIMAT0000682;hsa-mir-200a.MIMAT0001620;hsa-mir-200c.MIMAT0004657;hsa-mir-29a.MIMAT0000086;hsa-mir-29a.MIMAT0004503;hsa-mir-29c.MIMAT0004673	0.07877	0.99976	37
hsa-mir-200a.MIMAT0000682;hsa-mir-200a.MIMAT0001620;hsa-mir-200b.MIMAT0004571;hsa-mir-200c.MIMAT0000617;hsa-mir-200c.MIMAT0004657;hsa-mir-29a.MIMAT0004503;hsa-mir-29c.MIMAT0004673	0.07877	0.99976	37
hsa-mir-200a.MIMAT0000682;hsa-mir-200a.MIMAT0001620;hsa-mir-200c.MIMAT0000617;hsa-mir-200c.MIMAT0004657;hsa-mir-29a.MIMAT0000086;hsa-mir-29a.MIMAT0004503;hsa-mir-29c.MIMAT0004673	0.07877	0.99976	37
hsa-mir-200a.MIMAT0000682;hsa-mir-200b.MIMAT0000318;hsa-mir-200c.MIMAT0004657;hsa-mir-29a.MIMAT0000086;hsa-mir-29a.MIMAT0004503;hsa-mir-29b-1.MIMAT0004514	0.07928	0.99976	31
hsa-mir-200a.MIMAT0000682;hsa-mir-200b.MIMAT0004571;hsa-mir-200c.MIMAT0004657;hsa-mir-29a.MIMAT0000086;hsa-mir-29a.MIMAT0004503;hsa-mir-29b-1.MIMAT0004514	0.07928	0.99976	31
hsa-mir-200a.MIMAT0000682;hsa-mir-29a.MIMAT0000086;hsa-mir-29a.MIMAT0004503;hsa-mir-29b-1.MIMAT0004514	0.07928	0.99976	31
hsa-mir-200a.MIMAT0000682;hsa-mir-200c.MIMAT0004657;hsa-mir-29a.MIMAT0000086;hsa-mir-29a.MIMAT0004503;hsa-mir-29b-1.MIMAT0004514	0.07928	0.99976	31
hsa-mir-200a.MIMAT0000682;hsa-mir-200a.MIMAT0001620;hsa-mir-200c.MIMAT0004657;hsa-mir-29a.MIMAT0000086;hsa-mir-29a.MIMAT0004503;hsa-mir-29b-2.MIMAT0004515;hsa-mir-29c.MIMAT0004673	0.07943	0.99976	26
hsa-mir-200a.MIMAT0000682;hsa-mir-200a.MIMAT0001620;hsa-mir-200b.MIMAT0000318;hsa-mir-200c.MIMAT0000617;hsa-mir-29b-1.MIMAT0004514	0.07945	0.99976	94
hsa-mir-200a.MIMAT0000682;hsa-mir-200b.MIMAT0000318;hsa-mir-200c.MIMAT0000617;hsa-mir-200c.MIMAT0004657;hsa-mir-29b-2.MIMAT0004515	0.07973	0.99976	100
hsa-mir-200a.MIMAT0001620;hsa-mir-200b.MIMAT0000318;hsa-mir-200c.MIMAT0000617;hsa-mir-29b-2.MIMAT0004515	0.08099	0.99976	120
hsa-mir-200c.MIMAT0000617;hsa-mir-200c.MIMAT0004657;hsa-mir-29b-1.MIMAT0004514;hsa-mir-29b-2.MIMAT0004515	0.08101	0.99976	66
hsa-mir-200b.MIMAT0004571;hsa-mir-29b-1.MIMAT0004514;hsa-mir-29b-2.MIMAT0004515	0.08132	0.99976	68
hsa-mir-200a.MIMAT0001620;hsa-mir-200b.MIMAT0000318;hsa-mir-200b.MIMAT0004571;hsa-mir-29a.MIMAT0004503;hsa-mir-29b-2.MIMAT0004515	0.08176	0.99976	28
hsa-mir-200b.MIMAT0000318;hsa-mir-200c.MIMAT0000617;hsa-mir-200c.MIMAT0004657;hsa-mir-29a.MIMAT0004503;hsa-mir-29b-2.MIMAT0004515	0.08176	0.99976	28
hsa-mir-200a.MIMAT0001620;hsa-mir-200b.MIMAT0000318;hsa-mir-29a.MIMAT0004503;hsa-mir-29b-2.MIMAT0004515;hsa-mir-29c.MIMAT0000681	0.08176	0.99976	28
hsa-mir-200a.MIMAT0000682;hsa-mir-200b.MIMAT0000318;hsa-mir-200c.MIMAT0000617;hsa-mir-200c.MIMAT0004657;hsa-mir-29a.MIMAT0000086	0.08238	0.99976	103
hsa-mir-200a.MIMAT0001620;hsa-mir-200b.MIMAT0004571;hsa-mir-200c.MIMAT0000617;hsa-mir-29a.MIMAT0000086	0.0833	0.99976	120
hsa-mir-200a.MIMAT0000682;hsa-mir-200c.MIMAT0004657;hsa-mir-29a.MIMAT0004503;hsa-mir-29b-2.MIMAT0004515	0.08563	0.99976	29
hsa-mir-200a.MIMAT0000682;hsa-mir-29a.MIMAT0000086;hsa-mir-29a.MIMAT0004503;hsa-mir-29b-2.MIMAT0004515	0.08563	0.99976	29
hsa-mir-200a.MIMAT0000682;hsa-mir-29a.MIMAT0004503;hsa-mir-29b-2.MIMAT0004515	0.08563	0.99976	29
hsa-mir-200a.MIMAT0000682;hsa-mir-200c.MIMAT0004657;hsa-mir-29a.MIMAT0000086;hsa-mir-29a.MIMAT0004503;hsa-mir-29b-2.MIMAT0004515	0.08563	0.99976	29
hsa-mir-200a.MIMAT0000682;hsa-mir-200a.MIMAT0001620;hsa-mir-200c.MIMAT0004657;hsa-mir-29a.MIMAT0004503	0.08615	0.99976	40
hsa-mir-200a.MIMAT0000682;hsa-mir-200b.MIMAT0004571;hsa-mir-200c.MIMAT0004657;hsa-mir-29a.MIMAT0004503	0.08615	0.99976	40
hsa-mir-200a.MIMAT0000682;hsa-mir-200a.MIMAT0001620;hsa-mir-200c.MIMAT0000617;hsa-mir-200c.MIMAT0004657;hsa-mir-29a.MIMAT0004503	0.08615	0.99976	40
hsa-mir-200a.MIMAT0000682;hsa-mir-200b.MIMAT0004571;hsa-mir-200c.MIMAT0000617;hsa-mir-200c.MIMAT0004657;hsa-mir-29a.MIMAT0004503	0.08615	0.99976	40
hsa-mir-200b.MIMAT0000318;hsa-mir-200b.MIMAT0004571;hsa-mir-200c.MIMAT0000617;hsa-mir-29b-1.MIMAT0004514	0.08627	0.99976	125
hsa-mir-200a.MIMAT0000682;hsa-mir-200a.MIMAT0001620;hsa-mir-200b.MIMAT0000318;hsa-mir-200b.MIMAT0004571;hsa-mir-29b.MIMAT0000100;hsa-mir-29c.MIMAT0004673	0.08706	0.99976	60
hsa-mir-200b.MIMAT0000318;hsa-mir-200c.MIMAT0004657;hsa-mir-29a.MIMAT0000086;hsa-mir-29b-1.MIMAT0004514	0.08882	0.99976	144
hsa-mir-200a.MIMAT0000682;hsa-mir-200b.MIMAT0000318;hsa-mir-29b-2.MIMAT0004515	0.09024	0.99976	78
hsa-mir-200a.MIMAT0000682;hsa-mir-200b.MIMAT0000318;hsa-mir-200b.MIMAT0004571;hsa-mir-200c.MIMAT0000617;hsa-mir-29a.MIMAT0000086	0.09122	0.99976	63
hsa-mir-200a.MIMAT0000682;hsa-mir-200b.MIMAT0000318;hsa-mir-200c.MIMAT0000617;hsa-mir-29c.MIMAT0004673	0.09135	0.99976	71
hsa-mir-200a.MIMAT0000682;hsa-mir-200b.MIMAT0000318;hsa-mir-200c.MIMAT0004657;hsa-mir-29a.MIMAT0000086;hsa-mir-29b-2.MIMAT0004515	0.09152	0.99976	96
hsa-mir-200b.MIMAT0000318;hsa-mir-200b.MIMAT0004571;hsa-mir-200c.MIMAT0004657;hsa-mir-29a.MIMAT0000086;hsa-mir-29c.MIMAT0004673	0.09188	0.99976	127
hsa-mir-200a.MIMAT0001620;hsa-mir-200c.MIMAT0000617;hsa-mir-29a.MIMAT0004503;hsa-mir-29b-2.MIMAT0004515	0.09246	0.99976	29
hsa-mir-200a.MIMAT0001620;hsa-mir-200c.MIMAT0000617;hsa-mir-200c.MIMAT0004657;hsa-mir-29a.MIMAT0004503;hsa-mir-29b-2.MIMAT0004515	0.09246	0.99976	29
hsa-mir-200a.MIMAT0001620;hsa-mir-200b.MIMAT0004571;hsa-mir-200c.MIMAT0000617;hsa-mir-200c.MIMAT0004657;hsa-mir-29a.MIMAT0004503;hsa-mir-29b-2.MIMAT0004515	0.09246	0.99976	29
hsa-mir-200a.MIMAT0001620;hsa-mir-200b.MIMAT0000318;hsa-mir-200b.MIMAT0004571;hsa-mir-200c.MIMAT0004657;hsa-mir-29a.MIMAT0000086;hsa-mir-29c.MIMAT0004673	0.09247	0.99976	120
hsa-mir-200a.MIMAT0000682;hsa-mir-200a.MIMAT0001620;hsa-mir-200b.MIMAT0000318;hsa-mir-200c.MIMAT0000617;hsa-mir-200c.MIMAT0004657;hsa-mir-29b-1.MIMAT0004514;hsa-mir-29c.MIMAT0000681	0.09413	0.99976	113
hsa-mir-200a.MIMAT0000682;hsa-mir-200b.MIMAT0000318;hsa-mir-200c.MIMAT0000617;hsa-mir-29b-2.MIMAT0004515	0.09449	0.99976	84
hsa-mir-200a.MIMAT0001620;hsa-mir-200b.MIMAT0000318;hsa-mir-200b.MIMAT0004571;hsa-mir-200c.MIMAT0004657;hsa-mir-29a.MIMAT0000086;hsa-mir-29b-2.MIMAT0004515	0.09466	0.99976	129
hsa-mir-200a.MIMAT0000682;hsa-mir-200a.MIMAT0001620;hsa-mir-29a.MIMAT0004503	0.09495	0.99976	41
hsa-mir-200a.MIMAT0000682;hsa-mir-200a.MIMAT0001620;hsa-mir-200c.MIMAT0000617;hsa-mir-29a.MIMAT0004503	0.09495	0.99976	41
hsa-mir-200a.MIMAT0001620;hsa-mir-200b.MIMAT0004571;hsa-mir-200c.MIMAT0004657;hsa-mir-29a.MIMAT0004503	0.09548	0.99976	32
hsa-mir-200a.MIMAT0001620;hsa-mir-200c.MIMAT0004657;hsa-mir-29a.MIMAT0004503	0.09548	0.99976	32
hsa-mir-200a.MIMAT0001620;hsa-mir-200b.MIMAT0000318;hsa-mir-200b.MIMAT0004571;hsa-mir-200c.MIMAT0004657;hsa-mir-29a.MIMAT0004503	0.09548	0.99976	32
hsa-mir-200a.MIMAT0000682;hsa-mir-200b.MIMAT0000318;hsa-mir-200b.MIMAT0004571;hsa-mir-200c.MIMAT0000617;hsa-mir-200c.MIMAT0004657;hsa-mir-29b.MIMAT0000100	0.09552	0.99976	63
hsa-mir-200a.MIMAT0001620;hsa-mir-200b.MIMAT0000318;hsa-mir-200b.MIMAT0004571;hsa-mir-200c.MIMAT0000617;hsa-mir-200c.MIMAT0004657;hsa-mir-29a.MIMAT0004503;hsa-mir-29b-2.MIMAT0004515	0.09556	0.99976	30
hsa-mir-200a.MIMAT0001620;hsa-mir-200b.MIMAT0000318;hsa-mir-200c.MIMAT0000617;hsa-mir-200c.MIMAT0004657;hsa-mir-29a.MIMAT0004503;hsa-mir-29b-2.MIMAT0004515	0.09556	0.99976	30
hsa-mir-200a.MIMAT0000682;hsa-mir-200a.MIMAT0001620;hsa-mir-200b.MIMAT0000318;hsa-mir-200c.MIMAT0000617;hsa-mir-200c.MIMAT0004657;hsa-mir-29a.MIMAT0000086;hsa-mir-29b-1.MIMAT0004514	0.09561	0.99976	113
hsa-mir-200b.MIMAT0000318;hsa-mir-200c.MIMAT0000617;hsa-mir-29b-2.MIMAT0004515	0.09582	0.99976	128
hsa-mir-200b.MIMAT0000318;hsa-mir-200b.MIMAT0004571;hsa-mir-29a.MIMAT0000086;hsa-mir-29c.MIMAT0004673	0.09634	0.99976	105
hsa-mir-200a.MIMAT0000682;hsa-mir-200a.MIMAT0001620;hsa-mir-200b.MIMAT0004571;hsa-mir-200c.MIMAT0000617;hsa-mir-200c.MIMAT0004657;hsa-mir-29b-1.MIMAT0004514	0.09702	0.99976	115
hsa-mir-200a.MIMAT0000682;hsa-mir-200b.MIMAT0000318;hsa-mir-200b.MIMAT0004571;hsa-mir-29b.MIMAT0000100	0.09765	0.99976	70
hsa-mir-200b.MIMAT0000318;hsa-mir-200b.MIMAT0004571;hsa-mir-29b-1.MIMAT0004514	0.09789	0.99976	110
hsa-mir-200b.MIMAT0000318;hsa-mir-200b.MIMAT0004571;hsa-mir-200c.MIMAT0000617;hsa-mir-200c.MIMAT0004657;hsa-mir-29a.MIMAT0000086;hsa-mir-29b-2.MIMAT0004515;hsa-mir-29c.MIMAT0004673	0.09847	0.99976	118
hsa-mir-200a.MIMAT0000682;hsa-mir-200b.MIMAT0004571;hsa-mir-29a.MIMAT0000086;hsa-mir-29a.MIMAT0004503;hsa-mir-29b-1.MIMAT0004514	0.09914	0.99976	64
hsa-mir-200a.MIMAT0000682;hsa-mir-200b.MIMAT0004571;hsa-mir-200c.MIMAT0000617;hsa-mir-29a.MIMAT0000086;hsa-mir-29a.MIMAT0004503;hsa-mir-29b-1.MIMAT0004514	0.09914	0.99976	64
hsa-mir-200b.MIMAT0000318;hsa-mir-200c.MIMAT0000617;hsa-mir-29a.MIMAT0000086	0.09948	0.99976	148
hsa-mir-200a.MIMAT0000682;hsa-mir-200a.MIMAT0001620;hsa-mir-200b.MIMAT0000318;hsa-mir-200c.MIMAT0004657;hsa-mir-29b-2.MIMAT0004515	0.10001	0.99976	94
hsa-mir-200a.MIMAT0000682;hsa-mir-200a.MIMAT0001620;hsa-mir-200c.MIMAT0000617;hsa-mir-200c.MIMAT0004657;hsa-mir-29a.MIMAT0004503;hsa-mir-29b-1.MIMAT0004514	0.10083	0.99976	32
hsa-mir-200a.MIMAT0000682;hsa-mir-200a.MIMAT0001620;hsa-mir-200c.MIMAT0000617;hsa-mir-29a.MIMAT0000086;hsa-mir-29a.MIMAT0004503;hsa-mir-29b-1.MIMAT0004514	0.10083	0.99976	32
hsa-mir-200a.MIMAT0000682;hsa-mir-200a.MIMAT0001620;hsa-mir-29a.MIMAT0000086;hsa-mir-29a.MIMAT0004503;hsa-mir-29b-1.MIMAT0004514	0.10083	0.99976	32
hsa-mir-200a.MIMAT0000682;hsa-mir-200b.MIMAT0004571;hsa-mir-200c.MIMAT0000617;hsa-mir-200c.MIMAT0004657;hsa-mir-29a.MIMAT0004503;hsa-mir-29b-1.MIMAT0004514	0.10083	0.99976	32
hsa-mir-200a.MIMAT0000682;hsa-mir-200b.MIMAT0000318;hsa-mir-29a.MIMAT0000086;hsa-mir-29b-2.MIMAT0004515	0.10126	0.99976	89
hsa-mir-200a.MIMAT0000682;hsa-mir-200b.MIMAT0000318;hsa-mir-200c.MIMAT0000617;hsa-mir-29a.MIMAT0000086;hsa-mir-29b-2.MIMAT0004515	0.10135	0.99976	89
hsa-mir-200a.MIMAT0000682;hsa-mir-29a.MIMAT0004503;hsa-mir-29b-1.MIMAT0004514;hsa-mir-29b-2.MIMAT0004515;hsa-mir-29c.MIMAT0004673	0.10159	0.99976	27
hsa-mir-200a.MIMAT0000682;hsa-mir-200a.MIMAT0001620;hsa-mir-200c.MIMAT0000617;hsa-mir-29a.MIMAT0004503;hsa-mir-29b-1.MIMAT0004514;hsa-mir-29b-2.MIMAT0004515;hsa-mir-29c.MIMAT0004673	0.10159	0.99976	27
hsa-mir-200a.MIMAT0000682;hsa-mir-200b.MIMAT0000318;hsa-mir-200c.MIMAT0000617;hsa-mir-29a.MIMAT0004503;hsa-mir-29b-1.MIMAT0004514;hsa-mir-29b-2.MIMAT0004515;hsa-mir-29c.MIMAT0004673	0.10159	0.99976	27
hsa-mir-200a.MIMAT0000682;hsa-mir-200b.MIMAT0004571;hsa-mir-200c.MIMAT0000617;hsa-mir-200c.MIMAT0004657;hsa-mir-29a.MIMAT0004503;hsa-mir-29b-1.MIMAT0004514;hsa-mir-29b-2.MIMAT0004515;hsa-mir-29c.MIMAT0004673	0.10159	0.99976	27
hsa-mir-200a.MIMAT0000682;hsa-mir-200b.MIMAT0004571;hsa-mir-29a.MIMAT0004503;hsa-mir-29b-1.MIMAT0004514;hsa-mir-29b-2.MIMAT0004515;hsa-mir-29c.MIMAT0004673	0.10159	0.99976	27
hsa-mir-200a.MIMAT0000682;hsa-mir-200c.MIMAT0000617;hsa-mir-29a.MIMAT0004503;hsa-mir-29b-1.MIMAT0004514;hsa-mir-29b-2.MIMAT0004515;hsa-mir-29c.MIMAT0004673	0.10159	0.99976	27
hsa-mir-200a.MIMAT0000682;hsa-mir-200c.MIMAT0004657;hsa-mir-29a.MIMAT0004503;hsa-mir-29b-1.MIMAT0004514;hsa-mir-29b-2.MIMAT0004515;hsa-mir-29c.MIMAT0004673	0.10159	0.99976	27
hsa-mir-200a.MIMAT0000682;hsa-mir-200b.MIMAT0004571;hsa-mir-200c.MIMAT0000617;hsa-mir-29a.MIMAT0004503;hsa-mir-29b-1.MIMAT0004514;hsa-mir-29b-2.MIMAT0004515;hsa-mir-29c.MIMAT0004673	0.10159	0.99976	27
hsa-mir-200a.MIMAT0000682;hsa-mir-200c.MIMAT0000617;hsa-mir-200c.MIMAT0004657;hsa-mir-29a.MIMAT0004503;hsa-mir-29b-1.MIMAT0004514;hsa-mir-29b-2.MIMAT0004515;hsa-mir-29c.MIMAT0004673	0.10159	0.99976	27
hsa-mir-200a.MIMAT0001620;hsa-mir-200b.MIMAT0000318;hsa-mir-200b.MIMAT0004571;hsa-mir-200c.MIMAT0000617;hsa-mir-200c.MIMAT0004657;hsa-mir-29a.MIMAT0000086;hsa-mir-29b-2.MIMAT0004515	0.10249	0.99976	130
hsa-mir-200c.MIMAT0004657;hsa-mir-29a.MIMAT0000086;hsa-mir-29a.MIMAT0004503;hsa-mir-29b-1.MIMAT0004514;hsa-mir-29b.MIMAT0000100;hsa-mir-29c.MIMAT0000681	0.10257	0.99976	82
hsa-mir-200c.MIMAT0000617;hsa-mir-29a.MIMAT0000086;hsa-mir-29a.MIMAT0004503;hsa-mir-29b-1.MIMAT0004514;hsa-mir-29b.MIMAT0000100;hsa-mir-29c.MIMAT0000681	0.10257	0.99976	82
hsa-mir-200a.MIMAT0001620;hsa-mir-29a.MIMAT0000086;hsa-mir-29a.MIMAT0004503;hsa-mir-29b-1.MIMAT0004514;hsa-mir-29b.MIMAT0000100;hsa-mir-29c.MIMAT0000681	0.1046	0.99976	83
hsa-mir-200a.MIMAT0001620;hsa-mir-200b.MIMAT0004571;hsa-mir-29a.MIMAT0000086;hsa-mir-29a.MIMAT0004503;hsa-mir-29b-1.MIMAT0004514;hsa-mir-29b.MIMAT0000100;hsa-mir-29c.MIMAT0000681	0.1046	0.99976	83
hsa-mir-200a.MIMAT0001620;hsa-mir-200c.MIMAT0000617;hsa-mir-29a.MIMAT0000086;hsa-mir-29a.MIMAT0004503;hsa-mir-29b-1.MIMAT0004514;hsa-mir-29b.MIMAT0000100;hsa-mir-29c.MIMAT0000681	0.1046	0.99976	83
hsa-mir-200b.MIMAT0000318;hsa-mir-200c.MIMAT0000617;hsa-mir-29a.MIMAT0000086;hsa-mir-29a.MIMAT0004503;hsa-mir-29b-1.MIMAT0004514;hsa-mir-29b.MIMAT0000100;hsa-mir-29c.MIMAT0000681	0.1046	0.99976	83
hsa-mir-200b.MIMAT0004571;hsa-mir-200c.MIMAT0000617;hsa-mir-200c.MIMAT0004657;hsa-mir-29a.MIMAT0000086;hsa-mir-29a.MIMAT0004503;hsa-mir-29b-1.MIMAT0004514;hsa-mir-29b.MIMAT0000100;hsa-mir-29c.MIMAT0000681	0.1046	0.99976	83
hsa-mir-200b.MIMAT0000318;hsa-mir-29a.MIMAT0000086;hsa-mir-29a.MIMAT0004503;hsa-mir-29b-1.MIMAT0004514;hsa-mir-29b.MIMAT0000100;hsa-mir-29c.MIMAT0000681	0.1046	0.99976	83
hsa-mir-200b.MIMAT0004571;hsa-mir-200c.MIMAT0000617;hsa-mir-29a.MIMAT0000086;hsa-mir-29a.MIMAT0004503;hsa-mir-29b-1.MIMAT0004514;hsa-mir-29b.MIMAT0000100;hsa-mir-29c.MIMAT0000681	0.1046	0.99976	83
hsa-mir-200b.MIMAT0004571;hsa-mir-200c.MIMAT0004657;hsa-mir-29a.MIMAT0000086;hsa-mir-29a.MIMAT0004503;hsa-mir-29b-1.MIMAT0004514;hsa-mir-29b.MIMAT0000100;hsa-mir-29c.MIMAT0000681	0.1046	0.99976	83
hsa-mir-200a.MIMAT0000682;hsa-mir-200a.MIMAT0001620;hsa-mir-200b.MIMAT0004571;hsa-mir-200c.MIMAT0000617;hsa-mir-29a.MIMAT0004503;hsa-mir-29b-1.MIMAT0004514	0.10475	0.99976	33
hsa-mir-200a.MIMAT0000682;hsa-mir-200a.MIMAT0001620;hsa-mir-200b.MIMAT0000318;hsa-mir-200c.MIMAT0000617;hsa-mir-29b-2.MIMAT0004515	0.10577	0.99976	88
hsa-mir-200a.MIMAT0001620;hsa-mir-200b.MIMAT0000318;hsa-mir-29a.MIMAT0000086;hsa-mir-29c.MIMAT0004673	0.10611	0.99976	107
hsa-mir-200a.MIMAT0000682;hsa-mir-200b.MIMAT0000318;hsa-mir-200c.MIMAT0000617;hsa-mir-200c.MIMAT0004657;hsa-mir-29a.MIMAT0000086;hsa-mir-29b-2.MIMAT0004515	0.10615	0.99976	103
hsa-mir-200a.MIMAT0000682;hsa-mir-200a.MIMAT0001620;hsa-mir-200c.MIMAT0004657	0.10625	0.99976	102
hsa-mir-200a.MIMAT0001620;hsa-mir-200b.MIMAT0000318;hsa-mir-200b.MIMAT0004571;hsa-mir-200c.MIMAT0000617;hsa-mir-200c.MIMAT0004657;hsa-mir-29a.MIMAT0000086;hsa-mir-29b-1.MIMAT0004514	0.10678	0.99976	142
hsa-mir-200a.MIMAT0001620;hsa-mir-200b.MIMAT0000318;hsa-mir-200b.MIMAT0004571;hsa-mir-200c.MIMAT0004657;hsa-mir-29a.MIMAT0000086;hsa-mir-29a.MIMAT0004503;hsa-mir-29b-1.MIMAT0004514;hsa-mir-29c.MIMAT0000681;hsa-mir-29c.MIMAT0004673	0.10706	0.99976	61
hsa-mir-200a.MIMAT0000682;hsa-mir-200c.MIMAT0000617;hsa-mir-29a.MIMAT0000086;hsa-mir-29a.MIMAT0004503;hsa-mir-29b-1.MIMAT0004514;hsa-mir-29b-2.MIMAT0004515	0.10765	0.99976	31
hsa-mir-200a.MIMAT0000682;hsa-mir-200c.MIMAT0000617;hsa-mir-200c.MIMAT0004657;hsa-mir-29a.MIMAT0000086;hsa-mir-29a.MIMAT0004503;hsa-mir-29b-1.MIMAT0004514;hsa-mir-29b-2.MIMAT0004515	0.10765	0.99976	31
hsa-mir-200a.MIMAT0000682;hsa-mir-200a.MIMAT0001620;hsa-mir-200c.MIMAT0000617;hsa-mir-29a.MIMAT0004503;hsa-mir-29b-2.MIMAT0004515	0.10831	0.99976	30
hsa-mir-200a.MIMAT0000682;hsa-mir-200a.MIMAT0001620;hsa-mir-200c.MIMAT0004657;hsa-mir-29a.MIMAT0000086;hsa-mir-29a.MIMAT0004503;hsa-mir-29b-2.MIMAT0004515	0.10831	0.99976	30
hsa-mir-200b.MIMAT0004571;hsa-mir-29a.MIMAT0004503;hsa-mir-29b-2.MIMAT0004515	0.10892	0.99976	31
hsa-mir-200a.MIMAT0001620;hsa-mir-200b.MIMAT0000318;hsa-mir-29a.MIMAT0004503;hsa-mir-29b-2.MIMAT0004515	0.10892	0.99976	31
hsa-mir-200a.MIMAT0001620;hsa-mir-200b.MIMAT0004571;hsa-mir-29a.MIMAT0004503;hsa-mir-29b-2.MIMAT0004515	0.10892	0.99976	31
hsa-mir-200a.MIMAT0001620;hsa-mir-200c.MIMAT0004657;hsa-mir-29a.MIMAT0004503;hsa-mir-29b-2.MIMAT0004515	0.10892	0.99976	31
hsa-mir-200b.MIMAT0004571;hsa-mir-200c.MIMAT0004657;hsa-mir-29a.MIMAT0004503;hsa-mir-29b-2.MIMAT0004515	0.10892	0.99976	31
hsa-mir-200a.MIMAT0001620;hsa-mir-200b.MIMAT0000318;hsa-mir-200c.MIMAT0004657;hsa-mir-29a.MIMAT0004503;hsa-mir-29b-2.MIMAT0004515	0.10892	0.99976	31
hsa-mir-200b.MIMAT0000318;hsa-mir-200b.MIMAT0004571;hsa-mir-200c.MIMAT0004657;hsa-mir-29a.MIMAT0004503;hsa-mir-29b-2.MIMAT0004515	0.10892	0.99976	31
hsa-mir-200a.MIMAT0001620;hsa-mir-200b.MIMAT0000318;hsa-mir-200b.MIMAT0004571;hsa-mir-200c.MIMAT0004657;hsa-mir-29a.MIMAT0004503;hsa-mir-29b-2.MIMAT0004515	0.10892	0.99976	31
hsa-mir-200a.MIMAT0001620;hsa-mir-200b.MIMAT0004571;hsa-mir-200c.MIMAT0000617;hsa-mir-29a.MIMAT0000086;hsa-mir-29a.MIMAT0004503;hsa-mir-29b-2.MIMAT0004515	0.10892	0.99976	31
hsa-mir-200b.MIMAT0000318;hsa-mir-200b.MIMAT0004571;hsa-mir-200c.MIMAT0000617;hsa-mir-200c.MIMAT0004657;hsa-mir-29a.MIMAT0004503;hsa-mir-29b-2.MIMAT0004515	0.10892	0.99976	31
hsa-mir-200b.MIMAT0000318;hsa-mir-200c.MIMAT0000617;hsa-mir-200c.MIMAT0004657;hsa-mir-29a.MIMAT0000086;hsa-mir-29a.MIMAT0004503;hsa-mir-29b-2.MIMAT0004515	0.10892	0.99976	31
hsa-mir-29a.MIMAT0004503;hsa-mir-29b-2.MIMAT0004515	0.10892	0.99976	31
hsa-mir-200a.MIMAT0001620;hsa-mir-29a.MIMAT0004503;hsa-mir-29b-2.MIMAT0004515	0.10892	0.99976	31
hsa-mir-200b.MIMAT0000318;hsa-mir-29a.MIMAT0004503;hsa-mir-29b-2.MIMAT0004515	0.10892	0.99976	31
hsa-mir-200c.MIMAT0004657;hsa-mir-29a.MIMAT0004503;hsa-mir-29b-2.MIMAT0004515	0.10892	0.99976	31
hsa-mir-29a.MIMAT0000086;hsa-mir-29a.MIMAT0004503;hsa-mir-29b-2.MIMAT0004515	0.10892	0.99976	31
hsa-mir-200b.MIMAT0000318;hsa-mir-200b.MIMAT0004571;hsa-mir-29a.MIMAT0004503;hsa-mir-29b-2.MIMAT0004515	0.10892	0.99976	31
hsa-mir-200b.MIMAT0000318;hsa-mir-200c.MIMAT0000617;hsa-mir-29a.MIMAT0004503;hsa-mir-29b-2.MIMAT0004515	0.10892	0.99976	31
hsa-mir-200b.MIMAT0000318;hsa-mir-200c.MIMAT0004657;hsa-mir-29a.MIMAT0004503;hsa-mir-29b-2.MIMAT0004515	0.10892	0.99976	31
hsa-mir-200b.MIMAT0004571;hsa-mir-200c.MIMAT0000617;hsa-mir-29a.MIMAT0004503;hsa-mir-29b-2.MIMAT0004515	0.10892	0.99976	31
hsa-mir-200c.MIMAT0000617;hsa-mir-200c.MIMAT0004657;hsa-mir-29a.MIMAT0004503;hsa-mir-29b-2.MIMAT0004515	0.10892	0.99976	31
hsa-mir-200c.MIMAT0000617;hsa-mir-29a.MIMAT0000086;hsa-mir-29a.MIMAT0004503;hsa-mir-29b-2.MIMAT0004515	0.10892	0.99976	31
hsa-mir-200c.MIMAT0004657;hsa-mir-29a.MIMAT0000086;hsa-mir-29a.MIMAT0004503;hsa-mir-29b-2.MIMAT0004515	0.10892	0.99976	31
hsa-mir-200a.MIMAT0001620;hsa-mir-200b.MIMAT0004571;hsa-mir-200c.MIMAT0004657;hsa-mir-29a.MIMAT0004503;hsa-mir-29b-2.MIMAT0004515	0.10892	0.99976	31
hsa-mir-200a.MIMAT0001620;hsa-mir-200c.MIMAT0000617;hsa-mir-29a.MIMAT0000086;hsa-mir-29a.MIMAT0004503;hsa-mir-29b-2.MIMAT0004515	0.10892	0.99976	31
hsa-mir-200b.MIMAT0000318;hsa-mir-200b.MIMAT0004571;hsa-mir-200c.MIMAT0000617;hsa-mir-29a.MIMAT0004503;hsa-mir-29b-2.MIMAT0004515	0.10892	0.99976	31
hsa-mir-200b.MIMAT0004571;hsa-mir-200c.MIMAT0000617;hsa-mir-200c.MIMAT0004657;hsa-mir-29a.MIMAT0004503;hsa-mir-29b-2.MIMAT0004515	0.10892	0.99976	31
hsa-mir-200b.MIMAT0004571;hsa-mir-200c.MIMAT0000617;hsa-mir-29a.MIMAT0000086;hsa-mir-29a.MIMAT0004503;hsa-mir-29b-2.MIMAT0004515	0.10892	0.99976	31
hsa-mir-200c.MIMAT0000617;hsa-mir-200c.MIMAT0004657;hsa-mir-29a.MIMAT0000086;hsa-mir-29a.MIMAT0004503;hsa-mir-29b-2.MIMAT0004515	0.10892	0.99976	31
hsa-mir-200a.MIMAT0001620;hsa-mir-200c.MIMAT0000617;hsa-mir-200c.MIMAT0004657;hsa-mir-29a.MIMAT0000086;hsa-mir-29a.MIMAT0004503;hsa-mir-29b-2.MIMAT0004515	0.10892	0.99976	31
hsa-mir-200b.MIMAT0004571;hsa-mir-200c.MIMAT0000617;hsa-mir-200c.MIMAT0004657;hsa-mir-29a.MIMAT0000086;hsa-mir-29a.MIMAT0004503;hsa-mir-29b-2.MIMAT0004515	0.10892	0.99976	31
hsa-mir-200a.MIMAT0001620;hsa-mir-200b.MIMAT0000318;hsa-mir-200c.MIMAT0000617;hsa-mir-200c.MIMAT0004657;hsa-mir-29a.MIMAT0000086;hsa-mir-29a.MIMAT0004503;hsa-mir-29b-2.MIMAT0004515	0.10892	0.99976	31
hsa-mir-200a.MIMAT0000682;hsa-mir-200b.MIMAT0004571;hsa-mir-29a.MIMAT0004503	0.10926	0.99976	44
hsa-mir-200b.MIMAT0004571;hsa-mir-29a.MIMAT0000086;hsa-mir-29b-2.MIMAT0004515	0.1094	0.99976	131
hsa-mir-200a.MIMAT0000682;hsa-mir-200a.MIMAT0001620;hsa-mir-200b.MIMAT0000318;hsa-mir-29a.MIMAT0000086;hsa-mir-29a.MIMAT0004503;hsa-mir-29b-2.MIMAT0004515;hsa-mir-29c.MIMAT0004673	0.11103	0.99976	28
hsa-mir-200a.MIMAT0000682;hsa-mir-200a.MIMAT0001620;hsa-mir-200b.MIMAT0000318;hsa-mir-200c.MIMAT0000617;hsa-mir-29a.MIMAT0000086;hsa-mir-29a.MIMAT0004503;hsa-mir-29b-2.MIMAT0004515;hsa-mir-29c.MIMAT0004673	0.11103	0.99976	28
hsa-mir-200b.MIMAT0000318;hsa-mir-200b.MIMAT0004571;hsa-mir-200c.MIMAT0004657;hsa-mir-29a.MIMAT0000086;hsa-mir-29b-2.MIMAT0004515	0.11153	0.99976	129
hsa-mir-200a.MIMAT0000682;hsa-mir-200b.MIMAT0000318;hsa-mir-200c.MIMAT0000617;hsa-mir-200c.MIMAT0004657;hsa-mir-29c.MIMAT0004673	0.11172	0.99976	109
hsa-mir-200a.MIMAT0001620;hsa-mir-200c.MIMAT0004657;hsa-mir-29a.MIMAT0004503;hsa-mir-29b.MIMAT0000100;hsa-mir-29c.MIMAT0000681	0.11177	0.99976	48
hsa-mir-200a.MIMAT0001620;hsa-mir-200b.MIMAT0000318;hsa-mir-200c.MIMAT0004657;hsa-mir-29a.MIMAT0004503;hsa-mir-29b.MIMAT0000100;hsa-mir-29c.MIMAT0000681	0.11177	0.99976	48
hsa-mir-200a.MIMAT0001620;hsa-mir-200b.MIMAT0000318;hsa-mir-29a.MIMAT0004503;hsa-mir-29b.MIMAT0000100;hsa-mir-29c.MIMAT0000681	0.11177	0.99976	48
hsa-mir-200a.MIMAT0001620;hsa-mir-200b.MIMAT0004571;hsa-mir-200c.MIMAT0004657;hsa-mir-29a.MIMAT0004503;hsa-mir-29b.MIMAT0000100;hsa-mir-29c.MIMAT0000681	0.11177	0.99976	48
hsa-mir-200a.MIMAT0001620;hsa-mir-200b.MIMAT0000318;hsa-mir-200b.MIMAT0004571;hsa-mir-200c.MIMAT0004657;hsa-mir-29a.MIMAT0004503;hsa-mir-29b.MIMAT0000100;hsa-mir-29c.MIMAT0000681	0.11177	0.99976	48
hsa-mir-200a.MIMAT0001620;hsa-mir-200b.MIMAT0000318;hsa-mir-200c.MIMAT0000617;hsa-mir-200c.MIMAT0004657;hsa-mir-29a.MIMAT0004503;hsa-mir-29b.MIMAT0000100;hsa-mir-29c.MIMAT0000681	0.11177	0.99976	48
hsa-mir-200a.MIMAT0001620;hsa-mir-200b.MIMAT0000318;hsa-mir-200b.MIMAT0004571;hsa-mir-200c.MIMAT0000617;hsa-mir-200c.MIMAT0004657;hsa-mir-29a.MIMAT0004503;hsa-mir-29b.MIMAT0000100;hsa-mir-29c.MIMAT0000681	0.11177	0.99976	48
hsa-mir-200a.MIMAT0000682;hsa-mir-200a.MIMAT0001620;hsa-mir-200b.MIMAT0000318;hsa-mir-200b.MIMAT0004571;hsa-mir-29b-1.MIMAT0004514;hsa-mir-29b.MIMAT0000100	0.11184	0.99976	68
hsa-mir-200a.MIMAT0000682;hsa-mir-200a.MIMAT0001620;hsa-mir-200b.MIMAT0000318;hsa-mir-29b-1.MIMAT0004514	0.11261	0.99976	94
hsa-mir-200b.MIMAT0000318;hsa-mir-200b.MIMAT0004571;hsa-mir-200c.MIMAT0004657;hsa-mir-29b-1.MIMAT0004514;hsa-mir-29c.MIMAT0000681	0.11262	0.99976	89
hsa-mir-200a.MIMAT0000682;hsa-mir-200a.MIMAT0001620;hsa-mir-200b.MIMAT0004571;hsa-mir-200c.MIMAT0000617;hsa-mir-29a.MIMAT0000086;hsa-mir-29a.MIMAT0004503;hsa-mir-29b-1.MIMAT0004514;hsa-mir-29b-2.MIMAT0004515	0.11272	0.99976	34
hsa-mir-200b.MIMAT0000318;hsa-mir-29b-2.MIMAT0004515	0.11431	0.99976	126
hsa-mir-200a.MIMAT0001620;hsa-mir-200b.MIMAT0000318;hsa-mir-200b.MIMAT0004571;hsa-mir-200c.MIMAT0000617;hsa-mir-29a.MIMAT0000086;hsa-mir-29a.MIMAT0004503;hsa-mir-29b.MIMAT0000100;hsa-mir-29c.MIMAT0000681	0.1144	0.99976	78
hsa-mir-200a.MIMAT0000682;hsa-mir-200a.MIMAT0001620;hsa-mir-200c.MIMAT0000617;hsa-mir-200c.MIMAT0004657;hsa-mir-29a.MIMAT0000086	0.11441	0.99976	129
hsa-mir-200a.MIMAT0001620;hsa-mir-200b.MIMAT0000318;hsa-mir-200b.MIMAT0004571;hsa-mir-200c.MIMAT0004657;hsa-mir-29b-2.MIMAT0004515	0.11464	0.99976	112
hsa-mir-200b.MIMAT0000318;hsa-mir-200b.MIMAT0004571;hsa-mir-200c.MIMAT0000617;hsa-mir-200c.MIMAT0004657;hsa-mir-29a.MIMAT0000086;hsa-mir-29b-1.MIMAT0004514	0.11533	0.99976	154
hsa-mir-200b.MIMAT0004571;hsa-mir-200c.MIMAT0004657;hsa-mir-29b-1.MIMAT0004514;hsa-mir-29b-2.MIMAT0004515	0.11573	0.99976	56
hsa-mir-200a.MIMAT0000682;hsa-mir-200b.MIMAT0000318;hsa-mir-200c.MIMAT0000617;hsa-mir-29b-2.MIMAT0004515;hsa-mir-29c.MIMAT0000681	0.11624	0.99976	107
hsa-mir-200a.MIMAT0000682;hsa-mir-200b.MIMAT0004571;hsa-mir-200c.MIMAT0000617;hsa-mir-29a.MIMAT0000086;hsa-mir-29a.MIMAT0004503;hsa-mir-29b-1.MIMAT0004514;hsa-mir-29b-2.MIMAT0004515	0.11696	0.99976	36
hsa-mir-200a.MIMAT0000682;hsa-mir-200a.MIMAT0001620;hsa-mir-200b.MIMAT0000318;hsa-mir-200b.MIMAT0004571;hsa-mir-200c.MIMAT0000617;hsa-mir-200c.MIMAT0004657;hsa-mir-29c.MIMAT0000681	0.11745	0.99976	120
hsa-mir-200a.MIMAT0001620;hsa-mir-200b.MIMAT0000318;hsa-mir-200b.MIMAT0004571;hsa-mir-29a.MIMAT0000086;hsa-mir-29a.MIMAT0004503	0.11831	0.99976	60
hsa-mir-200a.MIMAT0001620;hsa-mir-200b.MIMAT0000318;hsa-mir-200b.MIMAT0004571;hsa-mir-200c.MIMAT0000617;hsa-mir-29a.MIMAT0000086;hsa-mir-29a.MIMAT0004503	0.11831	0.99976	60
hsa-mir-200a.MIMAT0000682;hsa-mir-200a.MIMAT0001620;hsa-mir-200b.MIMAT0000318;hsa-mir-200c.MIMAT0000617;hsa-mir-29a.MIMAT0000086;hsa-mir-29b-1.MIMAT0004514;hsa-mir-29c.MIMAT0000681	0.1184	0.99976	94
hsa-mir-200a.MIMAT0000682;hsa-mir-200b.MIMAT0000318;hsa-mir-200b.MIMAT0004571;hsa-mir-200c.MIMAT0000617;hsa-mir-29c.MIMAT0000681	0.11883	0.99976	99
hsa-mir-200b.MIMAT0000318;hsa-mir-200b.MIMAT0004571;hsa-mir-200c.MIMAT0000617;hsa-mir-200c.MIMAT0004657;hsa-mir-29b-2.MIMAT0004515;hsa-mir-29c.MIMAT0000681	0.11898	0.99976	138
hsa-mir-200b.MIMAT0000318;hsa-mir-200b.MIMAT0004571;hsa-mir-29a.MIMAT0000086;hsa-mir-29b-2.MIMAT0004515	0.119	0.99976	121
hsa-mir-200a.MIMAT0001620;hsa-mir-29a.MIMAT0000086;hsa-mir-29a.MIMAT0004503;hsa-mir-29b-1.MIMAT0004514;hsa-mir-29b-2.MIMAT0004515	0.11906	0.99976	26
hsa-mir-200c.MIMAT0000617;hsa-mir-200c.MIMAT0004657;hsa-mir-29a.MIMAT0000086;hsa-mir-29a.MIMAT0004503;hsa-mir-29b-1.MIMAT0004514;hsa-mir-29b-2.MIMAT0004515	0.11906	0.99976	26
hsa-mir-200a.MIMAT0001620;hsa-mir-200b.MIMAT0000318;hsa-mir-200c.MIMAT0000617;hsa-mir-29a.MIMAT0000086;hsa-mir-29a.MIMAT0004503;hsa-mir-29b-1.MIMAT0004514;hsa-mir-29b-2.MIMAT0004515	0.11906	0.99976	26
hsa-mir-200a.MIMAT0001620;hsa-mir-200c.MIMAT0000617;hsa-mir-200c.MIMAT0004657;hsa-mir-29a.MIMAT0000086;hsa-mir-29a.MIMAT0004503;hsa-mir-29b-1.MIMAT0004514;hsa-mir-29b-2.MIMAT0004515	0.11906	0.99976	26
hsa-mir-29a.MIMAT0000086;hsa-mir-29a.MIMAT0004503;hsa-mir-29b-1.MIMAT0004514;hsa-mir-29b-2.MIMAT0004515	0.11906	0.99976	26
hsa-mir-200b.MIMAT0000318;hsa-mir-29a.MIMAT0000086;hsa-mir-29a.MIMAT0004503;hsa-mir-29b-1.MIMAT0004514;hsa-mir-29b-2.MIMAT0004515	0.11906	0.99976	26
hsa-mir-200b.MIMAT0004571;hsa-mir-29a.MIMAT0000086;hsa-mir-29a.MIMAT0004503;hsa-mir-29b-1.MIMAT0004514;hsa-mir-29b-2.MIMAT0004515	0.11906	0.99976	26
hsa-mir-200c.MIMAT0000617;hsa-mir-29a.MIMAT0000086;hsa-mir-29a.MIMAT0004503;hsa-mir-29b-1.MIMAT0004514;hsa-mir-29b-2.MIMAT0004515	0.11906	0.99976	26
hsa-mir-200c.MIMAT0004657;hsa-mir-29a.MIMAT0004503;hsa-mir-29b-1.MIMAT0004514;hsa-mir-29b-2.MIMAT0004515;hsa-mir-29c.MIMAT0000681	0.11906	0.99976	26
hsa-mir-200a.MIMAT0001620;hsa-mir-200c.MIMAT0000617;hsa-mir-29a.MIMAT0000086;hsa-mir-29a.MIMAT0004503;hsa-mir-29b-1.MIMAT0004514;hsa-mir-29b-2.MIMAT0004515	0.11906	0.99976	26
hsa-mir-200b.MIMAT0000318;hsa-mir-200b.MIMAT0004571;hsa-mir-29a.MIMAT0000086;hsa-mir-29a.MIMAT0004503;hsa-mir-29b-1.MIMAT0004514;hsa-mir-29b-2.MIMAT0004515	0.11906	0.99976	26
hsa-mir-200b.MIMAT0000318;hsa-mir-200c.MIMAT0000617;hsa-mir-29a.MIMAT0000086;hsa-mir-29a.MIMAT0004503;hsa-mir-29b-1.MIMAT0004514;hsa-mir-29b-2.MIMAT0004515	0.11906	0.99976	26
hsa-mir-200b.MIMAT0004571;hsa-mir-200c.MIMAT0000617;hsa-mir-29a.MIMAT0000086;hsa-mir-29a.MIMAT0004503;hsa-mir-29b-1.MIMAT0004514;hsa-mir-29b-2.MIMAT0004515	0.11906	0.99976	26
hsa-mir-200b.MIMAT0004571;hsa-mir-200c.MIMAT0004657;hsa-mir-29a.MIMAT0000086;hsa-mir-29a.MIMAT0004503;hsa-mir-29b-1.MIMAT0004514;hsa-mir-29b-2.MIMAT0004515	0.11906	0.99976	26
hsa-mir-200a.MIMAT0001620;hsa-mir-200b.MIMAT0000318;hsa-mir-200b.MIMAT0004571;hsa-mir-200c.MIMAT0004657;hsa-mir-29a.MIMAT0000086;hsa-mir-29a.MIMAT0004503;hsa-mir-29b-1.MIMAT0004514;hsa-mir-29b-2.MIMAT0004515	0.11906	0.99976	26
hsa-mir-200a.MIMAT0000682;hsa-mir-200a.MIMAT0001620;hsa-mir-200b.MIMAT0000318;hsa-mir-29a.MIMAT0000086;hsa-mir-29b-1.MIMAT0004514	0.11943	0.99976	84
hsa-mir-200a.MIMAT0000682;hsa-mir-200a.MIMAT0001620;hsa-mir-200b.MIMAT0000318;hsa-mir-200b.MIMAT0004571;hsa-mir-29b-1.MIMAT0004514;hsa-mir-29c.MIMAT0000681	0.11949	0.99976	118
hsa-mir-200a.MIMAT0000682;hsa-mir-200a.MIMAT0001620;hsa-mir-200b.MIMAT0000318;hsa-mir-200c.MIMAT0000617;hsa-mir-29b.MIMAT0000100	0.11972	0.99976	69
hsa-mir-200a.MIMAT0001620;hsa-mir-29a.MIMAT0000086;hsa-mir-29a.MIMAT0004503;hsa-mir-29b-2.MIMAT0004515	0.12016	0.99976	58
hsa-mir-200a.MIMAT0001620;hsa-mir-200b.MIMAT0000318;hsa-mir-29a.MIMAT0000086;hsa-mir-29a.MIMAT0004503;hsa-mir-29b-2.MIMAT0004515	0.12016	0.99976	58
hsa-mir-200a.MIMAT0001620;hsa-mir-200b.MIMAT0004571;hsa-mir-29a.MIMAT0000086;hsa-mir-29a.MIMAT0004503;hsa-mir-29b-2.MIMAT0004515	0.12016	0.99976	58
hsa-mir-200b.MIMAT0000318;hsa-mir-200b.MIMAT0004571;hsa-mir-200c.MIMAT0000617;hsa-mir-29a.MIMAT0000086;hsa-mir-29a.MIMAT0004503;hsa-mir-29b-2.MIMAT0004515	0.12016	0.99976	58
hsa-mir-200b.MIMAT0000318;hsa-mir-200b.MIMAT0004571;hsa-mir-200c.MIMAT0000617;hsa-mir-200c.MIMAT0004657;hsa-mir-29a.MIMAT0000086;hsa-mir-29a.MIMAT0004503;hsa-mir-29b-2.MIMAT0004515	0.12016	0.99976	58
hsa-mir-200b.MIMAT0000318;hsa-mir-29a.MIMAT0000086;hsa-mir-29a.MIMAT0004503;hsa-mir-29b-2.MIMAT0004515	0.12016	0.99976	58
hsa-mir-200a.MIMAT0001620;hsa-mir-200c.MIMAT0004657;hsa-mir-29a.MIMAT0000086;hsa-mir-29a.MIMAT0004503;hsa-mir-29b-2.MIMAT0004515	0.12016	0.99976	58
hsa-mir-200b.MIMAT0000318;hsa-mir-200b.MIMAT0004571;hsa-mir-29a.MIMAT0000086;hsa-mir-29a.MIMAT0004503;hsa-mir-29b-2.MIMAT0004515	0.12016	0.99976	58
hsa-mir-200b.MIMAT0000318;hsa-mir-200c.MIMAT0000617;hsa-mir-29a.MIMAT0000086;hsa-mir-29a.MIMAT0004503;hsa-mir-29b-2.MIMAT0004515	0.12016	0.99976	58
hsa-mir-200b.MIMAT0000318;hsa-mir-200c.MIMAT0004657;hsa-mir-29a.MIMAT0000086;hsa-mir-29a.MIMAT0004503;hsa-mir-29b-2.MIMAT0004515	0.12016	0.99976	58
hsa-mir-200a.MIMAT0001620;hsa-mir-200b.MIMAT0004571;hsa-mir-200c.MIMAT0004657;hsa-mir-29a.MIMAT0000086;hsa-mir-29a.MIMAT0004503;hsa-mir-29b-2.MIMAT0004515	0.12016	0.99976	58
hsa-mir-200b.MIMAT0000318;hsa-mir-200b.MIMAT0004571;hsa-mir-200c.MIMAT0004657;hsa-mir-29a.MIMAT0000086;hsa-mir-29a.MIMAT0004503;hsa-mir-29b-2.MIMAT0004515	0.12016	0.99976	58
hsa-mir-200a.MIMAT0001620;hsa-mir-200b.MIMAT0000318;hsa-mir-200b.MIMAT0004571;hsa-mir-200c.MIMAT0000617;hsa-mir-29a.MIMAT0000086;hsa-mir-29b-2.MIMAT0004515	0.1208	0.99976	121
hsa-mir-200a.MIMAT0000682;hsa-mir-200b.MIMAT0000318;hsa-mir-200b.MIMAT0004571;hsa-mir-200c.MIMAT0004657;hsa-mir-29b-1.MIMAT0004514	0.12088	0.99976	108
hsa-mir-200a.MIMAT0000682;hsa-mir-200b.MIMAT0000318;hsa-mir-200b.MIMAT0004571;hsa-mir-200c.MIMAT0000617;hsa-mir-200c.MIMAT0004657;hsa-mir-29a.MIMAT0000086;hsa-mir-29b-2.MIMAT0004515	0.12097	0.99976	109
hsa-mir-200b.MIMAT0000318;hsa-mir-200b.MIMAT0004571;hsa-mir-29a.MIMAT0000086	0.12129	0.99976	121
hsa-mir-200a.MIMAT0000682;hsa-mir-200c.MIMAT0004657	0.12153	0.99976	51
hsa-mir-200b.MIMAT0000318;hsa-mir-200b.MIMAT0004571;hsa-mir-200c.MIMAT0000617;hsa-mir-200c.MIMAT0004657;hsa-mir-29b-2.MIMAT0004515	0.12232	0.99976	139
hsa-mir-200a.MIMAT0000682;hsa-mir-200b.MIMAT0000318;hsa-mir-200b.MIMAT0004571;hsa-mir-200c.MIMAT0004657;hsa-mir-29b.MIMAT0000100	0.12237	0.99976	69
hsa-mir-29a.MIMAT0000086;hsa-mir-29a.MIMAT0004503;hsa-mir-29b-2.MIMAT0004515;hsa-mir-29c.MIMAT0000681	0.12251	0.99976	65
hsa-mir-200c.MIMAT0000617;hsa-mir-29a.MIMAT0000086;hsa-mir-29a.MIMAT0004503;hsa-mir-29b-2.MIMAT0004515;hsa-mir-29c.MIMAT0000681	0.12251	0.99976	65
hsa-mir-200a.MIMAT0000682;hsa-mir-200a.MIMAT0001620;hsa-mir-200b.MIMAT0000318;hsa-mir-29a.MIMAT0000086;hsa-mir-29b-2.MIMAT0004515	0.12256	0.99976	87
hsa-mir-200a.MIMAT0000682;hsa-mir-200a.MIMAT0001620;hsa-mir-200b.MIMAT0000318;hsa-mir-200c.MIMAT0004657;hsa-mir-29a.MIMAT0000086;hsa-mir-29b-1.MIMAT0004514;hsa-mir-29b.MIMAT0000100	0.12289	0.99976	64
hsa-mir-200a.MIMAT0000682;hsa-mir-200b.MIMAT0000318;hsa-mir-200c.MIMAT0004657;hsa-mir-29b-1.MIMAT0004514;hsa-mir-29b-2.MIMAT0004515	0.1231	0.99976	78
hsa-mir-200c.MIMAT0000617;hsa-mir-29b-1.MIMAT0004514	0.12338	0.99976	50
hsa-mir-200a.MIMAT0001620;hsa-mir-200b.MIMAT0004571;hsa-mir-200c.MIMAT0000617;hsa-mir-200c.MIMAT0004657;hsa-mir-29a.MIMAT0000086;hsa-mir-29b-2.MIMAT0004515;hsa-mir-29c.MIMAT0004673	0.12353	0.99976	103
hsa-mir-200a.MIMAT0001620;hsa-mir-200b.MIMAT0000318;hsa-mir-200b.MIMAT0004571;hsa-mir-200c.MIMAT0000617;hsa-mir-29a.MIMAT0000086;hsa-mir-29c.MIMAT0004673	0.1241	0.99976	114
hsa-mir-200a.MIMAT0000682;hsa-mir-200a.MIMAT0001620;hsa-mir-200c.MIMAT0004657;hsa-mir-29a.MIMAT0000086;hsa-mir-29a.MIMAT0004503;hsa-mir-29b-1.MIMAT0004514	0.12415	0.99976	36
hsa-mir-200a.MIMAT0000682;hsa-mir-200a.MIMAT0001620;hsa-mir-200c.MIMAT0000617;hsa-mir-200c.MIMAT0004657;hsa-mir-29a.MIMAT0000086;hsa-mir-29a.MIMAT0004503;hsa-mir-29b-1.MIMAT0004514	0.12415	0.99976	36
hsa-mir-200a.MIMAT0000682;hsa-mir-200a.MIMAT0001620;hsa-mir-200b.MIMAT0000318;hsa-mir-29b-1.MIMAT0004514;hsa-mir-29c.MIMAT0000681	0.12422	0.99976	85
hsa-mir-200c.MIMAT0000617;hsa-mir-29b-1.MIMAT0004514;hsa-mir-29b-2.MIMAT0004515	0.12428	0.99976	55
hsa-mir-200a.MIMAT0000682;hsa-mir-200a.MIMAT0001620;hsa-mir-200b.MIMAT0000318;hsa-mir-200b.MIMAT0004571;hsa-mir-29b.MIMAT0000100	0.12432	0.99976	64
hsa-mir-200a.MIMAT0000682;hsa-mir-200a.MIMAT0001620;hsa-mir-200b.MIMAT0000318;hsa-mir-200b.MIMAT0004571;hsa-mir-200c.MIMAT0000617;hsa-mir-29b.MIMAT0000100	0.12432	0.99976	64
hsa-mir-200c.MIMAT0000617;hsa-mir-29a.MIMAT0004503;hsa-mir-29b-2.MIMAT0004515	0.12542	0.99976	32
hsa-mir-200a.MIMAT0000682;hsa-mir-200a.MIMAT0001620;hsa-mir-200b.MIMAT0000318;hsa-mir-200c.MIMAT0000617;hsa-mir-29c.MIMAT0004673	0.12578	0.99976	91
hsa-mir-200c.MIMAT0000617;hsa-mir-29a.MIMAT0000086;hsa-mir-29a.MIMAT0004503;hsa-mir-29b-2.MIMAT0004515;hsa-mir-29b.MIMAT0000100;hsa-mir-29c.MIMAT0000681	0.12599	0.99976	80
hsa-mir-200a.MIMAT0000682;hsa-mir-200c.MIMAT0004657;hsa-mir-29a.MIMAT0004503;hsa-mir-29b-1.MIMAT0004514	0.12638	0.99976	29
hsa-mir-200a.MIMAT0000682;hsa-mir-200b.MIMAT0004571;hsa-mir-200c.MIMAT0000617;hsa-mir-29a.MIMAT0004503;hsa-mir-29b-1.MIMAT0004514	0.12638	0.99976	29
hsa-mir-200a.MIMAT0000682;hsa-mir-29a.MIMAT0004503;hsa-mir-29b-1.MIMAT0004514	0.12638	0.99976	29
hsa-mir-200a.MIMAT0000682;hsa-mir-200b.MIMAT0004571;hsa-mir-29a.MIMAT0004503;hsa-mir-29b-1.MIMAT0004514	0.12638	0.99976	29
hsa-mir-200a.MIMAT0000682;hsa-mir-200c.MIMAT0000617;hsa-mir-29a.MIMAT0004503;hsa-mir-29b-1.MIMAT0004514	0.12638	0.99976	29
hsa-mir-200a.MIMAT0000682;hsa-mir-200b.MIMAT0004571;hsa-mir-200c.MIMAT0004657;hsa-mir-29a.MIMAT0004503;hsa-mir-29b-1.MIMAT0004514	0.12638	0.99976	29
hsa-mir-200a.MIMAT0000682;hsa-mir-200c.MIMAT0000617;hsa-mir-200c.MIMAT0004657;hsa-mir-29a.MIMAT0004503;hsa-mir-29b-1.MIMAT0004514	0.12638	0.99976	29
hsa-mir-200a.MIMAT0000682;hsa-mir-200a.MIMAT0001620;hsa-mir-200b.MIMAT0000318;hsa-mir-29b.MIMAT0000100	0.12676	0.99976	58
hsa-mir-200a.MIMAT0000682;hsa-mir-200b.MIMAT0000318;hsa-mir-200b.MIMAT0004571;hsa-mir-200c.MIMAT0004657;hsa-mir-29b-1.MIMAT0004514;hsa-mir-29b.MIMAT0000100	0.12705	0.99976	62
hsa-mir-200a.MIMAT0000682;hsa-mir-200b.MIMAT0000318;hsa-mir-200b.MIMAT0004571;hsa-mir-200c.MIMAT0000617;hsa-mir-29a.MIMAT0000086;hsa-mir-29b-1.MIMAT0004514;hsa-mir-29c.MIMAT0000681	0.12726	0.99976	127
hsa-mir-200a.MIMAT0001620;hsa-mir-29a.MIMAT0000086;hsa-mir-29a.MIMAT0004503;hsa-mir-29b.MIMAT0000100;hsa-mir-29c.MIMAT0000681	0.12751	0.99976	81
hsa-mir-200b.MIMAT0000318;hsa-mir-29a.MIMAT0000086;hsa-mir-29a.MIMAT0004503;hsa-mir-29b.MIMAT0000100;hsa-mir-29c.MIMAT0000681	0.12751	0.99976	81
hsa-mir-200b.MIMAT0000318;hsa-mir-200c.MIMAT0004657;hsa-mir-29a.MIMAT0000086;hsa-mir-29a.MIMAT0004503;hsa-mir-29b.MIMAT0000100;hsa-mir-29c.MIMAT0000681	0.12751	0.99976	81
hsa-mir-200a.MIMAT0000682;hsa-mir-200b.MIMAT0000318;hsa-mir-200b.MIMAT0004571;hsa-mir-200c.MIMAT0000617;hsa-mir-200c.MIMAT0004657;hsa-mir-29b-2.MIMAT0004515;hsa-mir-29c.MIMAT0000681	0.12854	0.99976	139
hsa-mir-200a.MIMAT0000682;hsa-mir-200a.MIMAT0001620;hsa-mir-200b.MIMAT0000318;hsa-mir-29b-2.MIMAT0004515;hsa-mir-29c.MIMAT0000681;hsa-mir-29c.MIMAT0004673	0.12877	0.99976	97
hsa-mir-200a.MIMAT0000682;hsa-mir-200b.MIMAT0000318;hsa-mir-200c.MIMAT0004657;hsa-mir-29b.MIMAT0000100	0.12896	0.99976	72
hsa-mir-200a.MIMAT0000682;hsa-mir-200c.MIMAT0000617;hsa-mir-29a.MIMAT0000086	0.12933	0.99976	50
hsa-mir-200a.MIMAT0001620;hsa-mir-200b.MIMAT0000318;hsa-mir-200c.MIMAT0004657;hsa-mir-29b-1.MIMAT0004514;hsa-mir-29b-2.MIMAT0004515	0.12949	0.99976	95
hsa-mir-200a.MIMAT0001620;hsa-mir-200b.MIMAT0004571;hsa-mir-29a.MIMAT0000086;hsa-mir-29a.MIMAT0004503;hsa-mir-29b.MIMAT0000100;hsa-mir-29c.MIMAT0000681	0.12988	0.99976	82
hsa-mir-200a.MIMAT0001620;hsa-mir-200b.MIMAT0000318;hsa-mir-200c.MIMAT0000617;hsa-mir-29a.MIMAT0000086;hsa-mir-29a.MIMAT0004503;hsa-mir-29b.MIMAT0000100;hsa-mir-29c.MIMAT0000681	0.12988	0.99976	82
hsa-mir-200a.MIMAT0001620;hsa-mir-200b.MIMAT0004571;hsa-mir-200c.MIMAT0004657;hsa-mir-29a.MIMAT0000086;hsa-mir-29a.MIMAT0004503;hsa-mir-29b.MIMAT0000100;hsa-mir-29c.MIMAT0000681	0.12988	0.99976	82
hsa-mir-200b.MIMAT0000318;hsa-mir-200b.MIMAT0004571;hsa-mir-200c.MIMAT0000617;hsa-mir-29a.MIMAT0000086;hsa-mir-29a.MIMAT0004503;hsa-mir-29b.MIMAT0000100;hsa-mir-29c.MIMAT0000681	0.12988	0.99976	82
hsa-mir-200b.MIMAT0000318;hsa-mir-200b.MIMAT0004571;hsa-mir-29a.MIMAT0000086;hsa-mir-29a.MIMAT0004503;hsa-mir-29b.MIMAT0000100;hsa-mir-29c.MIMAT0000681	0.12988	0.99976	82
hsa-mir-200a.MIMAT0001620;hsa-mir-200b.MIMAT0004571;hsa-mir-200c.MIMAT0000617;hsa-mir-29a.MIMAT0000086;hsa-mir-29a.MIMAT0004503;hsa-mir-29b.MIMAT0000100;hsa-mir-29c.MIMAT0000681	0.12988	0.99976	82
hsa-mir-200a.MIMAT0001620;hsa-mir-200b.MIMAT0004571;hsa-mir-200c.MIMAT0000617;hsa-mir-200c.MIMAT0004657;hsa-mir-29a.MIMAT0000086;hsa-mir-29a.MIMAT0004503;hsa-mir-29b.MIMAT0000100;hsa-mir-29c.MIMAT0000681	0.12988	0.99976	82
hsa-mir-200b.MIMAT0000318;hsa-mir-200b.MIMAT0004571;hsa-mir-200c.MIMAT0000617;hsa-mir-29a.MIMAT0000086;hsa-mir-29b-1.MIMAT0004514	0.13052	0.99976	128
hsa-mir-200a.MIMAT0000682;hsa-mir-29a.MIMAT0004503;hsa-mir-29c.MIMAT0004673	0.13066	0.99976	25
hsa-mir-200a.MIMAT0000682;hsa-mir-200c.MIMAT0004657;hsa-mir-29a.MIMAT0004503;hsa-mir-29c.MIMAT0004673	0.13066	0.99976	25
hsa-mir-200a.MIMAT0000682;hsa-mir-200b.MIMAT0004571;hsa-mir-200c.MIMAT0000617;hsa-mir-29a.MIMAT0004503;hsa-mir-29c.MIMAT0004673	0.13066	0.99976	25
hsa-mir-200a.MIMAT0000682;hsa-mir-200a.MIMAT0001620;hsa-mir-29a.MIMAT0004503;hsa-mir-29c.MIMAT0004673	0.13066	0.99976	25
hsa-mir-200a.MIMAT0000682;hsa-mir-200b.MIMAT0000318;hsa-mir-29a.MIMAT0004503;hsa-mir-29c.MIMAT0004673	0.13066	0.99976	25
hsa-mir-200a.MIMAT0000682;hsa-mir-200b.MIMAT0004571;hsa-mir-29a.MIMAT0004503;hsa-mir-29c.MIMAT0004673	0.13066	0.99976	25
hsa-mir-200a.MIMAT0000682;hsa-mir-200c.MIMAT0000617;hsa-mir-29a.MIMAT0004503;hsa-mir-29c.MIMAT0004673	0.13066	0.99976	25
hsa-mir-200a.MIMAT0000682;hsa-mir-200a.MIMAT0001620;hsa-mir-200c.MIMAT0000617;hsa-mir-29a.MIMAT0004503;hsa-mir-29c.MIMAT0004673	0.13066	0.99976	25
hsa-mir-200a.MIMAT0000682;hsa-mir-200b.MIMAT0000318;hsa-mir-200b.MIMAT0004571;hsa-mir-29a.MIMAT0004503;hsa-mir-29c.MIMAT0004673	0.13066	0.99976	25
hsa-mir-200a.MIMAT0000682;hsa-mir-200b.MIMAT0000318;hsa-mir-200c.MIMAT0000617;hsa-mir-29a.MIMAT0004503;hsa-mir-29c.MIMAT0004673	0.13066	0.99976	25
hsa-mir-200a.MIMAT0000682;hsa-mir-200b.MIMAT0000318;hsa-mir-200c.MIMAT0004657;hsa-mir-29a.MIMAT0004503;hsa-mir-29c.MIMAT0004673	0.13066	0.99976	25
hsa-mir-200a.MIMAT0000682;hsa-mir-200b.MIMAT0004571;hsa-mir-200c.MIMAT0004657;hsa-mir-29a.MIMAT0004503;hsa-mir-29c.MIMAT0004673	0.13066	0.99976	25
hsa-mir-200a.MIMAT0000682;hsa-mir-200c.MIMAT0000617;hsa-mir-200c.MIMAT0004657;hsa-mir-29a.MIMAT0004503;hsa-mir-29c.MIMAT0004673	0.13066	0.99976	25
hsa-mir-200a.MIMAT0000682;hsa-mir-200b.MIMAT0000318;hsa-mir-200b.MIMAT0004571;hsa-mir-200c.MIMAT0004657;hsa-mir-29a.MIMAT0004503;hsa-mir-29c.MIMAT0004673	0.13066	0.99976	25
hsa-mir-200a.MIMAT0000682;hsa-mir-200b.MIMAT0000318;hsa-mir-200c.MIMAT0000617;hsa-mir-200c.MIMAT0004657;hsa-mir-29a.MIMAT0004503;hsa-mir-29c.MIMAT0004673	0.13066	0.99976	25
hsa-mir-200a.MIMAT0000682;hsa-mir-200b.MIMAT0004571;hsa-mir-200c.MIMAT0000617;hsa-mir-200c.MIMAT0004657;hsa-mir-29a.MIMAT0004503;hsa-mir-29c.MIMAT0004673	0.13066	0.99976	25
hsa-mir-200a.MIMAT0000682;hsa-mir-200b.MIMAT0004571;hsa-mir-200c.MIMAT0000617;hsa-mir-29a.MIMAT0004503;hsa-mir-29c.MIMAT0000681;hsa-mir-29c.MIMAT0004673	0.13066	0.99976	25
hsa-mir-200a.MIMAT0000682;hsa-mir-200b.MIMAT0000318;hsa-mir-29b.MIMAT0000100	0.13139	0.99976	63
hsa-mir-200a.MIMAT0000682;hsa-mir-200b.MIMAT0000318;hsa-mir-200c.MIMAT0000617;hsa-mir-29b.MIMAT0000100	0.13139	0.99976	63
hsa-mir-200a.MIMAT0000682;hsa-mir-200a.MIMAT0001620;hsa-mir-200b.MIMAT0004571;hsa-mir-200c.MIMAT0000617;hsa-mir-200c.MIMAT0004657;hsa-mir-29a.MIMAT0000086	0.1329	0.99976	126
hsa-mir-200a.MIMAT0000682;hsa-mir-200b.MIMAT0000318;hsa-mir-200b.MIMAT0004571;hsa-mir-200c.MIMAT0000617;hsa-mir-29a.MIMAT0000086;hsa-mir-29b-2.MIMAT0004515;hsa-mir-29c.MIMAT0000681	0.13322	0.99976	127
hsa-mir-200a.MIMAT0000682;hsa-mir-200b.MIMAT0000318;hsa-mir-29c.MIMAT0000681	0.13392	0.99976	108
hsa-mir-200a.MIMAT0001620;hsa-mir-200b.MIMAT0000318;hsa-mir-200b.MIMAT0004571;hsa-mir-200c.MIMAT0000617;hsa-mir-200c.MIMAT0004657;hsa-mir-29a.MIMAT0000086;hsa-mir-29b-1.MIMAT0004514;hsa-mir-29c.MIMAT0004673	0.13418	0.99976	127
hsa-mir-200a.MIMAT0000682;hsa-mir-200b.MIMAT0000318;hsa-mir-200c.MIMAT0004657;hsa-mir-29a.MIMAT0000086;hsa-mir-29a.MIMAT0004503	0.13449	0.99976	37
hsa-mir-200b.MIMAT0004571;hsa-mir-200c.MIMAT0000617;hsa-mir-29b-1.MIMAT0004514	0.13536	0.99976	51
hsa-mir-200a.MIMAT0001620;hsa-mir-200b.MIMAT0004571;hsa-mir-200c.MIMAT0000617;hsa-mir-29a.MIMAT0000086;hsa-mir-29a.MIMAT0004503;hsa-mir-29b-1.MIMAT0004514;hsa-mir-29c.MIMAT0000681	0.13636	0.99976	86
hsa-mir-200a.MIMAT0001620;hsa-mir-200b.MIMAT0000318;hsa-mir-200b.MIMAT0004571;hsa-mir-29a.MIMAT0000086;hsa-mir-29a.MIMAT0004503;hsa-mir-29b.MIMAT0000100;hsa-mir-29c.MIMAT0000681	0.13642	0.99976	81
hsa-mir-200a.MIMAT0001620;hsa-mir-200b.MIMAT0000318;hsa-mir-200c.MIMAT0004657;hsa-mir-29a.MIMAT0000086;hsa-mir-29a.MIMAT0004503;hsa-mir-29b.MIMAT0000100;hsa-mir-29c.MIMAT0000681	0.13642	0.99976	81
hsa-mir-200a.MIMAT0001620;hsa-mir-200b.MIMAT0000318;hsa-mir-200c.MIMAT0000617;hsa-mir-200c.MIMAT0004657;hsa-mir-29a.MIMAT0000086;hsa-mir-29a.MIMAT0004503;hsa-mir-29b.MIMAT0000100;hsa-mir-29c.MIMAT0000681	0.13642	0.99976	81
hsa-mir-200a.MIMAT0001620;hsa-mir-200b.MIMAT0000318;hsa-mir-29a.MIMAT0000086;hsa-mir-29a.MIMAT0004503;hsa-mir-29b.MIMAT0000100;hsa-mir-29c.MIMAT0000681	0.13642	0.99976	81
hsa-mir-200b.MIMAT0000318;hsa-mir-200b.MIMAT0004571;hsa-mir-200c.MIMAT0004657;hsa-mir-29a.MIMAT0000086;hsa-mir-29a.MIMAT0004503;hsa-mir-29b.MIMAT0000100;hsa-mir-29c.MIMAT0000681	0.13642	0.99976	81
hsa-mir-200a.MIMAT0001620;hsa-mir-200b.MIMAT0000318;hsa-mir-200b.MIMAT0004571;hsa-mir-200c.MIMAT0004657;hsa-mir-29a.MIMAT0000086;hsa-mir-29a.MIMAT0004503;hsa-mir-29b.MIMAT0000100;hsa-mir-29c.MIMAT0000681	0.13642	0.99976	81
hsa-mir-200b.MIMAT0000318;hsa-mir-200c.MIMAT0004657;hsa-mir-29a.MIMAT0000086;hsa-mir-29a.MIMAT0004503;hsa-mir-29b-1.MIMAT0004514;hsa-mir-29b.MIMAT0000100;hsa-mir-29c.MIMAT0000681	0.13688	0.99976	82
hsa-mir-200a.MIMAT0000682;hsa-mir-200b.MIMAT0000318;hsa-mir-200c.MIMAT0004657;hsa-mir-29b-2.MIMAT0004515;hsa-mir-29c.MIMAT0000681	0.1375	0.99976	106
hsa-mir-200a.MIMAT0000682;hsa-mir-200a.MIMAT0001620;hsa-mir-200b.MIMAT0000318;hsa-mir-200b.MIMAT0004571;hsa-mir-200c.MIMAT0004657;hsa-mir-29a.MIMAT0000086;hsa-mir-29b-1.MIMAT0004514;hsa-mir-29b.MIMAT0000100	0.13757	0.99976	71
hsa-mir-200b.MIMAT0000318;hsa-mir-29a.MIMAT0000086;hsa-mir-29b-1.MIMAT0004514	0.13785	0.99976	137
hsa-mir-200b.MIMAT0000318;hsa-mir-200c.MIMAT0000617;hsa-mir-29a.MIMAT0000086;hsa-mir-29b-1.MIMAT0004514	0.1381	0.99976	154
hsa-mir-200a.MIMAT0001620;hsa-mir-200b.MIMAT0000318;hsa-mir-200b.MIMAT0004571;hsa-mir-200c.MIMAT0000617;hsa-mir-29a.MIMAT0000086;hsa-mir-29a.MIMAT0004503;hsa-mir-29b-1.MIMAT0004514;hsa-mir-29b.MIMAT0000100;hsa-mir-29c.MIMAT0000681	0.13811	0.99976	79
hsa-mir-200b.MIMAT0000318;hsa-mir-200c.MIMAT0004657;hsa-mir-29c.MIMAT0004673	0.13821	0.99976	110
hsa-mir-200a.MIMAT0000682;hsa-mir-200b.MIMAT0000318;hsa-mir-200c.MIMAT0000617;hsa-mir-200c.MIMAT0004657	0.13878	0.99976	106
hsa-mir-200a.MIMAT0000682;hsa-mir-200c.MIMAT0004657;hsa-mir-29a.MIMAT0004503;hsa-mir-29b-1.MIMAT0004514;hsa-mir-29c.MIMAT0000681;hsa-mir-29c.MIMAT0004673	0.13964	0.99976	27
hsa-mir-200a.MIMAT0000682;hsa-mir-200b.MIMAT0004571;hsa-mir-200c.MIMAT0004657;hsa-mir-29a.MIMAT0004503;hsa-mir-29b-1.MIMAT0004514;hsa-mir-29c.MIMAT0000681;hsa-mir-29c.MIMAT0004673	0.13964	0.99976	27
hsa-mir-200a.MIMAT0000682;hsa-mir-200c.MIMAT0000617;hsa-mir-200c.MIMAT0004657;hsa-mir-29a.MIMAT0004503;hsa-mir-29b-1.MIMAT0004514;hsa-mir-29c.MIMAT0000681;hsa-mir-29c.MIMAT0004673	0.13964	0.99976	27
hsa-mir-200a.MIMAT0000682;hsa-mir-200b.MIMAT0004571;hsa-mir-200c.MIMAT0000617;hsa-mir-200c.MIMAT0004657;hsa-mir-29a.MIMAT0004503;hsa-mir-29b-1.MIMAT0004514;hsa-mir-29c.MIMAT0000681;hsa-mir-29c.MIMAT0004673	0.13964	0.99976	27
hsa-mir-200a.MIMAT0000682;hsa-mir-29a.MIMAT0004503;hsa-mir-29b-1.MIMAT0004514;hsa-mir-29c.MIMAT0000681;hsa-mir-29c.MIMAT0004673	0.13964	0.99976	27
hsa-mir-200a.MIMAT0000682;hsa-mir-200b.MIMAT0000318;hsa-mir-29a.MIMAT0004503;hsa-mir-29b-1.MIMAT0004514;hsa-mir-29c.MIMAT0000681;hsa-mir-29c.MIMAT0004673	0.13964	0.99976	27
hsa-mir-200a.MIMAT0000682;hsa-mir-200b.MIMAT0004571;hsa-mir-29a.MIMAT0004503;hsa-mir-29b-1.MIMAT0004514;hsa-mir-29c.MIMAT0000681;hsa-mir-29c.MIMAT0004673	0.13964	0.99976	27
hsa-mir-200a.MIMAT0000682;hsa-mir-200c.MIMAT0000617;hsa-mir-29a.MIMAT0004503;hsa-mir-29b-1.MIMAT0004514;hsa-mir-29c.MIMAT0000681;hsa-mir-29c.MIMAT0004673	0.13964	0.99976	27
hsa-mir-200a.MIMAT0000682;hsa-mir-200b.MIMAT0000318;hsa-mir-200c.MIMAT0000617;hsa-mir-29a.MIMAT0004503;hsa-mir-29b-1.MIMAT0004514;hsa-mir-29c.MIMAT0000681;hsa-mir-29c.MIMAT0004673	0.13964	0.99976	27
hsa-mir-200a.MIMAT0000682;hsa-mir-200b.MIMAT0004571;hsa-mir-200c.MIMAT0000617;hsa-mir-29a.MIMAT0004503;hsa-mir-29b-1.MIMAT0004514;hsa-mir-29c.MIMAT0000681;hsa-mir-29c.MIMAT0004673	0.13964	0.99976	27
hsa-mir-200a.MIMAT0000682;hsa-mir-200a.MIMAT0001620;hsa-mir-200b.MIMAT0004571;hsa-mir-200c.MIMAT0000617;hsa-mir-29a.MIMAT0004503;hsa-mir-29b-1.MIMAT0004514;hsa-mir-29c.MIMAT0000681;hsa-mir-29c.MIMAT0004673	0.13964	0.99976	27
hsa-mir-200a.MIMAT0000682;hsa-mir-200b.MIMAT0000318;hsa-mir-200c.MIMAT0000617;hsa-mir-200c.MIMAT0004657;hsa-mir-29a.MIMAT0004503;hsa-mir-29b-1.MIMAT0004514;hsa-mir-29c.MIMAT0000681;hsa-mir-29c.MIMAT0004673	0.13964	0.99976	27
hsa-mir-29a.MIMAT0004503;hsa-mir-29b-1.MIMAT0004514;hsa-mir-29c.MIMAT0004673	0.1404	0.99976	21
hsa-mir-200b.MIMAT0000318;hsa-mir-29a.MIMAT0004503;hsa-mir-29b-1.MIMAT0004514;hsa-mir-29c.MIMAT0004673	0.1404	0.99976	21
hsa-mir-200c.MIMAT0004657;hsa-mir-29a.MIMAT0004503;hsa-mir-29b-1.MIMAT0004514;hsa-mir-29c.MIMAT0004673	0.1404	0.99976	21
hsa-mir-29a.MIMAT0004503;hsa-mir-29b-1.MIMAT0004514;hsa-mir-29b-2.MIMAT0004515;hsa-mir-29c.MIMAT0004673	0.1404	0.99976	21
hsa-mir-200b.MIMAT0000318;hsa-mir-200c.MIMAT0000617;hsa-mir-29a.MIMAT0004503;hsa-mir-29b-1.MIMAT0004514;hsa-mir-29c.MIMAT0004673	0.1404	0.99976	21
hsa-mir-200b.MIMAT0000318;hsa-mir-29a.MIMAT0004503;hsa-mir-29b-1.MIMAT0004514;hsa-mir-29b-2.MIMAT0004515;hsa-mir-29c.MIMAT0004673	0.1404	0.99976	21
hsa-mir-200b.MIMAT0004571;hsa-mir-200c.MIMAT0004657;hsa-mir-29a.MIMAT0004503;hsa-mir-29b-1.MIMAT0004514;hsa-mir-29c.MIMAT0004673	0.1404	0.99976	21
hsa-mir-200b.MIMAT0004571;hsa-mir-29a.MIMAT0004503;hsa-mir-29b-1.MIMAT0004514;hsa-mir-29b-2.MIMAT0004515;hsa-mir-29c.MIMAT0004673	0.1404	0.99976	21
hsa-mir-200b.MIMAT0000318;hsa-mir-200b.MIMAT0004571;hsa-mir-200c.MIMAT0004657;hsa-mir-29a.MIMAT0004503;hsa-mir-29b-1.MIMAT0004514;hsa-mir-29c.MIMAT0004673	0.1404	0.99976	21
hsa-mir-200b.MIMAT0000318;hsa-mir-200c.MIMAT0000617;hsa-mir-29a.MIMAT0004503;hsa-mir-29b-1.MIMAT0004514;hsa-mir-29b-2.MIMAT0004515;hsa-mir-29c.MIMAT0004673	0.1404	0.99976	21
hsa-mir-200b.MIMAT0004571;hsa-mir-200c.MIMAT0000617;hsa-mir-29a.MIMAT0004503;hsa-mir-29b-1.MIMAT0004514;hsa-mir-29b-2.MIMAT0004515;hsa-mir-29c.MIMAT0004673	0.1404	0.99976	21
hsa-mir-200c.MIMAT0000617;hsa-mir-200c.MIMAT0004657;hsa-mir-29a.MIMAT0004503;hsa-mir-29b-1.MIMAT0004514;hsa-mir-29b-2.MIMAT0004515;hsa-mir-29c.MIMAT0004673	0.1404	0.99976	21
hsa-mir-200c.MIMAT0000617;hsa-mir-29a.MIMAT0000086;hsa-mir-29a.MIMAT0004503;hsa-mir-29b-1.MIMAT0004514;hsa-mir-29b-2.MIMAT0004515;hsa-mir-29c.MIMAT0004673	0.1404	0.99976	21
hsa-mir-200b.MIMAT0000318;hsa-mir-200b.MIMAT0004571;hsa-mir-200c.MIMAT0000617;hsa-mir-200c.MIMAT0004657;hsa-mir-29a.MIMAT0004503;hsa-mir-29b-1.MIMAT0004514;hsa-mir-29c.MIMAT0004673	0.1404	0.99976	21
hsa-mir-200b.MIMAT0000318;hsa-mir-200b.MIMAT0004571;hsa-mir-29a.MIMAT0000086;hsa-mir-29a.MIMAT0004503;hsa-mir-29b-1.MIMAT0004514;hsa-mir-29b-2.MIMAT0004515;hsa-mir-29c.MIMAT0004673	0.1404	0.99976	21
hsa-mir-200b.MIMAT0000318;hsa-mir-200c.MIMAT0004657;hsa-mir-29a.MIMAT0000086;hsa-mir-29a.MIMAT0004503;hsa-mir-29b-1.MIMAT0004514;hsa-mir-29b-2.MIMAT0004515;hsa-mir-29c.MIMAT0004673	0.1404	0.99976	21
hsa-mir-200b.MIMAT0000318;hsa-mir-200c.MIMAT0000617;hsa-mir-200c.MIMAT0004657;hsa-mir-29a.MIMAT0000086;hsa-mir-29a.MIMAT0004503;hsa-mir-29b-1.MIMAT0004514;hsa-mir-29b-2.MIMAT0004515;hsa-mir-29c.MIMAT0004673	0.1404	0.99976	21
hsa-mir-200b.MIMAT0000318;hsa-mir-200b.MIMAT0004571;hsa-mir-200c.MIMAT0000617;hsa-mir-29a.MIMAT0000086;hsa-mir-29a.MIMAT0004503;hsa-mir-29b-1.MIMAT0004514;hsa-mir-29b-2.MIMAT0004515;hsa-mir-29c.MIMAT0000681;hsa-mir-29c.MIMAT0004673	0.1404	0.99976	21
hsa-mir-200b.MIMAT0004571;hsa-mir-200c.MIMAT0000617;hsa-mir-200c.MIMAT0004657;hsa-mir-29a.MIMAT0000086;hsa-mir-29a.MIMAT0004503;hsa-mir-29b-1.MIMAT0004514;hsa-mir-29b-2.MIMAT0004515;hsa-mir-29c.MIMAT0000681;hsa-mir-29c.MIMAT0004673	0.1404	0.99976	21
hsa-mir-200c.MIMAT0000617;hsa-mir-29a.MIMAT0004503;hsa-mir-29b-1.MIMAT0004514;hsa-mir-29c.MIMAT0004673	0.1404	0.99976	21
hsa-mir-200b.MIMAT0000318;hsa-mir-200b.MIMAT0004571;hsa-mir-29a.MIMAT0004503;hsa-mir-29b-1.MIMAT0004514;hsa-mir-29c.MIMAT0004673	0.1404	0.99976	21
hsa-mir-200b.MIMAT0000318;hsa-mir-200c.MIMAT0004657;hsa-mir-29a.MIMAT0004503;hsa-mir-29b-1.MIMAT0004514;hsa-mir-29c.MIMAT0004673	0.1404	0.99976	21
hsa-mir-200c.MIMAT0000617;hsa-mir-200c.MIMAT0004657;hsa-mir-29a.MIMAT0004503;hsa-mir-29b-1.MIMAT0004514;hsa-mir-29c.MIMAT0004673	0.1404	0.99976	21
hsa-mir-200c.MIMAT0000617;hsa-mir-29a.MIMAT0004503;hsa-mir-29b-1.MIMAT0004514;hsa-mir-29b-2.MIMAT0004515;hsa-mir-29c.MIMAT0004673	0.1404	0.99976	21
hsa-mir-200c.MIMAT0004657;hsa-mir-29a.MIMAT0004503;hsa-mir-29b-1.MIMAT0004514;hsa-mir-29b-2.MIMAT0004515;hsa-mir-29c.MIMAT0004673	0.1404	0.99976	21
hsa-mir-29a.MIMAT0000086;hsa-mir-29a.MIMAT0004503;hsa-mir-29b-1.MIMAT0004514;hsa-mir-29b-2.MIMAT0004515;hsa-mir-29c.MIMAT0004673	0.1404	0.99976	21
hsa-mir-200b.MIMAT0000318;hsa-mir-200b.MIMAT0004571;hsa-mir-200c.MIMAT0000617;hsa-mir-29a.MIMAT0004503;hsa-mir-29b-1.MIMAT0004514;hsa-mir-29c.MIMAT0004673	0.1404	0.99976	21
hsa-mir-200b.MIMAT0000318;hsa-mir-200b.MIMAT0004571;hsa-mir-29a.MIMAT0004503;hsa-mir-29b-1.MIMAT0004514;hsa-mir-29b-2.MIMAT0004515;hsa-mir-29c.MIMAT0004673	0.1404	0.99976	21
hsa-mir-200b.MIMAT0000318;hsa-mir-200c.MIMAT0000617;hsa-mir-200c.MIMAT0004657;hsa-mir-29a.MIMAT0004503;hsa-mir-29b-1.MIMAT0004514;hsa-mir-29c.MIMAT0004673	0.1404	0.99976	21
hsa-mir-200b.MIMAT0000318;hsa-mir-200c.MIMAT0004657;hsa-mir-29a.MIMAT0004503;hsa-mir-29b-1.MIMAT0004514;hsa-mir-29b-2.MIMAT0004515;hsa-mir-29c.MIMAT0004673	0.1404	0.99976	21
hsa-mir-200b.MIMAT0000318;hsa-mir-29a.MIMAT0000086;hsa-mir-29a.MIMAT0004503;hsa-mir-29b-1.MIMAT0004514;hsa-mir-29b-2.MIMAT0004515;hsa-mir-29c.MIMAT0004673	0.1404	0.99976	21
hsa-mir-200b.MIMAT0004571;hsa-mir-200c.MIMAT0004657;hsa-mir-29a.MIMAT0004503;hsa-mir-29b-1.MIMAT0004514;hsa-mir-29b-2.MIMAT0004515;hsa-mir-29c.MIMAT0004673	0.1404	0.99976	21
hsa-mir-200c.MIMAT0004657;hsa-mir-29a.MIMAT0000086;hsa-mir-29a.MIMAT0004503;hsa-mir-29b-1.MIMAT0004514;hsa-mir-29b-2.MIMAT0004515;hsa-mir-29c.MIMAT0004673	0.1404	0.99976	21
hsa-mir-200b.MIMAT0000318;hsa-mir-200b.MIMAT0004571;hsa-mir-200c.MIMAT0000617;hsa-mir-29a.MIMAT0004503;hsa-mir-29b-1.MIMAT0004514;hsa-mir-29b-2.MIMAT0004515;hsa-mir-29c.MIMAT0004673	0.1404	0.99976	21
hsa-mir-200b.MIMAT0000318;hsa-mir-200b.MIMAT0004571;hsa-mir-200c.MIMAT0004657;hsa-mir-29a.MIMAT0004503;hsa-mir-29b-1.MIMAT0004514;hsa-mir-29b-2.MIMAT0004515;hsa-mir-29c.MIMAT0004673	0.1404	0.99976	21
hsa-mir-200b.MIMAT0000318;hsa-mir-200c.MIMAT0000617;hsa-mir-200c.MIMAT0004657;hsa-mir-29a.MIMAT0004503;hsa-mir-29b-1.MIMAT0004514;hsa-mir-29b-2.MIMAT0004515;hsa-mir-29c.MIMAT0004673	0.1404	0.99976	21
hsa-mir-200b.MIMAT0000318;hsa-mir-200c.MIMAT0000617;hsa-mir-29a.MIMAT0000086;hsa-mir-29a.MIMAT0004503;hsa-mir-29b-1.MIMAT0004514;hsa-mir-29b-2.MIMAT0004515;hsa-mir-29c.MIMAT0004673	0.1404	0.99976	21
hsa-mir-200b.MIMAT0004571;hsa-mir-200c.MIMAT0000617;hsa-mir-200c.MIMAT0004657;hsa-mir-29a.MIMAT0004503;hsa-mir-29b-1.MIMAT0004514;hsa-mir-29b-2.MIMAT0004515;hsa-mir-29c.MIMAT0004673	0.1404	0.99976	21

## Sheet: 500s.200s
miRs	p.val	adj.pval	clustsize
hsa-mir-507.MIMAT0002879;hsa-mir-508.MIMAT0004778;hsa-mir-509.MIMAT0002881;hsa-mir-200a.MIMAT0001620;hsa-mir-200b.MIMAT0000318;hsa-mir-200b.MIMAT0004571;hsa-mir-200c.MIMAT0004657	0.00658	0.04954	42
hsa-mir-508.MIMAT0002880	0.00691	0.04954	22
hsa-mir-508.MIMAT0002880;hsa-mir-200c.MIMAT0004657	0.00691	0.04954	22
hsa-mir-508.MIMAT0002880;hsa-mir-200a.MIMAT0001620;hsa-mir-200b.MIMAT0004571	0.00691	0.04954	22
hsa-mir-508.MIMAT0002880;hsa-mir-200a.MIMAT0001620;hsa-mir-200c.MIMAT0000617	0.00691	0.04954	22
hsa-mir-508.MIMAT0002880;hsa-mir-200b.MIMAT0004571;hsa-mir-200c.MIMAT0000617	0.00691	0.04954	22
hsa-mir-508.MIMAT0002880;hsa-mir-200b.MIMAT0004571;hsa-mir-200c.MIMAT0004657	0.00691	0.04954	22
hsa-mir-508.MIMAT0002880;hsa-mir-200c.MIMAT0000617;hsa-mir-200c.MIMAT0004657	0.00691	0.04954	22
hsa-mir-508.MIMAT0002880;hsa-mir-200a.MIMAT0001620;hsa-mir-200b.MIMAT0004571;hsa-mir-200c.MIMAT0000617	0.00691	0.04954	22
hsa-mir-508.MIMAT0002880;hsa-mir-200a.MIMAT0001620;hsa-mir-200b.MIMAT0004571;hsa-mir-200c.MIMAT0004657	0.00691	0.04954	22
hsa-mir-508.MIMAT0002880;hsa-mir-200a.MIMAT0001620;hsa-mir-200c.MIMAT0000617;hsa-mir-200c.MIMAT0004657	0.00691	0.04954	22
hsa-mir-508.MIMAT0002880;hsa-mir-200b.MIMAT0000318;hsa-mir-200b.MIMAT0004571;hsa-mir-200c.MIMAT0004657	0.00691	0.04954	22
hsa-mir-508.MIMAT0002880;hsa-mir-200a.MIMAT0000682	0.00691	0.04954	22
hsa-mir-508.MIMAT0002880;hsa-mir-200a.MIMAT0001620	0.00691	0.04954	22
hsa-mir-508.MIMAT0002880;hsa-mir-200b.MIMAT0004571	0.00691	0.04954	22
hsa-mir-508.MIMAT0002880;hsa-mir-200c.MIMAT0000617	0.00691	0.04954	22
hsa-mir-508.MIMAT0002880;hsa-mir-200a.MIMAT0001620;hsa-mir-200c.MIMAT0004657	0.00691	0.04954	22
hsa-mir-508.MIMAT0002880;hsa-mir-200a.MIMAT0000682;hsa-mir-200b.MIMAT0000318;hsa-mir-200b.MIMAT0004571	0.00691	0.04954	22
hsa-mir-508.MIMAT0002880;hsa-mir-200b.MIMAT0004571;hsa-mir-200c.MIMAT0000617;hsa-mir-200c.MIMAT0004657	0.00691	0.04954	22
hsa-mir-508.MIMAT0002880;hsa-mir-200a.MIMAT0000682;hsa-mir-200a.MIMAT0001620;hsa-mir-200b.MIMAT0000318;hsa-mir-200b.MIMAT0004571	0.00691	0.04954	22
hsa-mir-508.MIMAT0002880;hsa-mir-200a.MIMAT0001620;hsa-mir-200b.MIMAT0004571;hsa-mir-200c.MIMAT0000617;hsa-mir-200c.MIMAT0004657	0.00691	0.04954	22
hsa-mir-508.MIMAT0002880;hsa-mir-200a.MIMAT0000682;hsa-mir-200a.MIMAT0001620;hsa-mir-200b.MIMAT0000318;hsa-mir-200b.MIMAT0004571;hsa-mir-200c.MIMAT0004657	0.00691	0.04954	22
hsa-mir-506.MIMAT0002878;hsa-mir-508.MIMAT0002880;hsa-mir-509.MIMAT0002881;hsa-mir-200a.MIMAT0000682;hsa-mir-200a.MIMAT0001620;hsa-mir-200b.MIMAT0000318;hsa-mir-200b.MIMAT0004571;hsa-mir-200c.MIMAT0000617	0.00735	0.04954	31
hsa-mir-506.MIMAT0002878;hsa-mir-508.MIMAT0002880;hsa-mir-509.MIMAT0002881;hsa-mir-200a.MIMAT0001620;hsa-mir-200b.MIMAT0000318	0.00735	0.04954	31
hsa-mir-506.MIMAT0002878;hsa-mir-508.MIMAT0002880;hsa-mir-509.MIMAT0002881;hsa-mir-200a.MIMAT0000682;hsa-mir-200b.MIMAT0000318;hsa-mir-200b.MIMAT0004571;hsa-mir-200c.MIMAT0004657	0.00735	0.04954	31
hsa-mir-506.MIMAT0002878;hsa-mir-508.MIMAT0002880;hsa-mir-509.MIMAT0002881;hsa-mir-200a.MIMAT0000682;hsa-mir-200a.MIMAT0001620;hsa-mir-200b.MIMAT0000318;hsa-mir-200c.MIMAT0000617;hsa-mir-200c.MIMAT0004657	0.00735	0.04954	31
hsa-mir-506.MIMAT0002878;hsa-mir-508.MIMAT0002880;hsa-mir-508.MIMAT0004778;hsa-mir-509.MIMAT0002881;hsa-mir-200a.MIMAT0000682;hsa-mir-200c.MIMAT0004657	0.00755	0.04954	30
hsa-mir-506.MIMAT0002878;hsa-mir-508.MIMAT0002880;hsa-mir-508.MIMAT0004778;hsa-mir-509.MIMAT0002881;hsa-mir-200b.MIMAT0004571;hsa-mir-200c.MIMAT0004657	0.00755	0.04954	30
hsa-mir-506.MIMAT0002878;hsa-mir-508.MIMAT0002880;hsa-mir-508.MIMAT0004778;hsa-mir-509.MIMAT0002881;hsa-mir-200c.MIMAT0000617;hsa-mir-200c.MIMAT0004657	0.00755	0.04954	30
hsa-mir-506.MIMAT0002878;hsa-mir-508.MIMAT0002880;hsa-mir-508.MIMAT0004778;hsa-mir-509.MIMAT0002881;hsa-mir-200a.MIMAT0000682;hsa-mir-200a.MIMAT0001620;hsa-mir-200c.MIMAT0004657	0.00755	0.04954	30
hsa-mir-506.MIMAT0002878;hsa-mir-508.MIMAT0002880;hsa-mir-508.MIMAT0004778;hsa-mir-509.MIMAT0002881;hsa-mir-200a.MIMAT0001620;hsa-mir-200c.MIMAT0000617;hsa-mir-200c.MIMAT0004657	0.00755	0.04954	30
hsa-mir-506.MIMAT0002878;hsa-mir-508.MIMAT0002880;hsa-mir-508.MIMAT0004778;hsa-mir-509.MIMAT0002881	0.00755	0.04954	30
hsa-mir-506.MIMAT0002878;hsa-mir-508.MIMAT0002880;hsa-mir-508.MIMAT0004778;hsa-mir-509.MIMAT0002881;hsa-mir-200a.MIMAT0000682	0.00755	0.04954	30
hsa-mir-506.MIMAT0002878;hsa-mir-508.MIMAT0002880;hsa-mir-508.MIMAT0004778;hsa-mir-509.MIMAT0002881;hsa-mir-200a.MIMAT0001620	0.00755	0.04954	30
hsa-mir-506.MIMAT0002878;hsa-mir-508.MIMAT0002880;hsa-mir-508.MIMAT0004778;hsa-mir-509.MIMAT0002881;hsa-mir-200c.MIMAT0000617	0.00755	0.04954	30
hsa-mir-506.MIMAT0002878;hsa-mir-508.MIMAT0002880;hsa-mir-508.MIMAT0004778;hsa-mir-509.MIMAT0002881;hsa-mir-200c.MIMAT0004657	0.00755	0.04954	30
hsa-mir-506.MIMAT0002878;hsa-mir-508.MIMAT0002880;hsa-mir-508.MIMAT0004778;hsa-mir-509.MIMAT0002881;hsa-mir-200a.MIMAT0000682;hsa-mir-200a.MIMAT0001620	0.00755	0.04954	30
hsa-mir-506.MIMAT0002878;hsa-mir-508.MIMAT0002880;hsa-mir-508.MIMAT0004778;hsa-mir-509.MIMAT0002881;hsa-mir-200a.MIMAT0000682;hsa-mir-200c.MIMAT0000617	0.00755	0.04954	30
hsa-mir-506.MIMAT0002878;hsa-mir-508.MIMAT0002880;hsa-mir-508.MIMAT0004778;hsa-mir-509.MIMAT0002881;hsa-mir-200a.MIMAT0001620;hsa-mir-200c.MIMAT0000617	0.00755	0.04954	30
hsa-mir-506.MIMAT0002878;hsa-mir-508.MIMAT0002880;hsa-mir-508.MIMAT0004778;hsa-mir-509.MIMAT0002881;hsa-mir-200a.MIMAT0001620;hsa-mir-200c.MIMAT0004657	0.00755	0.04954	30
hsa-mir-506.MIMAT0002878;hsa-mir-508.MIMAT0002880;hsa-mir-508.MIMAT0004778;hsa-mir-509.MIMAT0002881;hsa-mir-200a.MIMAT0000682;hsa-mir-200a.MIMAT0001620;hsa-mir-200c.MIMAT0000617	0.00755	0.04954	30
hsa-mir-506.MIMAT0002878;hsa-mir-508.MIMAT0002880;hsa-mir-508.MIMAT0004778;hsa-mir-509.MIMAT0002881;hsa-mir-200a.MIMAT0000682;hsa-mir-200c.MIMAT0000617;hsa-mir-200c.MIMAT0004657	0.00755	0.04954	30
hsa-mir-506.MIMAT0002878;hsa-mir-508.MIMAT0002880;hsa-mir-508.MIMAT0004778;hsa-mir-509.MIMAT0002881;hsa-mir-200a.MIMAT0001620;hsa-mir-200b.MIMAT0004571;hsa-mir-200c.MIMAT0000617	0.00755	0.04954	30
hsa-mir-506.MIMAT0002878;hsa-mir-508.MIMAT0002880;hsa-mir-508.MIMAT0004778;hsa-mir-509.MIMAT0002881;hsa-mir-200a.MIMAT0000682;hsa-mir-200a.MIMAT0001620;hsa-mir-200c.MIMAT0000617;hsa-mir-200c.MIMAT0004657	0.00755	0.04954	30
hsa-mir-506.MIMAT0002878;hsa-mir-508.MIMAT0002880;hsa-mir-508.MIMAT0004778;hsa-mir-509.MIMAT0002881;hsa-mir-200a.MIMAT0000682;hsa-mir-200b.MIMAT0000318;hsa-mir-200b.MIMAT0004571;hsa-mir-200c.MIMAT0000617;hsa-mir-200c.MIMAT0004657	0.00755	0.04954	30
hsa-mir-506.MIMAT0002878;hsa-mir-508.MIMAT0004778;hsa-mir-509-3.MIMAT0004975;hsa-mir-200a.MIMAT0000682	0.00838	0.04954	34
hsa-mir-506.MIMAT0002878;hsa-mir-508.MIMAT0004778;hsa-mir-509-3.MIMAT0004975;hsa-mir-200a.MIMAT0001620	0.00838	0.04954	34
hsa-mir-506.MIMAT0002878;hsa-mir-508.MIMAT0004778;hsa-mir-509-3.MIMAT0004975;hsa-mir-200b.MIMAT0000318	0.00838	0.04954	34
hsa-mir-506.MIMAT0002878;hsa-mir-508.MIMAT0004778;hsa-mir-509-3.MIMAT0004975;hsa-mir-200b.MIMAT0004571	0.00838	0.04954	34
hsa-mir-506.MIMAT0002878;hsa-mir-508.MIMAT0004778;hsa-mir-509-3.MIMAT0004975;hsa-mir-200a.MIMAT0000682;hsa-mir-200b.MIMAT0000318	0.00838	0.04954	34
hsa-mir-506.MIMAT0002878;hsa-mir-508.MIMAT0004778;hsa-mir-509-3.MIMAT0004975;hsa-mir-200a.MIMAT0000682;hsa-mir-200c.MIMAT0000617	0.00838	0.04954	34
hsa-mir-506.MIMAT0002878;hsa-mir-508.MIMAT0004778;hsa-mir-509-3.MIMAT0004975;hsa-mir-200a.MIMAT0001620;hsa-mir-200b.MIMAT0000318	0.00838	0.04954	34
hsa-mir-506.MIMAT0002878;hsa-mir-508.MIMAT0004778;hsa-mir-509-3.MIMAT0004975;hsa-mir-200a.MIMAT0001620;hsa-mir-200b.MIMAT0004571	0.00838	0.04954	34
hsa-mir-506.MIMAT0002878;hsa-mir-508.MIMAT0004778;hsa-mir-509-3.MIMAT0004975;hsa-mir-200b.MIMAT0000318;hsa-mir-200b.MIMAT0004571	0.00838	0.04954	34
hsa-mir-506.MIMAT0002878;hsa-mir-508.MIMAT0004778;hsa-mir-509-3.MIMAT0004975;hsa-mir-200b.MIMAT0000318;hsa-mir-200c.MIMAT0000617	0.00838	0.04954	34
hsa-mir-506.MIMAT0002878;hsa-mir-508.MIMAT0004778;hsa-mir-509-3.MIMAT0004975;hsa-mir-200b.MIMAT0000318;hsa-mir-200c.MIMAT0004657	0.00838	0.04954	34
hsa-mir-506.MIMAT0002878;hsa-mir-508.MIMAT0004778;hsa-mir-509-3.MIMAT0004975;hsa-mir-200b.MIMAT0004571;hsa-mir-200c.MIMAT0000617	0.00838	0.04954	34
hsa-mir-506.MIMAT0002878;hsa-mir-508.MIMAT0004778;hsa-mir-509-3.MIMAT0004975;hsa-mir-200a.MIMAT0000682;hsa-mir-200a.MIMAT0001620;hsa-mir-200b.MIMAT0000318	0.00838	0.04954	34
hsa-mir-506.MIMAT0002878;hsa-mir-508.MIMAT0004778;hsa-mir-509-3.MIMAT0004975;hsa-mir-200a.MIMAT0000682;hsa-mir-200a.MIMAT0001620;hsa-mir-200c.MIMAT0000617	0.00838	0.04954	34
hsa-mir-506.MIMAT0002878;hsa-mir-508.MIMAT0004778;hsa-mir-509-3.MIMAT0004975;hsa-mir-200a.MIMAT0000682;hsa-mir-200b.MIMAT0000318;hsa-mir-200c.MIMAT0004657	0.00838	0.04954	34
hsa-mir-506.MIMAT0002878;hsa-mir-508.MIMAT0004778;hsa-mir-509-3.MIMAT0004975;hsa-mir-200a.MIMAT0000682;hsa-mir-200b.MIMAT0004571;hsa-mir-200c.MIMAT0000617	0.00838	0.04954	34
hsa-mir-506.MIMAT0002878;hsa-mir-508.MIMAT0004778;hsa-mir-509-3.MIMAT0004975;hsa-mir-200a.MIMAT0001620;hsa-mir-200b.MIMAT0000318;hsa-mir-200b.MIMAT0004571	0.00838	0.04954	34
hsa-mir-506.MIMAT0002878;hsa-mir-508.MIMAT0004778;hsa-mir-509-3.MIMAT0004975;hsa-mir-200a.MIMAT0001620;hsa-mir-200b.MIMAT0000318;hsa-mir-200c.MIMAT0000617	0.00838	0.04954	34
hsa-mir-506.MIMAT0002878;hsa-mir-508.MIMAT0004778;hsa-mir-509-3.MIMAT0004975;hsa-mir-200a.MIMAT0001620;hsa-mir-200b.MIMAT0004571;hsa-mir-200c.MIMAT0000617	0.00838	0.04954	34
hsa-mir-506.MIMAT0002878;hsa-mir-508.MIMAT0004778;hsa-mir-509-3.MIMAT0004975;hsa-mir-200a.MIMAT0001620;hsa-mir-200c.MIMAT0000617;hsa-mir-200c.MIMAT0004657	0.00838	0.04954	34
hsa-mir-506.MIMAT0002878;hsa-mir-508.MIMAT0004778;hsa-mir-509-3.MIMAT0004975;hsa-mir-200b.MIMAT0000318;hsa-mir-200b.MIMAT0004571;hsa-mir-200c.MIMAT0000617	0.00838	0.04954	34
hsa-mir-506.MIMAT0002878;hsa-mir-508.MIMAT0004778;hsa-mir-509-3.MIMAT0004975;hsa-mir-200b.MIMAT0000318;hsa-mir-200b.MIMAT0004571;hsa-mir-200c.MIMAT0004657	0.00838	0.04954	34
hsa-mir-506.MIMAT0002878;hsa-mir-508.MIMAT0004778;hsa-mir-509-3.MIMAT0004975;hsa-mir-200b.MIMAT0000318;hsa-mir-200c.MIMAT0000617;hsa-mir-200c.MIMAT0004657	0.00838	0.04954	34
hsa-mir-506.MIMAT0002878;hsa-mir-508.MIMAT0004778;hsa-mir-509-3.MIMAT0004975;hsa-mir-200b.MIMAT0004571;hsa-mir-200c.MIMAT0000617;hsa-mir-200c.MIMAT0004657	0.00838	0.04954	34
hsa-mir-506.MIMAT0002878;hsa-mir-508.MIMAT0004778;hsa-mir-509-3.MIMAT0004975;hsa-mir-200a.MIMAT0000682;hsa-mir-200a.MIMAT0001620;hsa-mir-200b.MIMAT0000318;hsa-mir-200b.MIMAT0004571	0.00838	0.04954	34
hsa-mir-506.MIMAT0002878;hsa-mir-508.MIMAT0004778;hsa-mir-509-3.MIMAT0004975;hsa-mir-200a.MIMAT0000682;hsa-mir-200a.MIMAT0001620;hsa-mir-200b.MIMAT0000318;hsa-mir-200c.MIMAT0004657	0.00838	0.04954	34
hsa-mir-506.MIMAT0002878;hsa-mir-508.MIMAT0004778;hsa-mir-509-3.MIMAT0004975;hsa-mir-200a.MIMAT0000682;hsa-mir-200a.MIMAT0001620;hsa-mir-200b.MIMAT0004571;hsa-mir-200c.MIMAT0004657	0.00838	0.04954	34
hsa-mir-506.MIMAT0002878;hsa-mir-508.MIMAT0004778;hsa-mir-509-3.MIMAT0004975;hsa-mir-200a.MIMAT0000682;hsa-mir-200b.MIMAT0000318;hsa-mir-200b.MIMAT0004571;hsa-mir-200c.MIMAT0004657	0.00838	0.04954	34
hsa-mir-506.MIMAT0002878;hsa-mir-508.MIMAT0004778;hsa-mir-509-3.MIMAT0004975;hsa-mir-200a.MIMAT0000682;hsa-mir-200a.MIMAT0001620;hsa-mir-200b.MIMAT0000318;hsa-mir-200b.MIMAT0004571;hsa-mir-200c.MIMAT0000617	0.00838	0.04954	34
hsa-mir-506.MIMAT0002878;hsa-mir-508.MIMAT0004778;hsa-mir-509-3.MIMAT0004975;hsa-mir-200a.MIMAT0000682;hsa-mir-200a.MIMAT0001620;hsa-mir-200b.MIMAT0000318;hsa-mir-200b.MIMAT0004571;hsa-mir-200c.MIMAT0004657	0.00838	0.04954	34
hsa-mir-506.MIMAT0002878;hsa-mir-508.MIMAT0004778;hsa-mir-509-3.MIMAT0004975;hsa-mir-200a.MIMAT0000682;hsa-mir-200a.MIMAT0001620;hsa-mir-200b.MIMAT0000318;hsa-mir-200c.MIMAT0000617;hsa-mir-200c.MIMAT0004657	0.00838	0.04954	34
hsa-mir-506.MIMAT0002878;hsa-mir-508.MIMAT0004778;hsa-mir-509-3.MIMAT0004975;hsa-mir-200a.MIMAT0000682;hsa-mir-200a.MIMAT0001620;hsa-mir-200b.MIMAT0004571;hsa-mir-200c.MIMAT0000617;hsa-mir-200c.MIMAT0004657	0.00838	0.04954	34
hsa-mir-506.MIMAT0002878;hsa-mir-508.MIMAT0004778;hsa-mir-509-3.MIMAT0004975;hsa-mir-200a.MIMAT0001620;hsa-mir-200b.MIMAT0000318;hsa-mir-200b.MIMAT0004571;hsa-mir-200c.MIMAT0000617;hsa-mir-200c.MIMAT0004657	0.00838	0.04954	34
hsa-mir-506.MIMAT0002878;hsa-mir-508.MIMAT0004778;hsa-mir-509-3.MIMAT0004975;hsa-mir-200a.MIMAT0000682;hsa-mir-200a.MIMAT0001620;hsa-mir-200b.MIMAT0000318;hsa-mir-200b.MIMAT0004571;hsa-mir-200c.MIMAT0000617;hsa-mir-200c.MIMAT0004657	0.00838	0.04954	34
hsa-mir-506.MIMAT0002878;hsa-mir-508.MIMAT0004778;hsa-mir-509-3.MIMAT0004975	0.00838	0.04954	34
hsa-mir-506.MIMAT0002878;hsa-mir-508.MIMAT0004778;hsa-mir-509-3.MIMAT0004975;hsa-mir-200c.MIMAT0000617	0.00838	0.04954	34
hsa-mir-506.MIMAT0002878;hsa-mir-508.MIMAT0004778;hsa-mir-509-3.MIMAT0004975;hsa-mir-200c.MIMAT0004657	0.00838	0.04954	34
hsa-mir-506.MIMAT0002878;hsa-mir-508.MIMAT0004778;hsa-mir-509-3.MIMAT0004975;hsa-mir-200a.MIMAT0000682;hsa-mir-200a.MIMAT0001620	0.00838	0.04954	34
hsa-mir-506.MIMAT0002878;hsa-mir-508.MIMAT0004778;hsa-mir-509-3.MIMAT0004975;hsa-mir-200a.MIMAT0000682;hsa-mir-200b.MIMAT0004571	0.00838	0.04954	34
hsa-mir-506.MIMAT0002878;hsa-mir-508.MIMAT0004778;hsa-mir-509-3.MIMAT0004975;hsa-mir-200a.MIMAT0000682;hsa-mir-200c.MIMAT0004657	0.00838	0.04954	34
hsa-mir-506.MIMAT0002878;hsa-mir-508.MIMAT0004778;hsa-mir-509-3.MIMAT0004975;hsa-mir-200a.MIMAT0001620;hsa-mir-200c.MIMAT0000617	0.00838	0.04954	34
hsa-mir-506.MIMAT0002878;hsa-mir-508.MIMAT0004778;hsa-mir-509-3.MIMAT0004975;hsa-mir-200a.MIMAT0001620;hsa-mir-200c.MIMAT0004657	0.00838	0.04954	34
hsa-mir-506.MIMAT0002878;hsa-mir-508.MIMAT0004778;hsa-mir-509-3.MIMAT0004975;hsa-mir-200b.MIMAT0004571;hsa-mir-200c.MIMAT0004657	0.00838	0.04954	34
hsa-mir-506.MIMAT0002878;hsa-mir-508.MIMAT0004778;hsa-mir-509-3.MIMAT0004975;hsa-mir-200c.MIMAT0000617;hsa-mir-200c.MIMAT0004657	0.00838	0.04954	34
hsa-mir-506.MIMAT0002878;hsa-mir-508.MIMAT0004778;hsa-mir-509-3.MIMAT0004975;hsa-mir-200a.MIMAT0000682;hsa-mir-200a.MIMAT0001620;hsa-mir-200b.MIMAT0004571	0.00838	0.04954	34
hsa-mir-506.MIMAT0002878;hsa-mir-508.MIMAT0004778;hsa-mir-509-3.MIMAT0004975;hsa-mir-200a.MIMAT0000682;hsa-mir-200a.MIMAT0001620;hsa-mir-200c.MIMAT0004657	0.00838	0.04954	34
hsa-mir-506.MIMAT0002878;hsa-mir-508.MIMAT0004778;hsa-mir-509-3.MIMAT0004975;hsa-mir-200a.MIMAT0000682;hsa-mir-200b.MIMAT0000318;hsa-mir-200b.MIMAT0004571	0.00838	0.04954	34
hsa-mir-506.MIMAT0002878;hsa-mir-508.MIMAT0004778;hsa-mir-509-3.MIMAT0004975;hsa-mir-200a.MIMAT0000682;hsa-mir-200b.MIMAT0000318;hsa-mir-200c.MIMAT0000617	0.00838	0.04954	34
hsa-mir-506.MIMAT0002878;hsa-mir-508.MIMAT0004778;hsa-mir-509-3.MIMAT0004975;hsa-mir-200a.MIMAT0000682;hsa-mir-200b.MIMAT0004571;hsa-mir-200c.MIMAT0004657	0.00838	0.04954	34
hsa-mir-506.MIMAT0002878;hsa-mir-508.MIMAT0004778;hsa-mir-509-3.MIMAT0004975;hsa-mir-200a.MIMAT0000682;hsa-mir-200c.MIMAT0000617;hsa-mir-200c.MIMAT0004657	0.00838	0.04954	34
hsa-mir-506.MIMAT0002878;hsa-mir-508.MIMAT0004778;hsa-mir-509-3.MIMAT0004975;hsa-mir-200a.MIMAT0001620;hsa-mir-200b.MIMAT0000318;hsa-mir-200c.MIMAT0004657	0.00838	0.04954	34
hsa-mir-506.MIMAT0002878;hsa-mir-508.MIMAT0004778;hsa-mir-509-3.MIMAT0004975;hsa-mir-200a.MIMAT0001620;hsa-mir-200b.MIMAT0004571;hsa-mir-200c.MIMAT0004657	0.00838	0.04954	34
hsa-mir-506.MIMAT0002878;hsa-mir-508.MIMAT0004778;hsa-mir-509-3.MIMAT0004975;hsa-mir-200a.MIMAT0000682;hsa-mir-200a.MIMAT0001620;hsa-mir-200b.MIMAT0000318;hsa-mir-200c.MIMAT0000617	0.00838	0.04954	34
hsa-mir-506.MIMAT0002878;hsa-mir-508.MIMAT0004778;hsa-mir-509-3.MIMAT0004975;hsa-mir-200a.MIMAT0000682;hsa-mir-200a.MIMAT0001620;hsa-mir-200b.MIMAT0004571;hsa-mir-200c.MIMAT0000617	0.00838	0.04954	34
hsa-mir-506.MIMAT0002878;hsa-mir-508.MIMAT0004778;hsa-mir-509-3.MIMAT0004975;hsa-mir-200a.MIMAT0000682;hsa-mir-200a.MIMAT0001620;hsa-mir-200c.MIMAT0000617;hsa-mir-200c.MIMAT0004657	0.00838	0.04954	34
hsa-mir-506.MIMAT0002878;hsa-mir-508.MIMAT0004778;hsa-mir-509-3.MIMAT0004975;hsa-mir-200a.MIMAT0000682;hsa-mir-200b.MIMAT0000318;hsa-mir-200b.MIMAT0004571;hsa-mir-200c.MIMAT0000617	0.00838	0.04954	34
hsa-mir-506.MIMAT0002878;hsa-mir-508.MIMAT0004778;hsa-mir-509-3.MIMAT0004975;hsa-mir-200a.MIMAT0000682;hsa-mir-200b.MIMAT0000318;hsa-mir-200c.MIMAT0000617;hsa-mir-200c.MIMAT0004657	0.00838	0.04954	34
hsa-mir-506.MIMAT0002878;hsa-mir-508.MIMAT0004778;hsa-mir-509-3.MIMAT0004975;hsa-mir-200a.MIMAT0000682;hsa-mir-200b.MIMAT0004571;hsa-mir-200c.MIMAT0000617;hsa-mir-200c.MIMAT0004657	0.00838	0.04954	34
hsa-mir-506.MIMAT0002878;hsa-mir-508.MIMAT0004778;hsa-mir-509-3.MIMAT0004975;hsa-mir-200a.MIMAT0001620;hsa-mir-200b.MIMAT0000318;hsa-mir-200b.MIMAT0004571;hsa-mir-200c.MIMAT0000617	0.00838	0.04954	34
hsa-mir-506.MIMAT0002878;hsa-mir-508.MIMAT0004778;hsa-mir-509-3.MIMAT0004975;hsa-mir-200a.MIMAT0001620;hsa-mir-200b.MIMAT0000318;hsa-mir-200b.MIMAT0004571;hsa-mir-200c.MIMAT0004657	0.00838	0.04954	34
hsa-mir-506.MIMAT0002878;hsa-mir-508.MIMAT0004778;hsa-mir-509-3.MIMAT0004975;hsa-mir-200a.MIMAT0001620;hsa-mir-200b.MIMAT0000318;hsa-mir-200c.MIMAT0000617;hsa-mir-200c.MIMAT0004657	0.00838	0.04954	34
hsa-mir-506.MIMAT0002878;hsa-mir-508.MIMAT0004778;hsa-mir-509-3.MIMAT0004975;hsa-mir-200a.MIMAT0001620;hsa-mir-200b.MIMAT0004571;hsa-mir-200c.MIMAT0000617;hsa-mir-200c.MIMAT0004657	0.00838	0.04954	34
hsa-mir-506.MIMAT0002878;hsa-mir-508.MIMAT0004778;hsa-mir-509-3.MIMAT0004975;hsa-mir-200b.MIMAT0000318;hsa-mir-200b.MIMAT0004571;hsa-mir-200c.MIMAT0000617;hsa-mir-200c.MIMAT0004657	0.00838	0.04954	34
hsa-mir-506.MIMAT0002878;hsa-mir-508.MIMAT0004778;hsa-mir-509-3.MIMAT0004975;hsa-mir-200a.MIMAT0000682;hsa-mir-200b.MIMAT0000318;hsa-mir-200b.MIMAT0004571;hsa-mir-200c.MIMAT0000617;hsa-mir-200c.MIMAT0004657	0.00838	0.04954	34
hsa-mir-508.MIMAT0002880;hsa-mir-509-3.MIMAT0004975;hsa-mir-200a.MIMAT0000682;hsa-mir-200b.MIMAT0000318	0.00892	0.04954	30
hsa-mir-508.MIMAT0002880;hsa-mir-509-3.MIMAT0004975;hsa-mir-200b.MIMAT0000318;hsa-mir-200c.MIMAT0000617	0.00892	0.04954	30
hsa-mir-508.MIMAT0002880;hsa-mir-509-3.MIMAT0004975;hsa-mir-200a.MIMAT0000682;hsa-mir-200a.MIMAT0001620;hsa-mir-200b.MIMAT0000318	0.00892	0.04954	30
hsa-mir-508.MIMAT0002880;hsa-mir-509-3.MIMAT0004975;hsa-mir-200a.MIMAT0000682;hsa-mir-200b.MIMAT0000318;hsa-mir-200c.MIMAT0000617	0.00892	0.04954	30
hsa-mir-508.MIMAT0002880;hsa-mir-509-3.MIMAT0004975;hsa-mir-200a.MIMAT0000682;hsa-mir-200b.MIMAT0000318;hsa-mir-200c.MIMAT0004657	0.00892	0.04954	30
hsa-mir-508.MIMAT0002880;hsa-mir-509-3.MIMAT0004975;hsa-mir-200a.MIMAT0001620;hsa-mir-200b.MIMAT0000318;hsa-mir-200b.MIMAT0004571	0.00892	0.04954	30
hsa-mir-508.MIMAT0002880;hsa-mir-509-3.MIMAT0004975;hsa-mir-200a.MIMAT0000682;hsa-mir-200b.MIMAT0000318;hsa-mir-200b.MIMAT0004571;hsa-mir-200c.MIMAT0000617	0.00892	0.04954	30
hsa-mir-508.MIMAT0002880;hsa-mir-509-3.MIMAT0004975;hsa-mir-200a.MIMAT0000682;hsa-mir-200b.MIMAT0000318;hsa-mir-200c.MIMAT0000617;hsa-mir-200c.MIMAT0004657	0.00892	0.04954	30
hsa-mir-508.MIMAT0002880;hsa-mir-509-3.MIMAT0004975;hsa-mir-200a.MIMAT0001620;hsa-mir-200b.MIMAT0000318;hsa-mir-200b.MIMAT0004571;hsa-mir-200c.MIMAT0000617	0.00892	0.04954	30
hsa-mir-508.MIMAT0002880;hsa-mir-509-3.MIMAT0004975;hsa-mir-200a.MIMAT0001620;hsa-mir-200b.MIMAT0000318;hsa-mir-200b.MIMAT0004571;hsa-mir-200c.MIMAT0004657	0.00892	0.04954	30
hsa-mir-508.MIMAT0002880;hsa-mir-509-3.MIMAT0004975;hsa-mir-200b.MIMAT0000318;hsa-mir-200b.MIMAT0004571;hsa-mir-200c.MIMAT0000617;hsa-mir-200c.MIMAT0004657	0.00892	0.04954	30
hsa-mir-508.MIMAT0002880;hsa-mir-509-3.MIMAT0004975;hsa-mir-200a.MIMAT0000682;hsa-mir-200a.MIMAT0001620;hsa-mir-200b.MIMAT0000318;hsa-mir-200b.MIMAT0004571;hsa-mir-200c.MIMAT0000617	0.00892	0.04954	30
hsa-mir-508.MIMAT0002880;hsa-mir-509-3.MIMAT0004975;hsa-mir-200a.MIMAT0000682;hsa-mir-200a.MIMAT0001620;hsa-mir-200b.MIMAT0000318;hsa-mir-200b.MIMAT0004571;hsa-mir-200c.MIMAT0004657	0.00892	0.04954	30
hsa-mir-508.MIMAT0002880;hsa-mir-509-3.MIMAT0004975;hsa-mir-200a.MIMAT0000682;hsa-mir-200a.MIMAT0001620;hsa-mir-200b.MIMAT0000318;hsa-mir-200c.MIMAT0000617;hsa-mir-200c.MIMAT0004657	0.00892	0.04954	30
hsa-mir-508.MIMAT0002880;hsa-mir-509-3.MIMAT0004975;hsa-mir-200a.MIMAT0000682;hsa-mir-200b.MIMAT0000318;hsa-mir-200b.MIMAT0004571;hsa-mir-200c.MIMAT0000617;hsa-mir-200c.MIMAT0004657	0.00892	0.04954	30
hsa-mir-508.MIMAT0002880;hsa-mir-509-3.MIMAT0004975;hsa-mir-200a.MIMAT0001620;hsa-mir-200b.MIMAT0000318;hsa-mir-200b.MIMAT0004571;hsa-mir-200c.MIMAT0000617;hsa-mir-200c.MIMAT0004657	0.00892	0.04954	30
hsa-mir-508.MIMAT0002880;hsa-mir-509-3.MIMAT0004975;hsa-mir-200a.MIMAT0000682;hsa-mir-200a.MIMAT0001620;hsa-mir-200b.MIMAT0000318;hsa-mir-200b.MIMAT0004571;hsa-mir-200c.MIMAT0000617;hsa-mir-200c.MIMAT0004657	0.00892	0.04954	30
hsa-mir-508.MIMAT0002880;hsa-mir-509-3.MIMAT0004975;hsa-mir-200b.MIMAT0000318	0.00892	0.04954	30
hsa-mir-508.MIMAT0002880;hsa-mir-509-3.MIMAT0004975;hsa-mir-200a.MIMAT0001620;hsa-mir-200b.MIMAT0000318	0.00892	0.04954	30
hsa-mir-508.MIMAT0002880;hsa-mir-509-3.MIMAT0004975;hsa-mir-200b.MIMAT0000318;hsa-mir-200b.MIMAT0004571	0.00892	0.04954	30
hsa-mir-508.MIMAT0002880;hsa-mir-509-3.MIMAT0004975;hsa-mir-200b.MIMAT0000318;hsa-mir-200c.MIMAT0004657	0.00892	0.04954	30
hsa-mir-508.MIMAT0002880;hsa-mir-509-3.MIMAT0004975;hsa-mir-200a.MIMAT0000682;hsa-mir-200b.MIMAT0000318;hsa-mir-200b.MIMAT0004571	0.00892	0.04954	30
hsa-mir-508.MIMAT0002880;hsa-mir-509-3.MIMAT0004975;hsa-mir-200a.MIMAT0001620;hsa-mir-200b.MIMAT0000318;hsa-mir-200c.MIMAT0000617	0.00892	0.04954	30
hsa-mir-508.MIMAT0002880;hsa-mir-509-3.MIMAT0004975;hsa-mir-200a.MIMAT0001620;hsa-mir-200b.MIMAT0000318;hsa-mir-200c.MIMAT0004657	0.00892	0.04954	30
hsa-mir-508.MIMAT0002880;hsa-mir-509-3.MIMAT0004975;hsa-mir-200b.MIMAT0000318;hsa-mir-200b.MIMAT0004571;hsa-mir-200c.MIMAT0000617	0.00892	0.04954	30
hsa-mir-508.MIMAT0002880;hsa-mir-509-3.MIMAT0004975;hsa-mir-200b.MIMAT0000318;hsa-mir-200b.MIMAT0004571;hsa-mir-200c.MIMAT0004657	0.00892	0.04954	30
hsa-mir-508.MIMAT0002880;hsa-mir-509-3.MIMAT0004975;hsa-mir-200b.MIMAT0000318;hsa-mir-200c.MIMAT0000617;hsa-mir-200c.MIMAT0004657	0.00892	0.04954	30
hsa-mir-508.MIMAT0002880;hsa-mir-509-3.MIMAT0004975;hsa-mir-200a.MIMAT0000682;hsa-mir-200a.MIMAT0001620;hsa-mir-200b.MIMAT0000318;hsa-mir-200b.MIMAT0004571	0.00892	0.04954	30
hsa-mir-508.MIMAT0002880;hsa-mir-509-3.MIMAT0004975;hsa-mir-200a.MIMAT0000682;hsa-mir-200a.MIMAT0001620;hsa-mir-200b.MIMAT0000318;hsa-mir-200c.MIMAT0000617	0.00892	0.04954	30
hsa-mir-508.MIMAT0002880;hsa-mir-509-3.MIMAT0004975;hsa-mir-200a.MIMAT0000682;hsa-mir-200a.MIMAT0001620;hsa-mir-200b.MIMAT0000318;hsa-mir-200c.MIMAT0004657	0.00892	0.04954	30
hsa-mir-508.MIMAT0002880;hsa-mir-509-3.MIMAT0004975;hsa-mir-200a.MIMAT0000682;hsa-mir-200b.MIMAT0000318;hsa-mir-200b.MIMAT0004571;hsa-mir-200c.MIMAT0004657	0.00892	0.04954	30
hsa-mir-508.MIMAT0002880;hsa-mir-509-3.MIMAT0004975;hsa-mir-200a.MIMAT0001620;hsa-mir-200b.MIMAT0000318;hsa-mir-200c.MIMAT0000617;hsa-mir-200c.MIMAT0004657	0.00892	0.04954	30
hsa-mir-506.MIMAT0002878;hsa-mir-509-3.MIMAT0004975;hsa-mir-509.MIMAT0002881	0.00981	0.04954	33
hsa-mir-506.MIMAT0002878;hsa-mir-509-3.MIMAT0004975;hsa-mir-509.MIMAT0002881;hsa-mir-200a.MIMAT0001620	0.00981	0.04954	33
hsa-mir-506.MIMAT0002878;hsa-mir-509-3.MIMAT0004975;hsa-mir-509.MIMAT0002881;hsa-mir-200b.MIMAT0000318	0.00981	0.04954	33
hsa-mir-506.MIMAT0002878;hsa-mir-509-3.MIMAT0004975;hsa-mir-509.MIMAT0002881;hsa-mir-200c.MIMAT0000617	0.00981	0.04954	33
hsa-mir-506.MIMAT0002878;hsa-mir-509-3.MIMAT0004975;hsa-mir-509.MIMAT0002881;hsa-mir-200c.MIMAT0004657	0.00981	0.04954	33
hsa-mir-506.MIMAT0002878;hsa-mir-508.MIMAT0002880;hsa-mir-509-3.MIMAT0004975;hsa-mir-509.MIMAT0002881;hsa-mir-200c.MIMAT0000617	0.00981	0.04954	33
hsa-mir-506.MIMAT0002878;hsa-mir-509-3.MIMAT0004975;hsa-mir-509.MIMAT0002881;hsa-mir-200a.MIMAT0000682;hsa-mir-200b.MIMAT0000318	0.00981	0.04954	33
hsa-mir-506.MIMAT0002878;hsa-mir-509-3.MIMAT0004975;hsa-mir-509.MIMAT0002881;hsa-mir-200a.MIMAT0000682;hsa-mir-200b.MIMAT0004571	0.00981	0.04954	33
hsa-mir-506.MIMAT0002878;hsa-mir-509-3.MIMAT0004975;hsa-mir-509.MIMAT0002881;hsa-mir-200a.MIMAT0000682;hsa-mir-200c.MIMAT0000617	0.00981	0.04954	33
hsa-mir-506.MIMAT0002878;hsa-mir-509-3.MIMAT0004975;hsa-mir-509.MIMAT0002881;hsa-mir-200a.MIMAT0001620;hsa-mir-200c.MIMAT0004657	0.00981	0.04954	33
hsa-mir-506.MIMAT0002878;hsa-mir-509-3.MIMAT0004975;hsa-mir-509.MIMAT0002881;hsa-mir-200b.MIMAT0000318;hsa-mir-200b.MIMAT0004571	0.00981	0.04954	33
hsa-mir-506.MIMAT0002878;hsa-mir-509-3.MIMAT0004975;hsa-mir-509.MIMAT0002881;hsa-mir-200b.MIMAT0000318;hsa-mir-200c.MIMAT0000617	0.00981	0.04954	33
hsa-mir-506.MIMAT0002878;hsa-mir-509-3.MIMAT0004975;hsa-mir-509.MIMAT0002881;hsa-mir-200b.MIMAT0004571;hsa-mir-200c.MIMAT0000617	0.00981	0.04954	33
hsa-mir-506.MIMAT0002878;hsa-mir-509-3.MIMAT0004975;hsa-mir-509.MIMAT0002881;hsa-mir-200b.MIMAT0004571;hsa-mir-200c.MIMAT0004657	0.00981	0.04954	33
hsa-mir-506.MIMAT0002878;hsa-mir-508.MIMAT0002880;hsa-mir-509-3.MIMAT0004975;hsa-mir-509.MIMAT0002881;hsa-mir-200a.MIMAT0000682;hsa-mir-200a.MIMAT0001620	0.00981	0.04954	33
hsa-mir-506.MIMAT0002878;hsa-mir-508.MIMAT0002880;hsa-mir-509-3.MIMAT0004975;hsa-mir-509.MIMAT0002881;hsa-mir-200a.MIMAT0000682;hsa-mir-200b.MIMAT0000318	0.00981	0.04954	33
hsa-mir-506.MIMAT0002878;hsa-mir-508.MIMAT0002880;hsa-mir-509-3.MIMAT0004975;hsa-mir-509.MIMAT0002881;hsa-mir-200a.MIMAT0000682;hsa-mir-200c.MIMAT0000617	0.00981	0.04954	33
hsa-mir-506.MIMAT0002878;hsa-mir-508.MIMAT0002880;hsa-mir-509-3.MIMAT0004975;hsa-mir-509.MIMAT0002881;hsa-mir-200a.MIMAT0000682;hsa-mir-200c.MIMAT0004657	0.00981	0.04954	33
hsa-mir-506.MIMAT0002878;hsa-mir-508.MIMAT0002880;hsa-mir-509-3.MIMAT0004975;hsa-mir-509.MIMAT0002881;hsa-mir-200a.MIMAT0001620;hsa-mir-200b.MIMAT0000318	0.00981	0.04954	33
hsa-mir-506.MIMAT0002878;hsa-mir-508.MIMAT0002880;hsa-mir-509-3.MIMAT0004975;hsa-mir-509.MIMAT0002881;hsa-mir-200a.MIMAT0001620;hsa-mir-200b.MIMAT0004571	0.00981	0.04954	33
hsa-mir-506.MIMAT0002878;hsa-mir-508.MIMAT0002880;hsa-mir-509-3.MIMAT0004975;hsa-mir-509.MIMAT0002881;hsa-mir-200a.MIMAT0001620;hsa-mir-200c.MIMAT0004657	0.00981	0.04954	33
hsa-mir-506.MIMAT0002878;hsa-mir-508.MIMAT0002880;hsa-mir-509-3.MIMAT0004975;hsa-mir-509.MIMAT0002881;hsa-mir-200b.MIMAT0000318;hsa-mir-200c.MIMAT0000617	0.00981	0.04954	33
hsa-mir-506.MIMAT0002878;hsa-mir-508.MIMAT0002880;hsa-mir-509-3.MIMAT0004975;hsa-mir-509.MIMAT0002881;hsa-mir-200b.MIMAT0004571;hsa-mir-200c.MIMAT0000617	0.00981	0.04954	33
hsa-mir-506.MIMAT0002878;hsa-mir-508.MIMAT0002880;hsa-mir-509-3.MIMAT0004975;hsa-mir-509.MIMAT0002881;hsa-mir-200b.MIMAT0004571;hsa-mir-200c.MIMAT0004657	0.00981	0.04954	33
hsa-mir-506.MIMAT0002878;hsa-mir-509-3.MIMAT0004975;hsa-mir-509.MIMAT0002881;hsa-mir-200a.MIMAT0000682;hsa-mir-200a.MIMAT0001620;hsa-mir-200b.MIMAT0000318	0.00981	0.04954	33
hsa-mir-506.MIMAT0002878;hsa-mir-509-3.MIMAT0004975;hsa-mir-509.MIMAT0002881;hsa-mir-200a.MIMAT0000682;hsa-mir-200b.MIMAT0000318;hsa-mir-200c.MIMAT0004657	0.00981	0.04954	33
hsa-mir-506.MIMAT0002878;hsa-mir-509-3.MIMAT0004975;hsa-mir-509.MIMAT0002881;hsa-mir-200a.MIMAT0000682;hsa-mir-200b.MIMAT0004571;hsa-mir-200c.MIMAT0004657	0.00981	0.04954	33
hsa-mir-506.MIMAT0002878;hsa-mir-509-3.MIMAT0004975;hsa-mir-509.MIMAT0002881;hsa-mir-200a.MIMAT0001620;hsa-mir-200b.MIMAT0000318;hsa-mir-200b.MIMAT0004571	0.00981	0.04954	33
hsa-mir-506.MIMAT0002878;hsa-mir-509-3.MIMAT0004975;hsa-mir-509.MIMAT0002881;hsa-mir-200a.MIMAT0001620;hsa-mir-200b.MIMAT0004571;hsa-mir-200c.MIMAT0000617	0.00981	0.04954	33
hsa-mir-506.MIMAT0002878;hsa-mir-509-3.MIMAT0004975;hsa-mir-509.MIMAT0002881;hsa-mir-200a.MIMAT0001620;hsa-mir-200b.MIMAT0004571;hsa-mir-200c.MIMAT0004657	0.00981	0.04954	33
hsa-mir-506.MIMAT0002878;hsa-mir-509-3.MIMAT0004975;hsa-mir-509.MIMAT0002881;hsa-mir-200b.MIMAT0000318;hsa-mir-200b.MIMAT0004571;hsa-mir-200c.MIMAT0000617	0.00981	0.04954	33
hsa-mir-506.MIMAT0002878;hsa-mir-509-3.MIMAT0004975;hsa-mir-509.MIMAT0002881;hsa-mir-200b.MIMAT0000318;hsa-mir-200b.MIMAT0004571;hsa-mir-200c.MIMAT0004657	0.00981	0.04954	33
hsa-mir-506.MIMAT0002878;hsa-mir-508.MIMAT0002880;hsa-mir-509-3.MIMAT0004975;hsa-mir-509.MIMAT0002881;hsa-mir-200a.MIMAT0000682;hsa-mir-200a.MIMAT0001620;hsa-mir-200b.MIMAT0000318	0.00981	0.04954	33
hsa-mir-506.MIMAT0002878;hsa-mir-508.MIMAT0002880;hsa-mir-509-3.MIMAT0004975;hsa-mir-509.MIMAT0002881;hsa-mir-200a.MIMAT0000682;hsa-mir-200a.MIMAT0001620;hsa-mir-200b.MIMAT0004571	0.00981	0.04954	33
hsa-mir-506.MIMAT0002878;hsa-mir-508.MIMAT0002880;hsa-mir-509-3.MIMAT0004975;hsa-mir-509.MIMAT0002881;hsa-mir-200a.MIMAT0000682;hsa-mir-200a.MIMAT0001620;hsa-mir-200c.MIMAT0004657	0.00981	0.04954	33
hsa-mir-506.MIMAT0002878;hsa-mir-508.MIMAT0002880;hsa-mir-509-3.MIMAT0004975;hsa-mir-509.MIMAT0002881;hsa-mir-200a.MIMAT0000682;hsa-mir-200b.MIMAT0000318;hsa-mir-200b.MIMAT0004571	0.00981	0.04954	33
hsa-mir-506.MIMAT0002878;hsa-mir-508.MIMAT0002880;hsa-mir-509-3.MIMAT0004975;hsa-mir-509.MIMAT0002881;hsa-mir-200a.MIMAT0000682;hsa-mir-200b.MIMAT0004571;hsa-mir-200c.MIMAT0000617	0.00981	0.04954	33
hsa-mir-506.MIMAT0002878;hsa-mir-508.MIMAT0002880;hsa-mir-509-3.MIMAT0004975;hsa-mir-509.MIMAT0002881;hsa-mir-200a.MIMAT0000682;hsa-mir-200c.MIMAT0000617;hsa-mir-200c.MIMAT0004657	0.00981	0.04954	33
hsa-mir-506.MIMAT0002878;hsa-mir-508.MIMAT0002880;hsa-mir-509-3.MIMAT0004975;hsa-mir-509.MIMAT0002881;hsa-mir-200a.MIMAT0001620;hsa-mir-200b.MIMAT0000318;hsa-mir-200c.MIMAT0004657	0.00981	0.04954	33
hsa-mir-506.MIMAT0002878;hsa-mir-508.MIMAT0002880;hsa-mir-509-3.MIMAT0004975;hsa-mir-509.MIMAT0002881;hsa-mir-200a.MIMAT0001620;hsa-mir-200b.MIMAT0004571;hsa-mir-200c.MIMAT0000617	0.00981	0.04954	33
hsa-mir-506.MIMAT0002878;hsa-mir-508.MIMAT0002880;hsa-mir-509-3.MIMAT0004975;hsa-mir-509.MIMAT0002881;hsa-mir-200b.MIMAT0000318;hsa-mir-200b.MIMAT0004571;hsa-mir-200c.MIMAT0000617	0.00981	0.04954	33
hsa-mir-506.MIMAT0002878;hsa-mir-508.MIMAT0002880;hsa-mir-509-3.MIMAT0004975;hsa-mir-509.MIMAT0002881;hsa-mir-200b.MIMAT0000318;hsa-mir-200b.MIMAT0004571;hsa-mir-200c.MIMAT0004657	0.00981	0.04954	33
hsa-mir-506.MIMAT0002878;hsa-mir-508.MIMAT0002880;hsa-mir-509-3.MIMAT0004975;hsa-mir-509.MIMAT0002881;hsa-mir-200b.MIMAT0000318;hsa-mir-200c.MIMAT0000617;hsa-mir-200c.MIMAT0004657	0.00981	0.04954	33
hsa-mir-506.MIMAT0002878;hsa-mir-508.MIMAT0002880;hsa-mir-509-3.MIMAT0004975;hsa-mir-509.MIMAT0002881;hsa-mir-200b.MIMAT0004571;hsa-mir-200c.MIMAT0000617;hsa-mir-200c.MIMAT0004657	0.00981	0.04954	33
hsa-mir-506.MIMAT0002878;hsa-mir-509-3.MIMAT0004975;hsa-mir-509.MIMAT0002881;hsa-mir-200a.MIMAT0000682;hsa-mir-200a.MIMAT0001620;hsa-mir-200b.MIMAT0000318;hsa-mir-200b.MIMAT0004571	0.00981	0.04954	33
hsa-mir-506.MIMAT0002878;hsa-mir-509-3.MIMAT0004975;hsa-mir-509.MIMAT0002881;hsa-mir-200a.MIMAT0000682;hsa-mir-200a.MIMAT0001620;hsa-mir-200b.MIMAT0000318;hsa-mir-200c.MIMAT0000617	0.00981	0.04954	33
hsa-mir-506.MIMAT0002878;hsa-mir-509-3.MIMAT0004975;hsa-mir-509.MIMAT0002881;hsa-mir-200a.MIMAT0000682;hsa-mir-200a.MIMAT0001620;hsa-mir-200c.MIMAT0000617;hsa-mir-200c.MIMAT0004657	0.00981	0.04954	33
hsa-mir-506.MIMAT0002878;hsa-mir-509-3.MIMAT0004975;hsa-mir-509.MIMAT0002881;hsa-mir-200a.MIMAT0000682;hsa-mir-200b.MIMAT0004571;hsa-mir-200c.MIMAT0000617;hsa-mir-200c.MIMAT0004657	0.00981	0.04954	33
hsa-mir-506.MIMAT0002878;hsa-mir-509-3.MIMAT0004975;hsa-mir-509.MIMAT0002881;hsa-mir-200a.MIMAT0001620;hsa-mir-200b.MIMAT0000318;hsa-mir-200b.MIMAT0004571;hsa-mir-200c.MIMAT0000617	0.00981	0.04954	33
hsa-mir-506.MIMAT0002878;hsa-mir-509-3.MIMAT0004975;hsa-mir-509.MIMAT0002881;hsa-mir-200a.MIMAT0001620;hsa-mir-200b.MIMAT0000318;hsa-mir-200b.MIMAT0004571;hsa-mir-200c.MIMAT0004657	0.00981	0.04954	33
hsa-mir-506.MIMAT0002878;hsa-mir-509-3.MIMAT0004975;hsa-mir-509.MIMAT0002881;hsa-mir-200a.MIMAT0001620;hsa-mir-200b.MIMAT0004571;hsa-mir-200c.MIMAT0000617;hsa-mir-200c.MIMAT0004657	0.00981	0.04954	33
hsa-mir-506.MIMAT0002878;hsa-mir-508.MIMAT0002880;hsa-mir-509-3.MIMAT0004975;hsa-mir-509.MIMAT0002881;hsa-mir-200a.MIMAT0000682;hsa-mir-200a.MIMAT0001620;hsa-mir-200b.MIMAT0000318;hsa-mir-200b.MIMAT0004571	0.00981	0.04954	33
hsa-mir-506.MIMAT0002878;hsa-mir-508.MIMAT0002880;hsa-mir-509-3.MIMAT0004975;hsa-mir-509.MIMAT0002881;hsa-mir-200a.MIMAT0000682;hsa-mir-200a.MIMAT0001620;hsa-mir-200b.MIMAT0000318;hsa-mir-200c.MIMAT0004657	0.00981	0.04954	33
hsa-mir-506.MIMAT0002878;hsa-mir-508.MIMAT0002880;hsa-mir-509-3.MIMAT0004975;hsa-mir-509.MIMAT0002881;hsa-mir-200a.MIMAT0000682;hsa-mir-200a.MIMAT0001620;hsa-mir-200b.MIMAT0004571;hsa-mir-200c.MIMAT0000617	0.00981	0.04954	33
hsa-mir-506.MIMAT0002878;hsa-mir-508.MIMAT0002880;hsa-mir-509-3.MIMAT0004975;hsa-mir-509.MIMAT0002881;hsa-mir-200a.MIMAT0000682;hsa-mir-200a.MIMAT0001620;hsa-mir-200b.MIMAT0004571;hsa-mir-200c.MIMAT0004657	0.00981	0.04954	33
hsa-mir-506.MIMAT0002878;hsa-mir-508.MIMAT0002880;hsa-mir-509-3.MIMAT0004975;hsa-mir-509.MIMAT0002881;hsa-mir-200a.MIMAT0000682;hsa-mir-200a.MIMAT0001620;hsa-mir-200c.MIMAT0000617;hsa-mir-200c.MIMAT0004657	0.00981	0.04954	33
hsa-mir-506.MIMAT0002878;hsa-mir-508.MIMAT0002880;hsa-mir-509-3.MIMAT0004975;hsa-mir-509.MIMAT0002881;hsa-mir-200a.MIMAT0000682;hsa-mir-200b.MIMAT0000318;hsa-mir-200b.MIMAT0004571;hsa-mir-200c.MIMAT0000617	0.00981	0.04954	33
hsa-mir-506.MIMAT0002878;hsa-mir-508.MIMAT0002880;hsa-mir-509-3.MIMAT0004975;hsa-mir-509.MIMAT0002881;hsa-mir-200a.MIMAT0000682;hsa-mir-200b.MIMAT0000318;hsa-mir-200b.MIMAT0004571;hsa-mir-200c.MIMAT0004657	0.00981	0.04954	33
hsa-mir-506.MIMAT0002878;hsa-mir-508.MIMAT0002880;hsa-mir-509-3.MIMAT0004975;hsa-mir-509.MIMAT0002881;hsa-mir-200a.MIMAT0000682;hsa-mir-200b.MIMAT0004571;hsa-mir-200c.MIMAT0000617;hsa-mir-200c.MIMAT0004657	0.00981	0.04954	33
hsa-mir-506.MIMAT0002878;hsa-mir-508.MIMAT0002880;hsa-mir-509-3.MIMAT0004975;hsa-mir-509.MIMAT0002881;hsa-mir-200a.MIMAT0001620;hsa-mir-200b.MIMAT0000318;hsa-mir-200b.MIMAT0004571;hsa-mir-200c.MIMAT0004657	0.00981	0.04954	33
hsa-mir-506.MIMAT0002878;hsa-mir-508.MIMAT0002880;hsa-mir-509-3.MIMAT0004975;hsa-mir-509.MIMAT0002881;hsa-mir-200a.MIMAT0001620;hsa-mir-200b.MIMAT0004571;hsa-mir-200c.MIMAT0000617;hsa-mir-200c.MIMAT0004657	0.00981	0.04954	33
hsa-mir-506.MIMAT0002878;hsa-mir-508.MIMAT0002880;hsa-mir-509-3.MIMAT0004975;hsa-mir-509.MIMAT0002881;hsa-mir-200b.MIMAT0000318;hsa-mir-200b.MIMAT0004571;hsa-mir-200c.MIMAT0000617;hsa-mir-200c.MIMAT0004657	0.00981	0.04954	33
hsa-mir-506.MIMAT0002878;hsa-mir-509-3.MIMAT0004975;hsa-mir-509.MIMAT0002881;hsa-mir-200a.MIMAT0000682;hsa-mir-200a.MIMAT0001620;hsa-mir-200b.MIMAT0000318;hsa-mir-200b.MIMAT0004571;hsa-mir-200c.MIMAT0000617	0.00981	0.04954	33
hsa-mir-506.MIMAT0002878;hsa-mir-509-3.MIMAT0004975;hsa-mir-509.MIMAT0002881;hsa-mir-200a.MIMAT0000682;hsa-mir-200a.MIMAT0001620;hsa-mir-200b.MIMAT0000318;hsa-mir-200b.MIMAT0004571;hsa-mir-200c.MIMAT0004657	0.00981	0.04954	33
hsa-mir-506.MIMAT0002878;hsa-mir-509-3.MIMAT0004975;hsa-mir-509.MIMAT0002881;hsa-mir-200a.MIMAT0000682;hsa-mir-200a.MIMAT0001620;hsa-mir-200b.MIMAT0000318;hsa-mir-200c.MIMAT0000617;hsa-mir-200c.MIMAT0004657	0.00981	0.04954	33
hsa-mir-506.MIMAT0002878;hsa-mir-509-3.MIMAT0004975;hsa-mir-509.MIMAT0002881;hsa-mir-200a.MIMAT0000682;hsa-mir-200b.MIMAT0000318;hsa-mir-200b.MIMAT0004571;hsa-mir-200c.MIMAT0000617;hsa-mir-200c.MIMAT0004657	0.00981	0.04954	33
hsa-mir-506.MIMAT0002878;hsa-mir-509-3.MIMAT0004975;hsa-mir-509.MIMAT0002881;hsa-mir-200a.MIMAT0001620;hsa-mir-200b.MIMAT0000318;hsa-mir-200b.MIMAT0004571;hsa-mir-200c.MIMAT0000617;hsa-mir-200c.MIMAT0004657	0.00981	0.04954	33
hsa-mir-506.MIMAT0002878;hsa-mir-508.MIMAT0002880;hsa-mir-509-3.MIMAT0004975;hsa-mir-509.MIMAT0002881;hsa-mir-200a.MIMAT0000682;hsa-mir-200a.MIMAT0001620;hsa-mir-200b.MIMAT0000318;hsa-mir-200b.MIMAT0004571;hsa-mir-200c.MIMAT0004657	0.00981	0.04954	33
hsa-mir-506.MIMAT0002878;hsa-mir-508.MIMAT0002880;hsa-mir-509-3.MIMAT0004975;hsa-mir-509.MIMAT0002881;hsa-mir-200a.MIMAT0000682;hsa-mir-200a.MIMAT0001620;hsa-mir-200b.MIMAT0000318;hsa-mir-200c.MIMAT0000617;hsa-mir-200c.MIMAT0004657	0.00981	0.04954	33
hsa-mir-506.MIMAT0002878;hsa-mir-508.MIMAT0002880;hsa-mir-509-3.MIMAT0004975;hsa-mir-509.MIMAT0002881;hsa-mir-200a.MIMAT0000682;hsa-mir-200a.MIMAT0001620;hsa-mir-200b.MIMAT0004571;hsa-mir-200c.MIMAT0000617;hsa-mir-200c.MIMAT0004657	0.00981	0.04954	33
hsa-mir-506.MIMAT0002878;hsa-mir-508.MIMAT0002880;hsa-mir-509-3.MIMAT0004975;hsa-mir-509.MIMAT0002881;hsa-mir-200a.MIMAT0000682;hsa-mir-200b.MIMAT0000318;hsa-mir-200b.MIMAT0004571;hsa-mir-200c.MIMAT0000617;hsa-mir-200c.MIMAT0004657	0.00981	0.04954	33
hsa-mir-506.MIMAT0002878;hsa-mir-508.MIMAT0002880;hsa-mir-509-3.MIMAT0004975;hsa-mir-509.MIMAT0002881	0.00981	0.04954	33
hsa-mir-506.MIMAT0002878;hsa-mir-509-3.MIMAT0004975;hsa-mir-509.MIMAT0002881;hsa-mir-200a.MIMAT0000682	0.00981	0.04954	33
hsa-mir-506.MIMAT0002878;hsa-mir-509-3.MIMAT0004975;hsa-mir-509.MIMAT0002881;hsa-mir-200b.MIMAT0004571	0.00981	0.04954	33
hsa-mir-506.MIMAT0002878;hsa-mir-508.MIMAT0002880;hsa-mir-509-3.MIMAT0004975;hsa-mir-509.MIMAT0002881;hsa-mir-200a.MIMAT0000682	0.00981	0.04954	33
hsa-mir-506.MIMAT0002878;hsa-mir-508.MIMAT0002880;hsa-mir-509-3.MIMAT0004975;hsa-mir-509.MIMAT0002881;hsa-mir-200a.MIMAT0001620	0.00981	0.04954	33
hsa-mir-506.MIMAT0002878;hsa-mir-508.MIMAT0002880;hsa-mir-509-3.MIMAT0004975;hsa-mir-509.MIMAT0002881;hsa-mir-200b.MIMAT0000318	0.00981	0.04954	33
hsa-mir-506.MIMAT0002878;hsa-mir-508.MIMAT0002880;hsa-mir-509-3.MIMAT0004975;hsa-mir-509.MIMAT0002881;hsa-mir-200b.MIMAT0004571	0.00981	0.04954	33
hsa-mir-506.MIMAT0002878;hsa-mir-508.MIMAT0002880;hsa-mir-509-3.MIMAT0004975;hsa-mir-509.MIMAT0002881;hsa-mir-200c.MIMAT0004657	0.00981	0.04954	33
hsa-mir-506.MIMAT0002878;hsa-mir-509-3.MIMAT0004975;hsa-mir-509.MIMAT0002881;hsa-mir-200a.MIMAT0000682;hsa-mir-200a.MIMAT0001620	0.00981	0.04954	33
hsa-mir-506.MIMAT0002878;hsa-mir-509-3.MIMAT0004975;hsa-mir-509.MIMAT0002881;hsa-mir-200a.MIMAT0000682;hsa-mir-200c.MIMAT0004657	0.00981	0.04954	33
hsa-mir-506.MIMAT0002878;hsa-mir-509-3.MIMAT0004975;hsa-mir-509.MIMAT0002881;hsa-mir-200a.MIMAT0001620;hsa-mir-200b.MIMAT0000318	0.00981	0.04954	33
hsa-mir-506.MIMAT0002878;hsa-mir-509-3.MIMAT0004975;hsa-mir-509.MIMAT0002881;hsa-mir-200a.MIMAT0001620;hsa-mir-200b.MIMAT0004571	0.00981	0.04954	33
hsa-mir-506.MIMAT0002878;hsa-mir-509-3.MIMAT0004975;hsa-mir-509.MIMAT0002881;hsa-mir-200a.MIMAT0001620;hsa-mir-200c.MIMAT0000617	0.00981	0.04954	33
hsa-mir-506.MIMAT0002878;hsa-mir-509-3.MIMAT0004975;hsa-mir-509.MIMAT0002881;hsa-mir-200b.MIMAT0000318;hsa-mir-200c.MIMAT0004657	0.00981	0.04954	33
hsa-mir-506.MIMAT0002878;hsa-mir-509-3.MIMAT0004975;hsa-mir-509.MIMAT0002881;hsa-mir-200c.MIMAT0000617;hsa-mir-200c.MIMAT0004657	0.00981	0.04954	33
hsa-mir-506.MIMAT0002878;hsa-mir-508.MIMAT0002880;hsa-mir-509-3.MIMAT0004975;hsa-mir-509.MIMAT0002881;hsa-mir-200a.MIMAT0000682;hsa-mir-200b.MIMAT0004571	0.00981	0.04954	33
hsa-mir-506.MIMAT0002878;hsa-mir-508.MIMAT0002880;hsa-mir-509-3.MIMAT0004975;hsa-mir-509.MIMAT0002881;hsa-mir-200a.MIMAT0001620;hsa-mir-200c.MIMAT0000617	0.00981	0.04954	33
hsa-mir-506.MIMAT0002878;hsa-mir-508.MIMAT0002880;hsa-mir-509-3.MIMAT0004975;hsa-mir-509.MIMAT0002881;hsa-mir-200b.MIMAT0000318;hsa-mir-200b.MIMAT0004571	0.00981	0.04954	33
hsa-mir-506.MIMAT0002878;hsa-mir-508.MIMAT0002880;hsa-mir-509-3.MIMAT0004975;hsa-mir-509.MIMAT0002881;hsa-mir-200b.MIMAT0000318;hsa-mir-200c.MIMAT0004657	0.00981	0.04954	33
hsa-mir-506.MIMAT0002878;hsa-mir-508.MIMAT0002880;hsa-mir-509-3.MIMAT0004975;hsa-mir-509.MIMAT0002881;hsa-mir-200c.MIMAT0000617;hsa-mir-200c.MIMAT0004657	0.00981	0.04954	33
hsa-mir-506.MIMAT0002878;hsa-mir-509-3.MIMAT0004975;hsa-mir-509.MIMAT0002881;hsa-mir-200a.MIMAT0000682;hsa-mir-200a.MIMAT0001620;hsa-mir-200b.MIMAT0004571	0.00981	0.04954	33
hsa-mir-506.MIMAT0002878;hsa-mir-509-3.MIMAT0004975;hsa-mir-509.MIMAT0002881;hsa-mir-200a.MIMAT0000682;hsa-mir-200a.MIMAT0001620;hsa-mir-200c.MIMAT0000617	0.00981	0.04954	33
hsa-mir-506.MIMAT0002878;hsa-mir-509-3.MIMAT0004975;hsa-mir-509.MIMAT0002881;hsa-mir-200a.MIMAT0000682;hsa-mir-200a.MIMAT0001620;hsa-mir-200c.MIMAT0004657	0.00981	0.04954	33
hsa-mir-506.MIMAT0002878;hsa-mir-509-3.MIMAT0004975;hsa-mir-509.MIMAT0002881;hsa-mir-200a.MIMAT0000682;hsa-mir-200b.MIMAT0000318;hsa-mir-200b.MIMAT0004571	0.00981	0.04954	33
hsa-mir-506.MIMAT0002878;hsa-mir-509-3.MIMAT0004975;hsa-mir-509.MIMAT0002881;hsa-mir-200a.MIMAT0000682;hsa-mir-200b.MIMAT0000318;hsa-mir-200c.MIMAT0000617	0.00981	0.04954	33
hsa-mir-506.MIMAT0002878;hsa-mir-509-3.MIMAT0004975;hsa-mir-509.MIMAT0002881;hsa-mir-200a.MIMAT0000682;hsa-mir-200b.MIMAT0004571;hsa-mir-200c.MIMAT0000617	0.00981	0.04954	33
hsa-mir-506.MIMAT0002878;hsa-mir-509-3.MIMAT0004975;hsa-mir-509.MIMAT0002881;hsa-mir-200a.MIMAT0000682;hsa-mir-200c.MIMAT0000617;hsa-mir-200c.MIMAT0004657	0.00981	0.04954	33
hsa-mir-506.MIMAT0002878;hsa-mir-509-3.MIMAT0004975;hsa-mir-509.MIMAT0002881;hsa-mir-200a.MIMAT0001620;hsa-mir-200b.MIMAT0000318;hsa-mir-200c.MIMAT0000617	0.00981	0.04954	33
hsa-mir-506.MIMAT0002878;hsa-mir-509-3.MIMAT0004975;hsa-mir-509.MIMAT0002881;hsa-mir-200a.MIMAT0001620;hsa-mir-200b.MIMAT0000318;hsa-mir-200c.MIMAT0004657	0.00981	0.04954	33
hsa-mir-506.MIMAT0002878;hsa-mir-509-3.MIMAT0004975;hsa-mir-509.MIMAT0002881;hsa-mir-200a.MIMAT0001620;hsa-mir-200c.MIMAT0000617;hsa-mir-200c.MIMAT0004657	0.00981	0.04954	33
hsa-mir-506.MIMAT0002878;hsa-mir-509-3.MIMAT0004975;hsa-mir-509.MIMAT0002881;hsa-mir-200b.MIMAT0000318;hsa-mir-200c.MIMAT0000617;hsa-mir-200c.MIMAT0004657	0.00981	0.04954	33
hsa-mir-506.MIMAT0002878;hsa-mir-509-3.MIMAT0004975;hsa-mir-509.MIMAT0002881;hsa-mir-200b.MIMAT0004571;hsa-mir-200c.MIMAT0000617;hsa-mir-200c.MIMAT0004657	0.00981	0.04954	33
hsa-mir-506.MIMAT0002878;hsa-mir-508.MIMAT0002880;hsa-mir-509-3.MIMAT0004975;hsa-mir-509.MIMAT0002881;hsa-mir-200a.MIMAT0000682;hsa-mir-200a.MIMAT0001620;hsa-mir-200c.MIMAT0000617	0.00981	0.04954	33
hsa-mir-506.MIMAT0002878;hsa-mir-508.MIMAT0002880;hsa-mir-509-3.MIMAT0004975;hsa-mir-509.MIMAT0002881;hsa-mir-200a.MIMAT0000682;hsa-mir-200b.MIMAT0000318;hsa-mir-200c.MIMAT0000617	0.00981	0.04954	33
hsa-mir-506.MIMAT0002878;hsa-mir-508.MIMAT0002880;hsa-mir-509-3.MIMAT0004975;hsa-mir-509.MIMAT0002881;hsa-mir-200a.MIMAT0000682;hsa-mir-200b.MIMAT0000318;hsa-mir-200c.MIMAT0004657	0.00981	0.04954	33
hsa-mir-506.MIMAT0002878;hsa-mir-508.MIMAT0002880;hsa-mir-509-3.MIMAT0004975;hsa-mir-509.MIMAT0002881;hsa-mir-200a.MIMAT0000682;hsa-mir-200b.MIMAT0004571;hsa-mir-200c.MIMAT0004657	0.00981	0.04954	33
hsa-mir-506.MIMAT0002878;hsa-mir-508.MIMAT0002880;hsa-mir-509-3.MIMAT0004975;hsa-mir-509.MIMAT0002881;hsa-mir-200a.MIMAT0001620;hsa-mir-200b.MIMAT0000318;hsa-mir-200b.MIMAT0004571	0.00981	0.04954	33
hsa-mir-506.MIMAT0002878;hsa-mir-508.MIMAT0002880;hsa-mir-509-3.MIMAT0004975;hsa-mir-509.MIMAT0002881;hsa-mir-200a.MIMAT0001620;hsa-mir-200b.MIMAT0000318;hsa-mir-200c.MIMAT0000617	0.00981	0.04954	33
hsa-mir-506.MIMAT0002878;hsa-mir-508.MIMAT0002880;hsa-mir-509-3.MIMAT0004975;hsa-mir-509.MIMAT0002881;hsa-mir-200a.MIMAT0001620;hsa-mir-200b.MIMAT0004571;hsa-mir-200c.MIMAT0004657	0.00981	0.04954	33
hsa-mir-506.MIMAT0002878;hsa-mir-508.MIMAT0002880;hsa-mir-509-3.MIMAT0004975;hsa-mir-509.MIMAT0002881;hsa-mir-200a.MIMAT0001620;hsa-mir-200c.MIMAT0000617;hsa-mir-200c.MIMAT0004657	0.00981	0.04954	33
hsa-mir-506.MIMAT0002878;hsa-mir-509-3.MIMAT0004975;hsa-mir-509.MIMAT0002881;hsa-mir-200a.MIMAT0000682;hsa-mir-200a.MIMAT0001620;hsa-mir-200b.MIMAT0000318;hsa-mir-200c.MIMAT0004657	0.00981	0.04954	33
hsa-mir-506.MIMAT0002878;hsa-mir-509-3.MIMAT0004975;hsa-mir-509.MIMAT0002881;hsa-mir-200a.MIMAT0000682;hsa-mir-200a.MIMAT0001620;hsa-mir-200b.MIMAT0004571;hsa-mir-200c.MIMAT0000617	0.00981	0.04954	33
hsa-mir-506.MIMAT0002878;hsa-mir-509-3.MIMAT0004975;hsa-mir-509.MIMAT0002881;hsa-mir-200a.MIMAT0000682;hsa-mir-200a.MIMAT0001620;hsa-mir-200b.MIMAT0004571;hsa-mir-200c.MIMAT0004657	0.00981	0.04954	33
hsa-mir-506.MIMAT0002878;hsa-mir-509-3.MIMAT0004975;hsa-mir-509.MIMAT0002881;hsa-mir-200a.MIMAT0000682;hsa-mir-200b.MIMAT0000318;hsa-mir-200b.MIMAT0004571;hsa-mir-200c.MIMAT0000617	0.00981	0.04954	33
hsa-mir-506.MIMAT0002878;hsa-mir-509-3.MIMAT0004975;hsa-mir-509.MIMAT0002881;hsa-mir-200a.MIMAT0000682;hsa-mir-200b.MIMAT0000318;hsa-mir-200b.MIMAT0004571;hsa-mir-200c.MIMAT0004657	0.00981	0.04954	33
hsa-mir-506.MIMAT0002878;hsa-mir-509-3.MIMAT0004975;hsa-mir-509.MIMAT0002881;hsa-mir-200a.MIMAT0000682;hsa-mir-200b.MIMAT0000318;hsa-mir-200c.MIMAT0000617;hsa-mir-200c.MIMAT0004657	0.00981	0.04954	33
hsa-mir-506.MIMAT0002878;hsa-mir-509-3.MIMAT0004975;hsa-mir-509.MIMAT0002881;hsa-mir-200a.MIMAT0001620;hsa-mir-200b.MIMAT0000318;hsa-mir-200c.MIMAT0000617;hsa-mir-200c.MIMAT0004657	0.00981	0.04954	33
hsa-mir-506.MIMAT0002878;hsa-mir-509-3.MIMAT0004975;hsa-mir-509.MIMAT0002881;hsa-mir-200b.MIMAT0000318;hsa-mir-200b.MIMAT0004571;hsa-mir-200c.MIMAT0000617;hsa-mir-200c.MIMAT0004657	0.00981	0.04954	33
hsa-mir-506.MIMAT0002878;hsa-mir-508.MIMAT0002880;hsa-mir-509-3.MIMAT0004975;hsa-mir-509.MIMAT0002881;hsa-mir-200a.MIMAT0000682;hsa-mir-200a.MIMAT0001620;hsa-mir-200b.MIMAT0000318;hsa-mir-200c.MIMAT0000617	0.00981	0.04954	33
hsa-mir-506.MIMAT0002878;hsa-mir-508.MIMAT0002880;hsa-mir-509-3.MIMAT0004975;hsa-mir-509.MIMAT0002881;hsa-mir-200a.MIMAT0000682;hsa-mir-200b.MIMAT0000318;hsa-mir-200c.MIMAT0000617;hsa-mir-200c.MIMAT0004657	0.00981	0.04954	33
hsa-mir-506.MIMAT0002878;hsa-mir-508.MIMAT0002880;hsa-mir-509-3.MIMAT0004975;hsa-mir-509.MIMAT0002881;hsa-mir-200a.MIMAT0001620;hsa-mir-200b.MIMAT0000318;hsa-mir-200b.MIMAT0004571;hsa-mir-200c.MIMAT0000617	0.00981	0.04954	33
hsa-mir-506.MIMAT0002878;hsa-mir-508.MIMAT0002880;hsa-mir-509-3.MIMAT0004975;hsa-mir-509.MIMAT0002881;hsa-mir-200a.MIMAT0001620;hsa-mir-200b.MIMAT0000318;hsa-mir-200c.MIMAT0000617;hsa-mir-200c.MIMAT0004657	0.00981	0.04954	33
hsa-mir-506.MIMAT0002878;hsa-mir-509-3.MIMAT0004975;hsa-mir-509.MIMAT0002881;hsa-mir-200a.MIMAT0000682;hsa-mir-200a.MIMAT0001620;hsa-mir-200b.MIMAT0004571;hsa-mir-200c.MIMAT0000617;hsa-mir-200c.MIMAT0004657	0.00981	0.04954	33
hsa-mir-506.MIMAT0002878;hsa-mir-508.MIMAT0002880;hsa-mir-509-3.MIMAT0004975;hsa-mir-509.MIMAT0002881;hsa-mir-200a.MIMAT0000682;hsa-mir-200a.MIMAT0001620;hsa-mir-200b.MIMAT0000318;hsa-mir-200b.MIMAT0004571;hsa-mir-200c.MIMAT0000617	0.00981	0.04954	33
hsa-mir-506.MIMAT0002878;hsa-mir-508.MIMAT0002880;hsa-mir-509-3.MIMAT0004975;hsa-mir-509.MIMAT0002881;hsa-mir-200a.MIMAT0001620;hsa-mir-200b.MIMAT0000318;hsa-mir-200b.MIMAT0004571;hsa-mir-200c.MIMAT0000617;hsa-mir-200c.MIMAT0004657	0.00981	0.04954	33
hsa-mir-506.MIMAT0002878;hsa-mir-509-3.MIMAT0004975;hsa-mir-509.MIMAT0002881;hsa-mir-200a.MIMAT0000682;hsa-mir-200a.MIMAT0001620;hsa-mir-200b.MIMAT0000318;hsa-mir-200b.MIMAT0004571;hsa-mir-200c.MIMAT0000617;hsa-mir-200c.MIMAT0004657	0.00981	0.04954	33
hsa-mir-506.MIMAT0002878;hsa-mir-508.MIMAT0002880;hsa-mir-509-3.MIMAT0004975;hsa-mir-509.MIMAT0002881;hsa-mir-200a.MIMAT0000682;hsa-mir-200a.MIMAT0001620;hsa-mir-200b.MIMAT0000318;hsa-mir-200b.MIMAT0004571;hsa-mir-200c.MIMAT0000617;hsa-mir-200c.MIMAT0004657	0.00981	0.04954	33
hsa-mir-506.MIMAT0002878;hsa-mir-507.MIMAT0002879;hsa-mir-508.MIMAT0004778;hsa-mir-509-3.MIMAT0004975;hsa-mir-509.MIMAT0002881;hsa-mir-200a.MIMAT0001620	0.01019	0.04954	37
hsa-mir-506.MIMAT0002878;hsa-mir-507.MIMAT0002879;hsa-mir-508.MIMAT0004778;hsa-mir-509-3.MIMAT0004975;hsa-mir-509.MIMAT0002881;hsa-mir-200a.MIMAT0000682;hsa-mir-200b.MIMAT0004571	0.01019	0.04954	37
hsa-mir-506.MIMAT0002878;hsa-mir-507.MIMAT0002879;hsa-mir-508.MIMAT0004778;hsa-mir-509-3.MIMAT0004975;hsa-mir-509.MIMAT0002881;hsa-mir-200a.MIMAT0001620;hsa-mir-200c.MIMAT0000617	0.01019	0.04954	37
hsa-mir-506.MIMAT0002878;hsa-mir-507.MIMAT0002879;hsa-mir-508.MIMAT0004778;hsa-mir-509-3.MIMAT0004975;hsa-mir-509.MIMAT0002881;hsa-mir-200b.MIMAT0000318;hsa-mir-200c.MIMAT0004657	0.01019	0.04954	37
hsa-mir-506.MIMAT0002878;hsa-mir-507.MIMAT0002879;hsa-mir-508.MIMAT0004778;hsa-mir-509-3.MIMAT0004975;hsa-mir-509.MIMAT0002881;hsa-mir-200a.MIMAT0000682;hsa-mir-200a.MIMAT0001620;hsa-mir-200b.MIMAT0000318	0.01019	0.04954	37
hsa-mir-506.MIMAT0002878;hsa-mir-507.MIMAT0002879;hsa-mir-508.MIMAT0004778;hsa-mir-509-3.MIMAT0004975;hsa-mir-509.MIMAT0002881;hsa-mir-200a.MIMAT0000682;hsa-mir-200a.MIMAT0001620;hsa-mir-200b.MIMAT0004571	0.01019	0.04954	37
hsa-mir-506.MIMAT0002878;hsa-mir-507.MIMAT0002879;hsa-mir-508.MIMAT0004778;hsa-mir-509-3.MIMAT0004975;hsa-mir-509.MIMAT0002881;hsa-mir-200a.MIMAT0000682;hsa-mir-200b.MIMAT0000318;hsa-mir-200c.MIMAT0004657	0.01019	0.04954	37
hsa-mir-506.MIMAT0002878;hsa-mir-507.MIMAT0002879;hsa-mir-508.MIMAT0004778;hsa-mir-509-3.MIMAT0004975;hsa-mir-509.MIMAT0002881;hsa-mir-200a.MIMAT0001620;hsa-mir-200b.MIMAT0000318;hsa-mir-200c.MIMAT0000617	0.01019	0.04954	37
hsa-mir-506.MIMAT0002878;hsa-mir-507.MIMAT0002879;hsa-mir-508.MIMAT0004778;hsa-mir-509-3.MIMAT0004975;hsa-mir-509.MIMAT0002881;hsa-mir-200a.MIMAT0001620;hsa-mir-200b.MIMAT0004571;hsa-mir-200c.MIMAT0000617	0.01019	0.04954	37
hsa-mir-506.MIMAT0002878;hsa-mir-507.MIMAT0002879;hsa-mir-508.MIMAT0004778;hsa-mir-509-3.MIMAT0004975;hsa-mir-509.MIMAT0002881;hsa-mir-200a.MIMAT0001620;hsa-mir-200c.MIMAT0000617;hsa-mir-200c.MIMAT0004657	0.01019	0.04954	37
hsa-mir-506.MIMAT0002878;hsa-mir-507.MIMAT0002879;hsa-mir-508.MIMAT0004778;hsa-mir-509-3.MIMAT0004975;hsa-mir-509.MIMAT0002881;hsa-mir-200b.MIMAT0004571;hsa-mir-200c.MIMAT0000617;hsa-mir-200c.MIMAT0004657	0.01019	0.04954	37
hsa-mir-506.MIMAT0002878;hsa-mir-507.MIMAT0002879;hsa-mir-508.MIMAT0004778;hsa-mir-509-3.MIMAT0004975;hsa-mir-509.MIMAT0002881;hsa-mir-200a.MIMAT0000682;hsa-mir-200a.MIMAT0001620;hsa-mir-200b.MIMAT0004571;hsa-mir-200c.MIMAT0000617	0.01019	0.04954	37
hsa-mir-506.MIMAT0002878;hsa-mir-507.MIMAT0002879;hsa-mir-508.MIMAT0004778;hsa-mir-509-3.MIMAT0004975;hsa-mir-509.MIMAT0002881;hsa-mir-200a.MIMAT0000682;hsa-mir-200a.MIMAT0001620;hsa-mir-200c.MIMAT0000617;hsa-mir-200c.MIMAT0004657	0.01019	0.04954	37
hsa-mir-506.MIMAT0002878;hsa-mir-507.MIMAT0002879;hsa-mir-508.MIMAT0004778;hsa-mir-509-3.MIMAT0004975;hsa-mir-509.MIMAT0002881;hsa-mir-200a.MIMAT0000682;hsa-mir-200b.MIMAT0004571;hsa-mir-200c.MIMAT0000617;hsa-mir-200c.MIMAT0004657	0.01019	0.04954	37
hsa-mir-506.MIMAT0002878;hsa-mir-507.MIMAT0002879;hsa-mir-508.MIMAT0004778;hsa-mir-509-3.MIMAT0004975;hsa-mir-509.MIMAT0002881;hsa-mir-200b.MIMAT0000318;hsa-mir-200b.MIMAT0004571;hsa-mir-200c.MIMAT0000617;hsa-mir-200c.MIMAT0004657	0.01019	0.04954	37
hsa-mir-506.MIMAT0002878;hsa-mir-507.MIMAT0002879;hsa-mir-508.MIMAT0004778;hsa-mir-509-3.MIMAT0004975;hsa-mir-509.MIMAT0002881;hsa-mir-200a.MIMAT0000682;hsa-mir-200b.MIMAT0000318;hsa-mir-200b.MIMAT0004571;hsa-mir-200c.MIMAT0000617;hsa-mir-200c.MIMAT0004657	0.01019	0.04954	37
hsa-mir-506.MIMAT0002878;hsa-mir-507.MIMAT0002879;hsa-mir-508.MIMAT0004778;hsa-mir-509-3.MIMAT0004975;hsa-mir-509.MIMAT0002881	0.01019	0.04954	37
hsa-mir-506.MIMAT0002878;hsa-mir-507.MIMAT0002879;hsa-mir-508.MIMAT0004778;hsa-mir-509-3.MIMAT0004975;hsa-mir-509.MIMAT0002881;hsa-mir-200a.MIMAT0000682	0.01019	0.04954	37
hsa-mir-506.MIMAT0002878;hsa-mir-507.MIMAT0002879;hsa-mir-508.MIMAT0004778;hsa-mir-509-3.MIMAT0004975;hsa-mir-509.MIMAT0002881;hsa-mir-200b.MIMAT0000318	0.01019	0.04954	37
hsa-mir-506.MIMAT0002878;hsa-mir-507.MIMAT0002879;hsa-mir-508.MIMAT0004778;hsa-mir-509-3.MIMAT0004975;hsa-mir-509.MIMAT0002881;hsa-mir-200b.MIMAT0004571	0.01019	0.04954	37
hsa-mir-506.MIMAT0002878;hsa-mir-507.MIMAT0002879;hsa-mir-508.MIMAT0004778;hsa-mir-509-3.MIMAT0004975;hsa-mir-509.MIMAT0002881;hsa-mir-200c.MIMAT0000617	0.01019	0.04954	37
hsa-mir-506.MIMAT0002878;hsa-mir-507.MIMAT0002879;hsa-mir-508.MIMAT0004778;hsa-mir-509-3.MIMAT0004975;hsa-mir-509.MIMAT0002881;hsa-mir-200c.MIMAT0004657	0.01019	0.04954	37
hsa-mir-506.MIMAT0002878;hsa-mir-507.MIMAT0002879;hsa-mir-508.MIMAT0004778;hsa-mir-509-3.MIMAT0004975;hsa-mir-509.MIMAT0002881;hsa-mir-200a.MIMAT0000682;hsa-mir-200a.MIMAT0001620	0.01019	0.04954	37
hsa-mir-506.MIMAT0002878;hsa-mir-507.MIMAT0002879;hsa-mir-508.MIMAT0004778;hsa-mir-509-3.MIMAT0004975;hsa-mir-509.MIMAT0002881;hsa-mir-200a.MIMAT0000682;hsa-mir-200c.MIMAT0000617	0.01019	0.04954	37
hsa-mir-506.MIMAT0002878;hsa-mir-507.MIMAT0002879;hsa-mir-508.MIMAT0004778;hsa-mir-509-3.MIMAT0004975;hsa-mir-509.MIMAT0002881;hsa-mir-200a.MIMAT0000682;hsa-mir-200c.MIMAT0004657	0.01019	0.04954	37
hsa-mir-506.MIMAT0002878;hsa-mir-507.MIMAT0002879;hsa-mir-508.MIMAT0004778;hsa-mir-509-3.MIMAT0004975;hsa-mir-509.MIMAT0002881;hsa-mir-200a.MIMAT0001620;hsa-mir-200b.MIMAT0000318	0.01019	0.04954	37
hsa-mir-506.MIMAT0002878;hsa-mir-507.MIMAT0002879;hsa-mir-508.MIMAT0004778;hsa-mir-509-3.MIMAT0004975;hsa-mir-509.MIMAT0002881;hsa-mir-200a.MIMAT0001620;hsa-mir-200b.MIMAT0004571	0.01019	0.04954	37
hsa-mir-506.MIMAT0002878;hsa-mir-507.MIMAT0002879;hsa-mir-508.MIMAT0004778;hsa-mir-509-3.MIMAT0004975;hsa-mir-509.MIMAT0002881;hsa-mir-200a.MIMAT0001620;hsa-mir-200c.MIMAT0004657	0.01019	0.04954	37
hsa-mir-506.MIMAT0002878;hsa-mir-507.MIMAT0002879;hsa-mir-508.MIMAT0004778;hsa-mir-509-3.MIMAT0004975;hsa-mir-509.MIMAT0002881;hsa-mir-200b.MIMAT0000318;hsa-mir-200b.MIMAT0004571	0.01019	0.04954	37
hsa-mir-506.MIMAT0002878;hsa-mir-507.MIMAT0002879;hsa-mir-508.MIMAT0004778;hsa-mir-509-3.MIMAT0004975;hsa-mir-509.MIMAT0002881;hsa-mir-200b.MIMAT0000318;hsa-mir-200c.MIMAT0000617	0.01019	0.04954	37
hsa-mir-506.MIMAT0002878;hsa-mir-507.MIMAT0002879;hsa-mir-508.MIMAT0004778;hsa-mir-509-3.MIMAT0004975;hsa-mir-509.MIMAT0002881;hsa-mir-200b.MIMAT0004571;hsa-mir-200c.MIMAT0000617	0.01019	0.04954	37
hsa-mir-506.MIMAT0002878;hsa-mir-507.MIMAT0002879;hsa-mir-508.MIMAT0004778;hsa-mir-509-3.MIMAT0004975;hsa-mir-509.MIMAT0002881;hsa-mir-200b.MIMAT0004571;hsa-mir-200c.MIMAT0004657	0.01019	0.04954	37
hsa-mir-506.MIMAT0002878;hsa-mir-507.MIMAT0002879;hsa-mir-508.MIMAT0004778;hsa-mir-509-3.MIMAT0004975;hsa-mir-509.MIMAT0002881;hsa-mir-200a.MIMAT0000682;hsa-mir-200a.MIMAT0001620;hsa-mir-200c.MIMAT0000617	0.01019	0.04954	37
hsa-mir-506.MIMAT0002878;hsa-mir-507.MIMAT0002879;hsa-mir-508.MIMAT0004778;hsa-mir-509-3.MIMAT0004975;hsa-mir-509.MIMAT0002881;hsa-mir-200a.MIMAT0000682;hsa-mir-200a.MIMAT0001620;hsa-mir-200c.MIMAT0004657	0.01019	0.04954	37
hsa-mir-506.MIMAT0002878;hsa-mir-507.MIMAT0002879;hsa-mir-508.MIMAT0004778;hsa-mir-509-3.MIMAT0004975;hsa-mir-509.MIMAT0002881;hsa-mir-200a.MIMAT0000682;hsa-mir-200b.MIMAT0000318;hsa-mir-200b.MIMAT0004571	0.01019	0.04954	37
hsa-mir-506.MIMAT0002878;hsa-mir-507.MIMAT0002879;hsa-mir-508.MIMAT0004778;hsa-mir-509-3.MIMAT0004975;hsa-mir-509.MIMAT0002881;hsa-mir-200a.MIMAT0000682;hsa-mir-200b.MIMAT0000318;hsa-mir-200c.MIMAT0000617	0.01019	0.04954	37
hsa-mir-506.MIMAT0002878;hsa-mir-507.MIMAT0002879;hsa-mir-508.MIMAT0004778;hsa-mir-509-3.MIMAT0004975;hsa-mir-509.MIMAT0002881;hsa-mir-200a.MIMAT0000682;hsa-mir-200b.MIMAT0004571;hsa-mir-200c.MIMAT0000617	0.01019	0.04954	37
hsa-mir-506.MIMAT0002878;hsa-mir-507.MIMAT0002879;hsa-mir-508.MIMAT0004778;hsa-mir-509-3.MIMAT0004975;hsa-mir-509.MIMAT0002881;hsa-mir-200a.MIMAT0000682;hsa-mir-200b.MIMAT0004571;hsa-mir-200c.MIMAT0004657	0.01019	0.04954	37
hsa-mir-506.MIMAT0002878;hsa-mir-507.MIMAT0002879;hsa-mir-508.MIMAT0004778;hsa-mir-509-3.MIMAT0004975;hsa-mir-509.MIMAT0002881;hsa-mir-200a.MIMAT0000682;hsa-mir-200c.MIMAT0000617;hsa-mir-200c.MIMAT0004657	0.01019	0.04954	37
hsa-mir-506.MIMAT0002878;hsa-mir-507.MIMAT0002879;hsa-mir-508.MIMAT0004778;hsa-mir-509-3.MIMAT0004975;hsa-mir-509.MIMAT0002881;hsa-mir-200a.MIMAT0001620;hsa-mir-200b.MIMAT0000318;hsa-mir-200b.MIMAT0004571	0.01019	0.04954	37
hsa-mir-506.MIMAT0002878;hsa-mir-507.MIMAT0002879;hsa-mir-508.MIMAT0004778;hsa-mir-509-3.MIMAT0004975;hsa-mir-509.MIMAT0002881;hsa-mir-200a.MIMAT0001620;hsa-mir-200b.MIMAT0000318;hsa-mir-200c.MIMAT0004657	0.01019	0.04954	37
hsa-mir-506.MIMAT0002878;hsa-mir-507.MIMAT0002879;hsa-mir-508.MIMAT0004778;hsa-mir-509-3.MIMAT0004975;hsa-mir-509.MIMAT0002881;hsa-mir-200a.MIMAT0001620;hsa-mir-200b.MIMAT0004571;hsa-mir-200c.MIMAT0004657	0.01019	0.04954	37
hsa-mir-506.MIMAT0002878;hsa-mir-507.MIMAT0002879;hsa-mir-508.MIMAT0004778;hsa-mir-509-3.MIMAT0004975;hsa-mir-509.MIMAT0002881;hsa-mir-200b.MIMAT0000318;hsa-mir-200b.MIMAT0004571;hsa-mir-200c.MIMAT0000617	0.01019	0.04954	37
hsa-mir-506.MIMAT0002878;hsa-mir-507.MIMAT0002879;hsa-mir-508.MIMAT0004778;hsa-mir-509-3.MIMAT0004975;hsa-mir-509.MIMAT0002881;hsa-mir-200b.MIMAT0000318;hsa-mir-200b.MIMAT0004571;hsa-mir-200c.MIMAT0004657	0.01019	0.04954	37
hsa-mir-506.MIMAT0002878;hsa-mir-507.MIMAT0002879;hsa-mir-508.MIMAT0004778;hsa-mir-509-3.MIMAT0004975;hsa-mir-509.MIMAT0002881;hsa-mir-200b.MIMAT0000318;hsa-mir-200c.MIMAT0000617;hsa-mir-200c.MIMAT0004657	0.01019	0.04954	37
hsa-mir-506.MIMAT0002878;hsa-mir-507.MIMAT0002879;hsa-mir-508.MIMAT0004778;hsa-mir-509-3.MIMAT0004975;hsa-mir-509.MIMAT0002881;hsa-mir-200a.MIMAT0000682;hsa-mir-200a.MIMAT0001620;hsa-mir-200b.MIMAT0000318;hsa-mir-200b.MIMAT0004571	0.01019	0.04954	37
hsa-mir-506.MIMAT0002878;hsa-mir-507.MIMAT0002879;hsa-mir-508.MIMAT0004778;hsa-mir-509-3.MIMAT0004975;hsa-mir-509.MIMAT0002881;hsa-mir-200a.MIMAT0000682;hsa-mir-200a.MIMAT0001620;hsa-mir-200b.MIMAT0000318;hsa-mir-200c.MIMAT0000617	0.01019	0.04954	37
hsa-mir-506.MIMAT0002878;hsa-mir-507.MIMAT0002879;hsa-mir-508.MIMAT0004778;hsa-mir-509-3.MIMAT0004975;hsa-mir-509.MIMAT0002881;hsa-mir-200a.MIMAT0000682;hsa-mir-200a.MIMAT0001620;hsa-mir-200b.MIMAT0000318;hsa-mir-200c.MIMAT0004657	0.01019	0.04954	37
hsa-mir-506.MIMAT0002878;hsa-mir-507.MIMAT0002879;hsa-mir-508.MIMAT0004778;hsa-mir-509-3.MIMAT0004975;hsa-mir-509.MIMAT0002881;hsa-mir-200a.MIMAT0000682;hsa-mir-200b.MIMAT0000318;hsa-mir-200b.MIMAT0004571;hsa-mir-200c.MIMAT0000617	0.01019	0.04954	37
hsa-mir-506.MIMAT0002878;hsa-mir-507.MIMAT0002879;hsa-mir-508.MIMAT0004778;hsa-mir-509-3.MIMAT0004975;hsa-mir-509.MIMAT0002881;hsa-mir-200a.MIMAT0000682;hsa-mir-200b.MIMAT0000318;hsa-mir-200b.MIMAT0004571;hsa-mir-200c.MIMAT0004657	0.01019	0.04954	37
hsa-mir-506.MIMAT0002878;hsa-mir-507.MIMAT0002879;hsa-mir-508.MIMAT0004778;hsa-mir-509-3.MIMAT0004975;hsa-mir-509.MIMAT0002881;hsa-mir-200a.MIMAT0000682;hsa-mir-200b.MIMAT0000318;hsa-mir-200c.MIMAT0000617;hsa-mir-200c.MIMAT0004657	0.01019	0.04954	37
hsa-mir-506.MIMAT0002878;hsa-mir-507.MIMAT0002879;hsa-mir-508.MIMAT0004778;hsa-mir-509-3.MIMAT0004975;hsa-mir-509.MIMAT0002881;hsa-mir-200a.MIMAT0001620;hsa-mir-200b.MIMAT0000318;hsa-mir-200b.MIMAT0004571;hsa-mir-200c.MIMAT0004657	0.01019	0.04954	37
hsa-mir-506.MIMAT0002878;hsa-mir-507.MIMAT0002879;hsa-mir-508.MIMAT0004778;hsa-mir-509-3.MIMAT0004975;hsa-mir-509.MIMAT0002881;hsa-mir-200a.MIMAT0001620;hsa-mir-200b.MIMAT0000318;hsa-mir-200c.MIMAT0000617;hsa-mir-200c.MIMAT0004657	0.01019	0.04954	37
hsa-mir-506.MIMAT0002878;hsa-mir-507.MIMAT0002879;hsa-mir-508.MIMAT0004778;hsa-mir-509-3.MIMAT0004975;hsa-mir-509.MIMAT0002881;hsa-mir-200a.MIMAT0001620;hsa-mir-200b.MIMAT0004571;hsa-mir-200c.MIMAT0000617;hsa-mir-200c.MIMAT0004657	0.01019	0.04954	37
hsa-mir-506.MIMAT0002878;hsa-mir-507.MIMAT0002879;hsa-mir-508.MIMAT0004778;hsa-mir-509-3.MIMAT0004975;hsa-mir-509.MIMAT0002881;hsa-mir-200a.MIMAT0000682;hsa-mir-200a.MIMAT0001620;hsa-mir-200b.MIMAT0000318;hsa-mir-200b.MIMAT0004571;hsa-mir-200c.MIMAT0000617	0.01019	0.04954	37
hsa-mir-506.MIMAT0002878;hsa-mir-507.MIMAT0002879;hsa-mir-508.MIMAT0004778;hsa-mir-509-3.MIMAT0004975;hsa-mir-509.MIMAT0002881;hsa-mir-200a.MIMAT0000682;hsa-mir-200a.MIMAT0001620;hsa-mir-200b.MIMAT0000318;hsa-mir-200b.MIMAT0004571;hsa-mir-200c.MIMAT0004657	0.01019	0.04954	37
hsa-mir-506.MIMAT0002878;hsa-mir-507.MIMAT0002879;hsa-mir-508.MIMAT0004778;hsa-mir-509-3.MIMAT0004975;hsa-mir-509.MIMAT0002881;hsa-mir-200a.MIMAT0000682;hsa-mir-200a.MIMAT0001620;hsa-mir-200b.MIMAT0000318;hsa-mir-200c.MIMAT0000617;hsa-mir-200c.MIMAT0004657	0.01019	0.04954	37
hsa-mir-506.MIMAT0002878;hsa-mir-507.MIMAT0002879;hsa-mir-508.MIMAT0004778;hsa-mir-509-3.MIMAT0004975;hsa-mir-509.MIMAT0002881;hsa-mir-200a.MIMAT0000682;hsa-mir-200a.MIMAT0001620;hsa-mir-200b.MIMAT0004571;hsa-mir-200c.MIMAT0000617;hsa-mir-200c.MIMAT0004657	0.01019	0.04954	37
hsa-mir-506.MIMAT0002878;hsa-mir-507.MIMAT0002879;hsa-mir-508.MIMAT0004778;hsa-mir-509-3.MIMAT0004975;hsa-mir-509.MIMAT0002881;hsa-mir-200a.MIMAT0001620;hsa-mir-200b.MIMAT0000318;hsa-mir-200b.MIMAT0004571;hsa-mir-200c.MIMAT0000617;hsa-mir-200c.MIMAT0004657	0.01019	0.04954	37
hsa-mir-506.MIMAT0002878;hsa-mir-507.MIMAT0002879;hsa-mir-508.MIMAT0004778;hsa-mir-509-3.MIMAT0004975;hsa-mir-509.MIMAT0002881;hsa-mir-200a.MIMAT0000682;hsa-mir-200a.MIMAT0001620;hsa-mir-200b.MIMAT0000318;hsa-mir-200b.MIMAT0004571;hsa-mir-200c.MIMAT0000617;hsa-mir-200c.MIMAT0004657	0.01019	0.04954	37
hsa-mir-509-3.MIMAT0004975;hsa-mir-200a.MIMAT0000682	0.01019	0.04954	21
hsa-mir-509-3.MIMAT0004975;hsa-mir-200a.MIMAT0001620	0.01019	0.04954	21
hsa-mir-509-3.MIMAT0004975;hsa-mir-200c.MIMAT0000617	0.01019	0.04954	21
hsa-mir-509-3.MIMAT0004975;hsa-mir-200a.MIMAT0000682;hsa-mir-200b.MIMAT0000318	0.01019	0.04954	21
hsa-mir-509-3.MIMAT0004975;hsa-mir-200a.MIMAT0000682;hsa-mir-200b.MIMAT0004571	0.01019	0.04954	21
hsa-mir-509-3.MIMAT0004975;hsa-mir-200a.MIMAT0000682;hsa-mir-200c.MIMAT0004657	0.01019	0.04954	21
hsa-mir-509-3.MIMAT0004975;hsa-mir-200a.MIMAT0001620;hsa-mir-200c.MIMAT0004657	0.01019	0.04954	21
hsa-mir-509-3.MIMAT0004975;hsa-mir-200b.MIMAT0000318;hsa-mir-200b.MIMAT0004571	0.01019	0.04954	21
hsa-mir-509-3.MIMAT0004975;hsa-mir-200b.MIMAT0000318;hsa-mir-200c.MIMAT0000617	0.01019	0.04954	21
hsa-mir-509-3.MIMAT0004975;hsa-mir-200b.MIMAT0004571;hsa-mir-200c.MIMAT0004657	0.01019	0.04954	21
hsa-mir-509-3.MIMAT0004975;hsa-mir-200a.MIMAT0000682;hsa-mir-200a.MIMAT0001620;hsa-mir-200b.MIMAT0000318	0.01019	0.04954	21
hsa-mir-509-3.MIMAT0004975;hsa-mir-200a.MIMAT0000682;hsa-mir-200a.MIMAT0001620;hsa-mir-200b.MIMAT0004571	0.01019	0.04954	21
hsa-mir-509-3.MIMAT0004975;hsa-mir-200a.MIMAT0000682;hsa-mir-200a.MIMAT0001620;hsa-mir-200c.MIMAT0000617	0.01019	0.04954	21
hsa-mir-509-3.MIMAT0004975;hsa-mir-200a.MIMAT0000682;hsa-mir-200b.MIMAT0000318;hsa-mir-200c.MIMAT0000617	0.01019	0.04954	21
hsa-mir-509-3.MIMAT0004975;hsa-mir-200a.MIMAT0000682;hsa-mir-200b.MIMAT0004571;hsa-mir-200c.MIMAT0000617	0.01019	0.04954	21
hsa-mir-509-3.MIMAT0004975;hsa-mir-200a.MIMAT0000682;hsa-mir-200b.MIMAT0004571;hsa-mir-200c.MIMAT0004657	0.01019	0.04954	21
hsa-mir-509-3.MIMAT0004975;hsa-mir-200a.MIMAT0001620;hsa-mir-200c.MIMAT0000617;hsa-mir-200c.MIMAT0004657	0.01019	0.04954	21
hsa-mir-509-3.MIMAT0004975;hsa-mir-200b.MIMAT0000318;hsa-mir-200b.MIMAT0004571;hsa-mir-200c.MIMAT0000617	0.01019	0.04954	21
hsa-mir-509-3.MIMAT0004975;hsa-mir-200b.MIMAT0000318;hsa-mir-200c.MIMAT0000617;hsa-mir-200c.MIMAT0004657	0.01019	0.04954	21
hsa-mir-509-3.MIMAT0004975;hsa-mir-200a.MIMAT0000682;hsa-mir-200a.MIMAT0001620;hsa-mir-200b.MIMAT0000318;hsa-mir-200c.MIMAT0000617	0.01019	0.04954	21
hsa-mir-509-3.MIMAT0004975;hsa-mir-200a.MIMAT0000682;hsa-mir-200a.MIMAT0001620;hsa-mir-200b.MIMAT0000318;hsa-mir-200c.MIMAT0004657	0.01019	0.04954	21
hsa-mir-509-3.MIMAT0004975;hsa-mir-200a.MIMAT0000682;hsa-mir-200a.MIMAT0001620;hsa-mir-200b.MIMAT0004571;hsa-mir-200c.MIMAT0000617	0.01019	0.04954	21
hsa-mir-509-3.MIMAT0004975;hsa-mir-200a.MIMAT0000682;hsa-mir-200a.MIMAT0001620;hsa-mir-200b.MIMAT0004571;hsa-mir-200c.MIMAT0004657	0.01019	0.04954	21
hsa-mir-509-3.MIMAT0004975;hsa-mir-200a.MIMAT0000682;hsa-mir-200a.MIMAT0001620;hsa-mir-200c.MIMAT0000617;hsa-mir-200c.MIMAT0004657	0.01019	0.04954	21
hsa-mir-509-3.MIMAT0004975;hsa-mir-200a.MIMAT0000682;hsa-mir-200b.MIMAT0000318;hsa-mir-200b.MIMAT0004571;hsa-mir-200c.MIMAT0000617	0.01019	0.04954	21
hsa-mir-509-3.MIMAT0004975;hsa-mir-200a.MIMAT0000682;hsa-mir-200b.MIMAT0000318;hsa-mir-200c.MIMAT0000617;hsa-mir-200c.MIMAT0004657	0.01019	0.04954	21
hsa-mir-509-3.MIMAT0004975;hsa-mir-200a.MIMAT0000682;hsa-mir-200b.MIMAT0004571;hsa-mir-200c.MIMAT0000617;hsa-mir-200c.MIMAT0004657	0.01019	0.04954	21
hsa-mir-509-3.MIMAT0004975;hsa-mir-200a.MIMAT0001620;hsa-mir-200b.MIMAT0000318;hsa-mir-200b.MIMAT0004571;hsa-mir-200c.MIMAT0000617	0.01019	0.04954	21
hsa-mir-509-3.MIMAT0004975;hsa-mir-200b.MIMAT0000318;hsa-mir-200b.MIMAT0004571;hsa-mir-200c.MIMAT0000617;hsa-mir-200c.MIMAT0004657	0.01019	0.04954	21
hsa-mir-509-3.MIMAT0004975;hsa-mir-200a.MIMAT0000682;hsa-mir-200a.MIMAT0001620;hsa-mir-200b.MIMAT0000318;hsa-mir-200c.MIMAT0000617;hsa-mir-200c.MIMAT0004657	0.01019	0.04954	21
hsa-mir-509-3.MIMAT0004975;hsa-mir-200a.MIMAT0000682;hsa-mir-200b.MIMAT0000318;hsa-mir-200b.MIMAT0004571;hsa-mir-200c.MIMAT0000617;hsa-mir-200c.MIMAT0004657	0.01019	0.04954	21
hsa-mir-509-3.MIMAT0004975	0.01019	0.04954	21
hsa-mir-509-3.MIMAT0004975;hsa-mir-200b.MIMAT0000318	0.01019	0.04954	21
hsa-mir-509-3.MIMAT0004975;hsa-mir-200b.MIMAT0004571	0.01019	0.04954	21
hsa-mir-509-3.MIMAT0004975;hsa-mir-200c.MIMAT0004657	0.01019	0.04954	21
hsa-mir-509-3.MIMAT0004975;hsa-mir-200a.MIMAT0000682;hsa-mir-200a.MIMAT0001620	0.01019	0.04954	21
hsa-mir-509-3.MIMAT0004975;hsa-mir-200a.MIMAT0001620;hsa-mir-200b.MIMAT0000318	0.01019	0.04954	21
hsa-mir-509-3.MIMAT0004975;hsa-mir-200a.MIMAT0001620;hsa-mir-200b.MIMAT0004571	0.01019	0.04954	21
hsa-mir-509-3.MIMAT0004975;hsa-mir-200a.MIMAT0001620;hsa-mir-200c.MIMAT0000617	0.01019	0.04954	21
hsa-mir-509-3.MIMAT0004975;hsa-mir-200b.MIMAT0000318;hsa-mir-200c.MIMAT0004657	0.01019	0.04954	21
hsa-mir-509-3.MIMAT0004975;hsa-mir-200b.MIMAT0004571;hsa-mir-200c.MIMAT0000617	0.01019	0.04954	21
hsa-mir-509-3.MIMAT0004975;hsa-mir-200c.MIMAT0000617;hsa-mir-200c.MIMAT0004657	0.01019	0.04954	21
hsa-mir-509-3.MIMAT0004975;hsa-mir-200a.MIMAT0000682;hsa-mir-200a.MIMAT0001620;hsa-mir-200c.MIMAT0004657	0.01019	0.04954	21
hsa-mir-509-3.MIMAT0004975;hsa-mir-200a.MIMAT0000682;hsa-mir-200b.MIMAT0000318;hsa-mir-200b.MIMAT0004571	0.01019	0.04954	21
hsa-mir-509-3.MIMAT0004975;hsa-mir-200a.MIMAT0000682;hsa-mir-200b.MIMAT0000318;hsa-mir-200c.MIMAT0004657	0.01019	0.04954	21
hsa-mir-509-3.MIMAT0004975;hsa-mir-200a.MIMAT0000682;hsa-mir-200c.MIMAT0000617;hsa-mir-200c.MIMAT0004657	0.01019	0.04954	21
hsa-mir-509-3.MIMAT0004975;hsa-mir-200a.MIMAT0001620;hsa-mir-200b.MIMAT0000318;hsa-mir-200b.MIMAT0004571	0.01019	0.04954	21
hsa-mir-509-3.MIMAT0004975;hsa-mir-200a.MIMAT0001620;hsa-mir-200b.MIMAT0000318;hsa-mir-200c.MIMAT0000617	0.01019	0.04954	21
hsa-mir-509-3.MIMAT0004975;hsa-mir-200a.MIMAT0001620;hsa-mir-200b.MIMAT0000318;hsa-mir-200c.MIMAT0004657	0.01019	0.04954	21
hsa-mir-509-3.MIMAT0004975;hsa-mir-200a.MIMAT0001620;hsa-mir-200b.MIMAT0004571;hsa-mir-200c.MIMAT0000617	0.01019	0.04954	21
hsa-mir-509-3.MIMAT0004975;hsa-mir-200a.MIMAT0001620;hsa-mir-200b.MIMAT0004571;hsa-mir-200c.MIMAT0004657	0.01019	0.04954	21
hsa-mir-509-3.MIMAT0004975;hsa-mir-200b.MIMAT0000318;hsa-mir-200b.MIMAT0004571;hsa-mir-200c.MIMAT0004657	0.01019	0.04954	21
hsa-mir-509-3.MIMAT0004975;hsa-mir-200b.MIMAT0004571;hsa-mir-200c.MIMAT0000617;hsa-mir-200c.MIMAT0004657	0.01019	0.04954	21
hsa-mir-509-3.MIMAT0004975;hsa-mir-200a.MIMAT0000682;hsa-mir-200a.MIMAT0001620;hsa-mir-200b.MIMAT0000318;hsa-mir-200b.MIMAT0004571	0.01019	0.04954	21
hsa-mir-509-3.MIMAT0004975;hsa-mir-200a.MIMAT0000682;hsa-mir-200b.MIMAT0000318;hsa-mir-200b.MIMAT0004571;hsa-mir-200c.MIMAT0004657	0.01019	0.04954	21
hsa-mir-509-3.MIMAT0004975;hsa-mir-200a.MIMAT0001620;hsa-mir-200b.MIMAT0000318;hsa-mir-200b.MIMAT0004571;hsa-mir-200c.MIMAT0004657	0.01019	0.04954	21
hsa-mir-509-3.MIMAT0004975;hsa-mir-200a.MIMAT0001620;hsa-mir-200b.MIMAT0000318;hsa-mir-200c.MIMAT0000617;hsa-mir-200c.MIMAT0004657	0.01019	0.04954	21
hsa-mir-509-3.MIMAT0004975;hsa-mir-200a.MIMAT0001620;hsa-mir-200b.MIMAT0004571;hsa-mir-200c.MIMAT0000617;hsa-mir-200c.MIMAT0004657	0.01019	0.04954	21
hsa-mir-509-3.MIMAT0004975;hsa-mir-200a.MIMAT0000682;hsa-mir-200a.MIMAT0001620;hsa-mir-200b.MIMAT0000318;hsa-mir-200b.MIMAT0004571;hsa-mir-200c.MIMAT0000617	0.01019	0.04954	21
hsa-mir-509-3.MIMAT0004975;hsa-mir-200a.MIMAT0000682;hsa-mir-200a.MIMAT0001620;hsa-mir-200b.MIMAT0000318;hsa-mir-200b.MIMAT0004571;hsa-mir-200c.MIMAT0004657	0.01019	0.04954	21
hsa-mir-509-3.MIMAT0004975;hsa-mir-200a.MIMAT0000682;hsa-mir-200a.MIMAT0001620;hsa-mir-200b.MIMAT0004571;hsa-mir-200c.MIMAT0000617;hsa-mir-200c.MIMAT0004657	0.01019	0.04954	21
hsa-mir-509-3.MIMAT0004975;hsa-mir-200a.MIMAT0001620;hsa-mir-200b.MIMAT0000318;hsa-mir-200b.MIMAT0004571;hsa-mir-200c.MIMAT0000617;hsa-mir-200c.MIMAT0004657	0.01019	0.04954	21
hsa-mir-509-3.MIMAT0004975;hsa-mir-200a.MIMAT0000682;hsa-mir-200a.MIMAT0001620;hsa-mir-200b.MIMAT0000318;hsa-mir-200b.MIMAT0004571;hsa-mir-200c.MIMAT0000617;hsa-mir-200c.MIMAT0004657	0.01019	0.04954	21
hsa-mir-508.MIMAT0004778;hsa-mir-509.MIMAT0002881;hsa-mir-200b.MIMAT0000318;hsa-mir-200b.MIMAT0004571;hsa-mir-200c.MIMAT0000617;hsa-mir-200c.MIMAT0004657	0.01041	0.04954	31
hsa-mir-506.MIMAT0002878;hsa-mir-507.MIMAT0002879;hsa-mir-508.MIMAT0002880;hsa-mir-508.MIMAT0004778;hsa-mir-509.MIMAT0002881;hsa-mir-200a.MIMAT0000682;hsa-mir-200b.MIMAT0000318	0.01057	0.04954	36
hsa-mir-506.MIMAT0002878;hsa-mir-507.MIMAT0002879;hsa-mir-508.MIMAT0002880;hsa-mir-508.MIMAT0004778;hsa-mir-509.MIMAT0002881;hsa-mir-200a.MIMAT0000682;hsa-mir-200a.MIMAT0001620;hsa-mir-200b.MIMAT0000318	0.01057	0.04954	36
hsa-mir-506.MIMAT0002878;hsa-mir-507.MIMAT0002879;hsa-mir-508.MIMAT0002880;hsa-mir-508.MIMAT0004778;hsa-mir-509.MIMAT0002881;hsa-mir-200a.MIMAT0000682;hsa-mir-200b.MIMAT0000318;hsa-mir-200b.MIMAT0004571	0.01057	0.04954	36
hsa-mir-506.MIMAT0002878;hsa-mir-507.MIMAT0002879;hsa-mir-508.MIMAT0002880;hsa-mir-508.MIMAT0004778;hsa-mir-509.MIMAT0002881;hsa-mir-200a.MIMAT0000682;hsa-mir-200a.MIMAT0001620;hsa-mir-200b.MIMAT0000318;hsa-mir-200b.MIMAT0004571	0.01057	0.04954	36
hsa-mir-506.MIMAT0002878;hsa-mir-507.MIMAT0002879;hsa-mir-508.MIMAT0002880;hsa-mir-508.MIMAT0004778;hsa-mir-509.MIMAT0002881;hsa-mir-200a.MIMAT0000682;hsa-mir-200a.MIMAT0001620;hsa-mir-200b.MIMAT0000318;hsa-mir-200b.MIMAT0004571;hsa-mir-200c.MIMAT0004657	0.01057	0.04954	36
hsa-mir-506.MIMAT0002878;hsa-mir-507.MIMAT0002879;hsa-mir-508.MIMAT0002880;hsa-mir-508.MIMAT0004778;hsa-mir-509.MIMAT0002881;hsa-mir-200a.MIMAT0000682;hsa-mir-200a.MIMAT0001620;hsa-mir-200b.MIMAT0000318;hsa-mir-200c.MIMAT0000617;hsa-mir-200c.MIMAT0004657	0.01057	0.04954	36
hsa-mir-506.MIMAT0002878;hsa-mir-507.MIMAT0002879;hsa-mir-508.MIMAT0002880;hsa-mir-508.MIMAT0004778;hsa-mir-509.MIMAT0002881;hsa-mir-200a.MIMAT0000682;hsa-mir-200a.MIMAT0001620;hsa-mir-200b.MIMAT0000318;hsa-mir-200b.MIMAT0004571;hsa-mir-200c.MIMAT0000617;hsa-mir-200c.MIMAT0004657	0.01057	0.04954	36
hsa-mir-506.MIMAT0002878;hsa-mir-507.MIMAT0002879;hsa-mir-508.MIMAT0002880;hsa-mir-508.MIMAT0004778;hsa-mir-509.MIMAT0002881;hsa-mir-200a.MIMAT0000682;hsa-mir-200b.MIMAT0000318;hsa-mir-200c.MIMAT0004657	0.01057	0.04954	36
hsa-mir-506.MIMAT0002878;hsa-mir-507.MIMAT0002879;hsa-mir-508.MIMAT0002880;hsa-mir-508.MIMAT0004778;hsa-mir-509.MIMAT0002881;hsa-mir-200a.MIMAT0000682;hsa-mir-200a.MIMAT0001620;hsa-mir-200b.MIMAT0000318;hsa-mir-200c.MIMAT0000617	0.01057	0.04954	36
hsa-mir-506.MIMAT0002878;hsa-mir-507.MIMAT0002879;hsa-mir-508.MIMAT0002880;hsa-mir-508.MIMAT0004778;hsa-mir-509.MIMAT0002881;hsa-mir-200a.MIMAT0000682;hsa-mir-200a.MIMAT0001620;hsa-mir-200b.MIMAT0000318;hsa-mir-200c.MIMAT0004657	0.01057	0.04954	36
hsa-mir-506.MIMAT0002878;hsa-mir-507.MIMAT0002879;hsa-mir-508.MIMAT0002880;hsa-mir-508.MIMAT0004778;hsa-mir-509.MIMAT0002881;hsa-mir-200a.MIMAT0000682;hsa-mir-200b.MIMAT0000318;hsa-mir-200b.MIMAT0004571;hsa-mir-200c.MIMAT0000617	0.01057	0.04954	36
hsa-mir-506.MIMAT0002878;hsa-mir-507.MIMAT0002879;hsa-mir-508.MIMAT0002880;hsa-mir-508.MIMAT0004778;hsa-mir-509.MIMAT0002881;hsa-mir-200a.MIMAT0000682;hsa-mir-200b.MIMAT0000318;hsa-mir-200b.MIMAT0004571;hsa-mir-200c.MIMAT0004657	0.01057	0.04954	36
hsa-mir-506.MIMAT0002878;hsa-mir-507.MIMAT0002879;hsa-mir-508.MIMAT0002880;hsa-mir-508.MIMAT0004778;hsa-mir-509.MIMAT0002881;hsa-mir-200a.MIMAT0000682;hsa-mir-200b.MIMAT0000318;hsa-mir-200c.MIMAT0000617;hsa-mir-200c.MIMAT0004657	0.01057	0.04954	36
hsa-mir-506.MIMAT0002878;hsa-mir-507.MIMAT0002879;hsa-mir-508.MIMAT0002880;hsa-mir-508.MIMAT0004778;hsa-mir-509.MIMAT0002881;hsa-mir-200a.MIMAT0000682;hsa-mir-200a.MIMAT0001620;hsa-mir-200b.MIMAT0000318;hsa-mir-200b.MIMAT0004571;hsa-mir-200c.MIMAT0000617	0.01057	0.04954	36
hsa-mir-506.MIMAT0002878;hsa-mir-507.MIMAT0002879;hsa-mir-508.MIMAT0002880;hsa-mir-508.MIMAT0004778;hsa-mir-509.MIMAT0002881;hsa-mir-200a.MIMAT0000682;hsa-mir-200b.MIMAT0000318;hsa-mir-200b.MIMAT0004571;hsa-mir-200c.MIMAT0000617;hsa-mir-200c.MIMAT0004657	0.01057	0.04954	36
hsa-mir-507.MIMAT0002879;hsa-mir-508.MIMAT0004778;hsa-mir-509.MIMAT0002881;hsa-mir-200c.MIMAT0000617	0.01063	0.04954	40
hsa-mir-506.MIMAT0002878;hsa-mir-507.MIMAT0002879;hsa-mir-509-3.MIMAT0004975;hsa-mir-509.MIMAT0002881;hsa-mir-200b.MIMAT0000318;hsa-mir-200b.MIMAT0004571	0.01073	0.04954	36
hsa-mir-506.MIMAT0002878;hsa-mir-507.MIMAT0002879;hsa-mir-509-3.MIMAT0004975;hsa-mir-509.MIMAT0002881;hsa-mir-200a.MIMAT0000682;hsa-mir-200b.MIMAT0000318;hsa-mir-200b.MIMAT0004571;hsa-mir-200c.MIMAT0000617;hsa-mir-200c.MIMAT0004657	0.01073	0.04954	36
hsa-mir-506.MIMAT0002878;hsa-mir-507.MIMAT0002879;hsa-mir-509-3.MIMAT0004975;hsa-mir-509.MIMAT0002881;hsa-mir-200a.MIMAT0000682	0.01073	0.04954	36
hsa-mir-506.MIMAT0002878;hsa-mir-507.MIMAT0002879;hsa-mir-509-3.MIMAT0004975;hsa-mir-509.MIMAT0002881;hsa-mir-200a.MIMAT0000682;hsa-mir-200b.MIMAT0004571	0.01073	0.04954	36
hsa-mir-506.MIMAT0002878;hsa-mir-508.MIMAT0002880;hsa-mir-508.MIMAT0004778;hsa-mir-200a.MIMAT0000682;hsa-mir-200a.MIMAT0001620;hsa-mir-200b.MIMAT0004571;hsa-mir-200c.MIMAT0004657	0.01091	0.04954	32
hsa-mir-506.MIMAT0002878;hsa-mir-508.MIMAT0002880;hsa-mir-508.MIMAT0004778;hsa-mir-200c.MIMAT0000617	0.01091	0.04954	32
hsa-mir-506.MIMAT0002878;hsa-mir-508.MIMAT0002880;hsa-mir-508.MIMAT0004778;hsa-mir-200a.MIMAT0000682;hsa-mir-200c.MIMAT0004657	0.01091	0.04954	32
hsa-mir-506.MIMAT0002878;hsa-mir-508.MIMAT0002880;hsa-mir-508.MIMAT0004778;hsa-mir-200b.MIMAT0000318;hsa-mir-200c.MIMAT0000617	0.01091	0.04954	32
hsa-mir-506.MIMAT0002878;hsa-mir-508.MIMAT0002880;hsa-mir-508.MIMAT0004778;hsa-mir-200a.MIMAT0000682;hsa-mir-200c.MIMAT0000617;hsa-mir-200c.MIMAT0004657	0.01091	0.04954	32
hsa-mir-506.MIMAT0002878;hsa-mir-508.MIMAT0002880;hsa-mir-508.MIMAT0004778;hsa-mir-200a.MIMAT0001620;hsa-mir-200b.MIMAT0004571;hsa-mir-200c.MIMAT0000617	0.01091	0.04954	32
hsa-mir-506.MIMAT0002878;hsa-mir-508.MIMAT0002880;hsa-mir-508.MIMAT0004778;hsa-mir-200a.MIMAT0001620;hsa-mir-200c.MIMAT0000617;hsa-mir-200c.MIMAT0004657	0.01091	0.04954	32
hsa-mir-506.MIMAT0002878;hsa-mir-508.MIMAT0004778;hsa-mir-509-3.MIMAT0004975;hsa-mir-509.MIMAT0002881	0.01115	0.04954	32
hsa-mir-506.MIMAT0002878;hsa-mir-508.MIMAT0004778;hsa-mir-509-3.MIMAT0004975;hsa-mir-509.MIMAT0002881;hsa-mir-200b.MIMAT0000318	0.01115	0.04954	32
hsa-mir-506.MIMAT0002878;hsa-mir-508.MIMAT0004778;hsa-mir-509-3.MIMAT0004975;hsa-mir-509.MIMAT0002881;hsa-mir-200b.MIMAT0004571	0.01115	0.04954	32
hsa-mir-506.MIMAT0002878;hsa-mir-508.MIMAT0002880;hsa-mir-508.MIMAT0004778;hsa-mir-509-3.MIMAT0004975;hsa-mir-509.MIMAT0002881;hsa-mir-200b.MIMAT0004571	0.01115	0.04954	32
hsa-mir-506.MIMAT0002878;hsa-mir-508.MIMAT0002880;hsa-mir-508.MIMAT0004778;hsa-mir-509-3.MIMAT0004975;hsa-mir-509.MIMAT0002881;hsa-mir-200c.MIMAT0004657	0.01115	0.04954	32
hsa-mir-506.MIMAT0002878;hsa-mir-508.MIMAT0004778;hsa-mir-509-3.MIMAT0004975;hsa-mir-509.MIMAT0002881;hsa-mir-200a.MIMAT0000682;hsa-mir-200a.MIMAT0001620	0.01115	0.04954	32
hsa-mir-506.MIMAT0002878;hsa-mir-508.MIMAT0004778;hsa-mir-509-3.MIMAT0004975;hsa-mir-509.MIMAT0002881;hsa-mir-200a.MIMAT0001620;hsa-mir-200b.MIMAT0000318	0.01115	0.04954	32
hsa-mir-506.MIMAT0002878;hsa-mir-508.MIMAT0004778;hsa-mir-509-3.MIMAT0004975;hsa-mir-509.MIMAT0002881;hsa-mir-200a.MIMAT0001620;hsa-mir-200c.MIMAT0000617	0.01115	0.04954	32
hsa-mir-506.MIMAT0002878;hsa-mir-508.MIMAT0004778;hsa-mir-509-3.MIMAT0004975;hsa-mir-509.MIMAT0002881;hsa-mir-200b.MIMAT0004571;hsa-mir-200c.MIMAT0000617	0.01115	0.04954	32
hsa-mir-506.MIMAT0002878;hsa-mir-508.MIMAT0004778;hsa-mir-509-3.MIMAT0004975;hsa-mir-509.MIMAT0002881;hsa-mir-200b.MIMAT0004571;hsa-mir-200c.MIMAT0004657	0.01115	0.04954	32
hsa-mir-506.MIMAT0002878;hsa-mir-508.MIMAT0004778;hsa-mir-509-3.MIMAT0004975;hsa-mir-509.MIMAT0002881;hsa-mir-200c.MIMAT0000617;hsa-mir-200c.MIMAT0004657	0.01115	0.04954	32
hsa-mir-506.MIMAT0002878;hsa-mir-508.MIMAT0002880;hsa-mir-508.MIMAT0004778;hsa-mir-509-3.MIMAT0004975;hsa-mir-509.MIMAT0002881;hsa-mir-200a.MIMAT0000682;hsa-mir-200b.MIMAT0004571	0.01115	0.04954	32
hsa-mir-506.MIMAT0002878;hsa-mir-508.MIMAT0002880;hsa-mir-508.MIMAT0004778;hsa-mir-509-3.MIMAT0004975;hsa-mir-509.MIMAT0002881;hsa-mir-200a.MIMAT0001620;hsa-mir-200b.MIMAT0000318	0.01115	0.04954	32
hsa-mir-506.MIMAT0002878;hsa-mir-508.MIMAT0002880;hsa-mir-508.MIMAT0004778;hsa-mir-509-3.MIMAT0004975;hsa-mir-509.MIMAT0002881;hsa-mir-200a.MIMAT0001620;hsa-mir-200c.MIMAT0000617	0.01115	0.04954	32
hsa-mir-506.MIMAT0002878;hsa-mir-508.MIMAT0002880;hsa-mir-508.MIMAT0004778;hsa-mir-509-3.MIMAT0004975;hsa-mir-509.MIMAT0002881;hsa-mir-200a.MIMAT0001620;hsa-mir-200c.MIMAT0004657	0.01115	0.04954	32
hsa-mir-506.MIMAT0002878;hsa-mir-508.MIMAT0002880;hsa-mir-508.MIMAT0004778;hsa-mir-509-3.MIMAT0004975;hsa-mir-509.MIMAT0002881;hsa-mir-200b.MIMAT0000318;hsa-mir-200b.MIMAT0004571	0.01115	0.04954	32
hsa-mir-506.MIMAT0002878;hsa-mir-508.MIMAT0002880;hsa-mir-508.MIMAT0004778;hsa-mir-509-3.MIMAT0004975;hsa-mir-509.MIMAT0002881;hsa-mir-200b.MIMAT0000318;hsa-mir-200c.MIMAT0000617	0.01115	0.04954	32
hsa-mir-506.MIMAT0002878;hsa-mir-508.MIMAT0002880;hsa-mir-508.MIMAT0004778;hsa-mir-509-3.MIMAT0004975;hsa-mir-509.MIMAT0002881;hsa-mir-200b.MIMAT0000318;hsa-mir-200c.MIMAT0004657	0.01115	0.04954	32
hsa-mir-506.MIMAT0002878;hsa-mir-508.MIMAT0004778;hsa-mir-509-3.MIMAT0004975;hsa-mir-509.MIMAT0002881;hsa-mir-200a.MIMAT0000682;hsa-mir-200a.MIMAT0001620;hsa-mir-200b.MIMAT0004571	0.01115	0.04954	32
hsa-mir-506.MIMAT0002878;hsa-mir-508.MIMAT0004778;hsa-mir-509-3.MIMAT0004975;hsa-mir-509.MIMAT0002881;hsa-mir-200a.MIMAT0000682;hsa-mir-200a.MIMAT0001620;hsa-mir-200c.MIMAT0004657	0.01115	0.04954	32
hsa-mir-506.MIMAT0002878;hsa-mir-508.MIMAT0004778;hsa-mir-509-3.MIMAT0004975;hsa-mir-509.MIMAT0002881;hsa-mir-200a.MIMAT0000682;hsa-mir-200b.MIMAT0000318;hsa-mir-200b.MIMAT0004571	0.01115	0.04954	32
hsa-mir-506.MIMAT0002878;hsa-mir-508.MIMAT0004778;hsa-mir-509-3.MIMAT0004975;hsa-mir-509.MIMAT0002881;hsa-mir-200a.MIMAT0000682;hsa-mir-200b.MIMAT0000318;hsa-mir-200c.MIMAT0004657	0.01115	0.04954	32
hsa-mir-506.MIMAT0002878;hsa-mir-508.MIMAT0004778;hsa-mir-509-3.MIMAT0004975;hsa-mir-509.MIMAT0002881;hsa-mir-200a.MIMAT0001620;hsa-mir-200b.MIMAT0000318;hsa-mir-200c.MIMAT0004657	0.01115	0.04954	32
hsa-mir-506.MIMAT0002878;hsa-mir-508.MIMAT0004778;hsa-mir-509-3.MIMAT0004975;hsa-mir-509.MIMAT0002881;hsa-mir-200a.MIMAT0001620;hsa-mir-200b.MIMAT0004571;hsa-mir-200c.MIMAT0004657	0.01115	0.04954	32
hsa-mir-506.MIMAT0002878;hsa-mir-508.MIMAT0004778;hsa-mir-509-3.MIMAT0004975;hsa-mir-509.MIMAT0002881;hsa-mir-200a.MIMAT0001620;hsa-mir-200c.MIMAT0000617;hsa-mir-200c.MIMAT0004657	0.01115	0.04954	32
hsa-mir-506.MIMAT0002878;hsa-mir-508.MIMAT0004778;hsa-mir-509-3.MIMAT0004975;hsa-mir-509.MIMAT0002881;hsa-mir-200b.MIMAT0000318;hsa-mir-200b.MIMAT0004571;hsa-mir-200c.MIMAT0000617	0.01115	0.04954	32
hsa-mir-506.MIMAT0002878;hsa-mir-508.MIMAT0004778;hsa-mir-509-3.MIMAT0004975;hsa-mir-509.MIMAT0002881;hsa-mir-200b.MIMAT0000318;hsa-mir-200b.MIMAT0004571;hsa-mir-200c.MIMAT0004657	0.01115	0.04954	32
hsa-mir-506.MIMAT0002878;hsa-mir-508.MIMAT0004778;hsa-mir-509-3.MIMAT0004975;hsa-mir-509.MIMAT0002881;hsa-mir-200b.MIMAT0000318;hsa-mir-200c.MIMAT0000617;hsa-mir-200c.MIMAT0004657	0.01115	0.04954	32
hsa-mir-506.MIMAT0002878;hsa-mir-508.MIMAT0004778;hsa-mir-509-3.MIMAT0004975;hsa-mir-509.MIMAT0002881;hsa-mir-200b.MIMAT0004571;hsa-mir-200c.MIMAT0000617;hsa-mir-200c.MIMAT0004657	0.01115	0.04954	32
hsa-mir-506.MIMAT0002878;hsa-mir-508.MIMAT0002880;hsa-mir-508.MIMAT0004778;hsa-mir-509-3.MIMAT0004975;hsa-mir-509.MIMAT0002881;hsa-mir-200a.MIMAT0000682;hsa-mir-200a.MIMAT0001620;hsa-mir-200b.MIMAT0004571	0.01115	0.04954	32
hsa-mir-506.MIMAT0002878;hsa-mir-508.MIMAT0002880;hsa-mir-508.MIMAT0004778;hsa-mir-509-3.MIMAT0004975;hsa-mir-509.MIMAT0002881;hsa-mir-200a.MIMAT0000682;hsa-mir-200a.MIMAT0001620;hsa-mir-200c.MIMAT0004657	0.01115	0.04954	32
hsa-mir-506.MIMAT0002878;hsa-mir-508.MIMAT0002880;hsa-mir-508.MIMAT0004778;hsa-mir-509-3.MIMAT0004975;hsa-mir-509.MIMAT0002881;hsa-mir-200a.MIMAT0000682;hsa-mir-200b.MIMAT0000318;hsa-mir-200c.MIMAT0000617	0.01115	0.04954	32
hsa-mir-506.MIMAT0002878;hsa-mir-508.MIMAT0002880;hsa-mir-508.MIMAT0004778;hsa-mir-509-3.MIMAT0004975;hsa-mir-509.MIMAT0002881;hsa-mir-200a.MIMAT0001620;hsa-mir-200b.MIMAT0004571;hsa-mir-200c.MIMAT0004657	0.01115	0.04954	32
hsa-mir-506.MIMAT0002878;hsa-mir-508.MIMAT0002880;hsa-mir-508.MIMAT0004778;hsa-mir-509-3.MIMAT0004975;hsa-mir-509.MIMAT0002881;hsa-mir-200a.MIMAT0001620;hsa-mir-200c.MIMAT0000617;hsa-mir-200c.MIMAT0004657	0.01115	0.04954	32
hsa-mir-506.MIMAT0002878;hsa-mir-508.MIMAT0002880;hsa-mir-508.MIMAT0004778;hsa-mir-509-3.MIMAT0004975;hsa-mir-509.MIMAT0002881;hsa-mir-200b.MIMAT0004571;hsa-mir-200c.MIMAT0000617;hsa-mir-200c.MIMAT0004657	0.01115	0.04954	32
hsa-mir-506.MIMAT0002878;hsa-mir-508.MIMAT0004778;hsa-mir-509-3.MIMAT0004975;hsa-mir-509.MIMAT0002881;hsa-mir-200a.MIMAT0000682;hsa-mir-200a.MIMAT0001620;hsa-mir-200b.MIMAT0000318;hsa-mir-200b.MIMAT0004571	0.01115	0.04954	32
hsa-mir-506.MIMAT0002878;hsa-mir-508.MIMAT0004778;hsa-mir-509-3.MIMAT0004975;hsa-mir-509.MIMAT0002881;hsa-mir-200a.MIMAT0000682;hsa-mir-200a.MIMAT0001620;hsa-mir-200b.MIMAT0000318;hsa-mir-200c.MIMAT0000617	0.01115	0.04954	32
hsa-mir-506.MIMAT0002878;hsa-mir-508.MIMAT0004778;hsa-mir-509-3.MIMAT0004975;hsa-mir-509.MIMAT0002881;hsa-mir-200a.MIMAT0000682;hsa-mir-200a.MIMAT0001620;hsa-mir-200b.MIMAT0000318;hsa-mir-200c.MIMAT0004657	0.01115	0.04954	32
hsa-mir-506.MIMAT0002878;hsa-mir-508.MIMAT0004778;hsa-mir-509-3.MIMAT0004975;hsa-mir-509.MIMAT0002881;hsa-mir-200a.MIMAT0000682;hsa-mir-200a.MIMAT0001620;hsa-mir-200b.MIMAT0004571;hsa-mir-200c.MIMAT0004657	0.01115	0.04954	32
hsa-mir-506.MIMAT0002878;hsa-mir-508.MIMAT0004778;hsa-mir-509-3.MIMAT0004975;hsa-mir-509.MIMAT0002881;hsa-mir-200a.MIMAT0000682;hsa-mir-200a.MIMAT0001620;hsa-mir-200c.MIMAT0000617;hsa-mir-200c.MIMAT0004657	0.01115	0.04954	32
hsa-mir-506.MIMAT0002878;hsa-mir-508.MIMAT0004778;hsa-mir-509-3.MIMAT0004975;hsa-mir-509.MIMAT0002881;hsa-mir-200a.MIMAT0000682;hsa-mir-200b.MIMAT0004571;hsa-mir-200c.MIMAT0000617;hsa-mir-200c.MIMAT0004657	0.01115	0.04954	32
hsa-mir-506.MIMAT0002878;hsa-mir-508.MIMAT0004778;hsa-mir-509-3.MIMAT0004975;hsa-mir-509.MIMAT0002881;hsa-mir-200a.MIMAT0001620;hsa-mir-200b.MIMAT0000318;hsa-mir-200b.MIMAT0004571;hsa-mir-200c.MIMAT0004657	0.01115	0.04954	32
hsa-mir-506.MIMAT0002878;hsa-mir-508.MIMAT0004778;hsa-mir-509-3.MIMAT0004975;hsa-mir-509.MIMAT0002881;hsa-mir-200a.MIMAT0001620;hsa-mir-200b.MIMAT0004571;hsa-mir-200c.MIMAT0000617;hsa-mir-200c.MIMAT0004657	0.01115	0.04954	32
hsa-mir-506.MIMAT0002878;hsa-mir-508.MIMAT0002880;hsa-mir-508.MIMAT0004778;hsa-mir-509-3.MIMAT0004975;hsa-mir-509.MIMAT0002881;hsa-mir-200a.MIMAT0000682;hsa-mir-200a.MIMAT0001620;hsa-mir-200b.MIMAT0000318;hsa-mir-200b.MIMAT0004571	0.01115	0.04954	32
hsa-mir-506.MIMAT0002878;hsa-mir-508.MIMAT0002880;hsa-mir-508.MIMAT0004778;hsa-mir-509-3.MIMAT0004975;hsa-mir-509.MIMAT0002881;hsa-mir-200a.MIMAT0000682;hsa-mir-200a.MIMAT0001620;hsa-mir-200b.MIMAT0004571;hsa-mir-200c.MIMAT0000617	0.01115	0.04954	32
hsa-mir-506.MIMAT0002878;hsa-mir-508.MIMAT0002880;hsa-mir-508.MIMAT0004778;hsa-mir-509-3.MIMAT0004975;hsa-mir-509.MIMAT0002881;hsa-mir-200a.MIMAT0000682;hsa-mir-200a.MIMAT0001620;hsa-mir-200b.MIMAT0004571;hsa-mir-200c.MIMAT0004657	0.01115	0.04954	32
hsa-mir-506.MIMAT0002878;hsa-mir-508.MIMAT0002880;hsa-mir-508.MIMAT0004778;hsa-mir-509-3.MIMAT0004975;hsa-mir-509.MIMAT0002881;hsa-mir-200a.MIMAT0000682;hsa-mir-200b.MIMAT0000318;hsa-mir-200b.MIMAT0004571;hsa-mir-200c.MIMAT0000617	0.01115	0.04954	32
hsa-mir-506.MIMAT0002878;hsa-mir-508.MIMAT0002880;hsa-mir-508.MIMAT0004778;hsa-mir-509-3.MIMAT0004975;hsa-mir-509.MIMAT0002881;hsa-mir-200a.MIMAT0000682;hsa-mir-200b.MIMAT0000318;hsa-mir-200b.MIMAT0004571;hsa-mir-200c.MIMAT0004657	0.01115	0.04954	32
hsa-mir-506.MIMAT0002878;hsa-mir-508.MIMAT0002880;hsa-mir-508.MIMAT0004778;hsa-mir-509-3.MIMAT0004975;hsa-mir-509.MIMAT0002881;hsa-mir-200a.MIMAT0000682;hsa-mir-200b.MIMAT0000318;hsa-mir-200c.MIMAT0000617;hsa-mir-200c.MIMAT0004657	0.01115	0.04954	32
hsa-mir-506.MIMAT0002878;hsa-mir-508.MIMAT0002880;hsa-mir-508.MIMAT0004778;hsa-mir-509-3.MIMAT0004975;hsa-mir-509.MIMAT0002881;hsa-mir-200a.MIMAT0000682;hsa-mir-200b.MIMAT0004571;hsa-mir-200c.MIMAT0000617;hsa-mir-200c.MIMAT0004657	0.01115	0.04954	32
hsa-mir-506.MIMAT0002878;hsa-mir-508.MIMAT0002880;hsa-mir-508.MIMAT0004778;hsa-mir-509-3.MIMAT0004975;hsa-mir-509.MIMAT0002881;hsa-mir-200a.MIMAT0001620;hsa-mir-200b.MIMAT0000318;hsa-mir-200b.MIMAT0004571;hsa-mir-200c.MIMAT0000617	0.01115	0.04954	32
hsa-mir-506.MIMAT0002878;hsa-mir-508.MIMAT0002880;hsa-mir-508.MIMAT0004778;hsa-mir-509-3.MIMAT0004975;hsa-mir-509.MIMAT0002881;hsa-mir-200a.MIMAT0001620;hsa-mir-200b.MIMAT0004571;hsa-mir-200c.MIMAT0000617;hsa-mir-200c.MIMAT0004657	0.01115	0.04954	32
hsa-mir-506.MIMAT0002878;hsa-mir-508.MIMAT0004778;hsa-mir-509-3.MIMAT0004975;hsa-mir-509.MIMAT0002881;hsa-mir-200a.MIMAT0000682;hsa-mir-200a.MIMAT0001620;hsa-mir-200b.MIMAT0000318;hsa-mir-200b.MIMAT0004571;hsa-mir-200c.MIMAT0004657	0.01115	0.04954	32
hsa-mir-506.MIMAT0002878;hsa-mir-508.MIMAT0004778;hsa-mir-509-3.MIMAT0004975;hsa-mir-509.MIMAT0002881;hsa-mir-200a.MIMAT0000682;hsa-mir-200a.MIMAT0001620;hsa-mir-200b.MIMAT0000318;hsa-mir-200c.MIMAT0000617;hsa-mir-200c.MIMAT0004657	0.01115	0.04954	32
hsa-mir-506.MIMAT0002878;hsa-mir-508.MIMAT0004778;hsa-mir-509-3.MIMAT0004975;hsa-mir-509.MIMAT0002881;hsa-mir-200a.MIMAT0000682;hsa-mir-200a.MIMAT0001620;hsa-mir-200b.MIMAT0004571;hsa-mir-200c.MIMAT0000617;hsa-mir-200c.MIMAT0004657	0.01115	0.04954	32
hsa-mir-506.MIMAT0002878;hsa-mir-508.MIMAT0002880;hsa-mir-508.MIMAT0004778;hsa-mir-509-3.MIMAT0004975;hsa-mir-509.MIMAT0002881;hsa-mir-200a.MIMAT0000682;hsa-mir-200a.MIMAT0001620;hsa-mir-200b.MIMAT0000318;hsa-mir-200b.MIMAT0004571;hsa-mir-200c.MIMAT0004657	0.01115	0.04954	32
hsa-mir-506.MIMAT0002878;hsa-mir-508.MIMAT0002880;hsa-mir-508.MIMAT0004778;hsa-mir-509-3.MIMAT0004975;hsa-mir-509.MIMAT0002881;hsa-mir-200a.MIMAT0000682;hsa-mir-200a.MIMAT0001620;hsa-mir-200b.MIMAT0004571;hsa-mir-200c.MIMAT0000617;hsa-mir-200c.MIMAT0004657	0.01115	0.04954	32
hsa-mir-506.MIMAT0002878;hsa-mir-508.MIMAT0002880;hsa-mir-508.MIMAT0004778;hsa-mir-509-3.MIMAT0004975;hsa-mir-509.MIMAT0002881;hsa-mir-200a.MIMAT0000682;hsa-mir-200b.MIMAT0000318;hsa-mir-200b.MIMAT0004571;hsa-mir-200c.MIMAT0000617;hsa-mir-200c.MIMAT0004657	0.01115	0.04954	32
hsa-mir-506.MIMAT0002878;hsa-mir-508.MIMAT0002880;hsa-mir-508.MIMAT0004778;hsa-mir-509-3.MIMAT0004975;hsa-mir-509.MIMAT0002881;hsa-mir-200a.MIMAT0001620;hsa-mir-200b.MIMAT0000318;hsa-mir-200b.MIMAT0004571;hsa-mir-200c.MIMAT0000617;hsa-mir-200c.MIMAT0004657	0.01115	0.04954	32
hsa-mir-506.MIMAT0002878;hsa-mir-508.MIMAT0004778;hsa-mir-509-3.MIMAT0004975;hsa-mir-509.MIMAT0002881;hsa-mir-200a.MIMAT0000682;hsa-mir-200a.MIMAT0001620;hsa-mir-200b.MIMAT0000318;hsa-mir-200b.MIMAT0004571;hsa-mir-200c.MIMAT0000617;hsa-mir-200c.MIMAT0004657	0.01115	0.04954	32
hsa-mir-506.MIMAT0002878;hsa-mir-508.MIMAT0002880;hsa-mir-508.MIMAT0004778;hsa-mir-509-3.MIMAT0004975;hsa-mir-509.MIMAT0002881	0.01115	0.04954	32
hsa-mir-506.MIMAT0002878;hsa-mir-508.MIMAT0004778;hsa-mir-509-3.MIMAT0004975;hsa-mir-509.MIMAT0002881;hsa-mir-200a.MIMAT0000682	0.01115	0.04954	32
hsa-mir-506.MIMAT0002878;hsa-mir-508.MIMAT0004778;hsa-mir-509-3.MIMAT0004975;hsa-mir-509.MIMAT0002881;hsa-mir-200a.MIMAT0001620	0.01115	0.04954	32
hsa-mir-506.MIMAT0002878;hsa-mir-508.MIMAT0004778;hsa-mir-509-3.MIMAT0004975;hsa-mir-509.MIMAT0002881;hsa-mir-200c.MIMAT0000617	0.01115	0.04954	32
hsa-mir-506.MIMAT0002878;hsa-mir-508.MIMAT0004778;hsa-mir-509-3.MIMAT0004975;hsa-mir-509.MIMAT0002881;hsa-mir-200c.MIMAT0004657	0.01115	0.04954	32
hsa-mir-506.MIMAT0002878;hsa-mir-508.MIMAT0002880;hsa-mir-508.MIMAT0004778;hsa-mir-509-3.MIMAT0004975;hsa-mir-509.MIMAT0002881;hsa-mir-200a.MIMAT0000682	0.01115	0.04954	32
hsa-mir-506.MIMAT0002878;hsa-mir-508.MIMAT0002880;hsa-mir-508.MIMAT0004778;hsa-mir-509-3.MIMAT0004975;hsa-mir-509.MIMAT0002881;hsa-mir-200a.MIMAT0001620	0.01115	0.04954	32
hsa-mir-506.MIMAT0002878;hsa-mir-508.MIMAT0002880;hsa-mir-508.MIMAT0004778;hsa-mir-509-3.MIMAT0004975;hsa-mir-509.MIMAT0002881;hsa-mir-200b.MIMAT0000318	0.01115	0.04954	32
hsa-mir-506.MIMAT0002878;hsa-mir-508.MIMAT0002880;hsa-mir-508.MIMAT0004778;hsa-mir-509-3.MIMAT0004975;hsa-mir-509.MIMAT0002881;hsa-mir-200c.MIMAT0000617	0.01115	0.04954	32
hsa-mir-506.MIMAT0002878;hsa-mir-508.MIMAT0004778;hsa-mir-509-3.MIMAT0004975;hsa-mir-509.MIMAT0002881;hsa-mir-200a.MIMAT0000682;hsa-mir-200b.MIMAT0000318	0.01115	0.04954	32
hsa-mir-506.MIMAT0002878;hsa-mir-508.MIMAT0004778;hsa-mir-509-3.MIMAT0004975;hsa-mir-509.MIMAT0002881;hsa-mir-200a.MIMAT0000682;hsa-mir-200b.MIMAT0004571	0.01115	0.04954	32
hsa-mir-506.MIMAT0002878;hsa-mir-508.MIMAT0004778;hsa-mir-509-3.MIMAT0004975;hsa-mir-509.MIMAT0002881;hsa-mir-200a.MIMAT0000682;hsa-mir-200c.MIMAT0000617	0.01115	0.04954	32
hsa-mir-506.MIMAT0002878;hsa-mir-508.MIMAT0004778;hsa-mir-509-3.MIMAT0004975;hsa-mir-509.MIMAT0002881;hsa-mir-200a.MIMAT0000682;hsa-mir-200c.MIMAT0004657	0.01115	0.04954	32
hsa-mir-506.MIMAT0002878;hsa-mir-508.MIMAT0004778;hsa-mir-509-3.MIMAT0004975;hsa-mir-509.MIMAT0002881;hsa-mir-200a.MIMAT0001620;hsa-mir-200b.MIMAT0004571	0.01115	0.04954	32
hsa-mir-506.MIMAT0002878;hsa-mir-508.MIMAT0004778;hsa-mir-509-3.MIMAT0004975;hsa-mir-509.MIMAT0002881;hsa-mir-200a.MIMAT0001620;hsa-mir-200c.MIMAT0004657	0.01115	0.04954	32
hsa-mir-506.MIMAT0002878;hsa-mir-508.MIMAT0004778;hsa-mir-509-3.MIMAT0004975;hsa-mir-509.MIMAT0002881;hsa-mir-200b.MIMAT0000318;hsa-mir-200b.MIMAT0004571	0.01115	0.04954	32
hsa-mir-506.MIMAT0002878;hsa-mir-508.MIMAT0004778;hsa-mir-509-3.MIMAT0004975;hsa-mir-509.MIMAT0002881;hsa-mir-200b.MIMAT0000318;hsa-mir-200c.MIMAT0000617	0.01115	0.04954	32
hsa-mir-506.MIMAT0002878;hsa-mir-508.MIMAT0004778;hsa-mir-509-3.MIMAT0004975;hsa-mir-509.MIMAT0002881;hsa-mir-200b.MIMAT0000318;hsa-mir-200c.MIMAT0004657	0.01115	0.04954	32
hsa-mir-506.MIMAT0002878;hsa-mir-508.MIMAT0002880;hsa-mir-508.MIMAT0004778;hsa-mir-509-3.MIMAT0004975;hsa-mir-509.MIMAT0002881;hsa-mir-200a.MIMAT0000682;hsa-mir-200a.MIMAT0001620	0.01115	0.04954	32

## Sheet: rec 500s
miRs	p.val	adj.pval	clustsize
hsa-mir-509.MIMAT0004779	0.00211	0.23425	11
hsa-mir-506.MIMAT0002878;hsa-mir-507.MIMAT0002879;hsa-mir-508.MIMAT0002880;hsa-mir-509-3.MIMAT0004975	0.0047	0.23425	42
hsa-mir-506.MIMAT0002878;hsa-mir-507.MIMAT0002879;hsa-mir-509-3.MIMAT0004975;hsa-mir-509.MIMAT0002881	0.01021	0.23425	43
hsa-mir-506.MIMAT0002878;hsa-mir-507.MIMAT0002879	0.01459	0.23425	56
hsa-mir-507.MIMAT0002879;hsa-mir-509-3.MIMAT0004975	0.01618	0.23425	27
hsa-mir-506.MIMAT0002878;hsa-mir-507.MIMAT0002879;hsa-mir-509-3.MIMAT0004975	0.01674	0.23425	32
hsa-mir-507.MIMAT0002879;hsa-mir-508.MIMAT0002880;hsa-mir-509-3.MIMAT0004975	0.01719	0.23425	37
hsa-mir-506.MIMAT0002878;hsa-mir-508.MIMAT0002880	0.02163	0.23425	37
hsa-mir-507.MIMAT0002879;hsa-mir-509.MIMAT0004779	0.02663	0.23425	23
hsa-mir-507.MIMAT0002879;hsa-mir-509-3.MIMAT0004975;hsa-mir-509.MIMAT0002881	0.02721	0.23425	27
hsa-mir-508.MIMAT0002880	0.02934	0.23425	22
hsa-mir-506.MIMAT0002878;hsa-mir-507.MIMAT0002879;hsa-mir-508.MIMAT0002880;hsa-mir-508.MIMAT0004778;hsa-mir-509-3.MIMAT0004975	0.0299	0.23425	38
hsa-mir-506.MIMAT0002878;hsa-mir-507.MIMAT0002879;hsa-mir-509.MIMAT0002881	0.04144	0.23425	45
hsa-mir-507.MIMAT0002879;hsa-mir-508.MIMAT0004778;hsa-mir-509-3.MIMAT0004975	0.04693	0.23425	33
hsa-mir-506.MIMAT0002878;hsa-mir-507.MIMAT0002879;hsa-mir-508.MIMAT0004778;hsa-mir-509-3.MIMAT0004975	0.04713	0.23425	44
hsa-mir-508.MIMAT0002880;hsa-mir-508.MIMAT0004778	0.0473	0.23425	28
hsa-mir-509-3.MIMAT0004975;hsa-mir-509.MIMAT0002881	0.04867	0.23425	30
hsa-mir-506.MIMAT0002878;hsa-mir-507.MIMAT0002879;hsa-mir-508.MIMAT0002880;hsa-mir-508.MIMAT0004778;hsa-mir-509-3.MIMAT0004975;hsa-mir-509.MIMAT0002881	0.05331	0.23425	38
hsa-mir-506.MIMAT0002878;hsa-mir-507.MIMAT0002879;hsa-mir-508.MIMAT0002880;hsa-mir-509-3.MIMAT0004975;hsa-mir-509.MIMAT0002881	0.0549	0.23425	37
hsa-mir-508.MIMAT0002880;hsa-mir-509-3.MIMAT0004975	0.06124	0.23425	31
hsa-mir-508.MIMAT0002880;hsa-mir-509-3.MIMAT0004975;hsa-mir-509.MIMAT0002881	0.06124	0.23425	31
hsa-mir-506.MIMAT0002878;hsa-mir-508.MIMAT0002880;hsa-mir-509-3.MIMAT0004975	0.06147	0.23425	32
hsa-mir-506.MIMAT0002878;hsa-mir-508.MIMAT0002880;hsa-mir-509-3.MIMAT0004975;hsa-mir-509.MIMAT0002881	0.06232	0.23425	33
hsa-mir-506.MIMAT0002878;hsa-mir-509-3.MIMAT0004975;hsa-mir-509.MIMAT0002881	0.06232	0.23425	33
hsa-mir-506.MIMAT0002878;hsa-mir-507.MIMAT0002879;hsa-mir-509.MIMAT0002881;hsa-mir-509.MIMAT0004779	0.06425	0.23425	31
hsa-mir-509-3.MIMAT0004975;hsa-mir-509.MIMAT0004779	0.06699	0.23425	15
hsa-mir-507.MIMAT0002879;hsa-mir-509.MIMAT0002881	0.0681	0.23425	51
hsa-mir-506.MIMAT0002878;hsa-mir-508.MIMAT0004778;hsa-mir-509-3.MIMAT0004975	0.07466	0.23425	34
hsa-mir-506.MIMAT0002878	0.07469	0.23425	47
hsa-mir-508.MIMAT0002880;hsa-mir-509.MIMAT0002881	0.075	0.23425	25
hsa-mir-508.MIMAT0002880;hsa-mir-508.MIMAT0004778;hsa-mir-509.MIMAT0002881	0.075	0.23425	25
hsa-mir-507.MIMAT0002879;hsa-mir-508.MIMAT0002880;hsa-mir-509.MIMAT0002881	0.07754	0.23425	38
hsa-mir-506.MIMAT0002878;hsa-mir-507.MIMAT0002879;hsa-mir-508.MIMAT0002880;hsa-mir-509.MIMAT0004779	0.0789	0.23425	32
hsa-mir-507.MIMAT0002879;hsa-mir-508.MIMAT0004778;hsa-mir-509-3.MIMAT0004975;hsa-mir-509.MIMAT0002881	0.07912	0.23425	32
hsa-mir-506.MIMAT0002878;hsa-mir-507.MIMAT0002879;hsa-mir-508.MIMAT0002880;hsa-mir-509.MIMAT0002881;hsa-mir-509.MIMAT0004779	0.07917	0.23425	33
hsa-mir-506.MIMAT0002878;hsa-mir-508.MIMAT0004778;hsa-mir-509.MIMAT0002881	0.08209	0.23425	37
hsa-mir-506.MIMAT0002878;hsa-mir-507.MIMAT0002879;hsa-mir-508.MIMAT0004778	0.08252	0.23425	51
hsa-mir-506.MIMAT0002878;hsa-mir-509.MIMAT0002881	0.0827	0.23425	37
hsa-mir-506.MIMAT0002878;hsa-mir-507.MIMAT0002879;hsa-mir-508.MIMAT0004778;hsa-mir-509.MIMAT0002881	0.08277	0.23425	51
hsa-mir-506.MIMAT0002878;hsa-mir-507.MIMAT0002879;hsa-mir-508.MIMAT0002880	0.08721	0.23425	43
hsa-mir-506.MIMAT0002878;hsa-mir-509-3.MIMAT0004975	0.0874	0.23425	34
hsa-mir-506.MIMAT0002878;hsa-mir-508.MIMAT0002880;hsa-mir-509.MIMAT0002881	0.0894	0.23425	42
hsa-mir-507.MIMAT0002879;hsa-mir-508.MIMAT0004778	0.09096	0.23425	48
hsa-mir-506.MIMAT0002878;hsa-mir-507.MIMAT0002879;hsa-mir-508.MIMAT0004778;hsa-mir-509-3.MIMAT0004975;hsa-mir-509.MIMAT0002881	0.09187	0.23425	37
hsa-mir-506.MIMAT0002878;hsa-mir-508.MIMAT0002880;hsa-mir-508.MIMAT0004778;hsa-mir-509-3.MIMAT0004975	0.09474	0.23425	31
hsa-mir-506.MIMAT0002878;hsa-mir-508.MIMAT0004778;hsa-mir-509-3.MIMAT0004975;hsa-mir-509.MIMAT0002881	0.09593	0.23425	32
hsa-mir-506.MIMAT0002878;hsa-mir-508.MIMAT0002880;hsa-mir-508.MIMAT0004778;hsa-mir-509-3.MIMAT0004975;hsa-mir-509.MIMAT0002881	0.09593	0.23425	32
hsa-mir-507.MIMAT0002879;hsa-mir-508.MIMAT0002880;hsa-mir-508.MIMAT0004778;hsa-mir-509-3.MIMAT0004975	0.09705	0.23425	33
hsa-mir-507.MIMAT0002879;hsa-mir-508.MIMAT0002880;hsa-mir-509-3.MIMAT0004975;hsa-mir-509.MIMAT0002881	0.09705	0.23425	33
hsa-mir-507.MIMAT0002879;hsa-mir-508.MIMAT0002880;hsa-mir-508.MIMAT0004778;hsa-mir-509-3.MIMAT0004975;hsa-mir-509.MIMAT0002881	0.09705	0.23425	33
hsa-mir-507.MIMAT0002879;hsa-mir-508.MIMAT0002880;hsa-mir-509.MIMAT0004779	0.09776	0.23425	30
hsa-mir-507.MIMAT0002879;hsa-mir-508.MIMAT0002880;hsa-mir-509.MIMAT0002881;hsa-mir-509.MIMAT0004779	0.09776	0.23425	30
hsa-mir-507.MIMAT0002879;hsa-mir-508.MIMAT0004778;hsa-mir-509.MIMAT0002881;hsa-mir-509.MIMAT0004779	0.09776	0.23425	30
hsa-mir-509.MIMAT0002881	0.10389	0.24173	39
hsa-mir-507.MIMAT0002879;hsa-mir-508.MIMAT0002880	0.10845	0.24173	40
hsa-mir-508.MIMAT0004778;hsa-mir-509-3.MIMAT0004975;hsa-mir-509.MIMAT0002881	0.11421	0.24173	30
hsa-mir-506.MIMAT0002878;hsa-mir-507.MIMAT0002879;hsa-mir-508.MIMAT0004778;hsa-mir-509.MIMAT0004779	0.11768	0.24173	30
hsa-mir-507.MIMAT0002879;hsa-mir-509-3.MIMAT0004975;hsa-mir-509.MIMAT0004779	0.11788	0.24173	20
hsa-mir-506.MIMAT0002878;hsa-mir-507.MIMAT0002879;hsa-mir-508.MIMAT0002880;hsa-mir-508.MIMAT0004778;hsa-mir-509.MIMAT0004779	0.11801	0.24173	31
hsa-mir-507.MIMAT0002879;hsa-mir-508.MIMAT0002880;hsa-mir-508.MIMAT0004778;hsa-mir-509.MIMAT0002881;hsa-mir-509.MIMAT0004779	0.11801	0.24173	31
hsa-mir-506.MIMAT0002878;hsa-mir-507.MIMAT0002879;hsa-mir-508.MIMAT0002880;hsa-mir-508.MIMAT0004778;hsa-mir-509.MIMAT0002881;hsa-mir-509.MIMAT0004779	0.11801	0.24173	31
hsa-mir-507.MIMAT0002879;hsa-mir-508.MIMAT0002880;hsa-mir-508.MIMAT0004778;hsa-mir-509.MIMAT0004779	0.11801	0.24173	31
hsa-mir-506.MIMAT0002878;hsa-mir-508.MIMAT0002880;hsa-mir-508.MIMAT0004778	0.12061	0.24313	40
hsa-mir-506.MIMAT0002878;hsa-mir-507.MIMAT0002879;hsa-mir-509.MIMAT0004779	0.12723	0.24492	28
hsa-mir-508.MIMAT0004778;hsa-mir-509-3.MIMAT0004975	0.13353	0.24492	31
hsa-mir-506.MIMAT0002878;hsa-mir-507.MIMAT0002879;hsa-mir-508.MIMAT0002880;hsa-mir-509.MIMAT0002881	0.13563	0.24492	50
hsa-mir-506.MIMAT0002878;hsa-mir-507.MIMAT0002879;hsa-mir-508.MIMAT0002880;hsa-mir-508.MIMAT0004778;hsa-mir-509.MIMAT0002881	0.1399	0.24492	35
hsa-mir-506.MIMAT0002878;hsa-mir-507.MIMAT0002879;hsa-mir-508.MIMAT0002880;hsa-mir-509-3.MIMAT0004975;hsa-mir-509.MIMAT0004779	0.14078	0.24492	28
hsa-mir-507.MIMAT0002879;hsa-mir-508.MIMAT0002880;hsa-mir-509-3.MIMAT0004975;hsa-mir-509.MIMAT0002881;hsa-mir-509.MIMAT0004779	0.14078	0.24492	28
hsa-mir-506.MIMAT0002878;hsa-mir-507.MIMAT0002879;hsa-mir-508.MIMAT0002880;hsa-mir-509-3.MIMAT0004975;hsa-mir-509.MIMAT0002881;hsa-mir-509.MIMAT0004779	0.14078	0.24492	28
hsa-mir-507.MIMAT0002879;hsa-mir-508.MIMAT0002880;hsa-mir-508.MIMAT0004778;hsa-mir-509-3.MIMAT0004975;hsa-mir-509.MIMAT0002881;hsa-mir-509.MIMAT0004779	0.14078	0.24492	28
hsa-mir-507.MIMAT0002879;hsa-mir-508.MIMAT0002880;hsa-mir-508.MIMAT0004778;hsa-mir-509-3.MIMAT0004975;hsa-mir-509.MIMAT0004779	0.14078	0.24492	28
hsa-mir-506.MIMAT0002878;hsa-mir-507.MIMAT0002879;hsa-mir-508.MIMAT0002880;hsa-mir-508.MIMAT0004778;hsa-mir-509-3.MIMAT0004975;hsa-mir-509.MIMAT0004779	0.14078	0.24492	28
hsa-mir-506.MIMAT0002878;hsa-mir-508.MIMAT0004778	0.14998	0.25739	43
hsa-mir-508.MIMAT0004778;hsa-mir-509-3.MIMAT0004975;hsa-mir-509.MIMAT0004779	0.15442	0.26148	20
hsa-mir-508.MIMAT0002880;hsa-mir-508.MIMAT0004778;hsa-mir-509-3.MIMAT0004975;hsa-mir-509.MIMAT0002881;hsa-mir-509.MIMAT0004779	0.16852	0.26262	29
hsa-mir-506.MIMAT0002878;hsa-mir-507.MIMAT0002879;hsa-mir-508.MIMAT0002880;hsa-mir-508.MIMAT0004778;hsa-mir-509-3.MIMAT0004975;hsa-mir-509.MIMAT0002881;hsa-mir-509.MIMAT0004779	0.16852	0.26262	29
hsa-mir-508.MIMAT0002880;hsa-mir-508.MIMAT0004778;hsa-mir-509-3.MIMAT0004975	0.16852	0.26262	29
hsa-mir-508.MIMAT0002880;hsa-mir-508.MIMAT0004778;hsa-mir-509-3.MIMAT0004975;hsa-mir-509.MIMAT0002881	0.16852	0.26262	29
hsa-mir-506.MIMAT0002878;hsa-mir-508.MIMAT0002880;hsa-mir-508.MIMAT0004778;hsa-mir-509-3.MIMAT0004975;hsa-mir-509.MIMAT0002881;hsa-mir-509.MIMAT0004779	0.16852	0.26262	29
hsa-mir-506.MIMAT0002878;hsa-mir-508.MIMAT0002880;hsa-mir-508.MIMAT0004778;hsa-mir-509.MIMAT0002881	0.17084	0.26262	30
hsa-mir-506.MIMAT0002878;hsa-mir-507.MIMAT0002879;hsa-mir-508.MIMAT0004778;hsa-mir-509-3.MIMAT0004975;hsa-mir-509.MIMAT0002881;hsa-mir-509.MIMAT0004779	0.17163	0.26262	29
hsa-mir-506.MIMAT0002878;hsa-mir-507.MIMAT0002879;hsa-mir-508.MIMAT0004778;hsa-mir-509.MIMAT0002881;hsa-mir-509.MIMAT0004779	0.17163	0.26262	29
hsa-mir-506.MIMAT0002878;hsa-mir-508.MIMAT0002880;hsa-mir-508.MIMAT0004778;hsa-mir-509.MIMAT0004779	0.18319	0.26822	28
hsa-mir-508.MIMAT0002880;hsa-mir-508.MIMAT0004778;hsa-mir-509.MIMAT0002881;hsa-mir-509.MIMAT0004779	0.18319	0.26822	28
hsa-mir-506.MIMAT0002878;hsa-mir-508.MIMAT0002880;hsa-mir-508.MIMAT0004778;hsa-mir-509.MIMAT0002881;hsa-mir-509.MIMAT0004779	0.18374	0.26822	29
hsa-mir-506.MIMAT0002878;hsa-mir-508.MIMAT0002880;hsa-mir-509.MIMAT0002881;hsa-mir-509.MIMAT0004779	0.18374	0.26822	29
hsa-mir-506.MIMAT0002878;hsa-mir-508.MIMAT0002880;hsa-mir-509.MIMAT0004779	0.20943	0.29818	29
hsa-mir-506.MIMAT0002878;hsa-mir-509.MIMAT0004779	0.2153	0.29818	17
hsa-mir-508.MIMAT0004778;hsa-mir-509.MIMAT0004779	0.2153	0.29818	17
hsa-mir-507.MIMAT0002879;hsa-mir-508.MIMAT0004778;hsa-mir-509.MIMAT0004779	0.21917	0.29818	24
hsa-mir-507.MIMAT0002879;hsa-mir-508.MIMAT0002880;hsa-mir-509-3.MIMAT0004975;hsa-mir-509.MIMAT0004779	0.2207	0.29818	26
hsa-mir-506.MIMAT0002878;hsa-mir-507.MIMAT0002879;hsa-mir-509-3.MIMAT0004975;hsa-mir-509.MIMAT0002881;hsa-mir-509.MIMAT0004779	0.2207	0.29818	26
hsa-mir-507.MIMAT0002879;hsa-mir-508.MIMAT0004778;hsa-mir-509-3.MIMAT0004975;hsa-mir-509.MIMAT0002881;hsa-mir-509.MIMAT0004779	0.2207	0.29818	26
hsa-mir-506.MIMAT0002878;hsa-mir-508.MIMAT0002880;hsa-mir-509-3.MIMAT0004975;hsa-mir-509.MIMAT0004779	0.23377	0.30289	27
hsa-mir-506.MIMAT0002878;hsa-mir-508.MIMAT0004778;hsa-mir-509-3.MIMAT0004975;hsa-mir-509.MIMAT0004779	0.23377	0.30289	27
hsa-mir-506.MIMAT0002878;hsa-mir-508.MIMAT0002880;hsa-mir-509-3.MIMAT0004975;hsa-mir-509.MIMAT0002881;hsa-mir-509.MIMAT0004779	0.23377	0.30289	27
hsa-mir-506.MIMAT0002878;hsa-mir-508.MIMAT0004778;hsa-mir-509-3.MIMAT0004975;hsa-mir-509.MIMAT0002881;hsa-mir-509.MIMAT0004779	0.23377	0.30289	27
hsa-mir-507.MIMAT0002879;hsa-mir-509.MIMAT0002881;hsa-mir-509.MIMAT0004779	0.23611	0.30289	26
hsa-mir-508.MIMAT0002880;hsa-mir-509.MIMAT0004779	0.24173	0.30699	22
hsa-mir-509-3.MIMAT0004975	0.24651	0.30997	21
hsa-mir-506.MIMAT0002878;hsa-mir-507.MIMAT0002879;hsa-mir-508.MIMAT0002880;hsa-mir-508.MIMAT0004778	0.25272	0.31113	39
hsa-mir-506.MIMAT0002878;hsa-mir-508.MIMAT0004778;hsa-mir-509.MIMAT0004779	0.25478	0.31113	26
hsa-mir-506.MIMAT0002878;hsa-mir-508.MIMAT0004778;hsa-mir-509.MIMAT0002881;hsa-mir-509.MIMAT0004779	0.25478	0.31113	26
hsa-mir-508.MIMAT0002880;hsa-mir-508.MIMAT0004778;hsa-mir-509.MIMAT0004779	0.25831	0.31243	27
hsa-mir-506.MIMAT0002878;hsa-mir-507.MIMAT0002879;hsa-mir-508.MIMAT0004778;hsa-mir-509-3.MIMAT0004975;hsa-mir-509.MIMAT0004779	0.26303	0.31514	28
hsa-mir-507.MIMAT0002879;hsa-mir-508.MIMAT0004778;hsa-mir-509-3.MIMAT0004975;hsa-mir-509.MIMAT0004779	0.26556	0.31519	22
hsa-mir-506.MIMAT0002878;hsa-mir-508.MIMAT0002880;hsa-mir-508.MIMAT0004778;hsa-mir-509-3.MIMAT0004975;hsa-mir-509.MIMAT0004779	0.27242	0.32034	28
hsa-mir-507.MIMAT0002879;hsa-mir-508.MIMAT0002880;hsa-mir-508.MIMAT0004778	0.28236	0.32782	38
hsa-mir-507.MIMAT0002879;hsa-mir-508.MIMAT0004778;hsa-mir-509.MIMAT0002881	0.28652	0.32782	36
hsa-mir-507.MIMAT0002879;hsa-mir-508.MIMAT0002880;hsa-mir-508.MIMAT0004778;hsa-mir-509.MIMAT0002881	0.28652	0.32782	35
hsa-mir-506.MIMAT0002878;hsa-mir-509-3.MIMAT0004975;hsa-mir-509.MIMAT0004779	0.31821	0.35592	21
hsa-mir-508.MIMAT0002880;hsa-mir-509-3.MIMAT0004975;hsa-mir-509.MIMAT0002881;hsa-mir-509.MIMAT0004779	0.3215	0.35592	26
hsa-mir-508.MIMAT0002880;hsa-mir-508.MIMAT0004778;hsa-mir-509-3.MIMAT0004975;hsa-mir-509.MIMAT0004779	0.3215	0.35592	26
hsa-mir-506.MIMAT0002878;hsa-mir-509.MIMAT0002881;hsa-mir-509.MIMAT0004779	0.32229	0.35592	26
hsa-mir-507.MIMAT0002879	0.33635	0.36825	11
hsa-mir-508.MIMAT0002880;hsa-mir-509.MIMAT0002881;hsa-mir-509.MIMAT0004779	0.43596	0.46921	24
hsa-mir-508.MIMAT0004778;hsa-mir-509.MIMAT0002881;hsa-mir-509.MIMAT0004779	0.43596	0.46921	24
hsa-mir-506.MIMAT0002878;hsa-mir-507.MIMAT0002879;hsa-mir-509-3.MIMAT0004975;hsa-mir-509.MIMAT0004779	0.45693	0.48358	23
hsa-mir-507.MIMAT0002879;hsa-mir-509-3.MIMAT0004975;hsa-mir-509.MIMAT0002881;hsa-mir-509.MIMAT0004779	0.45693	0.48358	23
hsa-mir-508.MIMAT0004778;hsa-mir-509.MIMAT0002881	0.47131	0.49468	37
hsa-mir-509.MIMAT0002881;hsa-mir-509.MIMAT0004779	0.50346	0.52409	18
hsa-mir-508.MIMAT0002880;hsa-mir-509-3.MIMAT0004975;hsa-mir-509.MIMAT0004779	0.51527	0.53202	23
hsa-mir-506.MIMAT0002878;hsa-mir-509-3.MIMAT0004975;hsa-mir-509.MIMAT0002881;hsa-mir-509.MIMAT0004779	0.59915	0.6039	22
hsa-mir-509-3.MIMAT0004975;hsa-mir-509.MIMAT0002881;hsa-mir-509.MIMAT0004779	0.59915	0.6039	22
hsa-mir-508.MIMAT0004778;hsa-mir-509-3.MIMAT0004975;hsa-mir-509.MIMAT0002881;hsa-mir-509.MIMAT0004779	0.59915	0.6039	22
hsa-mir-508.MIMAT0004778	0.63618	0.63618	42

## Sheet: recc 200s
miRs	p.val	adj.pval	clustsize
hsa-mir-200a.MIMAT0001620	0.02475	0.99939	69
hsa-mir-200a.MIMAT0000682;hsa-mir-200a.MIMAT0001620;hsa-mir-200b.MIMAT0004571;hsa-mir-141.MIMAT0004598	0.04704	0.99939	105
hsa-mir-200a.MIMAT0001620;hsa-mir-200c.MIMAT0004657;hsa-mir-141.MIMAT0004598;hsa-mir-429.MIMAT0001536	0.04766	0.99939	91
hsa-mir-200a.MIMAT0001620;hsa-mir-141.MIMAT0004598	0.05203	0.99939	89
hsa-mir-200a.MIMAT0001620;hsa-mir-200b.MIMAT0004571;hsa-mir-200c.MIMAT0000617;hsa-mir-200c.MIMAT0004657;hsa-mir-141.MIMAT0000432;hsa-mir-141.MIMAT0004598;hsa-mir-429.MIMAT0001536	0.0525	0.99939	97
hsa-mir-200b.MIMAT0000318;hsa-mir-200c.MIMAT0000617	0.08043	0.99939	129
hsa-mir-200a.MIMAT0001620;hsa-mir-200b.MIMAT0004571;hsa-mir-200c.MIMAT0004657;hsa-mir-141.MIMAT0000432;hsa-mir-141.MIMAT0004598;hsa-mir-429.MIMAT0001536	0.0956	0.99939	99
hsa-mir-200b.MIMAT0000318	0.09664	0.99939	106
hsa-mir-200a.MIMAT0000682;hsa-mir-200a.MIMAT0001620;hsa-mir-200b.MIMAT0004571;hsa-mir-200c.MIMAT0004657;hsa-mir-141.MIMAT0004598	0.11731	0.99939	112
hsa-mir-200a.MIMAT0000682;hsa-mir-200a.MIMAT0001620;hsa-mir-200b.MIMAT0004571;hsa-mir-200c.MIMAT0004657;hsa-mir-141.MIMAT0000432;hsa-mir-141.MIMAT0004598	0.12557	0.99939	139
hsa-mir-200a.MIMAT0001620;hsa-mir-200b.MIMAT0004571;hsa-mir-200c.MIMAT0004657;hsa-mir-141.MIMAT0004598;hsa-mir-429.MIMAT0001536	0.12699	0.99939	98
hsa-mir-200a.MIMAT0001620;hsa-mir-200c.MIMAT0000617;hsa-mir-141.MIMAT0004598	0.12717	0.99939	101
hsa-mir-200a.MIMAT0000682;hsa-mir-200a.MIMAT0001620;hsa-mir-200b.MIMAT0004571;hsa-mir-200c.MIMAT0000617;hsa-mir-141.MIMAT0004598	0.12766	0.99939	124
hsa-mir-200a.MIMAT0000682;hsa-mir-200a.MIMAT0001620;hsa-mir-200c.MIMAT0000617;hsa-mir-141.MIMAT0004598	0.12826	0.99939	100
hsa-mir-200a.MIMAT0001620;hsa-mir-200c.MIMAT0000617	0.13679	0.99939	91
hsa-mir-200a.MIMAT0000682;hsa-mir-200b.MIMAT0000318;hsa-mir-200b.MIMAT0004571;hsa-mir-200c.MIMAT0000617	0.13915	0.99939	98
hsa-mir-200a.MIMAT0000682;hsa-mir-200b.MIMAT0004571;hsa-mir-200c.MIMAT0004657;hsa-mir-141.MIMAT0004598	0.14236	0.99939	108
hsa-mir-200b.MIMAT0004571;hsa-mir-200c.MIMAT0004657;hsa-mir-141.MIMAT0000432;hsa-mir-141.MIMAT0004598;hsa-mir-429.MIMAT0001536	0.14455	0.99939	118
hsa-mir-200a.MIMAT0000682;hsa-mir-200a.MIMAT0001620;hsa-mir-200c.MIMAT0004657;hsa-mir-141.MIMAT0004598	0.15142	0.99939	90
hsa-mir-200b.MIMAT0000318;hsa-mir-200c.MIMAT0000617;hsa-mir-141.MIMAT0000432	0.15218	0.99939	165
hsa-mir-200a.MIMAT0001620;hsa-mir-200c.MIMAT0000617;hsa-mir-200c.MIMAT0004657;hsa-mir-141.MIMAT0004598;hsa-mir-429.MIMAT0001536	0.15622	0.99939	81
hsa-mir-200b.MIMAT0000318;hsa-mir-200c.MIMAT0004657	0.1692	0.99939	135
hsa-mir-200a.MIMAT0001620;hsa-mir-200c.MIMAT0004657;hsa-mir-141.MIMAT0000432;hsa-mir-141.MIMAT0004598;hsa-mir-429.MIMAT0001536	0.17107	0.99939	115
hsa-mir-200a.MIMAT0001620;hsa-mir-200c.MIMAT0000617;hsa-mir-200c.MIMAT0004657;hsa-mir-141.MIMAT0000432;hsa-mir-141.MIMAT0004598;hsa-mir-429.MIMAT0001536	0.17519	0.99939	119
hsa-mir-200c.MIMAT0004657	0.18028	0.99939	140
hsa-mir-200a.MIMAT0000682;hsa-mir-200b.MIMAT0000318;hsa-mir-200b.MIMAT0004571;hsa-mir-200c.MIMAT0000617;hsa-mir-200c.MIMAT0004657;hsa-mir-141.MIMAT0000432	0.18273	0.99939	119
hsa-mir-200a.MIMAT0001620;hsa-mir-200b.MIMAT0004571;hsa-mir-141.MIMAT0004598	0.18433	0.99939	103
hsa-mir-200a.MIMAT0000682;hsa-mir-200c.MIMAT0000617;hsa-mir-200c.MIMAT0004657	0.18687	0.99939	115
hsa-mir-200a.MIMAT0000682;hsa-mir-200a.MIMAT0001620;hsa-mir-200b.MIMAT0004571;hsa-mir-200c.MIMAT0000617;hsa-mir-200c.MIMAT0004657;hsa-mir-141.MIMAT0004598	0.19259	0.99939	130
hsa-mir-200b.MIMAT0004571;hsa-mir-200c.MIMAT0004657;hsa-mir-141.MIMAT0004598;hsa-mir-429.MIMAT0001536	0.19936	0.99939	86
hsa-mir-200a.MIMAT0000682;hsa-mir-200b.MIMAT0004571;hsa-mir-200c.MIMAT0000617;hsa-mir-141.MIMAT0004598	0.20107	0.99939	121
hsa-mir-200a.MIMAT0000682;hsa-mir-200a.MIMAT0001620;hsa-mir-200b.MIMAT0004571;hsa-mir-200c.MIMAT0004657	0.21106	0.99939	89
hsa-mir-200a.MIMAT0001620;hsa-mir-200b.MIMAT0004571;hsa-mir-141.MIMAT0000432;hsa-mir-141.MIMAT0004598	0.21312	0.99939	135
hsa-mir-200a.MIMAT0001620;hsa-mir-200b.MIMAT0000318;hsa-mir-141.MIMAT0004598;hsa-mir-429.MIMAT0001536	0.21771	0.99939	67
hsa-mir-200c.MIMAT0004657;hsa-mir-141.MIMAT0004598;hsa-mir-429.MIMAT0001536	0.22033	0.99939	93
hsa-mir-200a.MIMAT0000682;hsa-mir-200a.MIMAT0001620;hsa-mir-200b.MIMAT0004571;hsa-mir-200c.MIMAT0000617;hsa-mir-141.MIMAT0000432;hsa-mir-141.MIMAT0004598	0.2263	0.99939	131
hsa-mir-200c.MIMAT0000617	0.22632	0.99939	154
hsa-mir-200a.MIMAT0000682;hsa-mir-200a.MIMAT0001620;hsa-mir-200b.MIMAT0004571	0.2266	0.99939	79
hsa-mir-200a.MIMAT0000682;hsa-mir-200a.MIMAT0001620;hsa-mir-200b.MIMAT0004571;hsa-mir-141.MIMAT0000432;hsa-mir-141.MIMAT0004598	0.22692	0.99939	123
hsa-mir-200a.MIMAT0000682;hsa-mir-200a.MIMAT0001620;hsa-mir-200b.MIMAT0004571;hsa-mir-141.MIMAT0000432	0.23296	0.99939	85
hsa-mir-200a.MIMAT0001620;hsa-mir-200b.MIMAT0004571;hsa-mir-200c.MIMAT0004657;hsa-mir-141.MIMAT0004598	0.23744	0.99939	113
hsa-mir-200b.MIMAT0004571;hsa-mir-200c.MIMAT0000617;hsa-mir-200c.MIMAT0004657;hsa-mir-141.MIMAT0004598;hsa-mir-429.MIMAT0001536	0.23793	0.99939	96
hsa-mir-200a.MIMAT0001620;hsa-mir-200c.MIMAT0004657;hsa-mir-141.MIMAT0004598	0.23888	0.99939	115
hsa-mir-200a.MIMAT0001620;hsa-mir-200b.MIMAT0004571;hsa-mir-200c.MIMAT0000617;hsa-mir-200c.MIMAT0004657;hsa-mir-141.MIMAT0004598;hsa-mir-429.MIMAT0001536	0.24152	0.99939	110
hsa-mir-200a.MIMAT0001620;hsa-mir-200b.MIMAT0004571;hsa-mir-200c.MIMAT0004657	0.2466	0.99939	110
hsa-mir-200c.MIMAT0000617;hsa-mir-141.MIMAT0000432;hsa-mir-141.MIMAT0004598;hsa-mir-429.MIMAT0001536	0.25127	0.99939	109
hsa-mir-141.MIMAT0004598	0.2524	0.99939	79
hsa-mir-200b.MIMAT0000318;hsa-mir-141.MIMAT0000432	0.25273	0.99939	139
hsa-mir-200a.MIMAT0000682;hsa-mir-200b.MIMAT0004571;hsa-mir-200c.MIMAT0000617;hsa-mir-200c.MIMAT0004657;hsa-mir-141.MIMAT0004598	0.25784	0.99939	132
hsa-mir-200a.MIMAT0000682;hsa-mir-200a.MIMAT0001620;hsa-mir-200b.MIMAT0004571;hsa-mir-200c.MIMAT0004657;hsa-mir-141.MIMAT0000432	0.2586	0.99939	126
hsa-mir-200a.MIMAT0000682;hsa-mir-200b.MIMAT0004571;hsa-mir-141.MIMAT0004598	0.26117	0.99939	91
hsa-mir-200a.MIMAT0000682;hsa-mir-200b.MIMAT0000318;hsa-mir-200c.MIMAT0000617;hsa-mir-200c.MIMAT0004657	0.26193	0.99939	106
hsa-mir-200a.MIMAT0001620;hsa-mir-200b.MIMAT0004571;hsa-mir-200c.MIMAT0000617;hsa-mir-141.MIMAT0004598	0.27268	0.99939	112
hsa-mir-200a.MIMAT0001620;hsa-mir-141.MIMAT0000432;hsa-mir-141.MIMAT0004598	0.27486	0.99939	108
hsa-mir-200b.MIMAT0000318;hsa-mir-200c.MIMAT0000617;hsa-mir-200c.MIMAT0004657;hsa-mir-141.MIMAT0000432	0.28128	0.99939	184
hsa-mir-200a.MIMAT0001620;hsa-mir-200b.MIMAT0004571;hsa-mir-200c.MIMAT0000617;hsa-mir-141.MIMAT0000432;hsa-mir-141.MIMAT0004598	0.28781	0.99939	154
hsa-mir-200a.MIMAT0001620;hsa-mir-200b.MIMAT0004571;hsa-mir-141.MIMAT0000432	0.28808	0.99939	96
hsa-mir-200a.MIMAT0000682;hsa-mir-200a.MIMAT0001620;hsa-mir-200b.MIMAT0000318;hsa-mir-200b.MIMAT0004571;hsa-mir-200c.MIMAT0004657;hsa-mir-141.MIMAT0004598	0.2911	0.99939	131
hsa-mir-200a.MIMAT0000682;hsa-mir-200a.MIMAT0001620;hsa-mir-200b.MIMAT0004571;hsa-mir-200c.MIMAT0000617;hsa-mir-141.MIMAT0000432	0.29623	0.99939	84
hsa-mir-200a.MIMAT0000682;hsa-mir-200b.MIMAT0000318;hsa-mir-200b.MIMAT0004571;hsa-mir-200c.MIMAT0000617;hsa-mir-200c.MIMAT0004657	0.3015	0.99939	109
hsa-mir-200a.MIMAT0000682;hsa-mir-141.MIMAT0004598	0.30167	0.99939	99
hsa-mir-200a.MIMAT0000682;hsa-mir-200a.MIMAT0001620;hsa-mir-200b.MIMAT0000318;hsa-mir-200b.MIMAT0004571;hsa-mir-200c.MIMAT0000617;hsa-mir-200c.MIMAT0004657;hsa-mir-141.MIMAT0000432;hsa-mir-141.MIMAT0004598	0.30474	0.99939	135
hsa-mir-200a.MIMAT0001620;hsa-mir-200b.MIMAT0000318;hsa-mir-141.MIMAT0004598	0.31509	0.99939	135
hsa-mir-200a.MIMAT0001620;hsa-mir-200b.MIMAT0004571;hsa-mir-141.MIMAT0004598;hsa-mir-429.MIMAT0001536	0.31898	0.99939	69
hsa-mir-200a.MIMAT0001620;hsa-mir-141.MIMAT0004598;hsa-mir-429.MIMAT0001536	0.32253	0.99939	63
hsa-mir-200a.MIMAT0001620;hsa-mir-200c.MIMAT0000617;hsa-mir-141.MIMAT0004598;hsa-mir-429.MIMAT0001536	0.32253	0.99939	63
hsa-mir-200a.MIMAT0001620;hsa-mir-200b.MIMAT0000318;hsa-mir-200c.MIMAT0000617;hsa-mir-200c.MIMAT0004657;hsa-mir-141.MIMAT0000432;hsa-mir-141.MIMAT0004598;hsa-mir-429.MIMAT0001536	0.32285	0.99939	97
hsa-mir-200a.MIMAT0000682;hsa-mir-200a.MIMAT0001620;hsa-mir-141.MIMAT0000432;hsa-mir-141.MIMAT0004598	0.32877	0.99939	126
hsa-mir-200b.MIMAT0000318;hsa-mir-200b.MIMAT0004571;hsa-mir-200c.MIMAT0004657	0.33563	0.99939	136
hsa-mir-200a.MIMAT0001620;hsa-mir-200b.MIMAT0000318;hsa-mir-200c.MIMAT0004657;hsa-mir-141.MIMAT0004598	0.33789	0.99939	127
hsa-mir-200a.MIMAT0000682;hsa-mir-200a.MIMAT0001620;hsa-mir-200b.MIMAT0004571;hsa-mir-200c.MIMAT0000617	0.33802	0.99939	84
hsa-mir-200a.MIMAT0000682;hsa-mir-200b.MIMAT0004571;hsa-mir-200c.MIMAT0000617;hsa-mir-200c.MIMAT0004657;hsa-mir-141.MIMAT0000432;hsa-mir-141.MIMAT0004598;hsa-mir-429.MIMAT0001536	0.34163	0.99939	127
hsa-mir-200a.MIMAT0001620;hsa-mir-141.MIMAT0000432;hsa-mir-141.MIMAT0004598;hsa-mir-429.MIMAT0001536	0.34852	0.99939	108
hsa-mir-200b.MIMAT0004571;hsa-mir-200c.MIMAT0000617;hsa-mir-200c.MIMAT0004657;hsa-mir-141.MIMAT0000432;hsa-mir-141.MIMAT0004598	0.35401	0.99939	130
hsa-mir-200b.MIMAT0004571;hsa-mir-141.MIMAT0004598	0.35547	0.99939	75
hsa-mir-200a.MIMAT0000682;hsa-mir-200c.MIMAT0004657;hsa-mir-141.MIMAT0004598	0.35946	0.99939	77
hsa-mir-200a.MIMAT0000682;hsa-mir-200b.MIMAT0004571;hsa-mir-200c.MIMAT0000617;hsa-mir-200c.MIMAT0004657	0.3605	0.99939	118
hsa-mir-200b.MIMAT0004571;hsa-mir-200c.MIMAT0000617;hsa-mir-141.MIMAT0000432;hsa-mir-429.MIMAT0001536	0.37019	0.99939	51
hsa-mir-200a.MIMAT0000682;hsa-mir-200b.MIMAT0000318;hsa-mir-200b.MIMAT0004571;hsa-mir-200c.MIMAT0004657;hsa-mir-141.MIMAT0000432	0.37043	0.99939	115
hsa-mir-200a.MIMAT0000682;hsa-mir-200a.MIMAT0001620;hsa-mir-200b.MIMAT0004571;hsa-mir-200c.MIMAT0004657;hsa-mir-141.MIMAT0004598;hsa-mir-429.MIMAT0001536	0.37327	0.99939	64
hsa-mir-200c.MIMAT0000617;hsa-mir-200c.MIMAT0004657	0.37542	0.99939	159
hsa-mir-200a.MIMAT0001620;hsa-mir-141.MIMAT0000432	0.37852	0.99939	149
hsa-mir-200a.MIMAT0000682;hsa-mir-200a.MIMAT0001620;hsa-mir-200c.MIMAT0004657;hsa-mir-141.MIMAT0004598;hsa-mir-429.MIMAT0001536	0.38945	0.99939	51
hsa-mir-200a.MIMAT0000682;hsa-mir-200a.MIMAT0001620;hsa-mir-200c.MIMAT0000617;hsa-mir-200c.MIMAT0004657;hsa-mir-141.MIMAT0004598;hsa-mir-429.MIMAT0001536	0.39016	0.99939	50
hsa-mir-200c.MIMAT0000617;hsa-mir-200c.MIMAT0004657;hsa-mir-141.MIMAT0000432	0.39173	0.99939	160
hsa-mir-200a.MIMAT0000682;hsa-mir-200a.MIMAT0001620;hsa-mir-200b.MIMAT0004571;hsa-mir-200c.MIMAT0000617;hsa-mir-141.MIMAT0000432;hsa-mir-429.MIMAT0001536	0.39389	0.99939	53
hsa-mir-200a.MIMAT0000682;hsa-mir-200a.MIMAT0001620;hsa-mir-200b.MIMAT0004571;hsa-mir-141.MIMAT0000432;hsa-mir-429.MIMAT0001536	0.39389	0.99939	53
hsa-mir-200a.MIMAT0001620;hsa-mir-200c.MIMAT0000617;hsa-mir-200c.MIMAT0004657;hsa-mir-141.MIMAT0004598	0.39471	0.99939	121
hsa-mir-200a.MIMAT0000682;hsa-mir-200c.MIMAT0000617	0.40002	0.99939	48
hsa-mir-200a.MIMAT0001620;hsa-mir-200b.MIMAT0004571;hsa-mir-200c.MIMAT0000617;hsa-mir-141.MIMAT0004598;hsa-mir-429.MIMAT0001536	0.40218	0.99939	70
hsa-mir-200a.MIMAT0000682;hsa-mir-200a.MIMAT0001620;hsa-mir-200b.MIMAT0000318;hsa-mir-200c.MIMAT0000617	0.40404	0.99939	94
hsa-mir-200b.MIMAT0004571;hsa-mir-141.MIMAT0000432;hsa-mir-141.MIMAT0004598	0.40447	0.99939	115
hsa-mir-200a.MIMAT0001620;hsa-mir-200c.MIMAT0000617;hsa-mir-200c.MIMAT0004657;hsa-mir-429.MIMAT0001536	0.40655	0.99939	51
hsa-mir-200a.MIMAT0001620;hsa-mir-200b.MIMAT0000318;hsa-mir-200b.MIMAT0004571;hsa-mir-200c.MIMAT0004657;hsa-mir-141.MIMAT0000432;hsa-mir-141.MIMAT0004598;hsa-mir-429.MIMAT0001536	0.40774	0.99939	114
hsa-mir-200a.MIMAT0001620;hsa-mir-200c.MIMAT0000617;hsa-mir-141.MIMAT0000432;hsa-mir-141.MIMAT0004598;hsa-mir-429.MIMAT0001536	0.41121	0.99939	107
hsa-mir-200a.MIMAT0001620;hsa-mir-200b.MIMAT0004571;hsa-mir-200c.MIMAT0000617;hsa-mir-141.MIMAT0000432;hsa-mir-141.MIMAT0004598;hsa-mir-429.MIMAT0001536	0.4122	0.99939	96
hsa-mir-200a.MIMAT0000682;hsa-mir-200a.MIMAT0001620;hsa-mir-200b.MIMAT0000318;hsa-mir-200c.MIMAT0004657;hsa-mir-141.MIMAT0000432;hsa-mir-141.MIMAT0004598	0.41239	0.99939	149
hsa-mir-200b.MIMAT0000318;hsa-mir-200c.MIMAT0000617;hsa-mir-200c.MIMAT0004657;hsa-mir-141.MIMAT0000432;hsa-mir-141.MIMAT0004598	0.41697	0.99939	145
hsa-mir-200a.MIMAT0000682;hsa-mir-200b.MIMAT0004571;hsa-mir-200c.MIMAT0004657;hsa-mir-141.MIMAT0000432;hsa-mir-141.MIMAT0004598	0.41977	0.99939	114
hsa-mir-200a.MIMAT0001620;hsa-mir-200b.MIMAT0000318;hsa-mir-200c.MIMAT0000617;hsa-mir-141.MIMAT0004598	0.4219	0.99939	140
hsa-mir-200a.MIMAT0000682;hsa-mir-200a.MIMAT0001620;hsa-mir-200c.MIMAT0004657;hsa-mir-141.MIMAT0000432	0.42378	0.99939	143
hsa-mir-200a.MIMAT0000682;hsa-mir-200b.MIMAT0000318;hsa-mir-200c.MIMAT0000617;hsa-mir-141.MIMAT0000432	0.42394	0.99939	96
hsa-mir-200a.MIMAT0001620;hsa-mir-200b.MIMAT0000318;hsa-mir-200c.MIMAT0004657	0.42507	0.99939	136
hsa-mir-200a.MIMAT0000682;hsa-mir-200a.MIMAT0001620;hsa-mir-200b.MIMAT0004571;hsa-mir-429.MIMAT0001536	0.42587	0.99939	52
hsa-mir-200a.MIMAT0000682;hsa-mir-200a.MIMAT0001620;hsa-mir-200b.MIMAT0004571;hsa-mir-200c.MIMAT0000617;hsa-mir-429.MIMAT0001536	0.42587	0.99939	52
hsa-mir-200a.MIMAT0001620;hsa-mir-429.MIMAT0001536	0.42594	0.99939	47
hsa-mir-200a.MIMAT0001620;hsa-mir-200b.MIMAT0004571;hsa-mir-200c.MIMAT0004657;hsa-mir-141.MIMAT0000432;hsa-mir-141.MIMAT0004598	0.43155	0.99939	143
hsa-mir-200a.MIMAT0000682;hsa-mir-200a.MIMAT0001620;hsa-mir-200b.MIMAT0004571;hsa-mir-200c.MIMAT0000617;hsa-mir-200c.MIMAT0004657;hsa-mir-141.MIMAT0004598;hsa-mir-429.MIMAT0001536	0.4334	0.99939	59
hsa-mir-200a.MIMAT0000682;hsa-mir-200a.MIMAT0001620;hsa-mir-200c.MIMAT0000617;hsa-mir-200c.MIMAT0004657;hsa-mir-141.MIMAT0004598	0.43354	0.99939	130
hsa-mir-200a.MIMAT0001620;hsa-mir-200c.MIMAT0000617;hsa-mir-141.MIMAT0000432;hsa-mir-141.MIMAT0004598	0.43565	0.99939	118
hsa-mir-200c.MIMAT0000617;hsa-mir-141.MIMAT0004598	0.43767	0.99939	83
hsa-mir-200a.MIMAT0000682;hsa-mir-200b.MIMAT0000318;hsa-mir-200c.MIMAT0000617	0.43949	0.99939	81
hsa-mir-200a.MIMAT0000682;hsa-mir-200b.MIMAT0000318;hsa-mir-200c.MIMAT0000617;hsa-mir-200c.MIMAT0004657;hsa-mir-141.MIMAT0000432	0.4418	0.99939	118
hsa-mir-200a.MIMAT0001620;hsa-mir-200b.MIMAT0004571;hsa-mir-200c.MIMAT0000617;hsa-mir-200c.MIMAT0004657;hsa-mir-141.MIMAT0000432;hsa-mir-429.MIMAT0001536	0.44237	0.99939	55
hsa-mir-200a.MIMAT0000682;hsa-mir-200a.MIMAT0001620;hsa-mir-200b.MIMAT0000318;hsa-mir-200b.MIMAT0004571;hsa-mir-200c.MIMAT0000617;hsa-mir-141.MIMAT0000432;hsa-mir-141.MIMAT0004598	0.44305	0.99939	139
hsa-mir-200c.MIMAT0000617;hsa-mir-200c.MIMAT0004657;hsa-mir-141.MIMAT0004598;hsa-mir-429.MIMAT0001536	0.44443	0.99939	92
hsa-mir-200a.MIMAT0001620;hsa-mir-200b.MIMAT0004571;hsa-mir-200c.MIMAT0004657;hsa-mir-141.MIMAT0000432	0.44821	0.99939	151
hsa-mir-141.MIMAT0000432;hsa-mir-141.MIMAT0004598;hsa-mir-429.MIMAT0001536	0.44975	0.99939	105
hsa-mir-200a.MIMAT0001620;hsa-mir-200b.MIMAT0000318;hsa-mir-200b.MIMAT0004571;hsa-mir-429.MIMAT0001536	0.45061	0.99939	59
hsa-mir-200a.MIMAT0001620;hsa-mir-200b.MIMAT0000318;hsa-mir-200b.MIMAT0004571;hsa-mir-200c.MIMAT0000617;hsa-mir-429.MIMAT0001536	0.45061	0.99939	59
hsa-mir-200b.MIMAT0004571	0.45103	0.99939	105
hsa-mir-200a.MIMAT0001620;hsa-mir-200b.MIMAT0004571;hsa-mir-200c.MIMAT0000617;hsa-mir-141.MIMAT0000432	0.45181	0.99939	147
hsa-mir-200a.MIMAT0000682;hsa-mir-200a.MIMAT0001620;hsa-mir-200b.MIMAT0004571;hsa-mir-141.MIMAT0004598;hsa-mir-429.MIMAT0001536	0.45231	0.99939	56
hsa-mir-200a.MIMAT0000682;hsa-mir-200a.MIMAT0001620;hsa-mir-200b.MIMAT0004571;hsa-mir-200c.MIMAT0000617;hsa-mir-141.MIMAT0004598;hsa-mir-429.MIMAT0001536	0.45231	0.99939	56
hsa-mir-200b.MIMAT0000318;hsa-mir-200b.MIMAT0004571	0.45265	0.99939	123
hsa-mir-200a.MIMAT0000682;hsa-mir-200a.MIMAT0001620;hsa-mir-200b.MIMAT0004571;hsa-mir-200c.MIMAT0000617;hsa-mir-200c.MIMAT0004657;hsa-mir-141.MIMAT0000432	0.45348	0.99939	136
hsa-mir-200b.MIMAT0004571;hsa-mir-200c.MIMAT0000617;hsa-mir-200c.MIMAT0004657;hsa-mir-141.MIMAT0000432;hsa-mir-141.MIMAT0004598;hsa-mir-429.MIMAT0001536	0.45349	0.99939	129
hsa-mir-200a.MIMAT0001620;hsa-mir-200b.MIMAT0000318;hsa-mir-200c.MIMAT0000617;hsa-mir-200c.MIMAT0004657;hsa-mir-429.MIMAT0001536	0.4535	0.99939	55
hsa-mir-200a.MIMAT0000682;hsa-mir-200a.MIMAT0001620;hsa-mir-200b.MIMAT0000318;hsa-mir-200b.MIMAT0004571;hsa-mir-200c.MIMAT0004657;hsa-mir-141.MIMAT0000432;hsa-mir-141.MIMAT0004598	0.45671	0.99939	129
hsa-mir-200b.MIMAT0000318;hsa-mir-200b.MIMAT0004571;hsa-mir-141.MIMAT0000432;hsa-mir-141.MIMAT0004598	0.45679	0.99939	156
hsa-mir-200b.MIMAT0004571;hsa-mir-200c.MIMAT0000617;hsa-mir-200c.MIMAT0004657;hsa-mir-429.MIMAT0001536	0.45768	0.99939	51
hsa-mir-200a.MIMAT0000682;hsa-mir-200a.MIMAT0001620;hsa-mir-200b.MIMAT0000318;hsa-mir-200b.MIMAT0004571;hsa-mir-200c.MIMAT0000617;hsa-mir-200c.MIMAT0004657;hsa-mir-141.MIMAT0000432	0.45811	0.99939	115
hsa-mir-200b.MIMAT0004571;hsa-mir-200c.MIMAT0000617;hsa-mir-141.MIMAT0004598	0.45898	0.99939	109
hsa-mir-200a.MIMAT0001620;hsa-mir-200c.MIMAT0004657;hsa-mir-429.MIMAT0001536	0.45926	0.99939	50
hsa-mir-200b.MIMAT0000318;hsa-mir-200b.MIMAT0004571;hsa-mir-429.MIMAT0001536	0.46042	0.99939	53
hsa-mir-200a.MIMAT0001620;hsa-mir-200b.MIMAT0004571;hsa-mir-200c.MIMAT0000617;hsa-mir-200c.MIMAT0004657;hsa-mir-141.MIMAT0004598	0.46132	0.99939	129
hsa-mir-200a.MIMAT0001620;hsa-mir-200c.MIMAT0000617;hsa-mir-429.MIMAT0001536	0.46174	0.99939	48
hsa-mir-200a.MIMAT0000682;hsa-mir-200b.MIMAT0004571;hsa-mir-200c.MIMAT0000617;hsa-mir-141.MIMAT0000432;hsa-mir-141.MIMAT0004598	0.46204	0.99939	136
hsa-mir-200c.MIMAT0000617;hsa-mir-200c.MIMAT0004657;hsa-mir-141.MIMAT0004598	0.4635	0.99939	136
hsa-mir-200b.MIMAT0004571;hsa-mir-141.MIMAT0000432;hsa-mir-429.MIMAT0001536	0.46351	0.99939	56
hsa-mir-200a.MIMAT0001620;hsa-mir-200b.MIMAT0004571;hsa-mir-200c.MIMAT0004657;hsa-mir-429.MIMAT0001536	0.46378	0.99939	59
hsa-mir-200a.MIMAT0001620;hsa-mir-200b.MIMAT0004571;hsa-mir-200c.MIMAT0000617;hsa-mir-200c.MIMAT0004657;hsa-mir-429.MIMAT0001536	0.46378	0.99939	59
hsa-mir-200a.MIMAT0000682;hsa-mir-200a.MIMAT0001620;hsa-mir-141.MIMAT0000432;hsa-mir-141.MIMAT0004598;hsa-mir-429.MIMAT0001536	0.46548	0.99939	52
hsa-mir-200a.MIMAT0000682;hsa-mir-200a.MIMAT0001620;hsa-mir-200c.MIMAT0000617;hsa-mir-141.MIMAT0000432;hsa-mir-141.MIMAT0004598;hsa-mir-429.MIMAT0001536	0.46548	0.99939	52
hsa-mir-200c.MIMAT0000617;hsa-mir-141.MIMAT0000432	0.47368	0.99939	149
hsa-mir-200a.MIMAT0001620;hsa-mir-200b.MIMAT0000318;hsa-mir-200b.MIMAT0004571;hsa-mir-200c.MIMAT0000617;hsa-mir-200c.MIMAT0004657;hsa-mir-141.MIMAT0000432;hsa-mir-141.MIMAT0004598;hsa-mir-429.MIMAT0001536	0.47779	0.99939	126
hsa-mir-200a.MIMAT0000682;hsa-mir-200b.MIMAT0000318;hsa-mir-200b.MIMAT0004571;hsa-mir-200c.MIMAT0004657	0.48495	0.99939	102
hsa-mir-200a.MIMAT0000682;hsa-mir-200b.MIMAT0000318;hsa-mir-200c.MIMAT0004657;hsa-mir-141.MIMAT0000432	0.48675	0.99939	119
hsa-mir-200a.MIMAT0000682;hsa-mir-200b.MIMAT0000318;hsa-mir-200b.MIMAT0004571	0.48689	0.99939	83
hsa-mir-200a.MIMAT0000682;hsa-mir-200b.MIMAT0004571;hsa-mir-200c.MIMAT0000617;hsa-mir-141.MIMAT0000432	0.48784	0.99939	99
hsa-mir-200a.MIMAT0001620;hsa-mir-200b.MIMAT0004571;hsa-mir-200c.MIMAT0000617	0.49207	0.99939	105
hsa-mir-200a.MIMAT0000682;hsa-mir-200a.MIMAT0001620;hsa-mir-200b.MIMAT0004571;hsa-mir-200c.MIMAT0000617;hsa-mir-200c.MIMAT0004657;hsa-mir-429.MIMAT0001536	0.4925	0.99939	54
hsa-mir-200a.MIMAT0000682;hsa-mir-200a.MIMAT0001620;hsa-mir-200b.MIMAT0004571;hsa-mir-200c.MIMAT0004657;hsa-mir-429.MIMAT0001536	0.4925	0.99939	54
hsa-mir-200a.MIMAT0001620;hsa-mir-200b.MIMAT0000318;hsa-mir-200b.MIMAT0004571;hsa-mir-200c.MIMAT0004657;hsa-mir-141.MIMAT0004598	0.49332	0.99939	125
hsa-mir-200a.MIMAT0000682;hsa-mir-200a.MIMAT0001620;hsa-mir-200b.MIMAT0000318;hsa-mir-200b.MIMAT0004571;hsa-mir-141.MIMAT0004598;hsa-mir-429.MIMAT0001536	0.4934	0.99939	56
hsa-mir-200a.MIMAT0000682;hsa-mir-200a.MIMAT0001620;hsa-mir-200b.MIMAT0000318;hsa-mir-200b.MIMAT0004571;hsa-mir-200c.MIMAT0000617;hsa-mir-141.MIMAT0004598;hsa-mir-429.MIMAT0001536	0.4934	0.99939	56
hsa-mir-200b.MIMAT0000318;hsa-mir-200c.MIMAT0004657;hsa-mir-141.MIMAT0000432;hsa-mir-141.MIMAT0004598;hsa-mir-429.MIMAT0001536	0.49367	0.99939	130
hsa-mir-200b.MIMAT0004571;hsa-mir-200c.MIMAT0004657;hsa-mir-429.MIMAT0001536	0.49478	0.99939	52
hsa-mir-200a.MIMAT0000682;hsa-mir-200a.MIMAT0001620;hsa-mir-200b.MIMAT0000318;hsa-mir-200c.MIMAT0000617;hsa-mir-200c.MIMAT0004657;hsa-mir-141.MIMAT0000432	0.49486	0.99939	122
hsa-mir-200a.MIMAT0000682;hsa-mir-200a.MIMAT0001620;hsa-mir-200b.MIMAT0000318;hsa-mir-200b.MIMAT0004571;hsa-mir-200c.MIMAT0004657;hsa-mir-429.MIMAT0001536	0.49503	0.99939	53
hsa-mir-200a.MIMAT0001620;hsa-mir-200c.MIMAT0004657;hsa-mir-141.MIMAT0000432;hsa-mir-141.MIMAT0004598	0.49757	0.99939	126
hsa-mir-200a.MIMAT0001620;hsa-mir-200b.MIMAT0004571;hsa-mir-141.MIMAT0000432;hsa-mir-141.MIMAT0004598;hsa-mir-429.MIMAT0001536	0.50358	0.99939	89
hsa-mir-200a.MIMAT0001620;hsa-mir-200c.MIMAT0004657;hsa-mir-141.MIMAT0000432	0.50509	0.99939	162
hsa-mir-200a.MIMAT0000682;hsa-mir-200b.MIMAT0000318;hsa-mir-200b.MIMAT0004571;hsa-mir-200c.MIMAT0004657;hsa-mir-141.MIMAT0004598	0.50677	0.99939	125
hsa-mir-200a.MIMAT0000682;hsa-mir-200a.MIMAT0001620;hsa-mir-200b.MIMAT0000318;hsa-mir-200c.MIMAT0000617;hsa-mir-141.MIMAT0000432	0.50692	0.99939	105
hsa-mir-200b.MIMAT0000318;hsa-mir-200c.MIMAT0000617;hsa-mir-200c.MIMAT0004657;hsa-mir-141.MIMAT0004598;hsa-mir-429.MIMAT0001536	0.50954	0.99939	127
hsa-mir-200b.MIMAT0000318;hsa-mir-200b.MIMAT0004571;hsa-mir-200c.MIMAT0000617	0.51016	0.99939	136
hsa-mir-200a.MIMAT0000682;hsa-mir-200a.MIMAT0001620;hsa-mir-200b.MIMAT0000318;hsa-mir-200c.MIMAT0004657;hsa-mir-141.MIMAT0004598	0.51134	0.99939	114
hsa-mir-200b.MIMAT0000318;hsa-mir-200c.MIMAT0004657;hsa-mir-141.MIMAT0000432	0.51269	0.99939	169
hsa-mir-200a.MIMAT0000682;hsa-mir-200a.MIMAT0001620;hsa-mir-200b.MIMAT0004571;hsa-mir-200c.MIMAT0004657;hsa-mir-141.MIMAT0000432;hsa-mir-429.MIMAT0001536	0.51893	0.99939	52
hsa-mir-200a.MIMAT0000682;hsa-mir-200a.MIMAT0001620;hsa-mir-200b.MIMAT0000318;hsa-mir-200c.MIMAT0004657;hsa-mir-141.MIMAT0004598;hsa-mir-429.MIMAT0001536	0.52044	0.99939	61
hsa-mir-200a.MIMAT0000682;hsa-mir-200a.MIMAT0001620;hsa-mir-200b.MIMAT0000318;hsa-mir-200c.MIMAT0000617;hsa-mir-429.MIMAT0001536	0.52127	0.99939	51
hsa-mir-200a.MIMAT0001620;hsa-mir-200b.MIMAT0000318;hsa-mir-200c.MIMAT0000617;hsa-mir-200c.MIMAT0004657;hsa-mir-141.MIMAT0004598;hsa-mir-429.MIMAT0001536	0.52378	0.99939	121
hsa-mir-200a.MIMAT0001620;hsa-mir-200b.MIMAT0004571	0.52403	0.99939	93
hsa-mir-200a.MIMAT0000682;hsa-mir-200c.MIMAT0000617;hsa-mir-200c.MIMAT0004657;hsa-mir-141.MIMAT0000432;hsa-mir-141.MIMAT0004598;hsa-mir-429.MIMAT0001536	0.52651	0.99939	116
hsa-mir-200c.MIMAT0004657;hsa-mir-141.MIMAT0000432;hsa-mir-141.MIMAT0004598;hsa-mir-429.MIMAT0001536	0.52733	0.99939	108
hsa-mir-200b.MIMAT0000318;hsa-mir-200c.MIMAT0000617;hsa-mir-141.MIMAT0000432;hsa-mir-141.MIMAT0004598;hsa-mir-429.MIMAT0001536	0.52771	0.99939	91
hsa-mir-200a.MIMAT0001620;hsa-mir-200b.MIMAT0000318;hsa-mir-141.MIMAT0000432;hsa-mir-141.MIMAT0004598;hsa-mir-429.MIMAT0001536	0.52798	0.99939	80
hsa-mir-200a.MIMAT0000682;hsa-mir-200a.MIMAT0001620;hsa-mir-141.MIMAT0004598;hsa-mir-429.MIMAT0001536	0.52999	0.99939	54
hsa-mir-200a.MIMAT0000682;hsa-mir-200a.MIMAT0001620;hsa-mir-200c.MIMAT0000617;hsa-mir-141.MIMAT0004598;hsa-mir-429.MIMAT0001536	0.52999	0.99939	54
hsa-mir-200a.MIMAT0001620;hsa-mir-200c.MIMAT0004657;hsa-mir-141.MIMAT0000432;hsa-mir-429.MIMAT0001536	0.53023	0.99939	50
hsa-mir-200a.MIMAT0001620;hsa-mir-200c.MIMAT0000617;hsa-mir-200c.MIMAT0004657;hsa-mir-141.MIMAT0000432;hsa-mir-429.MIMAT0001536	0.53023	0.99939	50
hsa-mir-200a.MIMAT0000682;hsa-mir-200a.MIMAT0001620	0.5303	0.99939	59
hsa-mir-200a.MIMAT0000682;hsa-mir-200a.MIMAT0001620;hsa-mir-200b.MIMAT0000318;hsa-mir-200b.MIMAT0004571;hsa-mir-429.MIMAT0001536	0.53349	0.99939	54
hsa-mir-200a.MIMAT0000682;hsa-mir-200a.MIMAT0001620;hsa-mir-200b.MIMAT0000318;hsa-mir-200b.MIMAT0004571;hsa-mir-200c.MIMAT0000617;hsa-mir-429.MIMAT0001536	0.53349	0.99939	54
hsa-mir-141.MIMAT0000432;hsa-mir-141.MIMAT0004598	0.53457	0.99939	111
hsa-mir-200a.MIMAT0001620;hsa-mir-200b.MIMAT0000318;hsa-mir-200b.MIMAT0004571;hsa-mir-141.MIMAT0000432;hsa-mir-141.MIMAT0004598	0.53458	0.99939	153
hsa-mir-200a.MIMAT0001620;hsa-mir-200b.MIMAT0000318;hsa-mir-200c.MIMAT0004657;hsa-mir-429.MIMAT0001536	0.53503	0.99939	51
hsa-mir-200a.MIMAT0000682;hsa-mir-200b.MIMAT0000318;hsa-mir-200c.MIMAT0004657;hsa-mir-141.MIMAT0004598	0.53659	0.99939	118
hsa-mir-200a.MIMAT0000682;hsa-mir-200c.MIMAT0004657;hsa-mir-141.MIMAT0000432;hsa-mir-141.MIMAT0004598;hsa-mir-429.MIMAT0001536	0.53867	0.99939	89
hsa-mir-200c.MIMAT0004657;hsa-mir-141.MIMAT0004598	0.54137	0.99939	79
hsa-mir-141.MIMAT0000432	0.54551	0.99939	116
hsa-mir-200a.MIMAT0000682;hsa-mir-200a.MIMAT0001620;hsa-mir-200b.MIMAT0004571;hsa-mir-200c.MIMAT0000617;hsa-mir-200c.MIMAT0004657	0.54794	0.99939	116
hsa-mir-200c.MIMAT0000617;hsa-mir-200c.MIMAT0004657;hsa-mir-141.MIMAT0000432;hsa-mir-141.MIMAT0004598	0.54804	0.99939	130
hsa-mir-200a.MIMAT0001620;hsa-mir-200b.MIMAT0000318;hsa-mir-429.MIMAT0001536	0.54808	0.99939	54
hsa-mir-200a.MIMAT0000682;hsa-mir-200a.MIMAT0001620;hsa-mir-200b.MIMAT0000318;hsa-mir-200c.MIMAT0000617;hsa-mir-200c.MIMAT0004657	0.54833	0.99939	110
hsa-mir-200a.MIMAT0000682;hsa-mir-200a.MIMAT0001620;hsa-mir-200c.MIMAT0000617;hsa-mir-141.MIMAT0000432;hsa-mir-141.MIMAT0004598	0.54837	0.99939	145
hsa-mir-200a.MIMAT0000682;hsa-mir-200b.MIMAT0004571;hsa-mir-200c.MIMAT0000617;hsa-mir-200c.MIMAT0004657;hsa-mir-141.MIMAT0000432;hsa-mir-141.MIMAT0004598	0.551	0.99939	144
hsa-mir-200a.MIMAT0001620;hsa-mir-141.MIMAT0000432;hsa-mir-429.MIMAT0001536	0.55348	0.99939	48
hsa-mir-200a.MIMAT0001620;hsa-mir-200c.MIMAT0000617;hsa-mir-141.MIMAT0000432;hsa-mir-429.MIMAT0001536	0.55348	0.99939	48
hsa-mir-200b.MIMAT0004571;hsa-mir-200c.MIMAT0000617;hsa-mir-141.MIMAT0000432;hsa-mir-141.MIMAT0004598	0.55536	0.99939	113
hsa-mir-200a.MIMAT0000682;hsa-mir-200a.MIMAT0001620;hsa-mir-200b.MIMAT0000318;hsa-mir-200b.MIMAT0004571;hsa-mir-200c.MIMAT0000617;hsa-mir-200c.MIMAT0004657;hsa-mir-141.MIMAT0004598	0.55541	0.99939	120
hsa-mir-200a.MIMAT0000682;hsa-mir-200a.MIMAT0001620;hsa-mir-200c.MIMAT0004657;hsa-mir-141.MIMAT0000432;hsa-mir-141.MIMAT0004598;hsa-mir-429.MIMAT0001536	0.55858	0.99939	82
hsa-mir-200a.MIMAT0000682;hsa-mir-200a.MIMAT0001620;hsa-mir-200c.MIMAT0000617;hsa-mir-200c.MIMAT0004657;hsa-mir-141.MIMAT0000432;hsa-mir-141.MIMAT0004598;hsa-mir-429.MIMAT0001536	0.55858	0.99939	82
hsa-mir-200a.MIMAT0000682	0.56044	0.99939	53
hsa-mir-200a.MIMAT0000682;hsa-mir-200b.MIMAT0004571;hsa-mir-200c.MIMAT0004657;hsa-mir-141.MIMAT0000432	0.56091	0.99939	126
hsa-mir-200a.MIMAT0001620;hsa-mir-200b.MIMAT0000318;hsa-mir-200c.MIMAT0000617;hsa-mir-200c.MIMAT0004657	0.56156	0.99939	135
hsa-mir-200a.MIMAT0001620;hsa-mir-200b.MIMAT0000318;hsa-mir-200b.MIMAT0004571;hsa-mir-200c.MIMAT0000617;hsa-mir-141.MIMAT0004598;hsa-mir-429.MIMAT0001536	0.56186	0.99939	76
hsa-mir-200a.MIMAT0000682;hsa-mir-200a.MIMAT0001620;hsa-mir-200b.MIMAT0000318;hsa-mir-200b.MIMAT0004571;hsa-mir-141.MIMAT0000432;hsa-mir-141.MIMAT0004598	0.56241	0.99939	92
hsa-mir-200c.MIMAT0000617;hsa-mir-200c.MIMAT0004657;hsa-mir-141.MIMAT0000432;hsa-mir-141.MIMAT0004598;hsa-mir-429.MIMAT0001536	0.56424	0.99939	107
hsa-mir-200c.MIMAT0004657;hsa-mir-141.MIMAT0000432	0.56441	0.99939	140
hsa-mir-200a.MIMAT0000682;hsa-mir-200a.MIMAT0001620;hsa-mir-200b.MIMAT0000318;hsa-mir-200b.MIMAT0004571;hsa-mir-141.MIMAT0004598	0.56757	0.99939	92
hsa-mir-200a.MIMAT0001620;hsa-mir-200b.MIMAT0000318;hsa-mir-200b.MIMAT0004571;hsa-mir-141.MIMAT0004598	0.57302	0.99939	136
hsa-mir-200a.MIMAT0000682;hsa-mir-200b.MIMAT0000318;hsa-mir-200c.MIMAT0004657	0.57352	0.99939	95
hsa-mir-200a.MIMAT0001620;hsa-mir-200b.MIMAT0000318;hsa-mir-200b.MIMAT0004571;hsa-mir-200c.MIMAT0004657	0.57408	0.99939	111
hsa-mir-200a.MIMAT0000682;hsa-mir-200c.MIMAT0000617;hsa-mir-141.MIMAT0004598	0.57414	0.99939	131
hsa-mir-200a.MIMAT0001620;hsa-mir-200b.MIMAT0000318;hsa-mir-200b.MIMAT0004571;hsa-mir-141.MIMAT0004598;hsa-mir-429.MIMAT0001536	0.57713	0.99939	78
hsa-mir-200b.MIMAT0004571;hsa-mir-200c.MIMAT0004657;hsa-mir-141.MIMAT0000432;hsa-mir-429.MIMAT0001536	0.57906	0.99939	51
hsa-mir-200b.MIMAT0004571;hsa-mir-200c.MIMAT0000617;hsa-mir-200c.MIMAT0004657;hsa-mir-141.MIMAT0000432;hsa-mir-429.MIMAT0001536	0.57906	0.99939	51
hsa-mir-200a.MIMAT0001620;hsa-mir-200b.MIMAT0000318;hsa-mir-200b.MIMAT0004571;hsa-mir-200c.MIMAT0000617;hsa-mir-141.MIMAT0000432;hsa-mir-429.MIMAT0001536	0.57908	0.99939	62
hsa-mir-200a.MIMAT0001620;hsa-mir-200c.MIMAT0000617;hsa-mir-200c.MIMAT0004657;hsa-mir-141.MIMAT0000432;hsa-mir-141.MIMAT0004598	0.5815	0.99939	144
hsa-mir-200b.MIMAT0004571;hsa-mir-141.MIMAT0004598;hsa-mir-429.MIMAT0001536	0.5821	0.99939	55
hsa-mir-200b.MIMAT0000318;hsa-mir-141.MIMAT0004598	0.59125	0.99939	120
hsa-mir-200a.MIMAT0001620;hsa-mir-200b.MIMAT0000318;hsa-mir-200b.MIMAT0004571;hsa-mir-200c.MIMAT0000617;hsa-mir-200c.MIMAT0004657	0.59258	0.99939	149
hsa-mir-200a.MIMAT0000682;hsa-mir-200b.MIMAT0004571;hsa-mir-141.MIMAT0000432	0.5934	0.99939	83
hsa-mir-200a.MIMAT0000682;hsa-mir-200a.MIMAT0001620;hsa-mir-200b.MIMAT0004571;hsa-mir-200c.MIMAT0004657;hsa-mir-141.MIMAT0000432;hsa-mir-141.MIMAT0004598;hsa-mir-429.MIMAT0001536	0.59367	0.99939	83
hsa-mir-200a.MIMAT0000682;hsa-mir-200b.MIMAT0000318;hsa-mir-141.MIMAT0000432;hsa-mir-141.MIMAT0004598	0.59605	0.99939	138
hsa-mir-200a.MIMAT0001620;hsa-mir-200b.MIMAT0000318;hsa-mir-141.MIMAT0000432;hsa-mir-141.MIMAT0004598	0.59829	0.99939	154
hsa-mir-200a.MIMAT0000682;hsa-mir-200a.MIMAT0001620;hsa-mir-200b.MIMAT0000318;hsa-mir-200c.MIMAT0000617;hsa-mir-200c.MIMAT0004657;hsa-mir-141.MIMAT0004598	0.60057	0.99939	122
hsa-mir-429.MIMAT0001536	0.60168	0.99939	48
hsa-mir-200c.MIMAT0000617;hsa-mir-429.MIMAT0001536	0.60168	0.99939	48
hsa-mir-200a.MIMAT0000682;hsa-mir-200b.MIMAT0000318;hsa-mir-200c.MIMAT0004657;hsa-mir-141.MIMAT0000432;hsa-mir-141.MIMAT0004598	0.60274	0.99939	139
hsa-mir-200b.MIMAT0000318;hsa-mir-200b.MIMAT0004571;hsa-mir-200c.MIMAT0004657;hsa-mir-141.MIMAT0000432;hsa-mir-141.MIMAT0004598;hsa-mir-429.MIMAT0001536	0.60275	0.99939	144
hsa-mir-200a.MIMAT0000682;hsa-mir-200a.MIMAT0001620;hsa-mir-200b.MIMAT0000318;hsa-mir-141.MIMAT0004598;hsa-mir-429.MIMAT0001536	0.60366	0.99939	55
hsa-mir-200a.MIMAT0000682;hsa-mir-200b.MIMAT0000318;hsa-mir-200b.MIMAT0004571;hsa-mir-200c.MIMAT0004657;hsa-mir-141.MIMAT0000432;hsa-mir-141.MIMAT0004598	0.60375	0.99939	150
hsa-mir-200a.MIMAT0000682;hsa-mir-200a.MIMAT0001620;hsa-mir-200c.MIMAT0000617	0.60501	0.99939	58
hsa-mir-200b.MIMAT0000318;hsa-mir-200c.MIMAT0000617;hsa-mir-200c.MIMAT0004657;hsa-mir-141.MIMAT0004598	0.60552	0.99939	144
hsa-mir-200a.MIMAT0001620;hsa-mir-200b.MIMAT0004571;hsa-mir-200c.MIMAT0000617;hsa-mir-200c.MIMAT0004657;hsa-mir-141.MIMAT0000432	0.60709	0.99939	162
hsa-mir-200a.MIMAT0001620;hsa-mir-200b.MIMAT0000318;hsa-mir-200c.MIMAT0000617;hsa-mir-141.MIMAT0004598;hsa-mir-429.MIMAT0001536	0.60883	0.99939	77
hsa-mir-200b.MIMAT0000318;hsa-mir-200b.MIMAT0004571;hsa-mir-200c.MIMAT0000617;hsa-mir-200c.MIMAT0004657	0.61405	0.99939	147
hsa-mir-200b.MIMAT0000318;hsa-mir-200b.MIMAT0004571;hsa-mir-200c.MIMAT0004657;hsa-mir-141.MIMAT0004598	0.61497	0.99939	140
hsa-mir-200b.MIMAT0000318;hsa-mir-200b.MIMAT0004571;hsa-mir-200c.MIMAT0000617;hsa-mir-141.MIMAT0000432	0.61715	0.99939	157
hsa-mir-200b.MIMAT0004571;hsa-mir-200c.MIMAT0000617;hsa-mir-141.MIMAT0004598;hsa-mir-429.MIMAT0001536	0.61989	0.99939	56
hsa-mir-200a.MIMAT0000682;hsa-mir-200a.MIMAT0001620;hsa-mir-200c.MIMAT0000617;hsa-mir-200c.MIMAT0004657;hsa-mir-141.MIMAT0000432;hsa-mir-141.MIMAT0004598	0.61995	0.99939	152
hsa-mir-200a.MIMAT0000682;hsa-mir-200a.MIMAT0001620;hsa-mir-200b.MIMAT0000318;hsa-mir-200b.MIMAT0004571;hsa-mir-141.MIMAT0000432;hsa-mir-429.MIMAT0001536	0.62101	0.99939	54
hsa-mir-200b.MIMAT0004571;hsa-mir-200c.MIMAT0000617;hsa-mir-200c.MIMAT0004657;hsa-mir-141.MIMAT0004598	0.62357	0.99939	147
hsa-mir-200b.MIMAT0000318;hsa-mir-200c.MIMAT0004657;hsa-mir-141.MIMAT0004598	0.62761	0.99939	136
hsa-mir-200a.MIMAT0001620;hsa-mir-200b.MIMAT0000318;hsa-mir-200c.MIMAT0004657;hsa-mir-141.MIMAT0000432;hsa-mir-429.MIMAT0001536	0.62825	0.99939	52
hsa-mir-200a.MIMAT0001620;hsa-mir-200b.MIMAT0000318;hsa-mir-200b.MIMAT0004571;hsa-mir-200c.MIMAT0004657;hsa-mir-141.MIMAT0000432;hsa-mir-141.MIMAT0004598	0.62994	0.99939	146
hsa-mir-200a.MIMAT0001620;hsa-mir-200b.MIMAT0000318;hsa-mir-200c.MIMAT0000617;hsa-mir-200c.MIMAT0004657;hsa-mir-141.MIMAT0000432;hsa-mir-429.MIMAT0001536	0.63287	0.99939	51
hsa-mir-200a.MIMAT0000682;hsa-mir-200a.MIMAT0001620;hsa-mir-200c.MIMAT0000617;hsa-mir-429.MIMAT0001536	0.63316	0.99939	51
hsa-mir-200a.MIMAT0000682;hsa-mir-200a.MIMAT0001620;hsa-mir-141.MIMAT0004598	0.63325	0.99939	78
hsa-mir-200c.MIMAT0000617;hsa-mir-141.MIMAT0000432;hsa-mir-141.MIMAT0004598	0.63343	0.99939	110
hsa-mir-200a.MIMAT0000682;hsa-mir-200b.MIMAT0000318;hsa-mir-200b.MIMAT0004571;hsa-mir-141.MIMAT0000432	0.63411	0.99939	91
hsa-mir-200b.MIMAT0004571;hsa-mir-141.MIMAT0000432;hsa-mir-141.MIMAT0004598;hsa-mir-429.MIMAT0001536	0.63646	0.99939	107
hsa-mir-200a.MIMAT0001620;hsa-mir-200b.MIMAT0004571;hsa-mir-141.MIMAT0000432;hsa-mir-429.MIMAT0001536	0.63679	0.99939	56
hsa-mir-200a.MIMAT0001620;hsa-mir-200b.MIMAT0004571;hsa-mir-200c.MIMAT0000617;hsa-mir-141.MIMAT0000432;hsa-mir-429.MIMAT0001536	0.63679	0.99939	56
hsa-mir-200a.MIMAT0000682;hsa-mir-200b.MIMAT0000318;hsa-mir-200b.MIMAT0004571;hsa-mir-200c.MIMAT0000617;hsa-mir-141.MIMAT0004598	0.63789	0.99939	134
hsa-mir-200a.MIMAT0000682;hsa-mir-141.MIMAT0000432	0.64079	0.99939	105
hsa-mir-141.MIMAT0000432;hsa-mir-429.MIMAT0001536	0.6411	0.99939	56
hsa-mir-200a.MIMAT0000682;hsa-mir-200a.MIMAT0001620;hsa-mir-200b.MIMAT0000318;hsa-mir-200c.MIMAT0004657;hsa-mir-141.MIMAT0000432	0.6411	0.99939	117
hsa-mir-200a.MIMAT0000682;hsa-mir-200a.MIMAT0001620;hsa-mir-200b.MIMAT0000318	0.64202	0.99939	91
hsa-mir-200a.MIMAT0001620;hsa-mir-200b.MIMAT0000318;hsa-mir-200b.MIMAT0004571;hsa-mir-200c.MIMAT0000617;hsa-mir-141.MIMAT0004598	0.64525	0.99939	135
hsa-mir-200b.MIMAT0000318;hsa-mir-200b.MIMAT0004571;hsa-mir-141.MIMAT0004598	0.64662	0.99939	142
hsa-mir-200a.MIMAT0001620;hsa-mir-200b.MIMAT0000318;hsa-mir-200b.MIMAT0004571;hsa-mir-141.MIMAT0000432;hsa-mir-429.MIMAT0001536	0.64982	0.99939	63
hsa-mir-200a.MIMAT0000682;hsa-mir-200a.MIMAT0001620;hsa-mir-200b.MIMAT0004571;hsa-mir-141.MIMAT0000432;hsa-mir-141.MIMAT0004598;hsa-mir-429.MIMAT0001536	0.65672	0.99939	52
hsa-mir-200a.MIMAT0000682;hsa-mir-200a.MIMAT0001620;hsa-mir-200b.MIMAT0004571;hsa-mir-200c.MIMAT0000617;hsa-mir-141.MIMAT0000432;hsa-mir-141.MIMAT0004598;hsa-mir-429.MIMAT0001536	0.65672	0.99939	52
hsa-mir-200a.MIMAT0000682;hsa-mir-200a.MIMAT0001620;hsa-mir-200b.MIMAT0004571;hsa-mir-200c.MIMAT0000617;hsa-mir-200c.MIMAT0004657;hsa-mir-141.MIMAT0000432;hsa-mir-141.MIMAT0004598;hsa-mir-429.MIMAT0001536	0.65672	0.99939	52
hsa-mir-200a.MIMAT0001620;hsa-mir-200b.MIMAT0000318;hsa-mir-200b.MIMAT0004571;hsa-mir-200c.MIMAT0004657;hsa-mir-429.MIMAT0001536	0.66029	0.99939	76
hsa-mir-200a.MIMAT0001620;hsa-mir-200c.MIMAT0000617;hsa-mir-200c.MIMAT0004657	0.66289	0.99939	149
hsa-mir-200a.MIMAT0000682;hsa-mir-200c.MIMAT0004657;hsa-mir-141.MIMAT0000432	0.66369	0.99939	127
hsa-mir-200a.MIMAT0001620;hsa-mir-200b.MIMAT0000318;hsa-mir-200b.MIMAT0004571;hsa-mir-141.MIMAT0000432;hsa-mir-141.MIMAT0004598;hsa-mir-429.MIMAT0001536	0.66632	0.99939	91
hsa-mir-200c.MIMAT0000617;hsa-mir-141.MIMAT0000432;hsa-mir-429.MIMAT0001536	0.6669	0.99939	53
hsa-mir-200a.MIMAT0000682;hsa-mir-200b.MIMAT0004571;hsa-mir-141.MIMAT0000432;hsa-mir-141.MIMAT0004598	0.67314	0.99939	132
hsa-mir-200a.MIMAT0000682;hsa-mir-200a.MIMAT0001620;hsa-mir-200b.MIMAT0000318;hsa-mir-141.MIMAT0000432	0.67318	0.99939	102
hsa-mir-200a.MIMAT0000682;hsa-mir-200a.MIMAT0001620;hsa-mir-200b.MIMAT0000318;hsa-mir-200c.MIMAT0000617;hsa-mir-200c.MIMAT0004657;hsa-mir-141.MIMAT0000432;hsa-mir-141.MIMAT0004598	0.67328	0.99939	152
hsa-mir-200a.MIMAT0000682;hsa-mir-200a.MIMAT0001620;hsa-mir-200b.MIMAT0000318;hsa-mir-200b.MIMAT0004571;hsa-mir-200c.MIMAT0004657;hsa-mir-141.MIMAT0000432;hsa-mir-429.MIMAT0001536	0.67949	0.99939	50
hsa-mir-200a.MIMAT0000682;hsa-mir-200a.MIMAT0001620;hsa-mir-200b.MIMAT0000318;hsa-mir-200b.MIMAT0004571;hsa-mir-200c.MIMAT0000617;hsa-mir-200c.MIMAT0004657;hsa-mir-141.MIMAT0000432;hsa-mir-429.MIMAT0001536	0.67949	0.99939	50
hsa-mir-200a.MIMAT0000682;hsa-mir-200a.MIMAT0001620;hsa-mir-200b.MIMAT0000318;hsa-mir-200b.MIMAT0004571;hsa-mir-200c.MIMAT0004657;hsa-mir-141.MIMAT0000432;hsa-mir-141.MIMAT0004598;hsa-mir-429.MIMAT0001536	0.68041	0.99939	97
hsa-mir-200a.MIMAT0001620;hsa-mir-200b.MIMAT0000318;hsa-mir-200c.MIMAT0000617;hsa-mir-429.MIMAT0001536	0.68249	0.99939	55
hsa-mir-200b.MIMAT0000318;hsa-mir-200c.MIMAT0000617;hsa-mir-200c.MIMAT0004657;hsa-mir-141.MIMAT0000432;hsa-mir-141.MIMAT0004598;hsa-mir-429.MIMAT0001536	0.68322	0.99939	139
hsa-mir-200a.MIMAT0000682;hsa-mir-200c.MIMAT0004657	0.68566	0.99939	51
hsa-mir-200a.MIMAT0000682;hsa-mir-200a.MIMAT0001620;hsa-mir-200b.MIMAT0000318;hsa-mir-200b.MIMAT0004571;hsa-mir-200c.MIMAT0000617;hsa-mir-141.MIMAT0004598	0.68742	0.99939	118
hsa-mir-200a.MIMAT0001620;hsa-mir-200b.MIMAT0000318;hsa-mir-200c.MIMAT0000617;hsa-mir-200c.MIMAT0004657;hsa-mir-141.MIMAT0004598	0.6934	0.99939	149
hsa-mir-200a.MIMAT0001620;hsa-mir-200b.MIMAT0000318;hsa-mir-200b.MIMAT0004571;hsa-mir-200c.MIMAT0000617;hsa-mir-200c.MIMAT0004657;hsa-mir-429.MIMAT0001536	0.69382	0.99939	89
hsa-mir-200a.MIMAT0000682;hsa-mir-200c.MIMAT0004657;hsa-mir-141.MIMAT0000432;hsa-mir-141.MIMAT0004598	0.69489	0.99939	131
hsa-mir-200a.MIMAT0000682;hsa-mir-200a.MIMAT0001620;hsa-mir-200b.MIMAT0000318;hsa-mir-200b.MIMAT0004571;hsa-mir-141.MIMAT0000432;hsa-mir-141.MIMAT0004598;hsa-mir-429.MIMAT0001536	0.69559	0.99939	51
hsa-mir-200a.MIMAT0000682;hsa-mir-200a.MIMAT0001620;hsa-mir-200b.MIMAT0000318;hsa-mir-200b.MIMAT0004571;hsa-mir-200c.MIMAT0000617;hsa-mir-141.MIMAT0000432;hsa-mir-141.MIMAT0004598;hsa-mir-429.MIMAT0001536	0.69559	0.99939	51
hsa-mir-200a.MIMAT0000682;hsa-mir-200b.MIMAT0000318;hsa-mir-200b.MIMAT0004571;hsa-mir-200c.MIMAT0000617;hsa-mir-200c.MIMAT0004657;hsa-mir-141.MIMAT0004598	0.69743	0.99939	128
hsa-mir-200a.MIMAT0000682;hsa-mir-200a.MIMAT0001620;hsa-mir-200b.MIMAT0000318;hsa-mir-200b.MIMAT0004571;hsa-mir-200c.MIMAT0000617;hsa-mir-141.MIMAT0000432;hsa-mir-429.MIMAT0001536	0.70034	0.99939	51
hsa-mir-200a.MIMAT0000682;hsa-mir-200c.MIMAT0000617;hsa-mir-200c.MIMAT0004657;hsa-mir-141.MIMAT0000432	0.70538	0.99939	134
hsa-mir-200a.MIMAT0000682;hsa-mir-200a.MIMAT0001620;hsa-mir-200b.MIMAT0000318;hsa-mir-200b.MIMAT0004571;hsa-mir-200c.MIMAT0000617;hsa-mir-200c.MIMAT0004657;hsa-mir-141.MIMAT0000432;hsa-mir-141.MIMAT0004598;hsa-mir-429.MIMAT0001536	0.70575	0.99939	53
hsa-mir-200a.MIMAT0000682;hsa-mir-200a.MIMAT0001620;hsa-mir-200b.MIMAT0000318;hsa-mir-200c.MIMAT0004657;hsa-mir-141.MIMAT0000432;hsa-mir-141.MIMAT0004598;hsa-mir-429.MIMAT0001536	0.70637	0.99939	61
hsa-mir-200b.MIMAT0000318;hsa-mir-200b.MIMAT0004571;hsa-mir-200c.MIMAT0004657;hsa-mir-141.MIMAT0000432;hsa-mir-429.MIMAT0001536	0.70786	0.99939	56
hsa-mir-200a.MIMAT0000682;hsa-mir-200b.MIMAT0004571;hsa-mir-200c.MIMAT0000617;hsa-mir-200c.MIMAT0004657;hsa-mir-141.MIMAT0004598;hsa-mir-429.MIMAT0001536	0.70922	0.99939	60
hsa-mir-200a.MIMAT0000682;hsa-mir-200b.MIMAT0004571;hsa-mir-200c.MIMAT0004657;hsa-mir-141.MIMAT0004598;hsa-mir-429.MIMAT0001536	0.70922	0.99939	60
hsa-mir-200a.MIMAT0000682;hsa-mir-200a.MIMAT0001620;hsa-mir-200b.MIMAT0000318;hsa-mir-200b.MIMAT0004571;hsa-mir-200c.MIMAT0004657;hsa-mir-141.MIMAT0004598;hsa-mir-429.MIMAT0001536	0.70959	0.99939	84
hsa-mir-200b.MIMAT0000318;hsa-mir-200b.MIMAT0004571;hsa-mir-200c.MIMAT0000617;hsa-mir-200c.MIMAT0004657;hsa-mir-141.MIMAT0000432;hsa-mir-141.MIMAT0004598;hsa-mir-429.MIMAT0001536	0.71047	0.99939	147
hsa-mir-200b.MIMAT0000318;hsa-mir-200b.MIMAT0004571;hsa-mir-200c.MIMAT0000617;hsa-mir-141.MIMAT0004598;hsa-mir-429.MIMAT0001536	0.71229	0.99939	58
hsa-mir-200a.MIMAT0000682;hsa-mir-200a.MIMAT0001620;hsa-mir-200b.MIMAT0004571;hsa-mir-200c.MIMAT0000617;hsa-mir-200c.MIMAT0004657;hsa-mir-141.MIMAT0000432;hsa-mir-141.MIMAT0004598	0.71494	0.99939	154
hsa-mir-200a.MIMAT0000682;hsa-mir-200a.MIMAT0001620;hsa-mir-200c.MIMAT0004657;hsa-mir-141.MIMAT0000432;hsa-mir-429.MIMAT0001536	0.71772	0.99939	54
hsa-mir-200a.MIMAT0000682;hsa-mir-200a.MIMAT0001620;hsa-mir-200c.MIMAT0000617;hsa-mir-200c.MIMAT0004657;hsa-mir-141.MIMAT0000432;hsa-mir-429.MIMAT0001536	0.71772	0.99939	54
hsa-mir-200b.MIMAT0004571;hsa-mir-200c.MIMAT0000617;hsa-mir-200c.MIMAT0004657	0.71838	0.99939	184
hsa-mir-200b.MIMAT0004571;hsa-mir-200c.MIMAT0004657;hsa-mir-141.MIMAT0000432;hsa-mir-141.MIMAT0004598	0.71853	0.99939	121
hsa-mir-200a.MIMAT0000682;hsa-mir-200a.MIMAT0001620;hsa-mir-200b.MIMAT0000318;hsa-mir-200b.MIMAT0004571;hsa-mir-200c.MIMAT0000617;hsa-mir-200c.MIMAT0004657;hsa-mir-429.MIMAT0001536	0.719	0.99939	77
hsa-mir-200a.MIMAT0000682;hsa-mir-200a.MIMAT0001620;hsa-mir-200c.MIMAT0004657;hsa-mir-141.MIMAT0000432;hsa-mir-141.MIMAT0004598	0.71992	0.99939	106
hsa-mir-200a.MIMAT0000682;hsa-mir-200a.MIMAT0001620;hsa-mir-200c.MIMAT0000617;hsa-mir-200c.MIMAT0004657;hsa-mir-141.MIMAT0000432	0.72064	0.99939	137
hsa-mir-200a.MIMAT0001620;hsa-mir-200b.MIMAT0000318;hsa-mir-200b.MIMAT0004571;hsa-mir-200c.MIMAT0000617;hsa-mir-200c.MIMAT0004657;hsa-mir-141.MIMAT0000432	0.72377	0.99939	152
hsa-mir-200b.MIMAT0000318;hsa-mir-200b.MIMAT0004571;hsa-mir-200c.MIMAT0000617;hsa-mir-200c.MIMAT0004657;hsa-mir-141.MIMAT0004598;hsa-mir-429.MIMAT0001536	0.72386	0.99939	124
hsa-mir-200c.MIMAT0004657;hsa-mir-429.MIMAT0001536	0.72537	0.99939	52
hsa-mir-200a.MIMAT0001620;hsa-mir-200b.MIMAT0000318;hsa-mir-200b.MIMAT0004571	0.72594	0.99939	114
hsa-mir-200a.MIMAT0001620;hsa-mir-200c.MIMAT0000617;hsa-mir-200c.MIMAT0004657;hsa-mir-141.MIMAT0000432	0.72629	0.99939	190
hsa-mir-200a.MIMAT0001620;hsa-mir-200b.MIMAT0004571;hsa-mir-429.MIMAT0001536	0.72652	0.99939	67
hsa-mir-200a.MIMAT0001620;hsa-mir-200b.MIMAT0004571;hsa-mir-200c.MIMAT0000617;hsa-mir-429.MIMAT0001536	0.72652	0.99939	67
hsa-mir-200a.MIMAT0000682;hsa-mir-200a.MIMAT0001620;hsa-mir-200b.MIMAT0004571;hsa-mir-200c.MIMAT0000617;hsa-mir-200c.MIMAT0004657;hsa-mir-141.MIMAT0000432;hsa-mir-429.MIMAT0001536	0.72718	0.99939	51
hsa-mir-200a.MIMAT0001620;hsa-mir-200b.MIMAT0000318;hsa-mir-141.MIMAT0000432;hsa-mir-429.MIMAT0001536	0.72733	0.99939	53
hsa-mir-200a.MIMAT0001620;hsa-mir-200b.MIMAT0000318;hsa-mir-200c.MIMAT0000617;hsa-mir-141.MIMAT0000432;hsa-mir-429.MIMAT0001536	0.72733	0.99939	53
hsa-mir-200a.MIMAT0000682;hsa-mir-200b.MIMAT0000318	0.72733	0.99939	68
hsa-mir-200a.MIMAT0001620;hsa-mir-200b.MIMAT0000318;hsa-mir-200b.MIMAT0004571;hsa-mir-141.MIMAT0000432	0.73556	0.99939	107
hsa-mir-200a.MIMAT0000682;hsa-mir-200a.MIMAT0001620;hsa-mir-200c.MIMAT0004657	0.73615	0.99939	102
hsa-mir-200a.MIMAT0001620;hsa-mir-200b.MIMAT0000318;hsa-mir-200c.MIMAT0000617;hsa-mir-141.MIMAT0000432;hsa-mir-141.MIMAT0004598	0.73815	0.99939	161
hsa-mir-200a.MIMAT0000682;hsa-mir-200a.MIMAT0001620;hsa-mir-200b.MIMAT0000318;hsa-mir-200b.MIMAT0004571;hsa-mir-200c.MIMAT0000617;hsa-mir-141.MIMAT0000432	0.7388	0.99939	99
hsa-mir-200c.MIMAT0000617;hsa-mir-200c.MIMAT0004657;hsa-mir-429.MIMAT0001536	0.73903	0.99939	53
hsa-mir-200a.MIMAT0000682;hsa-mir-200c.MIMAT0000617;hsa-mir-200c.MIMAT0004657;hsa-mir-141.MIMAT0000432;hsa-mir-141.MIMAT0004598	0.73911	0.99939	139
hsa-mir-200b.MIMAT0004571;hsa-mir-200c.MIMAT0000617;hsa-mir-429.MIMAT0001536	0.74002	0.99939	52
hsa-mir-200b.MIMAT0004571;hsa-mir-429.MIMAT0001536	0.74002	0.99939	52
hsa-mir-200a.MIMAT0000682;hsa-mir-200a.MIMAT0001620;hsa-mir-429.MIMAT0001536	0.74195	0.99939	53
hsa-mir-200a.MIMAT0000682;hsa-mir-200a.MIMAT0001620;hsa-mir-200c.MIMAT0000617;hsa-mir-141.MIMAT0000432	0.74407	0.99939	117
hsa-mir-200b.MIMAT0004571;hsa-mir-200c.MIMAT0004657;hsa-mir-141.MIMAT0004598	0.74481	0.99939	126
hsa-mir-200a.MIMAT0000682;hsa-mir-200c.MIMAT0004657;hsa-mir-141.MIMAT0004598;hsa-mir-429.MIMAT0001536	0.74673	0.99939	64
hsa-mir-200a.MIMAT0000682;hsa-mir-200c.MIMAT0000617;hsa-mir-200c.MIMAT0004657;hsa-mir-141.MIMAT0004598;hsa-mir-429.MIMAT0001536	0.74673	0.99939	64
hsa-mir-200b.MIMAT0004571;hsa-mir-200c.MIMAT0000617	0.74931	0.99939	164
hsa-mir-200a.MIMAT0001620;hsa-mir-200b.MIMAT0004571;hsa-mir-200c.MIMAT0004657;hsa-mir-141.MIMAT0000432;hsa-mir-429.MIMAT0001536	0.75121	0.99939	60
hsa-mir-200b.MIMAT0000318;hsa-mir-200b.MIMAT0004571;hsa-mir-141.MIMAT0000432	0.75931	0.99939	133
hsa-mir-200c.MIMAT0004657;hsa-mir-141.MIMAT0000432;hsa-mir-141.MIMAT0004598	0.7618	0.99939	120
hsa-mir-200a.MIMAT0001620;hsa-mir-200b.MIMAT0000318;hsa-mir-200c.MIMAT0004657;hsa-mir-141.MIMAT0004598;hsa-mir-429.MIMAT0001536	0.76268	0.99939	54
hsa-mir-200a.MIMAT0001620;hsa-mir-200c.MIMAT0000617;hsa-mir-141.MIMAT0000432	0.76504	0.99939	176
hsa-mir-200a.MIMAT0001620;hsa-mir-200b.MIMAT0000318;hsa-mir-200c.MIMAT0004657;hsa-mir-141.MIMAT0000432;hsa-mir-141.MIMAT0004598;hsa-mir-429.MIMAT0001536	0.76773	0.99939	145
hsa-mir-200a.MIMAT0000682;hsa-mir-200b.MIMAT0000318;hsa-mir-200b.MIMAT0004571;hsa-mir-200c.MIMAT0004657;hsa-mir-141.MIMAT0000432;hsa-mir-141.MIMAT0004598;hsa-mir-429.MIMAT0001536	0.77149	0.99939	65
hsa-mir-200a.MIMAT0000682;hsa-mir-200b.MIMAT0000318;hsa-mir-200b.MIMAT0004571;hsa-mir-200c.MIMAT0000617;hsa-mir-200c.MIMAT0004657;hsa-mir-141.MIMAT0000432;hsa-mir-141.MIMAT0004598;hsa-mir-429.MIMAT0001536	0.77149	0.99939	65
hsa-mir-200a.MIMAT0000682;hsa-mir-200b.MIMAT0000318;hsa-mir-200b.MIMAT0004571;hsa-mir-200c.MIMAT0000617;hsa-mir-200c.MIMAT0004657;hsa-mir-141.MIMAT0000432;hsa-mir-141.MIMAT0004598	0.77364	0.99939	153
hsa-mir-200a.MIMAT0000682;hsa-mir-200b.MIMAT0000318;hsa-mir-141.MIMAT0000432	0.77878	0.99939	64
hsa-mir-200a.MIMAT0000682;hsa-mir-141.MIMAT0004598;hsa-mir-429.MIMAT0001536	0.77936	0.99939	55
hsa-mir-200a.MIMAT0000682;hsa-mir-200c.MIMAT0000617;hsa-mir-141.MIMAT0004598;hsa-mir-429.MIMAT0001536	0.77936	0.99939	55
hsa-mir-200a.MIMAT0000682;hsa-mir-200a.MIMAT0001620;hsa-mir-200c.MIMAT0000617;hsa-mir-200c.MIMAT0004657;hsa-mir-429.MIMAT0001536	0.78031	0.99939	53
hsa-mir-200a.MIMAT0000682;hsa-mir-200a.MIMAT0001620;hsa-mir-200c.MIMAT0004657;hsa-mir-429.MIMAT0001536	0.78031	0.99939	53
hsa-mir-200a.MIMAT0001620;hsa-mir-200b.MIMAT0000318;hsa-mir-200b.MIMAT0004571;hsa-mir-200c.MIMAT0004657;hsa-mir-141.MIMAT0000432	0.78355	0.99939	133
hsa-mir-200a.MIMAT0000682;hsa-mir-200b.MIMAT0000318;hsa-mir-200b.MIMAT0004571;hsa-mir-141.MIMAT0000432;hsa-mir-141.MIMAT0004598	0.7872	0.99939	139
hsa-mir-200a.MIMAT0000682;hsa-mir-200a.MIMAT0001620;hsa-mir-200b.MIMAT0000318;hsa-mir-200c.MIMAT0000617;hsa-mir-141.MIMAT0000432;hsa-mir-141.MIMAT0004598;hsa-mir-429.MIMAT0001536	0.78762	0.99939	63
hsa-mir-200a.MIMAT0000682;hsa-mir-200a.MIMAT0001620;hsa-mir-200b.MIMAT0000318;hsa-mir-141.MIMAT0000432;hsa-mir-141.MIMAT0004598;hsa-mir-429.MIMAT0001536	0.78762	0.99939	63
hsa-mir-200a.MIMAT0000682;hsa-mir-200b.MIMAT0000318;hsa-mir-200c.MIMAT0000617;hsa-mir-200c.MIMAT0004657;hsa-mir-141.MIMAT0004598;hsa-mir-429.MIMAT0001536	0.78762	0.99939	64
hsa-mir-200a.MIMAT0000682;hsa-mir-200b.MIMAT0000318;hsa-mir-200b.MIMAT0004571;hsa-mir-429.MIMAT0001536	0.78863	0.99939	53
hsa-mir-200a.MIMAT0000682;hsa-mir-200b.MIMAT0000318;hsa-mir-200b.MIMAT0004571;hsa-mir-200c.MIMAT0000617;hsa-mir-429.MIMAT0001536	0.78863	0.99939	53
hsa-mir-200a.MIMAT0000682;hsa-mir-200b.MIMAT0000318;hsa-mir-200c.MIMAT0004657;hsa-mir-141.MIMAT0000432;hsa-mir-141.MIMAT0004598;hsa-mir-429.MIMAT0001536	0.78994	0.99939	62
hsa-mir-200a.MIMAT0000682;hsa-mir-200b.MIMAT0000318;hsa-mir-200c.MIMAT0000617;hsa-mir-200c.MIMAT0004657;hsa-mir-141.MIMAT0000432;hsa-mir-141.MIMAT0004598;hsa-mir-429.MIMAT0001536	0.78994	0.99939	62
hsa-mir-200b.MIMAT0000318;hsa-mir-200b.MIMAT0004571;hsa-mir-141.MIMAT0004598;hsa-mir-429.MIMAT0001536	0.79229	0.99939	59
hsa-mir-141.MIMAT0004598;hsa-mir-429.MIMAT0001536	0.79248	0.99939	58
hsa-mir-200c.MIMAT0000617;hsa-mir-141.MIMAT0004598;hsa-mir-429.MIMAT0001536	0.79347	0.99939	57
hsa-mir-200b.MIMAT0000318;hsa-mir-200b.MIMAT0004571;hsa-mir-200c.MIMAT0000617;hsa-mir-200c.MIMAT0004657;hsa-mir-141.MIMAT0004598	0.79525	0.99939	164
hsa-mir-200a.MIMAT0000682;hsa-mir-200b.MIMAT0004571;hsa-mir-200c.MIMAT0004657;hsa-mir-141.MIMAT0000432;hsa-mir-141.MIMAT0004598;hsa-mir-429.MIMAT0001536	0.80063	0.99939	71
hsa-mir-200b.MIMAT0004571;hsa-mir-200c.MIMAT0000617;hsa-mir-141.MIMAT0000432;hsa-mir-141.MIMAT0004598;hsa-mir-429.MIMAT0001536	0.80075	0.99939	72
hsa-mir-200a.MIMAT0000682;hsa-mir-200a.MIMAT0001620;hsa-mir-200b.MIMAT0000318;hsa-mir-200b.MIMAT0004571;hsa-mir-200c.MIMAT0000617	0.80493	0.99939	97
hsa-mir-200a.MIMAT0001620;hsa-mir-200b.MIMAT0000318	0.80666	0.99939	107
hsa-mir-200a.MIMAT0000682;hsa-mir-200b.MIMAT0004571;hsa-mir-200c.MIMAT0000617;hsa-mir-141.MIMAT0000432;hsa-mir-141.MIMAT0004598;hsa-mir-429.MIMAT0001536	0.80742	0.99939	61
hsa-mir-200b.MIMAT0004571;hsa-mir-141.MIMAT0000432	0.80761	0.99939	128
hsa-mir-200a.MIMAT0000682;hsa-mir-200b.MIMAT0004571;hsa-mir-141.MIMAT0000432;hsa-mir-141.MIMAT0004598;hsa-mir-429.MIMAT0001536	0.80808	0.99939	60
hsa-mir-200b.MIMAT0004571;hsa-mir-200c.MIMAT0000617;hsa-mir-200c.MIMAT0004657;hsa-mir-141.MIMAT0000432	0.80863	0.99939	175
hsa-mir-200b.MIMAT0000318;hsa-mir-200c.MIMAT0000617;hsa-mir-141.MIMAT0004598	0.80985	0.99939	140
hsa-mir-200a.MIMAT0000682;hsa-mir-200b.MIMAT0000318;hsa-mir-141.MIMAT0000432;hsa-mir-429.MIMAT0001536	0.81056	0.99939	58
hsa-mir-200a.MIMAT0000682;hsa-mir-200b.MIMAT0000318;hsa-mir-200c.MIMAT0000617;hsa-mir-141.MIMAT0000432;hsa-mir-429.MIMAT0001536	0.81056	0.99939	58
hsa-mir-200a.MIMAT0001620;hsa-mir-200b.MIMAT0004571;hsa-mir-200c.MIMAT0000617;hsa-mir-200c.MIMAT0004657	0.81077	0.99939	140
hsa-mir-200a.MIMAT0000682;hsa-mir-200c.MIMAT0000617;hsa-mir-200c.MIMAT0004657;hsa-mir-141.MIMAT0004598	0.81208	0.99939	119
hsa-mir-200a.MIMAT0000682;hsa-mir-200a.MIMAT0001620;hsa-mir-200b.MIMAT0000318;hsa-mir-200c.MIMAT0004657;hsa-mir-429.MIMAT0001536	0.81271	0.99939	56
hsa-mir-200a.MIMAT0000682;hsa-mir-200a.MIMAT0001620;hsa-mir-200b.MIMAT0000318;hsa-mir-200c.MIMAT0000617;hsa-mir-200c.MIMAT0004657;hsa-mir-429.MIMAT0001536	0.81271	0.99939	56
hsa-mir-200a.MIMAT0000682;hsa-mir-200b.MIMAT0000318;hsa-mir-429.MIMAT0001536	0.81307	0.99939	59
hsa-mir-200a.MIMAT0000682;hsa-mir-200a.MIMAT0001620;hsa-mir-200b.MIMAT0000318;hsa-mir-200b.MIMAT0004571;hsa-mir-200c.MIMAT0004657;hsa-mir-141.MIMAT0000432	0.81318	0.99939	107
hsa-mir-200b.MIMAT0000318;hsa-mir-200b.MIMAT0004571;hsa-mir-200c.MIMAT0000617;hsa-mir-200c.MIMAT0004657;hsa-mir-141.MIMAT0000432;hsa-mir-429.MIMAT0001536	0.81388	0.99939	58
hsa-mir-200a.MIMAT0000682;hsa-mir-200b.MIMAT0004571;hsa-mir-141.MIMAT0000432;hsa-mir-429.MIMAT0001536	0.814	0.99939	58
hsa-mir-200a.MIMAT0000682;hsa-mir-200b.MIMAT0004571;hsa-mir-200c.MIMAT0000617;hsa-mir-141.MIMAT0000432;hsa-mir-429.MIMAT0001536	0.814	0.99939	58
hsa-mir-200b.MIMAT0000318;hsa-mir-200b.MIMAT0004571;hsa-mir-141.MIMAT0000432;hsa-mir-429.MIMAT0001536	0.81684	0.99939	57
hsa-mir-200b.MIMAT0000318;hsa-mir-200b.MIMAT0004571;hsa-mir-200c.MIMAT0000617;hsa-mir-141.MIMAT0000432;hsa-mir-429.MIMAT0001536	0.81684	0.99939	57
hsa-mir-200a.MIMAT0000682;hsa-mir-200a.MIMAT0001620;hsa-mir-200b.MIMAT0000318;hsa-mir-200b.MIMAT0004571;hsa-mir-141.MIMAT0000432	0.81719	0.99939	96
hsa-mir-200a.MIMAT0001620;hsa-mir-200c.MIMAT0004657	0.81728	0.99939	127
hsa-mir-200a.MIMAT0000682;hsa-mir-200b.MIMAT0004571;hsa-mir-200c.MIMAT0000617;hsa-mir-200c.MIMAT0004657;hsa-mir-429.MIMAT0001536	0.81992	0.99939	60
hsa-mir-200a.MIMAT0000682;hsa-mir-200a.MIMAT0001620;hsa-mir-200b.MIMAT0000318;hsa-mir-200b.MIMAT0004571;hsa-mir-200c.MIMAT0000617;hsa-mir-200c.MIMAT0004657	0.82812	0.99939	103
hsa-mir-200a.MIMAT0000682;hsa-mir-200b.MIMAT0000318;hsa-mir-200c.MIMAT0000617;hsa-mir-429.MIMAT0001536	0.82885	0.99939	55
hsa-mir-200a.MIMAT0000682;hsa-mir-200a.MIMAT0001620;hsa-mir-141.MIMAT0000432;hsa-mir-429.MIMAT0001536	0.82895	0.99939	55
hsa-mir-200a.MIMAT0000682;hsa-mir-200a.MIMAT0001620;hsa-mir-200c.MIMAT0000617;hsa-mir-141.MIMAT0000432;hsa-mir-429.MIMAT0001536	0.82895	0.99939	55
hsa-mir-200a.MIMAT0000682;hsa-mir-200b.MIMAT0000318;hsa-mir-200b.MIMAT0004571;hsa-mir-141.MIMAT0004598	0.8301	0.99939	98
hsa-mir-200a.MIMAT0001620;hsa-mir-200b.MIMAT0004571;hsa-mir-200c.MIMAT0000617;hsa-mir-200c.MIMAT0004657;hsa-mir-141.MIMAT0000432;hsa-mir-141.MIMAT0004598	0.8301	0.99939	180
hsa-mir-200a.MIMAT0001620;hsa-mir-200b.MIMAT0000318;hsa-mir-200b.MIMAT0004571;hsa-mir-200c.MIMAT0000617;hsa-mir-141.MIMAT0000432	0.8315	0.99939	127
hsa-mir-200a.MIMAT0000682;hsa-mir-200a.MIMAT0001620;hsa-mir-141.MIMAT0000432	0.83156	0.99939	71
hsa-mir-200b.MIMAT0000318;hsa-mir-200b.MIMAT0004571;hsa-mir-200c.MIMAT0004657;hsa-mir-429.MIMAT0001536	0.83282	0.99939	66
hsa-mir-200a.MIMAT0000682;hsa-mir-200b.MIMAT0000318;hsa-mir-200b.MIMAT0004571;hsa-mir-141.MIMAT0000432;hsa-mir-141.MIMAT0004598;hsa-mir-429.MIMAT0001536	0.83331	0.99939	59
hsa-mir-200a.MIMAT0000682;hsa-mir-200b.MIMAT0000318;hsa-mir-200b.MIMAT0004571;hsa-mir-200c.MIMAT0000617;hsa-mir-141.MIMAT0000432;hsa-mir-141.MIMAT0004598;hsa-mir-429.MIMAT0001536	0.83331	0.99939	59
hsa-mir-200a.MIMAT0000682;hsa-mir-200c.MIMAT0000617;hsa-mir-141.MIMAT0000432	0.83396	0.99939	107
hsa-mir-200a.MIMAT0001620;hsa-mir-200b.MIMAT0000318;hsa-mir-200c.MIMAT0004657;hsa-mir-141.MIMAT0000432;hsa-mir-141.MIMAT0004598	0.83424	0.99939	154
hsa-mir-200a.MIMAT0001620;hsa-mir-200b.MIMAT0000318;hsa-mir-200c.MIMAT0000617;hsa-mir-200c.MIMAT0004657;hsa-mir-141.MIMAT0000432;hsa-mir-141.MIMAT0004598	0.83575	0.99939	158
hsa-mir-200a.MIMAT0000682;hsa-mir-200a.MIMAT0001620;hsa-mir-200b.MIMAT0000318;hsa-mir-141.MIMAT0000432;hsa-mir-429.MIMAT0001536	0.83575	0.99939	58
hsa-mir-200a.MIMAT0000682;hsa-mir-200a.MIMAT0001620;hsa-mir-200b.MIMAT0000318;hsa-mir-200c.MIMAT0000617;hsa-mir-141.MIMAT0000432;hsa-mir-429.MIMAT0001536	0.83575	0.99939	58
hsa-mir-200a.MIMAT0000682;hsa-mir-200b.MIMAT0000318;hsa-mir-200c.MIMAT0004657;hsa-mir-141.MIMAT0000432;hsa-mir-429.MIMAT0001536	0.83689	0.99939	60
hsa-mir-200a.MIMAT0000682;hsa-mir-200b.MIMAT0000318;hsa-mir-200c.MIMAT0000617;hsa-mir-200c.MIMAT0004657;hsa-mir-141.MIMAT0000432;hsa-mir-429.MIMAT0001536	0.83689	0.99939	60
hsa-mir-200a.MIMAT0000682;hsa-mir-141.MIMAT0000432;hsa-mir-141.MIMAT0004598	0.83741	0.99939	121
hsa-mir-200a.MIMAT0001620;hsa-mir-200b.MIMAT0000318;hsa-mir-200c.MIMAT0000617;hsa-mir-141.MIMAT0000432;hsa-mir-141.MIMAT0004598;hsa-mir-429.MIMAT0001536	0.83862	0.99939	91
hsa-mir-200b.MIMAT0000318;hsa-mir-141.MIMAT0000432;hsa-mir-429.MIMAT0001536	0.83961	0.99939	55
hsa-mir-200b.MIMAT0000318;hsa-mir-200c.MIMAT0000617;hsa-mir-141.MIMAT0000432;hsa-mir-429.MIMAT0001536	0.83961	0.99939	55
hsa-mir-200a.MIMAT0001620;hsa-mir-200b.MIMAT0000318;hsa-mir-200b.MIMAT0004571;hsa-mir-200c.MIMAT0000617;hsa-mir-141.MIMAT0000432;hsa-mir-141.MIMAT0004598	0.84008	0.99939	155
hsa-mir-200a.MIMAT0001620;hsa-mir-200b.MIMAT0000318;hsa-mir-141.MIMAT0000432	0.84025	0.99939	118
hsa-mir-200b.MIMAT0000318;hsa-mir-200c.MIMAT0004657;hsa-mir-429.MIMAT0001536	0.84065	0.99939	54
hsa-mir-200a.MIMAT0000682;hsa-mir-200a.MIMAT0001620;hsa-mir-200b.MIMAT0000318;hsa-mir-141.MIMAT0000432;hsa-mir-141.MIMAT0004598	0.84566	0.99939	151
hsa-mir-200b.MIMAT0000318;hsa-mir-429.MIMAT0001536	0.84741	0.99939	53
hsa-mir-200b.MIMAT0000318;hsa-mir-200c.MIMAT0000617;hsa-mir-429.MIMAT0001536	0.84741	0.99939	53
hsa-mir-200a.MIMAT0001620;hsa-mir-200b.MIMAT0000318;hsa-mir-200c.MIMAT0000617	0.848	0.99939	111
hsa-mir-200a.MIMAT0000682;hsa-mir-200a.MIMAT0001620;hsa-mir-200b.MIMAT0000318;hsa-mir-200c.MIMAT0000617;hsa-mir-141.MIMAT0004598	0.84904	0.99939	121
hsa-mir-200a.MIMAT0000682;hsa-mir-200b.MIMAT0000318;hsa-mir-200b.MIMAT0004571;hsa-mir-200c.MIMAT0000617;hsa-mir-141.MIMAT0000432;hsa-mir-141.MIMAT0004598	0.85117	0.99939	147
hsa-mir-200b.MIMAT0004571;hsa-mir-200c.MIMAT0000617;hsa-mir-141.MIMAT0000432	0.85148	0.99939	192
hsa-mir-200a.MIMAT0000682;hsa-mir-200a.MIMAT0001620;hsa-mir-200b.MIMAT0000318;hsa-mir-200c.MIMAT0000617;hsa-mir-200c.MIMAT0004657;hsa-mir-141.MIMAT0004598;hsa-mir-429.MIMAT0001536	0.85159	0.99939	98
hsa-mir-200a.MIMAT0001620;hsa-mir-200b.MIMAT0000318;hsa-mir-200b.MIMAT0004571;hsa-mir-200c.MIMAT0000617;hsa-mir-200c.MIMAT0004657;hsa-mir-141.MIMAT0000432;hsa-mir-429.MIMAT0001536	0.85217	0.99939	94
hsa-mir-200b.MIMAT0000318;hsa-mir-200b.MIMAT0004571;hsa-mir-200c.MIMAT0000617;hsa-mir-141.MIMAT0000432;hsa-mir-141.MIMAT0004598;hsa-mir-429.MIMAT0001536	0.85331	0.99939	90
hsa-mir-200a.MIMAT0000682;hsa-mir-200a.MIMAT0001620;hsa-mir-200b.MIMAT0000318;hsa-mir-200b.MIMAT0004571	0.85439	0.99939	95
hsa-mir-200b.MIMAT0000318;hsa-mir-200c.MIMAT0000617;hsa-mir-141.MIMAT0000432;hsa-mir-141.MIMAT0004598	0.85509	0.99939	135
hsa-mir-200a.MIMAT0000682;hsa-mir-200b.MIMAT0004571;hsa-mir-200c.MIMAT0004657;hsa-mir-429.MIMAT0001536	0.85657	0.99939	59
hsa-mir-200a.MIMAT0000682;hsa-mir-200c.MIMAT0000617;hsa-mir-141.MIMAT0000432;hsa-mir-141.MIMAT0004598;hsa-mir-429.MIMAT0001536	0.85716	0.99939	63
hsa-mir-200a.MIMAT0000682;hsa-mir-200a.MIMAT0001620;hsa-mir-200b.MIMAT0000318;hsa-mir-200c.MIMAT0004657;hsa-mir-141.MIMAT0000432;hsa-mir-429.MIMAT0001536	0.86061	0.99939	60
hsa-mir-200b.MIMAT0000318;hsa-mir-200b.MIMAT0004571;hsa-mir-200c.MIMAT0004657;hsa-mir-141.MIMAT0000432;hsa-mir-141.MIMAT0004598	0.86282	0.99939	161
hsa-mir-200a.MIMAT0000682;hsa-mir-200c.MIMAT0000617;hsa-mir-141.MIMAT0000432;hsa-mir-429.MIMAT0001536	0.86491	0.99939	52
hsa-mir-200a.MIMAT0000682;hsa-mir-200b.MIMAT0004571	0.86576	0.99939	51
hsa-mir-200b.MIMAT0000318;hsa-mir-200b.MIMAT0004571;hsa-mir-200c.MIMAT0000617;hsa-mir-429.MIMAT0001536	0.87283	0.99939	64
hsa-mir-200b.MIMAT0000318;hsa-mir-200b.MIMAT0004571;hsa-mir-200c.MIMAT0000617;hsa-mir-141.MIMAT0004598	0.87318	0.99939	152
hsa-mir-200a.MIMAT0000682;hsa-mir-141.MIMAT0000432;hsa-mir-429.MIMAT0001536	0.87341	0.99939	51
hsa-mir-200b.MIMAT0000318;hsa-mir-200c.MIMAT0004657;hsa-mir-141.MIMAT0000432;hsa-mir-429.MIMAT0001536	0.87562	0.99939	54
hsa-mir-200a.MIMAT0000682;hsa-mir-200a.MIMAT0001620;hsa-mir-200b.MIMAT0000318;hsa-mir-200c.MIMAT0000617;hsa-mir-141.MIMAT0004598;hsa-mir-429.MIMAT0001536	0.87605	0.99939	59
hsa-mir-200a.MIMAT0000682;hsa-mir-200a.MIMAT0001620;hsa-mir-200b.MIMAT0000318;hsa-mir-141.MIMAT0004598	0.87657	0.99939	98
hsa-mir-200b.MIMAT0004571;hsa-mir-200c.MIMAT0004657	0.87667	0.99939	161
hsa-mir-200a.MIMAT0000682;hsa-mir-200a.MIMAT0001620;hsa-mir-200b.MIMAT0000318;hsa-mir-200c.MIMAT0000617;hsa-mir-200c.MIMAT0004657;hsa-mir-141.MIMAT0000432;hsa-mir-141.MIMAT0004598;hsa-mir-429.MIMAT0001536	0.87865	0.99939	57
hsa-mir-200b.MIMAT0000318;hsa-mir-141.MIMAT0000432;hsa-mir-141.MIMAT0004598	0.88082	0.99939	129
hsa-mir-200b.MIMAT0000318;hsa-mir-200b.MIMAT0004571;hsa-mir-200c.MIMAT0000617;hsa-mir-200c.MIMAT0004657;hsa-mir-141.MIMAT0000432;hsa-mir-141.MIMAT0004598	0.88095	0.99939	172
hsa-mir-200a.MIMAT0000682;hsa-mir-141.MIMAT0000432;hsa-mir-141.MIMAT0004598;hsa-mir-429.MIMAT0001536	0.88117	0.99939	64
hsa-mir-200a.MIMAT0000682;hsa-mir-200b.MIMAT0000318;hsa-mir-200c.MIMAT0004657;hsa-mir-429.MIMAT0001536	0.88255	0.99939	55
hsa-mir-200a.MIMAT0000682;hsa-mir-200b.MIMAT0000318;hsa-mir-200c.MIMAT0000617;hsa-mir-200c.MIMAT0004657;hsa-mir-429.MIMAT0001536	0.88255	0.99939	55
hsa-mir-200b.MIMAT0000318;hsa-mir-141.MIMAT0004598;hsa-mir-429.MIMAT0001536	0.88621	0.99939	53
hsa-mir-200b.MIMAT0000318;hsa-mir-200c.MIMAT0000617;hsa-mir-141.MIMAT0004598;hsa-mir-429.MIMAT0001536	0.88621	0.99939	53
hsa-mir-200a.MIMAT0000682;hsa-mir-200b.MIMAT0000318;hsa-mir-200c.MIMAT0004657;hsa-mir-141.MIMAT0004598;hsa-mir-429.MIMAT0001536	0.88762	0.99939	60
hsa-mir-200a.MIMAT0001620;hsa-mir-200b.MIMAT0000318;hsa-mir-200b.MIMAT0004571;hsa-mir-200c.MIMAT0000617;hsa-mir-200c.MIMAT0004657;hsa-mir-141.MIMAT0004598;hsa-mir-429.MIMAT0001536	0.89181	0.99939	117
hsa-mir-200a.MIMAT0000682;hsa-mir-200b.MIMAT0004571;hsa-mir-200c.MIMAT0000617;hsa-mir-200c.MIMAT0004657;hsa-mir-141.MIMAT0000432	0.89244	0.99939	151
hsa-mir-200b.MIMAT0000318;hsa-mir-200b.MIMAT0004571;hsa-mir-200c.MIMAT0000617;hsa-mir-141.MIMAT0000432;hsa-mir-141.MIMAT0004598	0.89391	0.99939	168
hsa-mir-200a.MIMAT0000682;hsa-mir-200c.MIMAT0004657;hsa-mir-141.MIMAT0000432;hsa-mir-429.MIMAT0001536	0.89618	0.99939	57
hsa-mir-200a.MIMAT0000682;hsa-mir-200c.MIMAT0000617;hsa-mir-200c.MIMAT0004657;hsa-mir-141.MIMAT0000432;hsa-mir-429.MIMAT0001536	0.89618	0.99939	57
hsa-mir-200b.MIMAT0000318;hsa-mir-200b.MIMAT0004571;hsa-mir-200c.MIMAT0004657;hsa-mir-141.MIMAT0000432	0.90066	0.99939	156
hsa-mir-200a.MIMAT0000682;hsa-mir-200b.MIMAT0000318;hsa-mir-200b.MIMAT0004571;hsa-mir-141.MIMAT0000432;hsa-mir-429.MIMAT0001536	0.91104	0.99939	56
hsa-mir-200a.MIMAT0000682;hsa-mir-200b.MIMAT0000318;hsa-mir-200b.MIMAT0004571;hsa-mir-200c.MIMAT0000617;hsa-mir-141.MIMAT0000432;hsa-mir-429.MIMAT0001536	0.91104	0.99939	56
hsa-mir-200a.MIMAT0000682;hsa-mir-200b.MIMAT0000318;hsa-mir-200c.MIMAT0000617;hsa-mir-141.MIMAT0000432;hsa-mir-141.MIMAT0004598	0.91169	0.99939	146
hsa-mir-200a.MIMAT0000682;hsa-mir-200b.MIMAT0004571;hsa-mir-200c.MIMAT0000617;hsa-mir-200c.MIMAT0004657;hsa-mir-141.MIMAT0000432;hsa-mir-429.MIMAT0001536	0.91552	0.99939	59
hsa-mir-200a.MIMAT0000682;hsa-mir-200b.MIMAT0004571;hsa-mir-200c.MIMAT0004657;hsa-mir-141.MIMAT0000432;hsa-mir-429.MIMAT0001536	0.91552	0.99939	59
hsa-mir-200a.MIMAT0000682;hsa-mir-200a.MIMAT0001620;hsa-mir-200c.MIMAT0000617;hsa-mir-200c.MIMAT0004657	0.91767	0.99939	132
hsa-mir-200a.MIMAT0000682;hsa-mir-200b.MIMAT0000318;hsa-mir-200b.MIMAT0004571;hsa-mir-200c.MIMAT0000617;hsa-mir-200c.MIMAT0004657;hsa-mir-429.MIMAT0001536	0.92261	0.99939	59
hsa-mir-200a.MIMAT0000682;hsa-mir-200a.MIMAT0001620;hsa-mir-200b.MIMAT0000318;hsa-mir-429.MIMAT0001536	0.92352	0.99939	58
hsa-mir-200a.MIMAT0000682;hsa-mir-200b.MIMAT0000318;hsa-mir-200b.MIMAT0004571;hsa-mir-200c.MIMAT0004657;hsa-mir-429.MIMAT0001536	0.92352	0.99939	58
hsa-mir-200b.MIMAT0004571;hsa-mir-200c.MIMAT0004657;hsa-mir-141.MIMAT0000432	0.92367	0.99939	175
hsa-mir-200a.MIMAT0001620;hsa-mir-200b.MIMAT0000318;hsa-mir-200c.MIMAT0000617;hsa-mir-141.MIMAT0000432	0.92674	0.99939	150
hsa-mir-200a.MIMAT0001620;hsa-mir-200b.MIMAT0000318;hsa-mir-200b.MIMAT0004571;hsa-mir-200c.MIMAT0004657;hsa-mir-141.MIMAT0004598;hsa-mir-429.MIMAT0001536	0.93041	0.99939	86
hsa-mir-200b.MIMAT0000318;hsa-mir-200b.MIMAT0004571;hsa-mir-200c.MIMAT0004657;hsa-mir-141.MIMAT0004598;hsa-mir-429.MIMAT0001536	0.93048	0.99939	97
hsa-mir-200a.MIMAT0000682;hsa-mir-200b.MIMAT0004571;hsa-mir-141.MIMAT0004598;hsa-mir-429.MIMAT0001536	0.93655	0.99939	60
hsa-mir-200a.MIMAT0000682;hsa-mir-200b.MIMAT0004571;hsa-mir-200c.MIMAT0000617;hsa-mir-141.MIMAT0004598;hsa-mir-429.MIMAT0001536	0.93655	0.99939	60
hsa-mir-200a.MIMAT0001620;hsa-mir-200b.MIMAT0000318;hsa-mir-200b.MIMAT0004571;hsa-mir-200c.MIMAT0004657;hsa-mir-141.MIMAT0000432;hsa-mir-429.MIMAT0001536	0.94082	0.99939	76
hsa-mir-200a.MIMAT0000682;hsa-mir-200b.MIMAT0000318;hsa-mir-200b.MIMAT0004571;hsa-mir-200c.MIMAT0004657;hsa-mir-141.MIMAT0000432;hsa-mir-429.MIMAT0001536	0.94091	0.99939	60
hsa-mir-200a.MIMAT0000682;hsa-mir-200b.MIMAT0000318;hsa-mir-200b.MIMAT0004571;hsa-mir-200c.MIMAT0000617;hsa-mir-200c.MIMAT0004657;hsa-mir-141.MIMAT0000432;hsa-mir-429.MIMAT0001536	0.94091	0.99939	60
hsa-mir-200c.MIMAT0000617;hsa-mir-200c.MIMAT0004657;hsa-mir-141.MIMAT0000432;hsa-mir-429.MIMAT0001536	0.94786	0.99939	53
hsa-mir-200a.MIMAT0000682;hsa-mir-200b.MIMAT0000318;hsa-mir-200c.MIMAT0000617;hsa-mir-200c.MIMAT0004657;hsa-mir-141.MIMAT0004598	0.94851	0.99939	133
hsa-mir-200b.MIMAT0000318;hsa-mir-200c.MIMAT0000617;hsa-mir-200c.MIMAT0004657;hsa-mir-429.MIMAT0001536	0.95167	0.99939	56
hsa-mir-200b.MIMAT0000318;hsa-mir-200b.MIMAT0004571;hsa-mir-200c.MIMAT0000617;hsa-mir-200c.MIMAT0004657;hsa-mir-429.MIMAT0001536	0.95388	0.99939	71
hsa-mir-200b.MIMAT0000318;hsa-mir-200b.MIMAT0004571;hsa-mir-141.MIMAT0000432;hsa-mir-141.MIMAT0004598;hsa-mir-429.MIMAT0001536	0.95462	0.99939	62
hsa-mir-200c.MIMAT0004657;hsa-mir-141.MIMAT0000432;hsa-mir-429.MIMAT0001536	0.95765	0.99939	52
hsa-mir-200a.MIMAT0000682;hsa-mir-200b.MIMAT0000318;hsa-mir-200b.MIMAT0004571;hsa-mir-141.MIMAT0004598;hsa-mir-429.MIMAT0001536	0.95791	0.99939	57
hsa-mir-200a.MIMAT0000682;hsa-mir-200b.MIMAT0000318;hsa-mir-200b.MIMAT0004571;hsa-mir-200c.MIMAT0000617;hsa-mir-141.MIMAT0004598;hsa-mir-429.MIMAT0001536	0.95791	0.99939	57
hsa-mir-200a.MIMAT0000682;hsa-mir-200b.MIMAT0000318;hsa-mir-141.MIMAT0000432;hsa-mir-141.MIMAT0004598;hsa-mir-429.MIMAT0001536	0.95841	0.99939	63
hsa-mir-200a.MIMAT0000682;hsa-mir-200b.MIMAT0000318;hsa-mir-200c.MIMAT0000617;hsa-mir-141.MIMAT0000432;hsa-mir-141.MIMAT0004598;hsa-mir-429.MIMAT0001536	0.95841	0.99939	63
hsa-mir-200a.MIMAT0000682;hsa-mir-200b.MIMAT0004571;hsa-mir-429.MIMAT0001536	0.96095	0.99939	56
hsa-mir-200a.MIMAT0000682;hsa-mir-200b.MIMAT0004571;hsa-mir-200c.MIMAT0000617;hsa-mir-429.MIMAT0001536	0.96095	0.99939	56
hsa-mir-200a.MIMAT0000682;hsa-mir-200c.MIMAT0000617;hsa-mir-429.MIMAT0001536	0.96532	0.99939	52
hsa-mir-200a.MIMAT0000682;hsa-mir-200a.MIMAT0001620;hsa-mir-200b.MIMAT0000318;hsa-mir-200c.MIMAT0000617;hsa-mir-200c.MIMAT0004657;hsa-mir-141.MIMAT0000432;hsa-mir-429.MIMAT0001536	0.96576	0.99939	57
hsa-mir-200a.MIMAT0001620;hsa-mir-200b.MIMAT0000318;hsa-mir-200b.MIMAT0004571;hsa-mir-200c.MIMAT0000617;hsa-mir-200c.MIMAT0004657;hsa-mir-141.MIMAT0004598	0.96844	0.99939	147
hsa-mir-200a.MIMAT0000682;hsa-mir-200b.MIMAT0000318;hsa-mir-141.MIMAT0004598	0.96959	0.99939	99
hsa-mir-200a.MIMAT0001620;hsa-mir-200b.MIMAT0000318;hsa-mir-200c.MIMAT0004657;hsa-mir-141.MIMAT0000432	0.97016	0.99939	133
hsa-mir-200a.MIMAT0000682;hsa-mir-200b.MIMAT0000318;hsa-mir-200b.MIMAT0004571;hsa-mir-200c.MIMAT0000617;hsa-mir-141.MIMAT0000432	0.97031	0.99939	62
hsa-mir-200a.MIMAT0001620;hsa-mir-200b.MIMAT0000318;hsa-mir-200b.MIMAT0004571;hsa-mir-200c.MIMAT0000617;hsa-mir-200c.MIMAT0004657;hsa-mir-141.MIMAT0000432;hsa-mir-141.MIMAT0004598	0.97144	0.99939	159
hsa-mir-200a.MIMAT0000682;hsa-mir-200b.MIMAT0000318;hsa-mir-200c.MIMAT0000617;hsa-mir-200c.MIMAT0004657;hsa-mir-141.MIMAT0000432;hsa-mir-141.MIMAT0004598	0.97282	0.99939	144
hsa-mir-200a.MIMAT0000682;hsa-mir-200a.MIMAT0001620;hsa-mir-200b.MIMAT0000318;hsa-mir-200b.MIMAT0004571;hsa-mir-200c.MIMAT0004657	0.97471	0.99939	100
hsa-mir-200a.MIMAT0000682;hsa-mir-429.MIMAT0001536	0.97551	0.99939	51
hsa-mir-200b.MIMAT0000318;hsa-mir-200c.MIMAT0004657;hsa-mir-141.MIMAT0000432;hsa-mir-141.MIMAT0004598	0.97567	0.99939	141
hsa-mir-200a.MIMAT0000682;hsa-mir-200b.MIMAT0004571;hsa-mir-200c.MIMAT0000617	0.97591	0.99939	53
hsa-mir-200a.MIMAT0000682;hsa-mir-200c.MIMAT0004657;hsa-mir-429.MIMAT0001536	0.9762	0.99939	55
hsa-mir-200b.MIMAT0000318;hsa-mir-141.MIMAT0000432;hsa-mir-141.MIMAT0004598;hsa-mir-429.MIMAT0001536	0.9762	0.99939	55
hsa-mir-200a.MIMAT0000682;hsa-mir-200c.MIMAT0000617;hsa-mir-200c.MIMAT0004657;hsa-mir-429.MIMAT0001536	0.9762	0.99939	55
hsa-mir-200a.MIMAT0000682;hsa-mir-200b.MIMAT0000318;hsa-mir-141.MIMAT0004598;hsa-mir-429.MIMAT0001536	0.9782	0.99939	58
hsa-mir-200a.MIMAT0000682;hsa-mir-200b.MIMAT0000318;hsa-mir-200c.MIMAT0000617;hsa-mir-141.MIMAT0004598;hsa-mir-429.MIMAT0001536	0.9782	0.99939	58
hsa-mir-200b.MIMAT0000318;hsa-mir-200c.MIMAT0004657;hsa-mir-141.MIMAT0004598;hsa-mir-429.MIMAT0001536	0.98085	0.99939	63
hsa-mir-200b.MIMAT0000318;hsa-mir-200c.MIMAT0000617;hsa-mir-200c.MIMAT0004657	0.98137	0.99939	160
hsa-mir-200a.MIMAT0000682;hsa-mir-200b.MIMAT0004571;hsa-mir-200c.MIMAT0004657	0.98317	0.99939	61
hsa-mir-200a.MIMAT0000682;hsa-mir-200a.MIMAT0001620;hsa-mir-200b.MIMAT0000318;hsa-mir-200c.MIMAT0004657	0.9843	0.99939	101
hsa-mir-200a.MIMAT0000682;hsa-mir-200a.MIMAT0001620;hsa-mir-200b.MIMAT0000318;hsa-mir-200c.MIMAT0000617;hsa-mir-141.MIMAT0000432;hsa-mir-141.MIMAT0004598	0.98652	0.99939	149
hsa-mir-200b.MIMAT0000318;hsa-mir-200c.MIMAT0000617;hsa-mir-200c.MIMAT0004657;hsa-mir-141.MIMAT0000432;hsa-mir-429.MIMAT0001536	0.9874	0.99939	56
hsa-mir-200a.MIMAT0000682;hsa-mir-200b.MIMAT0000318;hsa-mir-200c.MIMAT0000617;hsa-mir-141.MIMAT0004598	0.98863	0.99939	116
hsa-mir-200a.MIMAT0000682;hsa-mir-200a.MIMAT0001620;hsa-mir-200b.MIMAT0000318;hsa-mir-200b.MIMAT0004571;hsa-mir-200c.MIMAT0000617;hsa-mir-200c.MIMAT0004657;hsa-mir-141.MIMAT0004598;hsa-mir-429.MIMAT0001536	0.99053	0.99939	107
hsa-mir-200a.MIMAT0001620;hsa-mir-200b.MIMAT0000318;hsa-mir-200c.MIMAT0000617;hsa-mir-200c.MIMAT0004657;hsa-mir-141.MIMAT0000432	0.99203	0.99939	148
hsa-mir-200a.MIMAT0001620;hsa-mir-200b.MIMAT0000318;hsa-mir-200b.MIMAT0004571;hsa-mir-200c.MIMAT0000617;hsa-mir-141.MIMAT0000432;hsa-mir-141.MIMAT0004598;hsa-mir-429.MIMAT0001536	0.9924	0.99939	104
hsa-mir-200a.MIMAT0000682;hsa-mir-200c.MIMAT0000617;hsa-mir-141.MIMAT0000432;hsa-mir-141.MIMAT0004598	0.99314	0.99939	125
hsa-mir-200a.MIMAT0001620;hsa-mir-200b.MIMAT0000318;hsa-mir-200b.MIMAT0004571;hsa-mir-200c.MIMAT0000617	0.99727	0.99939	115
hsa-mir-200a.MIMAT0000682;hsa-mir-200b.MIMAT0000318;hsa-mir-200b.MIMAT0004571;hsa-mir-200c.MIMAT0004657;hsa-mir-141.MIMAT0004598;hsa-mir-429.MIMAT0001536	0.99818	0.99939	60
hsa-mir-200b.MIMAT0000318;hsa-mir-200b.MIMAT0004571;hsa-mir-200c.MIMAT0000617;hsa-mir-200c.MIMAT0004657;hsa-mir-141.MIMAT0000432	0.99868	0.99939	159
hsa-mir-200a.MIMAT0000682;hsa-mir-200b.MIMAT0000318;hsa-mir-200b.MIMAT0004571;hsa-mir-200c.MIMAT0000617;hsa-mir-200c.MIMAT0004657;hsa-mir-141.MIMAT0004598;hsa-mir-429.MIMAT0001536	0.99939	0.99939	98

## Sheet: recc 29s
miRs	p.val	adj.pval	clustsize
hsa-mir-29a.MIMAT0000086;hsa-mir-29b.MIMAT0000100;hsa-mir-29c.MIMAT0000681	0.01294	0.30032	78
hsa-mir-29a.MIMAT0000086;hsa-mir-29c.MIMAT0000681	0.01601	0.30032	54
hsa-mir-29a.MIMAT0000086;hsa-mir-29a.MIMAT0004503;hsa-mir-29b.MIMAT0000100;hsa-mir-29c.MIMAT0000681;hsa-mir-29c.MIMAT0004673	0.01945	0.30032	76
hsa-mir-29a.MIMAT0004503;hsa-mir-29b-1.MIMAT0004514;hsa-mir-29b.MIMAT0000100;hsa-mir-29c.MIMAT0000681	0.02272	0.30032	37
hsa-mir-29a.MIMAT0004503;hsa-mir-29b.MIMAT0000100;hsa-mir-29c.MIMAT0000681	0.02272	0.30032	37
hsa-mir-29a.MIMAT0000086;hsa-mir-29a.MIMAT0004503;hsa-mir-29b-1.MIMAT0004514;hsa-mir-29b.MIMAT0000100	0.02302	0.30032	39
hsa-mir-29b-1.MIMAT0004514;hsa-mir-29b-2.MIMAT0004515;hsa-mir-29c.MIMAT0000681	0.03246	0.30032	68
hsa-mir-29a.MIMAT0004503;hsa-mir-29b-1.MIMAT0004514;hsa-mir-29b.MIMAT0000100	0.03723	0.30032	36
hsa-mir-29b.MIMAT0000100;hsa-mir-29c.MIMAT0000681	0.04247	0.30032	63
hsa-mir-29b-1.MIMAT0004514;hsa-mir-29b.MIMAT0000100;hsa-mir-29c.MIMAT0000681	0.04286	0.30032	63
hsa-mir-29b-2.MIMAT0004515;hsa-mir-29b.MIMAT0000100;hsa-mir-29c.MIMAT0000681	0.04394	0.30032	62
hsa-mir-29a.MIMAT0000086;hsa-mir-29b-2.MIMAT0004515;hsa-mir-29b.MIMAT0000100;hsa-mir-29c.MIMAT0000681	0.04657	0.30032	75
hsa-mir-29a.MIMAT0000086;hsa-mir-29a.MIMAT0004503;hsa-mir-29b-1.MIMAT0004514;hsa-mir-29b.MIMAT0000100;hsa-mir-29c.MIMAT0000681;hsa-mir-29c.MIMAT0004673	0.0496	0.30032	32
hsa-mir-29a.MIMAT0004503;hsa-mir-29b-2.MIMAT0004515;hsa-mir-29b.MIMAT0000100;hsa-mir-29c.MIMAT0000681	0.04971	0.30032	43
hsa-mir-29a.MIMAT0000086;hsa-mir-29a.MIMAT0004503;hsa-mir-29b.MIMAT0000100	0.05007	0.30032	36
hsa-mir-29a.MIMAT0000086;hsa-mir-29b-1.MIMAT0004514;hsa-mir-29b.MIMAT0000100;hsa-mir-29c.MIMAT0000681	0.05171	0.30032	73
hsa-mir-29a.MIMAT0000086;hsa-mir-29a.MIMAT0004503;hsa-mir-29b-1.MIMAT0004514;hsa-mir-29b-2.MIMAT0004515;hsa-mir-29b.MIMAT0000100;hsa-mir-29c.MIMAT0000681	0.05521	0.30032	33
hsa-mir-29a.MIMAT0000086;hsa-mir-29a.MIMAT0004503;hsa-mir-29b-2.MIMAT0004515;hsa-mir-29b.MIMAT0000100;hsa-mir-29c.MIMAT0000681	0.05766	0.30032	79
hsa-mir-29a.MIMAT0000086;hsa-mir-29a.MIMAT0004503;hsa-mir-29c.MIMAT0000681;hsa-mir-29c.MIMAT0004673	0.05803	0.30032	81
hsa-mir-29c.MIMAT0000681	0.06137	0.30032	52
hsa-mir-29a.MIMAT0004503;hsa-mir-29b-2.MIMAT0004515;hsa-mir-29b.MIMAT0000100;hsa-mir-29c.MIMAT0000681;hsa-mir-29c.MIMAT0004673	0.06709	0.30032	41
hsa-mir-29a.MIMAT0000086;hsa-mir-29a.MIMAT0004503;hsa-mir-29b-1.MIMAT0004514;hsa-mir-29b.MIMAT0000100;hsa-mir-29c.MIMAT0000681	0.06743	0.30032	82
hsa-mir-29a.MIMAT0000086;hsa-mir-29a.MIMAT0004503;hsa-mir-29b-2.MIMAT0004515;hsa-mir-29b.MIMAT0000100;hsa-mir-29c.MIMAT0004673	0.07126	0.30032	42
hsa-mir-29b.MIMAT0000100	0.07653	0.30032	43
hsa-mir-29a.MIMAT0004503;hsa-mir-29b-1.MIMAT0004514;hsa-mir-29b-2.MIMAT0004515;hsa-mir-29b.MIMAT0000100;hsa-mir-29c.MIMAT0000681	0.07834	0.30032	31
hsa-mir-29a.MIMAT0004503;hsa-mir-29b.MIMAT0000100	0.08062	0.30032	35
hsa-mir-29a.MIMAT0000086;hsa-mir-29a.MIMAT0004503;hsa-mir-29b-1.MIMAT0004514;hsa-mir-29b-2.MIMAT0004515	0.08483	0.30032	26
hsa-mir-29a.MIMAT0000086;hsa-mir-29a.MIMAT0004503;hsa-mir-29b-1.MIMAT0004514;hsa-mir-29b-2.MIMAT0004515;hsa-mir-29b.MIMAT0000100	0.0868	0.30032	44
hsa-mir-29a.MIMAT0000086;hsa-mir-29a.MIMAT0004503;hsa-mir-29c.MIMAT0000681	0.08825	0.30032	77
hsa-mir-29a.MIMAT0004503;hsa-mir-29b-1.MIMAT0004514;hsa-mir-29b-2.MIMAT0004515;hsa-mir-29b.MIMAT0000100	0.08976	0.30032	31
hsa-mir-29a.MIMAT0000086;hsa-mir-29a.MIMAT0004503;hsa-mir-29b.MIMAT0000100;hsa-mir-29c.MIMAT0000681	0.09215	0.30032	85
hsa-mir-29a.MIMAT0000086;hsa-mir-29b-1.MIMAT0004514;hsa-mir-29c.MIMAT0000681	0.09685	0.30032	75
hsa-mir-29b-1.MIMAT0004514;hsa-mir-29c.MIMAT0000681	0.09806	0.30032	62
hsa-mir-29a.MIMAT0004503;hsa-mir-29b-2.MIMAT0004515	0.09922	0.30032	31
hsa-mir-29a.MIMAT0000086;hsa-mir-29a.MIMAT0004503;hsa-mir-29b-2.MIMAT0004515	0.09922	0.30032	31
hsa-mir-29b-1.MIMAT0004514;hsa-mir-29b.MIMAT0000100;hsa-mir-29c.MIMAT0000681;hsa-mir-29c.MIMAT0004673	0.09959	0.30032	65
hsa-mir-29a.MIMAT0000086;hsa-mir-29a.MIMAT0004503;hsa-mir-29c.MIMAT0004673	0.10003	0.30032	28
hsa-mir-29a.MIMAT0004503;hsa-mir-29c.MIMAT0004673	0.10003	0.30032	28
hsa-mir-29a.MIMAT0004503;hsa-mir-29b.MIMAT0000100;hsa-mir-29c.MIMAT0004673	0.10015	0.30032	38
hsa-mir-29a.MIMAT0000086;hsa-mir-29a.MIMAT0004503;hsa-mir-29b.MIMAT0000100;hsa-mir-29c.MIMAT0004673	0.10015	0.30032	38
hsa-mir-29a.MIMAT0000086;hsa-mir-29b.MIMAT0000100	0.10043	0.30032	67
hsa-mir-29b-1.MIMAT0004514;hsa-mir-29b-2.MIMAT0004515;hsa-mir-29b.MIMAT0000100;hsa-mir-29c.MIMAT0000681	0.10093	0.30032	61
hsa-mir-29a.MIMAT0000086;hsa-mir-29b.MIMAT0000100;hsa-mir-29c.MIMAT0000681;hsa-mir-29c.MIMAT0004673	0.10312	0.30032	76
hsa-mir-29a.MIMAT0004503;hsa-mir-29b-1.MIMAT0004514;hsa-mir-29b.MIMAT0000100;hsa-mir-29c.MIMAT0000681;hsa-mir-29c.MIMAT0004673	0.10461	0.30032	34
hsa-mir-29a.MIMAT0004503;hsa-mir-29c.MIMAT0000681;hsa-mir-29c.MIMAT0004673	0.10876	0.30032	37
hsa-mir-29a.MIMAT0000086;hsa-mir-29a.MIMAT0004503;hsa-mir-29b-1.MIMAT0004514;hsa-mir-29b.MIMAT0000100;hsa-mir-29c.MIMAT0004673	0.11307	0.30032	34
hsa-mir-29a.MIMAT0004503;hsa-mir-29b-1.MIMAT0004514;hsa-mir-29c.MIMAT0000681	0.11379	0.30032	30
hsa-mir-29a.MIMAT0000086;hsa-mir-29a.MIMAT0004503;hsa-mir-29b-2.MIMAT0004515;hsa-mir-29b.MIMAT0000100	0.11595	0.30032	40
hsa-mir-29a.MIMAT0004503;hsa-mir-29b-2.MIMAT0004515;hsa-mir-29c.MIMAT0000681;hsa-mir-29c.MIMAT0004673	0.11831	0.30032	40
hsa-mir-29a.MIMAT0004503;hsa-mir-29b-1.MIMAT0004514;hsa-mir-29b.MIMAT0000100;hsa-mir-29c.MIMAT0004673	0.11972	0.30032	29
hsa-mir-29a.MIMAT0004503;hsa-mir-29b-1.MIMAT0004514;hsa-mir-29b-2.MIMAT0004515;hsa-mir-29c.MIMAT0000681	0.12431	0.30032	51
hsa-mir-29a.MIMAT0004503;hsa-mir-29b.MIMAT0000100;hsa-mir-29c.MIMAT0000681;hsa-mir-29c.MIMAT0004673	0.1244	0.30032	40
hsa-mir-29a.MIMAT0000086;hsa-mir-29b-1.MIMAT0004514;hsa-mir-29b-2.MIMAT0004515;hsa-mir-29b.MIMAT0000100;hsa-mir-29c.MIMAT0000681	0.13311	0.30032	72
hsa-mir-29a.MIMAT0000086;hsa-mir-29b-1.MIMAT0004514;hsa-mir-29b.MIMAT0000100	0.13719	0.30032	50
hsa-mir-29a.MIMAT0004503;hsa-mir-29b-1.MIMAT0004514;hsa-mir-29b-2.MIMAT0004515;hsa-mir-29b.MIMAT0000100;hsa-mir-29c.MIMAT0000681;hsa-mir-29c.MIMAT0004673	0.13721	0.30032	35
hsa-mir-29a.MIMAT0000086;hsa-mir-29a.MIMAT0004503;hsa-mir-29b-1.MIMAT0004514;hsa-mir-29b-2.MIMAT0004515;hsa-mir-29b.MIMAT0000100;hsa-mir-29c.MIMAT0000681;hsa-mir-29c.MIMAT0004673	0.14336	0.30032	34
hsa-mir-29a.MIMAT0000086;hsa-mir-29b-1.MIMAT0004514;hsa-mir-29b-2.MIMAT0004515;hsa-mir-29c.MIMAT0000681;hsa-mir-29c.MIMAT0004673	0.14393	0.30032	83
hsa-mir-29b-1.MIMAT0004514;hsa-mir-29c.MIMAT0000681;hsa-mir-29c.MIMAT0004673	0.14815	0.30032	69
hsa-mir-29a.MIMAT0000086;hsa-mir-29a.MIMAT0004503;hsa-mir-29b-2.MIMAT0004515;hsa-mir-29b.MIMAT0000100;hsa-mir-29c.MIMAT0000681;hsa-mir-29c.MIMAT0004673	0.15092	0.30032	38
hsa-mir-29a.MIMAT0004503;hsa-mir-29b-2.MIMAT0004515;hsa-mir-29b.MIMAT0000100	0.15117	0.30032	38
hsa-mir-29a.MIMAT0000086;hsa-mir-29a.MIMAT0004503;hsa-mir-29b-1.MIMAT0004514;hsa-mir-29b-2.MIMAT0004515;hsa-mir-29b.MIMAT0000100;hsa-mir-29c.MIMAT0004673	0.15476	0.30032	34
hsa-mir-29a.MIMAT0000086;hsa-mir-29b-1.MIMAT0004514	0.15584	0.30032	65
hsa-mir-29a.MIMAT0000086;hsa-mir-29a.MIMAT0004503;hsa-mir-29b-1.MIMAT0004514;hsa-mir-29c.MIMAT0004673	0.15896	0.30032	22
hsa-mir-29a.MIMAT0000086;hsa-mir-29b-1.MIMAT0004514;hsa-mir-29b.MIMAT0000100;hsa-mir-29c.MIMAT0000681;hsa-mir-29c.MIMAT0004673	0.16327	0.30032	78
hsa-mir-29a.MIMAT0000086;hsa-mir-29b-2.MIMAT0004515;hsa-mir-29b.MIMAT0000100;hsa-mir-29c.MIMAT0000681;hsa-mir-29c.MIMAT0004673	0.16614	0.30032	64
hsa-mir-29b-1.MIMAT0004514;hsa-mir-29b.MIMAT0000100	0.17137	0.30032	38
hsa-mir-29a.MIMAT0004503;hsa-mir-29c.MIMAT0000681	0.17254	0.30032	53
hsa-mir-29a.MIMAT0004503;hsa-mir-29b-1.MIMAT0004514;hsa-mir-29c.MIMAT0000681;hsa-mir-29c.MIMAT0004673	0.17258	0.30032	21
hsa-mir-29a.MIMAT0004503;hsa-mir-29b-1.MIMAT0004514;hsa-mir-29c.MIMAT0004673	0.17258	0.30032	21
hsa-mir-29a.MIMAT0004503;hsa-mir-29b-1.MIMAT0004514;hsa-mir-29b-2.MIMAT0004515;hsa-mir-29c.MIMAT0004673	0.17258	0.30032	21
hsa-mir-29a.MIMAT0000086;hsa-mir-29a.MIMAT0004503;hsa-mir-29b-1.MIMAT0004514;hsa-mir-29b-2.MIMAT0004515;hsa-mir-29c.MIMAT0004673	0.17258	0.30032	21
hsa-mir-29a.MIMAT0000086;hsa-mir-29a.MIMAT0004503;hsa-mir-29b-2.MIMAT0004515;hsa-mir-29c.MIMAT0000681;hsa-mir-29c.MIMAT0004673	0.17705	0.30032	83
hsa-mir-29a.MIMAT0000086;hsa-mir-29b-1.MIMAT0004514;hsa-mir-29b-2.MIMAT0004515;hsa-mir-29c.MIMAT0000681	0.18061	0.30032	76
hsa-mir-29a.MIMAT0004503;hsa-mir-29b-2.MIMAT0004515;hsa-mir-29c.MIMAT0000681	0.18087	0.30032	49
hsa-mir-29a.MIMAT0000086;hsa-mir-29b-1.MIMAT0004514;hsa-mir-29b-2.MIMAT0004515;hsa-mir-29b.MIMAT0000100;hsa-mir-29c.MIMAT0000681;hsa-mir-29c.MIMAT0004673	0.18187	0.30032	70
hsa-mir-29a.MIMAT0004503;hsa-mir-29b-2.MIMAT0004515;hsa-mir-29b.MIMAT0000100;hsa-mir-29c.MIMAT0004673	0.18194	0.30032	35
hsa-mir-29a.MIMAT0000086;hsa-mir-29a.MIMAT0004503;hsa-mir-29b-2.MIMAT0004515;hsa-mir-29c.MIMAT0000681	0.18209	0.30032	56
hsa-mir-29a.MIMAT0004503;hsa-mir-29b-1.MIMAT0004514;hsa-mir-29b-2.MIMAT0004515	0.18579	0.3025	27
hsa-mir-29a.MIMAT0000086;hsa-mir-29c.MIMAT0004673	0.19073	0.30661	65
hsa-mir-29b-1.MIMAT0004514;hsa-mir-29b-2.MIMAT0004515;hsa-mir-29b.MIMAT0000100;hsa-mir-29c.MIMAT0000681;hsa-mir-29c.MIMAT0004673	0.19987	0.3173	62
hsa-mir-29b-2.MIMAT0004515;hsa-mir-29b.MIMAT0000100;hsa-mir-29c.MIMAT0000681;hsa-mir-29c.MIMAT0004673	0.20315	0.31852	53
hsa-mir-29a.MIMAT0000086;hsa-mir-29b-1.MIMAT0004514;hsa-mir-29b-2.MIMAT0004515;hsa-mir-29b.MIMAT0000100	0.21746	0.33296	58
hsa-mir-29a.MIMAT0004503;hsa-mir-29b-1.MIMAT0004514;hsa-mir-29b-2.MIMAT0004515;hsa-mir-29b.MIMAT0000100;hsa-mir-29c.MIMAT0004673	0.22087	0.33296	31
hsa-mir-29a.MIMAT0004503	0.22255	0.33296	31
hsa-mir-29a.MIMAT0004503;hsa-mir-29b-2.MIMAT0004515;hsa-mir-29c.MIMAT0004673	0.22547	0.33296	35
hsa-mir-29a.MIMAT0000086;hsa-mir-29a.MIMAT0004503;hsa-mir-29b-2.MIMAT0004515;hsa-mir-29c.MIMAT0004673	0.22547	0.33296	35
hsa-mir-29b-2.MIMAT0004515;hsa-mir-29b.MIMAT0000100	0.25019	0.36168	42
hsa-mir-29b.MIMAT0000100;hsa-mir-29c.MIMAT0000681;hsa-mir-29c.MIMAT0004673	0.25061	0.36168	62
hsa-mir-29a.MIMAT0000086	0.25363	0.36183	112
hsa-mir-29a.MIMAT0004503;hsa-mir-29b-1.MIMAT0004514;hsa-mir-29b-2.MIMAT0004515;hsa-mir-29c.MIMAT0000681;hsa-mir-29c.MIMAT0004673	0.25642	0.36183	33
hsa-mir-29a.MIMAT0000086;hsa-mir-29b-2.MIMAT0004515;hsa-mir-29c.MIMAT0000681	0.2657	0.37081	64
hsa-mir-29b-1.MIMAT0004514;hsa-mir-29b-2.MIMAT0004515;hsa-mir-29b.MIMAT0000100	0.27873	0.38428	39
hsa-mir-29a.MIMAT0000086;hsa-mir-29a.MIMAT0004503;hsa-mir-29b-1.MIMAT0004514;hsa-mir-29b-2.MIMAT0004515;hsa-mir-29c.MIMAT0000681;hsa-mir-29c.MIMAT0004673	0.2814	0.38428	95
hsa-mir-29a.MIMAT0000086;hsa-mir-29b-2.MIMAT0004515;hsa-mir-29b.MIMAT0000100	0.29989	0.40517	44
hsa-mir-29a.MIMAT0000086;hsa-mir-29b-2.MIMAT0004515;hsa-mir-29c.MIMAT0000681;hsa-mir-29c.MIMAT0004673	0.31373	0.41941	85
hsa-mir-29a.MIMAT0000086;hsa-mir-29a.MIMAT0004503;hsa-mir-29b-1.MIMAT0004514;hsa-mir-29c.MIMAT0000681;hsa-mir-29c.MIMAT0004673	0.32854	0.43463	92
hsa-mir-29a.MIMAT0000086;hsa-mir-29b-1.MIMAT0004514;hsa-mir-29b.MIMAT0000100;hsa-mir-29c.MIMAT0004673	0.3376	0.44117	46
hsa-mir-29a.MIMAT0000086;hsa-mir-29b-2.MIMAT0004515;hsa-mir-29c.MIMAT0004673	0.34334	0.44117	49
hsa-mir-29a.MIMAT0000086;hsa-mir-29b.MIMAT0000100;hsa-mir-29c.MIMAT0004673	0.34903	0.44117	48
hsa-mir-29b.MIMAT0000100;hsa-mir-29c.MIMAT0004673	0.35065	0.44117	49
hsa-mir-29b-2.MIMAT0004515;hsa-mir-29c.MIMAT0004673	0.35085	0.44117	47
hsa-mir-29a.MIMAT0000086;hsa-mir-29b-2.MIMAT0004515	0.3577	0.44537	111
hsa-mir-29a.MIMAT0000086;hsa-mir-29b-1.MIMAT0004514;hsa-mir-29c.MIMAT0000681;hsa-mir-29c.MIMAT0004673	0.36194	0.44627	87
hsa-mir-29a.MIMAT0000086;hsa-mir-29a.MIMAT0004503;hsa-mir-29b-1.MIMAT0004514	0.39625	0.47928	45
hsa-mir-29a.MIMAT0004503;hsa-mir-29b-1.MIMAT0004514	0.39625	0.47928	45
hsa-mir-29a.MIMAT0000086;hsa-mir-29a.MIMAT0004503	0.41042	0.49173	45
hsa-mir-29b-1.MIMAT0004514;hsa-mir-29b.MIMAT0000100;hsa-mir-29c.MIMAT0004673	0.43968	0.51327	44
hsa-mir-29a.MIMAT0000086;hsa-mir-29a.MIMAT0004503;hsa-mir-29b-1.MIMAT0004514;hsa-mir-29c.MIMAT0000681	0.44045	0.51327	55
hsa-mir-29b-2.MIMAT0004515;hsa-mir-29c.MIMAT0000681	0.44052	0.51327	58
hsa-mir-29a.MIMAT0000086;hsa-mir-29b-1.MIMAT0004514;hsa-mir-29b-2.MIMAT0004515	0.46869	0.54112	68
hsa-mir-29a.MIMAT0000086;hsa-mir-29c.MIMAT0000681;hsa-mir-29c.MIMAT0004673	0.4813	0.54587	78
hsa-mir-29b-2.MIMAT0004515	0.4814	0.54587	68
hsa-mir-29a.MIMAT0000086;hsa-mir-29b-2.MIMAT0004515;hsa-mir-29b.MIMAT0000100;hsa-mir-29c.MIMAT0004673	0.49883	0.55571	50
hsa-mir-29b-2.MIMAT0004515;hsa-mir-29b.MIMAT0000100;hsa-mir-29c.MIMAT0004673	0.49883	0.55571	50
hsa-mir-29a.MIMAT0000086;hsa-mir-29b-1.MIMAT0004514;hsa-mir-29c.MIMAT0004673	0.51306	0.5666	71
hsa-mir-29b-1.MIMAT0004514;hsa-mir-29b-2.MIMAT0004515;hsa-mir-29c.MIMAT0000681;hsa-mir-29c.MIMAT0004673	0.54662	0.59107	55
hsa-mir-29a.MIMAT0000086;hsa-mir-29a.MIMAT0004503;hsa-mir-29b-1.MIMAT0004514;hsa-mir-29b-2.MIMAT0004515;hsa-mir-29c.MIMAT0000681	0.54857	0.59107	94
hsa-mir-29a.MIMAT0000086;hsa-mir-29b-1.MIMAT0004514;hsa-mir-29b-2.MIMAT0004515;hsa-mir-29c.MIMAT0004673	0.54918	0.59107	66
hsa-mir-29c.MIMAT0004673	0.56854	0.60677	24
hsa-mir-29b-2.MIMAT0004515;hsa-mir-29c.MIMAT0000681;hsa-mir-29c.MIMAT0004673	0.58135	0.61526	82
hsa-mir-29b-1.MIMAT0004514;hsa-mir-29b-2.MIMAT0004515;hsa-mir-29b.MIMAT0000100;hsa-mir-29c.MIMAT0004673	0.59023	0.6195	50
hsa-mir-29a.MIMAT0000086;hsa-mir-29b-1.MIMAT0004514;hsa-mir-29b-2.MIMAT0004515;hsa-mir-29b.MIMAT0000100;hsa-mir-29c.MIMAT0004673	0.59518	0.61958	51
hsa-mir-29b-1.MIMAT0004514	0.60844	0.62823	52
hsa-mir-29c.MIMAT0000681;hsa-mir-29c.MIMAT0004673	0.6173	0.63223	69
hsa-mir-29b-1.MIMAT0004514;hsa-mir-29b-2.MIMAT0004515;hsa-mir-29c.MIMAT0004673	0.68671	0.69754	31
hsa-mir-29b-1.MIMAT0004514;hsa-mir-29b-2.MIMAT0004515	0.69205	0.69754	57
hsa-mir-29b-1.MIMAT0004514;hsa-mir-29c.MIMAT0004673	0.91393	0.91393	59
